# Supplementary material for: Q-RAI data-independent acquisition for lipidomic quantitative profiling
Source: Sci Rep. 2023 Nov 7;13:19281. doi: 10.1038/s41598-023-46312-8 (PMC10630469; doi:10.1038/s41598-023-46312-8)
Supplement: Supplementary file 2 — Supplementary Table S1. [file 41598_2023_46312_MOESM2_ESM.xlsx]

## Sheet: LA Pos
Species that passed manual curation:
Feat. ID	Class	RT	m/z	Abundance	Ion Species	Formula	Sum Composition	Domin. Constit.	Candid.	Probab.	# Constit.	Score (Total)	Score (Mass)	Score (Isotop.)	Score (Frag.)	Injection
597	AcylCarn	0.510247	316.248	21986.2	[M+H]+	C17H33NO4	ACar 10:0	ACar 10:0	1/1	100	1	92.6521	99.2575	96.1333	86.2746	1
998	AcylCarn	0.855274	344.28	7956.69	[M+H]+	C19H37NO4	ACar 12:0	ACar 12:0	1/1	100	1	65.4013	99.9562	75.714	45.6968	1
751	AcylCarn	0.640439	342.263	14485.4	[M+H]+	C19H35NO4	ACar 12:1	ACar 12:1	1/1	100	1	83.528	90.0143	95.5691	70.3245	1
882	AcylCarn	1.10091	370.296	10303.1	[M+H]+	C21H39NO4	ACar 14:1	ACar 14:1	1/1	100	1	78.8812	99.8414	86.0838	64.2478	1
347	AcylCarn	1.90617	400.342	52619.1	[M+H]+	C23H45NO4	ACar 16:0	ACar 16:0	1/1	100	1	73.1589	96.0949	97.8119	47.7448	1
350	AcylCarn	2.02803	426.358	51677.3	[M+H]+	C25H47NO4	ACar 18:1	ACar 18:1	1/1	100	1	92.5867	99.8081	98.9382	83.4496	1
64	CE	10.0766	666.619	557925	[M+H4N]+	C45H76O2	CE 18:2	CE 18:2	1/1	100	1	95.5106	99.8884	98.8439	90.2447	1
504	CE	9.75976	664.603	30027.3	[M+H4N]+	C45H74O2	CE 18:3	CE 18:3	1/1	100	1	93.1365	98.3066	96.224	87.7454	1
4	CE	10.132	692.633	34614.6	[M+H4N]+	C47H78O2	CE 20:3	CE 20:3	1/1	100	1	92.5793	91.2445	96.0876	89.849	4
6	CE	9.88167	690.618	78971.1	[M+H4N]+	C47H76O2	CE 20:4	CE 20:4	1/1	100	1	95.4375	94.9188	98.8285	92.4143	2
20	CE	9.55168	688.601	29952.5	[M+H4N]+	C47H74O2	CE 20:5	CE 20:5	1/1	100	1	70.6144	84.5558	96.3285	47.3049	2
261	CE	9.72122	714.619	78029.1	[M+H4N]+	C49H76O2	CE 22:6	CE 22:6	1/1	100	1	95.7208	99.5749	99.4899	90.2946	1
137	Cer	4.1529	482.457	186975	[M+H]+	C30H59NO3	Cer_NS d30:1	Cer_NS d18:1_12:0	1/1	100	1	98.7702	99.4423	99.2431	97.9666	1
650	Cer	7.50252	648.628	19144.5	[M+H]+	C42H81NO3	Cer_NS d42:2	Cer_NS d18:2_24:0	1/1	100	1	87.3646	94.017	92.1459	79.8471	1
209	DG	5.91079	558.51	106367	[M+H4N]+	C33H64O5	DG 30:0	DG 15:0_15:0	1/1	100	1	96.3585	99.9987	99.3037	91.7831	1
242	DG	6.30103	636.556	87308.8	[M+H4N]+	C39H70O5	DG 36:3	DG 18:1_18:2	1/1	100	1	98.3528	99.7799	99.65	96.3756	1
3	HexCer	3.61671	644.509	198310	[M+H]+	C36H69NO8	HexCer_NS d30:1	HexCer_NS d18:1_12:0	1/1	100	1	74.8194	97.8852	97.9105	49.9859	2
340	HexCer	4.55424	698.556	54433.5	[M+H]+	C40H75NO8	HexCer_NS d34:2	HexCer_NS d18:1_16:1	1/1	100	1	66.7515	95.2012	99.0341	37.6745	1
459	LPC	1.08193	454.294	35443.5	[M+H]+	C21H44NO7P	LPC 13:0	LPC 0:0/13:0	1/2	50	1	94.599	94.0954	94.2688	95.1839	1
298	LPC	1.47408	468.308	65405	[M+H]+	C22H46NO7P	LPC 14:0	LPC 14:0/0:0	1/2	67.4867	1	92.5733	90.2798	98.5956	88.016	1
264	LPC	1.7524	482.325	77636.4	[M+H]+	C23H48NO7P	LPC 15:0	LPC 15:0/0:0	1/2	57.3664	1	89.2421	99.4099	99.4394	75.8842	1
24	LPC	1.90422	496.343	2346578	[M+H]+	C24H50NO7P	LPC 16:0	LPC 16:0/0:0	1/2	69.849	1	71.9288	69.3859	53.107	99.1903	1
198	LPC	1.62714	494.324	112272	[M+H]+	C24H48NO7P	LPC 16:1	LPC 16:1/0:0	1/2	58.5095	1	97.269	94.9363	98.7679	96.9624	1
151	LPC	2.22363	510.355	166223	[M+H]+	C25H52NO7P	LPC 17:0	LPC 17:0/0:0	1/2	70.1555	1	96.2759	93.1284	96.9627	97.196	1
12	LPC	2.44206	524.372	7412198	[M+H]+	C26H54NO7P	LPC 18:0	LPC 18:0/0:0	1/2	70.1363	1	93.4035	97.2148	90.7702	94.2102	1
95	LPC	2.0171	522.356	306936	[M+H]+	C26H52NO7P	LPC 18:1	LPC 0:0/18:1	1/2	50	1	95.6044	99.1438	99.1503	90.5248	1
83	LPC	1.68282	520.339	364259	[M+H]+	C26H50NO7P	LPC 18:2	LPC 18:2/0:0	2/2	39.0635	1	85.8435	88.0301	99.475	73.1541	1
395	LPC	2.50003	550.388	43488.8	[M+H]+	C28H56NO7P	LPC 20:1	LPC 20:1/0:0	1/2	75.8423	1	85.5638	99.1493	92.8265	73.267	1
362	LPC	2.20687	548.372	48919.9	[M+H]+	C28H54NO7P	LPC 20:2	LPC 20:2/0:0	1/2	77.1488	1	92.2521	99.815	97.8603	83.6057	1
172	LPC	1.66591	544.338	135029	[M+H]+	C28H50NO7P	LPC 20:4	LPC 20:4/0:0	1/2	52.2605	1	90.9455	83.104	94.3586	91.6982	1
875	LPC	1.76446	570.355	10442.5	[M+H]+	C30H52NO7P	LPC 22:5	LPC 0:0/22:5	1/2	50	1	60.2734	99.3253	85.0722	33.2657	1
163	LPC	1.69474	568.339	151692	[M+H]+	C30H50NO7P	LPC 22:6	LPC 22:6/0:0	1/2	72.4427	1	97.4403	97.2003	99.4074	95.6302	1
224	LPE	1.54718	426.261	99583.7	[M+H]+	C19H40NO7P	LPE 14:0	LPE 14:0	1/1	100	1	95.0127	90.7457	97.7668	94.4822	1
458	LPE	2.07327	454.292	35444.8	[M+H]+	C21H44NO7P	LPE 16:0	LPE 16:0	1/1	100	1	81.0733	89.1321	89.7628	69.8362	1
404	LPE	1.84396	478.293	41710.6	[M+H]+	C23H44NO7P	LPE 18:2	LPE 18:2	1/1	100	1	67.1037	99.463	99.347	37.2289	1
433	LPE	1.81354	502.292	37820.4	[M+H]+	C25H44NO7P	LPE 20:4	LPE 20:4	1/1	100	1	65.7972	94.4133	86.9135	41.5829	1
517	PC	3.43673	650.477	28969.2	[M+H]+	C34H68NO8P	PC 26:0		1/1	100	12	92.4124	95.1811	84.6078	99.4581	1
85	PC	4.42481	706.538	353124	[M+H]+	C38H76NO8P	PC 30:0	PC 14:0_16:0	1/1	100	1	97.4545	97.9008	99.0901	95.6271	1
468	PC	4.59163	720.554	33942.3	[M+H]+	C39H78NO8P	PC 31:0		1/1	100	12	91.5809	99.7381	96.9813	82.8693	1
98	PC	4.09917	730.538	299954	[M+H]+	C40H76NO8P	PC 32:2	PC 14:0_18:2	1/1	100	1	96.9632	97.484	99.6295	94.1158	1
301	PC	5.21679	748.584	63626.4	[M+H]+	C41H82NO8P	PC 33:0		1/1	100	11	93.1483	95.9102	94.5765	90.4109	1
86	PC	4.38233	744.556	349453	[M+H]+	C41H78NO8P	PC 33:2	PC 15:0_18:2	1/1	100	1	95.1372	96.5775	99.5349	90.2531	1
77	PC	5.65284	762.604	433213	[M+H]+	C42H84NO8P	PC 34:0	PC 16:0_18:0	1/1	100	1	94.5991	84.1028	99.1274	95.7457	1
5	PC	5.12307	760.584	8928495	[M+H]+	C42H82NO8P	PC 34:1	PC 16:0_18:1	1/1	100	1	77.0988	98.8523	62.2941	84.2712	1
15	PC	5.16916	758.57	25858.7	[M+H]+	C42H80NO8P	PC 34:2		1/1	100	14	81.9648	99.6736	63.3767	96.1277	5
47	PC	4.29008	756.555	739862	[M+H]+	C42H78NO8P	PC 34:3	PC 16:1_18:2	1/1	100	1	93.3154	99.2657	94.9806	88.8892	1
1014	PC	3.92353	754.537	7667.94	[M+H]+	C42H76NO8P	PC 34:4		1/1	100	11	70.6559	91.1357	75.8947	57.9182	1
175	PC	4.47873	770.57	132780	[M+H]+	C43H80NO8P	PC 35:3		1/1	100	11	93.1318	99.6467	98.6099	85.0341	1
183	PC	4.33857	768.554	126903	[M+H]+	C43H78NO8P	PC 35:4	PC 15:0_20:4	1/1	100	1	94.7443	99.9983	98.991	88.2656	1
5	PC	6.27953	790.633	39282.9	[M+H]+	C44H88NO8P	PC 36:0		1/1	100	10	98.1435	99.373	96.9674	98.7174	3
15	PC	5.75884	788.616	6238812	[M+H]+	C44H86NO8P	PC 36:1	PC 18:0_18:1	1/1	100	1	90.9603	98.8568	97.0318	81.7921	1
8	PC	4.76988	784.585	8163954	[M+H]+	C44H82NO8P	PC 36:3	PC 18:1_18:2	1/1	100	1	87.6916	99.6549	88.0554	81.92	1
22	PC	4.34551	782.569	3905082	[M+H]+	C44H80NO8P	PC 36:4	PC 16:1_20:3	1/1	100	1	92.2044	99.0953	89.4827	91.6459	1
167	PC	4.14633	780.554	141229	[M+H]+	C44H78NO8P	PC 36:5		1/1	100	10	92.8419	99.9878	96.9012	85.715	1
450	PC	3.93671	778.538	36621.9	[M+H]+	C44H76NO8P	PC 36:6		1/1	100	9	84.8486	99.379	83.5072	79.6599	1
4	PC	6.04647	802.633	16451	[M+H]+	C45H88NO8P	PC 37:1		1/1	100	12	80.3367	99.9874	80.5797	71.7937	6
415	PC	5.50889	800.615	39995.4	[M+H]+	C45H86NO8P	PC 37:2		1/1	100	14	83.2611	94.7956	97.9261	66.3457	1
248	PC	5.07013	798.602	85669	[M+H]+	C45H84NO8P	PC 37:3		1/1	100	12	83.2908	99.7415	96.7164	65.5473	1
466	PC	4.44303	794.569	34248.7	[M+H]+	C45H80NO8P	PC 37:5		1/1	100	11	81.0904	96.7048	97.2285	61.9308	1
538	PC	4.22083	792.554	27086.8	[M+H]+	C45H78NO8P	PC 37:6		1/1	100	7	78.0592	99.9651	97.0293	55.4924	1
274	PC	6.3305	816.647	73849.8	[M+H]+	C46H90NO8P	PC 38:1		1/1	100	12	97.9411	97.6877	96.1471	99.8979	1
60	PC	5.85513	814.632	568947	[M+H]+	C46H88NO8P	PC 38:2		1/1	100	14	94.936	99.9823	99.3277	88.419	1
13	PC	5.48727	812.619	6813512	[M+H]+	C46H86NO8P	PC 38:3	PC 18:0_20:3	1/1	100	1	83.9712	92.6251	95.2946	70.452	1
43	PC	4.9521	810.599	877291	[M+H]+	C46H84NO8P	PC 38:4	PC 18:1_20:3	1/1	100	1	83.5993	92.3143	87.3763	76.1163	1
40	PC	4.2837	806.569	925963	[M+H]+	C46H80NO8P	PC 38:6	PC 18:2_20:4	1/1	100	1	88.1964	97.5691	97.4775	75.8693	1
550	PC	4.03365	804.554	25591.3	[M+H]+	C46H78NO8P	PC 38:7		1/1	100	8	78.2327	98.006	75.3338	72.5863	1
1001	PC	6.57717	842.664	7833.21	[M+H]+	C48H92NO8P	PC 40:2		1/1	100	14	67.1706	99.6328	71.2862	51.9687	1
752	PC	6.12189	840.648	14480.6	[M+H]+	C48H90NO8P	PC 40:3		1/1	100	12	96.1948	99.9424	96.5079	94.0677	1
52	PC	5.69528	838.633	670875	[M+H]+	C48H88NO8P	PC 40:4	PC 18:0_22:4	1/1	100	2	88.2341	99.1315	99.2052	74.0374	1
50	PC	5.28873	836.618	710761	[M+H]+	C48H86NO8P	PC 40:5	PC 18:0_22:5	1/1	100	1	83.3003	99.3165	96.0265	66.1782	1
180	PC	4.83919	834.601	127100	[M+H]+	C48H84NO8P	PC 40:6		1/1	100	11	83.9803	99.3622	97.1	66.7749	1
257	PC	4.45288	832.585	80719	[M+H]+	C48H82NO8P	PC 40:7	PC 20:3_20:4	1/1	100	1	89.6327	97.2207	98.4292	78.3724	1
267	PC	4.18145	830.57	75943.5	[M+H]+	C48H80NO8P	PC 40:8		1/1	100	7	75.0366	99.8886	98.8941	49.3463	1
181	PC	5.42632	848.616	4653.64	[M+H]+	C49H86NO8P	PC 41:6		1/1	100	6	65.7918	95.7307	56.9964	62.9588	2
586	PC	5.77526	864.648	22797.2	[M+H]+	C50H90NO8P	PC 42:5		1/1	100	13	76.7051	99.9396	93.2783	55.26	1
1100	PC	4.87634	860.617	6137.78	[M+H]+	C50H86NO8P	PC 42:7		1/1	100	8	71.8376	99.9117	81.5821	53.6385	1
668	PC	4.61711	858.601	18138.5	[M+H]+	C50H84NO8P	PC 42:8		1/1	100	6	71.8429	99.9564	98.699	44.3344	1
97	PC	4.45556	856.585	8619.16	[M+H]+	C50H82NO8P	PC 42:9		1/1	100	4	61.4382	98.7615	78.243	38.0503	2
82	PE	5.86852	720.553	376683	[M+H]+	C39H78NO8P	PE 34:0		1/1	100	11	98.3132	97.9746	99.673	97.1393	1
292	PE	5.34858	718.538	67056.9	[M+H]+	C39H76NO8P	PE 34:1	PE 16:0_18:1	1/1	100	1	84.5959	99.4715	97.8912	67.4188	1
896	PE	4.48588	714.506	9984.96	[M+H]+	C39H72NO8P	PE 34:3		1/1	100	10	90.1368	95.5503	84.9548	92.8863	1
1138	PE	5.20504	730.537	5617.51	[M+H]+	C40H76NO8P	PE 35:2		1/1	100	14	68.4617	97.5346	51.0625	76.9022	1
96	PE	5.52227	744.553	304443	[M+H]+	C41H78NO8P	PE 36:2		1/1	100	14	97.8429	92.492	99.7053	98.7536	1
387	PE	4.54844	740.522	44464.3	[M+H]+	C41H74NO8P	PE 36:4	PE 18:2_18:2	1/1	100	1	85.7755	94.254	97.5555	71.946	1
974	PE	4.46885	738.506	8495.04	[M+H]+	C41H72NO8P	PE 36:5		1/1	100	10	62.8132	98.0182	46.789	67.5041	1
1137	PE	5.14398	754.539	5640.5	[M+H]+	C42H76NO8P	PE 37:4		1/1	100	13	75.0199	99.9917	81.4219	59.8713	1
7	PE	5.71134	770.57	32497.5	[M+H]+	C43H80NO8P	PE 38:3		1/1	100	12	92.4321	99.2829	95.0225	86.7547	3
1086	PE	5.28224	768.554	6315.79	[M+H]+	C43H78NO8P	PE 38:4		1/1	100	14	90.1325	98.5944	85.5732	90.7694	1
391	PE	5.08401	766.538	43878.6	[M+H]+	C43H76NO8P	PE 38:5		1/1	100	12	90.9664	99.8081	85.5622	92.3288	1
210	PE	4.71473	764.523	106334	[M+H]+	C43H74NO8P	PE 38:6		1/1	100	10	96.1441	99.7254	94.8856	95.6541	1
769	PE	5.90658	796.585	13789.5	[M+H]+	C45H82NO8P	PE 40:4		1/1	100	14	80.093	99.8197	94.971	60.5045	1
249	PE	5.33438	792.555	84931.6	[M+H]+	C45H78NO8P	PE 40:6		1/1	100	11	96.2121	97.7636	99.0516	92.7095	1
PS	PE	4.97035	764.545	160391	[M+H]+	C40H78NO10P	PS 34:0		1/1	100	11	92.1299	99.2582	82.5878	99.0155	1
46	PE	3.83758	675.545	762276	[M+H]+	C37H75N2O6P	SM d32:1		1/1	100	13	96.3644	96.874	94.8107	97.6855	1
9	SM	3.42329	673.528	61494.6	[M+H]+	C37H73N2O6P	SM d32:2		1/1	100	15	98.6742	97.422	99.0196	98.9598	2
122	SM	4.34648	691.574	6786.91	[M+H]+	C38H79N2O6P	SM d33:0		1/1	100	8	88.1362	95.1393	77.9336	95.9359	2
71	SM	4.1131	689.559	502482	[M+H]+	C38H77N2O6P	SM d33:1		1/1	100	15	99.3468	98.8851	99.3731	99.552	1
68	SM	4.63317	705.592	537053	[M+H]+	C39H81N2O6P	SM d34:0		1/1	100	9	98.6404	98.5161	99.6305	97.7217	1
233	SM	4.29605	703.574	94310.6	[M+H]+	C39H79N2O6P	SM d34:1		1/1	100	17	94.0758	91.9522	89.8422	99.6398	1
27	SM	3.94547	701.558	2056838	[M+H]+	C39H77N2O6P	SM d34:2		1/1	100	20	97.5961	92.3479	98.5263	99.3836	1
744	SM	4.96075	719.605	14698.6	[M+H]+	C40H83N2O6P	SM d35:0		1/1	100	10	89.0556	91.2335	82.5873	94.8773	1
136	SM	4.57628	717.59	189818	[M+H]+	C40H81N2O6P	SM d35:1		1/1	100	19	97.0836	96.137	98.2283	96.4236	1
185	SM	5.27042	733.621	126178	[M+H]+	C41H85N2O6P	SM d36:0		1/1	100	11	97.7855	97.389	99.2344	96.5537	1
655	SM	4.79014	731.606	18721.7	[M+H]+	C41H83N2O6P	SM d36:1		1/1	100	21	94.1149	98.5898	87.8169	98.549	1
412	SM	4.10709	727.575	40764.4	[M+H]+	C41H79N2O6P	SM d36:3		1/1	100	25	95.7113	98.4158	97.9916	92.1906	1
429	SM	5.22216	745.621	38168.9	[M+H]+	C42H85N2O6P	SM d37:1		1/1	100	23	97.9694	92.9838	98.9179	99.5973	1
14	SM	5.93573	761.653	42078.2	[M+H]+	C43H89N2O6P	SM d38:0		1/1	100	13	89.9335	99.5798	93.0994	82.5603	2
306	SM	4.57942	755.605	62495.4	[M+H]+	C43H83N2O6P	SM d38:3		1/1	100	30	96.0281	94.2557	98.1762	94.806	1
21	SM	6.2688	775.669	9977.14	[M+H]+	C44H91N2O6P	SM d39:0		1/1	100	14	76.9118	97.8454	79.3567	66.0889	4
674	SM	5.86871	773.653	17820.9	[M+H]+	C44H89N2O6P	SM d39:1		1/1	100	27	84.3918	97.6081	94.2559	70.2586	1
758	SM	5.39198	771.635	14236.2	[M+H]+	C44H87N2O6P	SM d39:2		1/1	100	32	86.9095	85.2146	79.4838	95.9696	1
311	SM	6.55788	789.685	61962.4	[M+H]+	C45H93N2O6P	SM d40:0		1/1	100	15	96.9969	99.8122	98.4743	94.1846	1
45	SM	5.70709	785.654	776021	[M+H]+	C45H89N2O6P	SM d40:2		1/1	100	35	98.884	99.8565	99.1171	98.17	1
111	SM	5.20485	783.637	258864	[M+H]+	C45H87N2O6P	SM d40:3		1/1	100	35	92.9224	98.6399	99.1455	84.5282	1
510	SM	4.75023	781.621	29555.8	[M+H]+	C45H85N2O6P	SM d40:4		1/1	100	20	76.3761	99.9266	69.6514	73.2189	1
889	SM	4.53968	779.604	10102.1	[M+H]+	C45H83N2O6P	SM d40:5	SM d14:3_26:2	1/1	100	6	85.5389	85.6931	73.6356	99.2768	1
2	SM	6.86039	803.699	15902.5	[M+H]+	C46H95N2O6P	SM d41:0		1/1	100	16	84.5772	97.6594	76.9826	86.4736	10
31	SM	6.62871	801.683	1562283	[M+H]+	C46H93N2O6P	SM d41:1		1/1	100	31	96.0399	94.4783	98.7297	94.1923	1
90	SM	6.01408	799.669	324081	[M+H]+	C46H91N2O6P	SM d41:2		1/1	100	37	96.8579	99.924	98.4888	93.7811	1
201	SM	5.50695	797.651	110192	[M+H]+	C46H89N2O6P	SM d41:3		1/1	100	37	94.7683	86.6876	95.2006	98.637	1
272	SM	6.21458	813.684	74447.5	[M+H]+	C47H93N2O6P	SM d42:2		1/1	100	2	96.0499	96.7804	98.3186	93.4788	1
19	SM	5.81986	811.668	4867674	[M+H]+	C47H91N2O6P	SM d42:3		1/1	100	40	96.6607	96.7713	96.2488	97.0189	1
105	SM	5.34426	809.654	285194	[M+H]+	C47H89N2O6P	SM d42:4		1/1	100	23	96.2814	99.1261	93.9246	97.2708	1
10	SM	4.98649	807.639	54413.7	[M+H]+	C47H87N2O6P	SM d42:5	SM d14:3_28:2	1/1	100	7	92.0358	99.4103	92.9166	87.7169	2
381	SM	7.22577	829.715	45831.6	[M+H]+	C48H97N2O6P	SM d43:1		1/1	100	33	97.3302	97.5885	97.1067	97.4249	1
312	SM	6.61385	827.7	61052	[M+H]+	C48H95N2O6P	SM d43:2		1/1	100	40	88.7982	97.7921	82.9567	90.5749	1
471	SM	6.43422	839.701	33485	[M+H]+	C49H95N2O6P	SM d44:3		1/1	100	41	88.7923	99.1226	97.3725	76.6331	1
53	TG	7.49049	656.582	645500	[M+H4N]+	C39H74O6	TG 36:0	TG 12:0_12:0_12:0	1/1	100	1	99.2299	98.5672	99.5188	99.274	1
60	TG	9.58842	782.723	14727.1	[M+H4N]+	C48H92O6	TG 45:0	TG 14:0_15:0_16:0	1/1	100	3	87.8013	98.8304	89.4386	81.2424	2
59	TG	9.78916	796.74	569486	[M+H4N]+	C49H94O6	TG 46:0	TG 14:0_16:0_16:0	1/1	100	4	96.9886	97.8466	99.4811	94.1429	1
72	TG	9.45955	794.724	496126	[M+H4N]+	C49H92O6	TG 46:1		1/1	100	4	97.9274	99.4233	99.6512	95.5067	1
141	TG	9.13389	792.707	181234	[M+H4N]+	C49H90O6	TG 46:2	TG 12:0_16:0_18:2	1/1	100	1	83.942	98.3605	99.0934	65.689	1
521	TG	9.9757	810.754	28432.7	[M+H4N]+	C50H96O6	TG 47:0	TG 15:0_16:0_16:0	1/1	100	4	91.9026	97.8503	93.4677	87.5744	1
305	TG	9.64413	808.739	62549.8	[M+H4N]+	C50H94O6	TG 47:1	TG 15:0_16:0_16:1	1/1	100	1	82.7551	99.8708	98.0844	63.5577	1
34	TG	10.1323	824.771	1327400	[M+H4N]+	C51H98O6	TG 48:0	TG 16:0_16:0_16:0	1/1	100	3	95.9049	99.9976	91.0522	98.9274	1
21	TG	9.83193	822.757	4268736	[M+H4N]+	C51H96O6	TG 48:1	TG 14:0_16:0_18:1	1/1	100	9	96.7687	95.8727	95.8118	98.1909	1
26	TG	9.52836	820.742	2132029	[M+H4N]+	C51H94O6	TG 48:2	TG 14:0_16:0_18:2	1/1	100	2	86.8172	88.3948	95.2954	78.3843	1
93	TG	9.19419	818.723	314552	[M+H4N]+	C51H92O6	TG 48:3		1/1	100	2	83.8706	98.3444	98.3783	66.0314	1
360	TG	10.2837	838.786	49243.7	[M+H4N]+	C52H100O6	TG 49:0	TG 16:0_16:0_17:0	1/1	100	4	95.867	98.8117	94.5013	95.7924	1
87	TG	10.0061	836.771	344303	[M+H4N]+	C52H98O6	TG 49:1	TG 15:0_16:0_18:1	1/1	100	2	95.4186	99.9742	98.5822	90.2278	1
128	TG	9.70838	834.755	210815	[M+H4N]+	C52H96O6	TG 49:2	TG 15:0_16:1_18:1	1/1	100	1	74.9966	99.6852	99.6674	48.9481	1
363	TG	9.39693	832.739	48873.6	[M+H4N]+	C52H94O6	TG 49:3	TG 15:1_16:0_18:2	1/1	100	2	77.9566	99.8261	98.6663	54.4304	1
67	TG	10.4594	852.802	545458	[M+H4N]+	C53H102O6	TG 50:0	TG 14:0_18:0_18:0	1/1	100	5	77.6636	99.7811	99.6042	53.4247	1
9	TG	10.1639	850.787	8161243	[M+H4N]+	C53H100O6	TG 50:1	TG 16:0_16:0_18:1	1/1	100	4	89.9746	99.4375	78.0283	98.6898	1
6	TG	9.87894	848.772	8560112	[M+H4N]+	C53H98O6	TG 50:2	TG 16:0_16:0_18:2	1/1	100	4	85.9784	99.9071	70.9262	96.6872	1
17	TG	9.57948	846.756	5908874	[M+H4N]+	C53H96O6	TG 50:3	TG 16:0_16:1_18:2	1/1	100	3	96.7033	97.6725	98.4102	94.5533	1
74	TG	10.5948	866.817	459294	[M+H4N]+	C54H104O6	TG 51:0	TG 17:0_17:0_17:0	1/1	100	6	99.294	98.0796	99.9048	99.2961	1
84	TG	10.3154	864.801	360710	[M+H4N]+	C54H102O6	TG 51:1	TG 16:0_17:0_18:1	1/1	100	10	95.3652	98.9776	99.748	89.4957	1
39	TG	10.0363	862.786	991617	[M+H4N]+	C54H100O6	TG 51:2		1/1	100	3	84.5963	99.8942	99.2999	66.3223	1
733	TG	10.7733	876.801	15079.5	[M+H4N]+	C55H102O6	TG 52:2	TG 16:0_18:1_18:1	1/1	100	11	65.8447	99.4408	46.8891	75.2397	1
2	TG	9.65244	872.772	9185094	[M+H4N]+	C55H98O6	TG 52:4	TG 16:1_18:1_18:2	1/1	100	2	90.4908	95.8739	90.5515	87.8548	1
33	TG	9.38102	870.757	1387160	[M+H4N]+	C55H96O6	TG 52:5	TG 16:0_18:2_18:3	1/1	100	3	87.1226	91.4926	95.3465	77.6834	1
238	TG	9.04723	868.739	90182.9	[M+H4N]+	C55H94O6	TG 52:6	TG 16:1_18:2_18:3	1/1	100	21	79.2079	99.9759	98.8557	56.49	1
114	TG	10.8739	894.85	7107.72	[M+H4N]+	C56H108O6	TG 53:0	TG 17:0_17:0_19:0	1/1	100	5	90.2226	99.0163	91.512	84.9097	2
356	TG	10.6083	892.832	50065.5	[M+H4N]+	C56H106O6	TG 53:1	TG 17:0_18:0_18:1	1/1	100	2	94.494	95.4545	96.5313	92.0332	1
65	TG	10.3495	890.816	552135	[M+H4N]+	C56H104O6	TG 53:2	TG 17:0_18:1_18:1	1/1	100	10	97.8479	94.5129	99.8433	97.5695	1
94	TG	9.8028	886.786	308881	[M+H4N]+	C56H100O6	TG 53:4	TG 17:1_18:1_18:2	1/1	100	3	89.6414	99.9002	97.4701	78.0939	1
276	TG	9.53063	884.771	71970.3	[M+H4N]+	C56H98O6	TG 53:5	TG 17:1_18:1_18:3	1/1	100	1	63.5436	99.9824	97.2519	33.0994	1
44	TG	10.7673	906.85	843569	[M+H4N]+	C57H108O6	TG 54:1	TG 18:0_18:0_18:1	1/1	100	3	97.2952	98.5429	99.7357	94.3117	1
18	TG	10.5078	904.834	4920124	[M+H4N]+	C57H106O6	TG 54:2	TG 18:0_18:1_18:1	1/1	100	2	92.8341	99.5194	89.4959	93.0063	1
10	TG	10.2521	902.816	7641725	[M+H4N]+	C57H104O6	TG 54:3	TG 18:1_18:1_18:1	1/1	100	14	94.2606	95.3367	91.5422	96.5104	1
11	TG	9.9824	900.801	7611419	[M+H4N]+	C57H102O6	TG 54:4	TG 18:1_18:1_18:2	1/1	100	18	95.0945	96.7139	94.2094	95.1808	1
16	TG	9.69742	898.786	6149178	[M+H4N]+	C57H100O6	TG 54:5	TG 18:1_18:2_18:2	1/1	100	2	90.652	99.9778	98.3277	79.5823	1
2	TG	9.56743	896.771	1577877	[M+H4N]+	C57H98O6	TG 54:6	TG 16:0_18:2_20:4	1/1	100	3	86.6432	99.9967	96.7659	72.2139	5
129	TG	9.10935	894.753	208059	[M+H4N]+	C57H96O6	TG 54:7	TG 18:2_18:2_18:3	1/1	100	26	86.2761	93.7896	99.3669	71.8468	1
695	TG	8.93703	892.738	16853.6	[M+H4N]+	C57H94O6	TG 54:8		1/1	100	21	66.9604	95.7228	67.2784	55.7393	1
354	TG	10.3971	916.832	50735.4	[M+H4N]+	C58H106O6	TG 55:3	TG 18:1_18:1_19:1	1/1	100	2	68.1132	97.359	86.3081	44.9613	1
491	TG	11.0358	934.879	31087.7	[M+H4N]+	C59H112O6	TG 56:1	TG 16:0_18:1_22:0	1/1	100	7	79.9921	96.9229	96.7604	60.0769	1
125	TG	10.7829	932.865	218503	[M+H4N]+	C59H110O6	TG 56:2	TG 16:0_18:2_22:0	1/1	100	4	84.4233	99.8066	97.9361	66.932	1
97	TG	10.5355	930.849	303956	[M+H4N]+	C59H108O6	TG 56:3	TG 18:1_18:1_20:1	1/1	100	5	91.3868	99.9435	96.4067	82.8369	1
323	TG	10.4763	928.833	57379.8	[M+H4N]+	C59H106O6	TG 56:4	TG 18:0_18:0_20:4	1/1	100	2	64.1264	99.5293	71.082	46.4363	1
75	TG	10.1941	926.816	445138	[M+H4N]+	C59H104O6	TG 56:5	TG 18:0_18:1_20:4	1/1	100	2	70.7209	89.1845	81.8072	54.4418	1
38	TG	9.59935	922.788	1041413	[M+H4N]+	C59H100O6	TG 56:7		1/1	100	19	73.2983	97.5816	78.3471	59.433	1
142	TG	9.31707	920.772	181216	[M+H4N]+	C59H98O6	TG 56:8		1/1	100	31	74.8584	97.5333	94.9672	51.6953	1
465	TG	11.0647	960.896	34297.7	[M+H4N]+	C61H114O6	TG 58:2	TG 18:1_18:1_22:0	1/1	100	17	84.359	99.501	96.068	68.2082	1
374	TG	10.8183	958.881	46658.9	[M+H4N]+	C61H112O6	TG 58:3	TG 18:1_18:2_22:0	1/1	100	18	90.3896	99.6373	97.1317	80.1168	1
166	TG	9.50903	946.786	141717	[M+H4N]+	C61H100O6	TG 58:9	TG 18:1_18:3_22:5	1/1	100	18	76.6628	99.9956	98.4901	52.249	1
Species that did not pass manual curation:
Feat. ID	Class	RT	m/z	Abundance	Ion Species	Formula	Sum Composition	Domin. Constit.	Candid.	Probab.	# Constit.	Score (Total)	Score (Mass)	Score (Isotop.)	Score (Frag.)	Injection
982		4.44928	538.519	8411.12	[M+H]+	C34H67NO3	Cer_NS d34:1	Cer_NS d18:1_16:0	1/1	100	1	79.989	95.9891	77.3629	75.4975	1
122	Cer	4.74949	538.519	2613.5	[M+H]+	C34H67NO3	Cer_NS d34:1	Cer_NS d18:1_16:0	1/1	100	1	74.0502	99.132	72.9082	65.0028	3
125	Cer	4.55375	536.504	6703.45	[M+H]+	C34H65NO3	Cer_NS d34:2	Cer_NS d18:1_16:1	1/1	100	1	80.9621	98.339	83.1447	71.5329	2
33		3.07543	772.614	21869.2	[M+H]+	C47H81NO7	DGTS 37:5	DGTS 21:2_16:3	1/1	100	1	76.4853	54.5824	92.8708	74.5657	2
459		1.08193	454.294	35443.5	[M+H]+	C21H44NO7P	LPC 13:0	LPC 13:0/0:0	2/2	50	1	94.599	94.0954	94.2688	95.1839	1
298		1.47408	468.308	65405	[M+H]+	C22H46NO7P	LPC 14:0	LPC 0:0/14:0	2/2	32.5134	1	79.9935	90.2798	98.5956	61.0919	1
264		1.7524	482.325	77636.4	[M+H]+	C23H48NO7P	LPC 15:0	LPC 0:0/15:0	2/2	42.6336	1	84.0986	99.4099	99.4394	65.4183	1
1153		5.11826	496.34	5349.13	[M+H]+	C24H50NO7P	LPC 16:0	LPC 16:0/0:0	1/1	100	1	78.3105	98.6988	92.4928	59.059	1
24		1.90422	496.343	2346578	[M+H]+	C24H50NO7P	LPC 16:0	LPC 0:0/16:0	2/2	30.151	1	60.8038	69.3859	53.1835	65.075	1
198		1.62714	494.324	112272	[M+H]+	C24H48NO7P	LPC 16:1	LPC 0:0/16:1	2/2	41.4905	1	90.8069	94.9363	98.7679	81.6516	1
151		2.22363	510.355	166223	[M+H]+	C25H52NO7P	LPC 17:0	LPC 0:0/17:0	2/2	29.8445	1	81.1481	93.1284	96.9627	63.3942	1
12		2.44206	524.372	7412198	[M+H]+	C26H54NO7P	LPC 18:0	LPC 0:0/18:0	2/2	29.8637	1	78.7414	97.2148	90.7702	61.4749	1
95		2.0171	522.356	306936	[M+H]+	C26H52NO7P	LPC 18:1	LPC 18:1/0:0	2/2	50	1	95.6044	99.1438	99.1503	90.5248	1
83		1.68282	520.339	364259	[M+H]+	C26H50NO7P	LPC 18:2	LPC 0:0/18:2	1/2	60.9365	1	93.8271	88.0301	99.475	91.3675	1
1276		0.689658	518.325	3790.2	[M+H]+	C26H48NO7P	LPC 18:3	LPC 0:0/18:3	1/2	54.8066	1	64.2624	99.9848	72.4625	45.689	1
1276		0.689658	518.325	3790.2	[M+H]+	C26H48NO7P	LPC 18:3	LPC 18:3/0:0	2/2	45.1934	1	61.8308	99.9848	65.8012	45.689	1
395		2.50003	550.388	43488.8	[M+H]+	C28H56NO7P	LPC 20:1	LPC 0:0/20:1	2/2	24.1577	1	68.0643	99.1493	92.8265	41.3505	1
362		2.20687	548.372	48919.9	[M+H]+	C28H54NO7P	LPC 20:2	LPC 0:0/20:2	2/2	22.8512	1	72.3256	99.815	97.8603	45.5015	1
172		1.66591	544.338	135029	[M+H]+	C28H50NO7P	LPC 20:4	LPC 0:0/20:4	2/2	47.7395	1	89.3145	83.104	94.3586	87.6421	1
875		1.76446	570.355	10442.5	[M+H]+	C30H52NO7P	LPC 22:5	LPC 22:5/0:0	2/2	50	1	60.2734	99.3253	85.0722	33.2657	1
163		1.69474	568.339	151692	[M+H]+	C30H50NO7P	LPC 22:6	LPC 0:0/22:6	2/2	27.5573	1	80.3133	97.2003	99.4074	58.9815	1
155		4.44238	728.519	5456.91	[M+H]+	C40H74NO8P	PC 32:3	PC 16:0_16:3	1/1	100	1	71.4123	70.4799	68.8459	74.5627	2
12		5.12507	746.57	21634	[M+H]+	C41H80NO8P	PC 33:1		1/1	100	12	87.3637	99.4339	71.6145	99.8985	3
114		3.23707	756.555	251695	[M+H]+	C42H78NO8P	PC 34:3		1/1	100	10	86.5571	97.5015	98.9063	71.3718	1
1024		4.8147	768.55	7510.68	[M+H]+	C43H78NO8P	PC 35:4		1/1	100	12	85.5544	66.9646	84.1232	98.3484	1
732		4.4747	764.522	15137.2	[M+H]+	C43H74NO8P	PC 35:6		1/1	100	6	88.587	97.5192	84.013	89.0295	1
13	PC	6.27839	790.632	47430.9	[M+H]+	C44H88NO8P	PC 36:0	PC 10:0_26:0	1/1	100	1	95.7711	99.32	96.4109	93.4203	5
1149		6.28821	786.602	5435.12	[M+H]+	C44H84NO8P	PC 36:2	PC 12:0_24:2	1/1	100	1	88.2771	99.482	78.7726	93.1906	1
727		5.36195	784.583	15305.3	[M+H]+	C44H82NO8P	PC 36:3		1/1	100	11	85.4681	85.9184	73.1145	99.6469	1
398		3.38362	782.568	43168.1	[M+H]+	C44H80NO8P	PC 36:4		1/1	100	13	68.5512	94.9074	91.0346	43.8714	1
540		3.57061	780.554	26908	[M+H]+	C44H78NO8P	PC 36:5		1/1	100	10	78.9126	98.3732	72.2304	77.216	1
25		4.57899	798.602	7915.3	[M+H]+	C45H84NO8P	PC 37:3		1/1	100	12	75.2172	97.3833	84.9987	58.4978	4
1040		3.55301	808.583	7102.26	[M+H]+	C46H82NO8P	PC 38:5		1/1	100	12	64.1094	93.5576	48.1786	70.6171	1
955		4.76541	703.575	8932.72	[M+H]+	C39H79N2O6P	SM d34:1		1/1	100	17	84.034	99.5262	86.9796	74.6021	1
11		7.10616	829.717	46378.8	[M+H]+	C48H97N2O6P	SM d43:1		1/1	100	33	95.6854	99.4295	98.1671	91.4936	2
1030		6.74443	829.714	7326.59	[M+H]+	C48H97N2O6P	SM d43:1		1/1	100	33	64.5031	88.7058	36.5472	97.0781	1
4		9.45084	794.725	481432	[M+H4N]+	C49H92O6	TG 46:1		1/1	100	7	94.4841	94.1671	99.7115	89.6814	5
184		10.1266	829.724	126882	[M+Na]+	C51H98O6	TG 48:0		1/1	100	5	97.0875	93.8645	99.2152	96.6229	1
376		7.92632	827.711	46512	[M+Na]+	C51H96O6	TG 48:1		1/1	100	13	94.6029	98.2131	97.0453	90.5111	1
1		9.52509	820.74	2171536	[M+H4N]+	C51H94O6	TG 48:2	TG 14:0_16:0_18:2	1/1	100	5	95.62	98.7013	96.9153	92.8579	5
174		9.5244	825.694	134659	[M+Na]+	C51H94O6	TG 48:2		1/1	100	12	98.2841	99.6373	99.4571	96.4631	1
486		10.0181	841.726	31921	[M+Na]+	C52H98O6	TG 49:1		1/1	100	9	97.3525	99.3016	97.752	95.9983	1
790		9.72286	839.71	13300.4	[M+Na]+	C52H96O6	TG 49:2		1/1	100	7	91.3383	99.8709	88.4568	90.1948	1
273		9.93341	857.758	74221.9	[M+Na]+	C53H102O6	TG 50:0		1/1	100	4	81.1284	99.5526	95.6723	62.104	1
63		10.1436	855.738	558778	[M+Na]+	C53H100O6	TG 50:1		1/1	100	14	93.1609	72.5154	99.7486	98.6194	1
743		8.22795	855.742	14707.9	[M+Na]+	C53H100O6	TG 50:1		1/1	100	14	84.7205	99.7032	68.3421	96.8117	1
288		9.65376	855.745	67685.4	[M+Na]+	C53H100O6	TG 50:1		1/1	100	10	93.4839	85.0455	95.9641	95.4788	1
144		8.02913	853.728	179533	[M+Na]+	C53H98O6	TG 50:2		1/1	100	2	95.6573	90.5513	96.6849	97.2725	1
57		9.87148	853.727	606308	[M+Na]+	C53H98O6	TG 50:2	TG 16:0_16:1_18:1	1/1	100	1	96.27	99.3225	99.3119	91.8759	1
251		9.27219	849.694	83918.1	[M+Na]+	C53H94O6	TG 50:4		1/1	100	19	97.971	99.4344	98.2959	96.9259	1
277		9.76071	865.726	71790.4	[M+Na]+	C54H98O6	TG 51:3		1/1	100	27	98.4344	99.6508	98.211	98.0543	1
588		10.2553	885.789	22766.2	[M+Na]+	C55H106O6	TG 52:0	TG 16:0_18:0_18:0	1/1	100	6	93.5037	99.2302	96.0643	88.3463	1
482		9.9858	883.774	32531.6	[M+Na]+	C55H104O6	TG 52:1		1/1	100	15	91.7228	96.1025	95.244	86.2955	1
304		8.43929	881.76	62895.2	[M+Na]+	C55H102O6	TG 52:2	TG 16:1_18:0_18:1	1/1	100	1	93.8423	87.3038	96.3706	94.7406	1
543		9.6996	881.76	26818.2	[M+Na]+	C55H102O6	TG 52:2		1/1	100	8	93.7021	84.8567	94.8474	97.2759	1
62		10.1996	881.756	565212	[M+Na]+	C55H102O6	TG 52:2		1/1	100	22	97.6988	93.7594	98.7308	98.6878	1
48		9.93201	879.741	734915	[M+Na]+	C55H100O6	TG 52:3		1/1	100	42	99.1259	97.4615	99.6902	99.4028	1
176		9.37415	875.711	131808	[M+Na]+	C55H96O6	TG 52:5	TG 16:0_18:2_18:3	1/1	100	1	97.9361	99.8066	99.7495	95.2504	1
158		10.3623	895.77	157659	[M+Na]+	C56H104O6	TG 53:2		1/1	100	13	95.0955	86.8915	97.7995	96.7329	1
283		10.1	893.757	69410.7	[M+Na]+	C56H102O6	TG 53:3		1/1	100	13	97.2405	98.788	97.8993	95.8266	1
23		9.80822	891.741	28275	[M+Na]+	C56H100O6	TG 53:4		1/1	100	23	97.9305	99.2839	98.2209	96.9732	2
145		10.5102	909.789	178984	[M+Na]+	C57H106O6	TG 54:2		1/1	100	8	98.3499	98.721	99.433	97.0955	1
3		10.2525	902.816	7593137	[M+H4N]+	C57H104O6	TG 54:3	TG 18:1_18:1_18:1	1/1	100	14	92.8363	96.3954	86.9663	97.2557	9
88		10.2559	907.772	334295	[M+Na]+	C57H104O6	TG 54:3		1/1	100	13	96.7836	97.303	99.4676	93.9203	1
8		9.56334	901.727	130538	[M+Na]+	C57H98O6	TG 54:6	TG 16:1_18:1_20:4	1/1	100	1	96.7706	99.2398	98.1818	94.1856	5
1	TG	9.56379	896.77	1546640	[M+H4N]+	C57H98O6	TG 54:6	TG 16:0_18:2_20:4	1/1	100	5	86.1636	99.4955	96.212	71.8089	7
419		9.10807	899.709	39501.9	[M+Na]+	C57H96O6	TG 54:7		1/1	100	18	97.5383	94.4834	99.2064	97.4362	1
5		10.2025	926.816	488524	[M+H4N]+	C59H104O6	TG 56:5	TG 18:0_18:1_20:4	1/1	100	2	67.3343	96.7217	69.2985	54.589	9
322		10.0297	931.772	57515.2	[M+Na]+	C59H104O6	TG 56:5		1/1	100	15	96.3947	99.3405	97.9373	93.4592	1
239		9.59709	927.741	89853.5	[M+Na]+	C59H100O6	TG 56:7		1/1	100	13	97.3776	98.2678	98.4702	95.8601	1
511		9.31671	925.727	29499.6	[M+Na]+	C59H98O6	TG 56:8		1/1	100	18	93.8877	98.7571	99.1415	86.6927	1
37		10.134	957.785	20558.2	[M+Na]+	C61H106O6	TG 58:6		1/1	100	7	73.4087	78.8441	97.4867	53.3383	2
7		9.51605	946.786	151744	[M+H4N]+	C61H100O6	TG 58:9	TG 18:1_18:2_22:6	1/1	100	19	71.9089	99.5001	99.1089	44.3539	5

## Sheet: LA Neg
Species that passed manual curation:
Feat. ID	Class	RT	m/z	Abundance	Ion Species	Formula	Sum Composition	Domin. Constit.	Candid.	Probab.	# Constit.	Score (Total)	Score (Mass)	Score (Isotop.)	Score (Frag.)	Injection
2	Cer	4.16282	526.449	970473	[M+CHO2]-	C30H59NO3	Cer_NS d30:1	Cer_NS d18:1_12:0	2/2	43.8473	2	90.2888	92.3138	98.4704	81.8739	1
92	Cer	5.44004	582.511	54441.1	[M+CHO2]-	C34H67NO3	Cer_NS d34:1	Cer_NS d18:1_16:0	2/2	47.0891	1	88.2134	96.5812	98.1691	75.7556	1
55	Cer	4.9051	580.494	9398.53	[M+CHO2]-	C34H65NO3	Cer_NS d34:2		2/2	50	17	78.3317	99.976	83.2347	65.2516	2
222	Cer	6.77107	638.573	17421.2	[M+CHO2]-	C38H75NO3	Cer_NS d38:1		1/2	50	13	87.0755	98.4554	96.5741	73.8345	1
53	Cer	7.37908	666.604	112333	[M+CHO2]-	C40H79NO3	Cer_NS d40:1		2/2	50	15	88.1735	97.9459	99.7656	73.9386	1
200	Cer	7.94818	648.63	20083.3	[M-H]-	C42H83NO3	Cer_NS d42:1	Cer_NS d18:1_24:0	2/2	43.376	1	85.7971	99.8866	86.3128	79.0409	1
55	Cer	7.3771	692.62	107377	[M+CHO2]-	C42H81NO3	Cer_NS d42:2	Cer_NS d18:1_24:1	2/2	43.9888	1	89.7512	98.4023	96.7919	79.4801	1
108	Cer	6.91743	690.605	46483.9	[M+CHO2]-	C42H79NO3	Cer_NS d42:3	Cer_NS d20:3_22:0	1/1	100	2	92.5936	97.4811	99.5631	83.9255	1
270	FA	3.8572	311.295	14107.7	[M-H]-	C20H40O2	FA 20:0	FA 20:0	1/1	100	1	91.4547	99.989	96.0611	83.2704	1
12	HexCer	3.62001	688.501	485636	[M+CHO2]-	C36H69NO8	HexCer_NS d30:1	HexCer_NS d18:1_12:0	2/2	48.9216	1	94.5235	96.3941	99.5377	88.8867	1
116	HexCer	4.75547	698.559	4381.79	[M-H]-	C40H77NO8	HexCer_NS d34:1		2/2	50	9	73.6902	96.0464	82.7637	57.4704	2
440	HexCer	5.40264	772.594	7139.04	[M+CHO2]-	C42H81NO8	HexCer_NS d36:1		1/2	50	11	73.5743	99.987	82.3485	56.3882	1
76	HexCer	6.66615	828.658	83077.1	[M+CHO2]-	C46H89NO8	HexCer_NS d40:1		2/2	50	15	93.6145	95.7769	98.228	88.2047	1
117	HexCer	6.96775	842.674	45128.4	[M+CHO2]-	C47H91NO8	HexCer_NS d41:1		2/2	50	16	90.8475	95.5148	99.4313	80.9514	1
52	HexCer	7.26147	856.689	117533	[M+CHO2]-	C48H93NO8	HexCer_NS d42:1		1/2	50	17	89.8362	97.4563	98.8735	78.3689	1
80	HexCer	6.66332	854.674	73797.4	[M+CHO2]-	C48H91NO8	HexCer_NS d42:2		2/2	50	33	94.1874	92.026	96.9318	92.5892	1
48	HexCer	6.18464	852.657	11652.1	[M+CHO2]-	C48H89NO8	HexCer_NS d42:3		1/1	100	40	79.4301	98.4868	91.1991	62.1274	2
359	LPA	1.89118	409.237	9260.18	[M-H]-	C19H39O7P	LPA 16:0	LPA 16:0	1/1	100	1	93.3231	93.2866	95.5132	91.201	1
308	LPA	1.63257	457.236	11749.7	[M-H]-	C23H39O7P	LPA 20:4	LPA 20:4	1/1	100	1	87.237	95.6978	83.6471	86.8661	1
10	LPC	1.88824	540.331	580315	[M+CHO2]-	C24H50NO7P	LPC 16:0	LPC 16:0/0:0	1/1	100	1	96.5417	94.8237	96.0337	97.9277	1
444	LPC	1.86164	552.331	7055.52	[M+CHO2]-	C25H50NO7P	LPC 17:1	LPC 17:1/0:0	1/1	100	1	74.4337	96.8829	85.2393	56.9718	1
15	LPC	2.35609	568.363	431074	[M+CHO2]-	C26H54NO7P	LPC 18:0	LPC 18:0/0:0	1/1	100	1	94.9046	90.4158	99.6984	92.5568	1
18	LPC	2.30807	580.362	4454.47	[M+CHO2]-	C27H54NO7P	LPC 19:1	LPC 19:1/0:0	1/1	100	1	67.2037	97.1953	79.5227	47.2247	10
186	LPC	2.2087	592.362	22807.8	[M+CHO2]-	C28H54NO7P	LPC 20:2	LPC 20:2/0:0	1/1	100	1	75.9028	97.5643	95.6946	53.1021	1
282	LPC	2.1063	616.362	13321.5	[M+CHO2]-	C30H54NO7P	LPC 22:4	LPC 22:4/0:0	1/1	100	1	76.0089	97.6094	87.6894	58.1391	1
277	LPE	1.98331	452.279	13673	[M-H]-	C21H44NO7P	LPE 16:0	LPE 16:0	1/1	100	1	89.4066	95.4397	82.709	93.542	1
151	LPE	2.43353	480.31	30772.5	[M-H]-	C23H48NO7P	LPE 18:0	LPE 18:0	1/1	100	1	95.7511	93.4037	93.6533	99.1185	1
389	LPE	2.00811	502.294	8369.26	[M-H]-	C25H46NO7P	LPE 20:3	LPE 20:3	1/1	100	1	94.6962	99.2762	94.8695	92.3172	1
181	LPE	1.74914	524.279	23143.7	[M-H]-	C27H44NO7P	LPE 22:6	LPE 22:6	1/1	100	1	77.1881	96.0483	93.4927	57.1285	1
35	LPG	1.93008	509.288	3979.39	[M-H]-	C24H47O9P	LPG 18:1	LPG 18:1	1/1	100	1	64.5137	99.5756	64.6482	51.82	3
314	LPI	1.80394	597.306	11434.7	[M-H]-	C27H51O12P	LPI 18:1	LPI 18:1	1/1	100	1	60.6144	90.739	82.4615	36.4159	1
401	LPI	1.43941	595.289	7991.68	[M-H]-	C27H49O12P	LPI 18:2	LPI 18:2	1/1	100	1	70.9587	97.5669	79.8115	53.8018	1
249	LPI	1.3805	619.289	15404.7	[M-H]-	C29H49O12P	LPI 20:4	LPI 20:4	1/1	100	1	73.1648	99.22	92.016	49.9564	1
303	PC	3.87037	722.497	12062.8	[M+CHO2]-	C36H72NO8P	PC 28:0		1/1	100	13	70.7502	99.3986	77.6155	54.4103	1
22	PC	5.03468	778.561	273084	[M+CHO2]-	C40H80NO8P	PC 32:0		1/1	100	2	93.7108	95.2772	99.3975	87.6202	1
40	PC	4.55126	776.545	156760	[M+CHO2]-	C40H78NO8P	PC 32:1	PC 16:0_16:1	1/1	100	2	89.4504	97.1188	88.5911	86.679	1
58	PC	4.10877	774.53	104709	[M+CHO2]-	C40H76NO8P	PC 32:2	PC 14:0_18:2	1/1	100	2	88.3303	96.5313	85.9051	86.8803	1
12	PC	4.8341	790.561	45354.7	[M+CHO2]-	C41H80NO8P	PC 33:1	PC 15:0_18:1	1/1	100	2	86.7436	96.609	93.5543	76.2116	2
97	PC	4.39238	788.546	51492.1	[M+CHO2]-	C41H78NO8P	PC 33:2	PC 15:0_18:2	1/1	100	2	87.6668	96.0789	90.9548	80.7139	1
54	PC	5.65972	806.592	107612	[M+CHO2]-	C42H84NO8P	PC 34:0	PC 16:0_18:0	1/1	100	1	88.9238	98.1743	97.63	77.0837	1
1	PC	5.13886	804.578	3005190	[M+CHO2]-	C42H82NO8P	PC 34:1	PC 16:0_18:1	1/1	100	1	87.1478	89.2204	97.9644	76.6198	1
140	PC	4.59559	802.561	34389.7	[M+CHO2]-	C42H80NO8P	PC 34:2	PC 16:1_18:1	2/2	36.6506	1	84.8098	98.7951	93.0228	71.6404	1
43	PC	4.21007	800.545	145447	[M+CHO2]-	C42H78NO8P	PC 34:3	PC 16:1_18:2	1/1	100	1	86.1429	96.2159	99.0962	70.8547	1
51	PC	4.99997	816.577	123088	[M+CHO2]-	C43H82NO8P	PC 35:2	PC 17:0_18:2	1/1	100	1	85.4914	95.6297	97.8957	70.5905	1
163	PC	4.34467	812.546	26826.8	[M+CHO2]-	C43H78NO8P	PC 35:4	PC 15:0_20:4	1/1	100	1	88.2288	94.3754	89.0796	84.4926	1
4	PC	5.76689	832.608	876912	[M+CHO2]-	C44H86NO8P	PC 36:1	PC 18:0_18:1	1/1	100	2	92.5902	96.5855	99.9356	83.9917	1
90	PC	5.05683	828.576	55790.2	[M+CHO2]-	C44H82NO8P	PC 36:3		2/2	48.9209	3	86.5237	98.5381	92.5072	75.8333	1
9	PC	4.34937	826.562	594301	[M+CHO2]-	C44H80NO8P	PC 36:4		1/2	79.7036	2	92.3667	91.8055	99.3276	86.1557	1
178	PC	3.97873	824.545	23783.7	[M+CHO2]-	C44H78NO8P	PC 36:5	PC 18:2_18:3	1/1	100	1	76.3806	97.8756	96.8624	53.2065	1
217	PC	5.19334	842.592	17879	[M+CHO2]-	C45H84NO8P	PC 37:3	PC 17:0_20:3	1/1	100	2	88.6876	96.4444	95.543	78.9441	1
348	PC	4.23162	836.545	9530.71	[M+CHO2]-	C45H78NO8P	PC 37:6	PC 15:0_22:6	1/1	100	1	62.6639	99.524	74.4066	41.8764	1
66	PC	5.88406	858.624	94007	[M+CHO2]-	C46H88NO8P	PC 38:2	PC 18:0_20:2	2/2	41.845	1	88.3695	97.7211	97.1189	76.4641	1
48	PC	4.96371	854.591	125601	[M+CHO2]-	C46H84NO8P	PC 38:4	PC 18:1_20:3	1/1	100	3	96.0717	99.811	97.8136	92.5765	1
3	PC	4.71599	852.577	250179	[M+CHO2]-	C46H82NO8P	PC 38:5		1/1	100	3	93.4447	95.8606	99.0659	87.0246	2
33	PC	4.29378	850.561	196174	[M+CHO2]-	C46H80NO8P	PC 38:6		1/1	100	2	92.5057	98.2165	99.3928	83.5554	1
582	PC	5.41534	868.608	4544.56	[M+CHO2]-	C47H86NO8P	PC 39:4	PC 17:0_22:4	1/1	100	3	61.7917	97.5337	72.7405	41.7803	1
122	PC	4.73272	864.576	4229.7	[M+CHO2]-	C47H82NO8P	PC 39:6	PC 17:0_22:6	1/1	100	1	71.576	98.8789	77.8845	55.965	2
68	PC	6.14336	884.639	7584.1	[M+CHO2]-	C48H90NO8P	PC 40:3		1/1	100	12	61.2019	99.0883	55.2801	53.2515	2
47	PC	5.70731	882.623	128285	[M+CHO2]-	C48H88NO8P	PC 40:4	PC 18:0_22:4	1/1	100	1	89.2275	98.5455	99.3984	76.2164	1
169	PC	4.19289	874.56	26076.5	[M+CHO2]-	C48H80NO8P	PC 40:8		1/1	100	2	94.7297	99.9995	98.7588	88.4383	1
75	PC-O	5.44113	764.582	84116.4	[M+CHO2]-	C40H82NO7P	EtherPC 32:0e	EtherPC 16:0e_16:0	1/1	100	1	79.826	97.8686	94.6491	60.8026	1
65	PC-O	5.54593	790.597	96749.9	[M+CHO2]-	C42H84NO7P	EtherPC 34:1e		1/1	100	2	87.0387	96.7929	98.6774	72.8018	1
32	PC-O	5.00668	786.566	204475	[M+CHO2]-	C42H80NO7P	EtherPC 34:3e	EtherPC 16:1e_18:2	1/1	100	1	90.3025	94.3804	99.8256	79.9035	1
135	PC-O	5.73694	816.613	36453.6	[M+CHO2]-	C44H86NO7P	EtherPC 36:2e	EtherPC 18:0e_18:2	1/1	100	1	74.4443	98.928	94.1484	51.0629	1
21	PC-O	4.94041	810.566	296677	[M+CHO2]-	C44H80NO7P	EtherPC 36:5e	EtherPC 16:1e_20:4	1/1	100	1	75.4434	96.4586	82.9574	60.6775	1
25	PC-O	4.7376	808.551	19813.3	[M+CHO2]-	C44H78NO7P	EtherPC 36:6e	EtherPC 16:2e_20:4	1/1	100	1	69.7891	95.2979	87.4031	47.687	2
96	PC-O	5.01068	836.581	51775.8	[M+CHO2]-	C46H82NO7P	EtherPC 38:6e	EtherPC 18:2e_20:4	1/1	100	1	66.0573	97.595	96.5232	37.1926	1
19	PC-O	4.79279	834.566	24349.6	[M+CHO2]-	C46H80NO7P	EtherPC 38:7e	EtherPC 16:1e_22:6	1/1	100	1	73.4925	97.2635	72.6861	64.5924	2
242	PC-O	5.82133	892.644	16097.4	[M+CHO2]-	C50H90NO7P	EtherPC 42:6e		1/1	100	11	83.2368	99.0515	96.3054	65.9488	1
92	PE	4.73731	688.493	5732.4	[M-H]-	C37H72NO8P	PE 32:1	PE 16:0_16:1	1/1	100	1	73.396	93.667	81.2269	58.7068	2
19	PE	5.88371	718.54	332714	[M-H]-	C39H78NO8P	PE 34:0	PE 17:0_17:0	1/1	100	2	90.5715	95.5834	99.8629	79.962	1
114	PE	5.35412	716.524	45517.2	[M-H]-	C39H76NO8P	PE 34:1	PE 16:0_18:1	1/1	100	1	82.7469	97.8704	98.4072	63.9775	1
106	PE	5.00995	740.524	47612.6	[M-H]-	C41H76NO8P	PE 36:3	PE 18:1_18:2	1/1	100	1	85.6643	95.3262	98.8233	70.3937	1
119	PE	4.53574	738.509	44962.5	[M-H]-	C41H74NO8P	PE 36:4	PE 18:2_18:2	1/1	100	1	77.7846	93.7952	84.9053	64.8946	1
179	PE	5.72272	768.555	23501.3	[M-H]-	C43H80NO8P	PE 38:3	PE 18:0_20:3	1/1	100	2	84.7322	98.0945	97.8237	68.2111	1
24	PE	5.48345	766.54	251391	[M-H]-	C43H78NO8P	PE 38:4	PE 18:0_20:4	1/1	100	1	83.955	94.8311	99.4653	66.676	1
187	PE	5.11267	764.524	22786.3	[M-H]-	C43H76NO8P	PE 38:5		1/1	100	2	81.3543	97.473	89.2016	67.7854	1
70	PE	5.33537	790.54	87955.2	[M-H]-	C45H78NO8P	PE 40:6	PE 18:0_22:6	1/1	100	2	88.3395	98.3944	99.1948	74.544	1
385	PE-O	5.77734	702.541	8415.25	[M-H]-	C39H78NO7P	EtherPE 34:1e		1/1	100	2	66.4093	87.2808	63.9146	60.1885	1
73	PE-O	5.31544	724.529	85842	[M-H]-	C41H76NO7P	EtherPE 36:4e	EtherPE 16:0e_20:4	1/1	100	1	83.3723	96.3137	99.2909	65.1331	1
18	PE-O	5.17162	722.514	377294	[M-H]-	C41H74NO7P	EtherPE 36:5e	EtherPE 16:1e_20:4	1/1	100	2	90.5539	94.3401	99.8913	80.4252	1
28	PE-O	4.76912	720.497	17811.3	[M-H]-	C41H72NO7P	EtherPE 36:6e	EtherPE 16:1e_20:5	1/1	100	1	84.4782	99.2719	92.1761	71.4216	2
8	PE-O	5.82369	750.545	625250	[M-H]-	C43H78NO7P	EtherPE 38:5e	EtherPE 18:1e_20:4	1/1	100	1	82.1199	96.1119	99.4519	62.6785	1
41	PE-O	5.03294	746.514	149152	[M-H]-	C43H74NO7P	EtherPE 38:7e	EtherPE 16:1e_22:6	1/1	100	2	75.825	95.8992	97.696	52.3295	1
209	PE-O	5.31892	774.545	18948.2	[M-H]-	C45H78NO7P	EtherPE 40:7e	EtherPE 18:2e_22:5	1/1	100	2	77.1762	95.6628	91.357	58.5592	1
71	PE-O	5.12572	772.529	87236.5	[M-H]-	C45H76NO7P	EtherPE 40:8e	EtherPE 18:2e_22:6	1/1	100	1	87.9833	96.1514	93.2722	79.3909	1
9	PE-O	4.66181	770.513	7296.49	[M-H]-	C45H74NO7P	EtherPE 40:9e	EtherPE 18:3e_22:6	1/1	100	1	64.1472	99.5468	81.6643	40.4481	10
17	PG	5.09304	749.534	377561	[M-H]-	C40H79O10P	PG 34:0	PG 17:0_17:0	1/1	100	1	65.8729	97.8106	99.6973	35.7182	1
83	PG	4.57732	747.518	66058.5	[M-H]-	C40H77O10P	PG 34:1	PG 16:0_18:1	1/1	100	1	68.709	98.3459	95.0424	41.5182	1
230	PI	4.3407	809.519	16491.5	[M-H]-	C41H79O13P	PI 32:0	PI 16:0_16:0	1/1	100	1	72.7334	97.7871	96.6513	47.2048	1
148	PI	3.91966	807.503	31160.8	[M-H]-	C41H77O13P	PI 32:1	PI 16:0_16:1	1/1	100	1	87.243	96.8736	96.4103	74.9205	1
26	PI	4.43555	835.534	235112	[M-H]-	C43H81O13P	PI 34:1	PI 16:0_18:1	1/1	100	1	95.3165	98.8152	98.0312	91.0215	1
412	PI	4.32213	847.535	7747.99	[M-H]-	C44H81O13P	PI 35:2	PI 17:0_18:2	1/1	100	1	86.6227	96.4092	83.2372	85.448	1
38	PI	5.0188	863.566	162143	[M-H]-	C45H85O13P	PI 36:1	PI 18:0_18:1	1/1	100	1	95.8425	95.9231	97.0225	94.637	1
98	PI	4.12351	859.535	50672.9	[M-H]-	C45H81O13P	PI 36:3	PI 18:1_18:2	1/1	100	1	96.0307	96.9624	95.264	96.3374	1
226	PI	4.28013	871.535	16892	[M-H]-	C46H81O13P	PI 37:4	PI 17:0_20:4	1/1	100	1	90.9915	97.1719	97.7951	81.9246	1
101	PI	4.07209	883.535	48577.1	[M-H]-	C47H81O13P	PI 38:5	PI 18:1_20:4	1/1	100	1	96.4433	93.2027	95.7582	98.8075	1
191	PI	3.90728	881.52	22006.1	[M-H]-	C47H79O13P	PI 38:6		1/1	100	2	91.2131	94.1737	96.2513	85.0691	1
35	PI	4.58269	911.566	184903	[M-H]-	C49H85O13P	PI 40:5	PI 18:0_22:5	1/1	100	1	96.6693	97.746	99.0008	93.8714	1
42	PS	4.97392	762.529	147829	[M-H]-	C40H78NO10P	PS 34:0	PS 17:0_17:0	1/1	100	1	64.308	99.2909	85.7496	38.8129	1
245	SM	4.06792	721.551	15769.9	[M+CHO2]-	C37H77N2O6P	SM d32:0		1/1	100	7	90.817	95.3314	88.9391	90.5122	1
16	SM	3.85057	719.534	401278	[M+CHO2]-	C37H75N2O6P	SM d32:1		1/1	100	13	98.0053	99.7152	99.5884	95.6168	1
25	SM	4.12336	733.551	240472	[M+CHO2]-	C38H77N2O6P	SM d33:1		1/1	100	15	97.2418	97.2623	99.8391	94.702	1
9	SM	4.65822	749.582	71761.7	[M+CHO2]-	C39H81N2O6P	SM d34:0		1/1	100	9	80.8018	96.6383	84.6448	70.5306	2
7	SM	3.95673	745.551	712390	[M+CHO2]-	C39H77N2O6P	SM d34:2		1/1	100	20	96.4482	93.3255	99.5969	94.9488	1
247	SM	4.25268	759.566	15641.2	[M+CHO2]-	C40H79N2O6P	SM d35:2		1/1	100	22	72.2592	98.2286	93.2057	48.0475	1
188	SM	5.28408	777.613	22707.2	[M+CHO2]-	C41H85N2O6P	SM d36:0		1/1	100	11	90.4233	97.7754	96.3111	81.6414	1
11	SM	5.0401	775.598	513794	[M+CHO2]-	C41H83N2O6P	SM d36:1		1/1	100	21	96.942	95.5903	98.4756	96.1046	1
31	SM	4.55467	773.582	208958	[M+CHO2]-	C41H81N2O6P	SM d36:2		1/1	100	25	97.0789	98.2903	98.6279	94.9635	1
494	SM	5.23911	789.614	5902.4	[M+CHO2]-	C42H85N2O6P	SM d37:1		1/1	100	23	62.5647	94.7805	60.3779	52.6727	1
67	SM	4.85367	787.598	7638.63	[M+CHO2]-	C42H83N2O6P	SM d37:2		1/1	100	27	86.4505	93.2672	92.9559	77.4065	2
46	SM	5.18748	801.614	128901	[M+CHO2]-	C43H85N2O6P	SM d38:2	SM d24:2_14:0	1/1	100	1	92.7661	94.5223	98.7972	86.2903	1
36	SM	6.03683	817.644	180208	[M+CHO2]-	C44H89N2O6P	SM d39:1		1/1	100	27	97.0952	99.1697	98.4125	94.7883	1
127	SM	5.21142	827.629	39768.3	[M+CHO2]-	C45H87N2O6P	SM d40:3		1/1	100	35	96.0032	97.3111	99.1998	92.2831	1
350	SM	6.87166	847.692	9501.62	[M+CHO2]-	C46H95N2O6P	SM d41:0		1/1	100	16	75.6472	97.1199	85.4932	59.074	1
1	SM	6.16144	843.661	341050	[M+CHO2]-	C46H91N2O6P	SM d41:2		1/1	100	37	95.9724	93.2677	99.0465	94.3324	2
237	SM	5.53801	841.645	16273.5	[M+CHO2]-	C46H89N2O6P	SM d41:3		1/1	100	37	87.5683	95.362	91.7114	80.1229	1
197	SM	7.17054	861.707	20743.6	[M+CHO2]-	C47H97N2O6P	SM d42:0		1/1	100	17	93.8868	99.512	93.7292	91.3479	1
6	SM	6.47852	857.676	778598	[M+CHO2]-	C47H93N2O6P	SM d42:2		1/1	100	40	96.621	96.1771	98.5186	94.9783	1
5	SM	5.83278	855.661	805126	[M+CHO2]-	C47H91N2O6P	SM d42:3		1/1	100	40	96.7917	95.2927	99.7334	94.6726	1
113	SM	7.24327	873.705	45563.2	[M+CHO2]-	C48H97N2O6P	SM d43:1		1/1	100	33	80.026	94.3916	77.8106	75.7831	1
158	SM	6.61959	871.691	28629.2	[M+CHO2]-	C48H95N2O6P	SM d43:2		1/1	100	40	90.6739	99.84	97.0616	80.7246	1
24	SM	6.14209	869.676	20268.7	[M+CHO2]-	C48H93N2O6P	SM d43:3		1/1	100	40	68.2245	98.0404	73.0509	53.1524	2
255	SM	6.90818	885.707	15140.9	[M+CHO2]-	C49H97N2O6P	SM d44:2		1/1	100	41	90.1	99.2797	88.1992	87.6833	1
395	SM	5.95597	881.675	8248.82	[M+CHO2]-	C49H93N2O6P	SM d44:4		1/1	100	24	82.3127	99.7084	89.3039	68.9336	1
Species that did not pass manual curation:
Feat. ID	Class	RT	m/z	Abundance	Ion Species	Formula	Sum Composition	Domin. Constit.	Candid.	Probab.	# Constit.	Score (Total)	Score (Mass)	Score (Isotop.)	Score (Frag.)	Injection
367		7.07569	684.615	8955.46	[M+CHO2]-	C40H81NO4	Cer_ADS d40:0		2/3	33.0236	15	83.9776	98.5014	92.2698	70.5712	1
382		7.07874	710.631	8484.13	[M+CHO2]-	C42H83NO4	Cer_ADS d42:1	Cer_ADS d26:0_16:1	3/4	25.3374	1	82.9699	95.7664	88.4164	72.4707	1
382		7.07874	710.631	8484.13	[M+CHO2]-	C42H83NO4	Cer_AS d42:1	Cer_AS d26:1_16:0	2/4	26.0962	2	83.461	95.7664	88.4164	73.5478	1
367		7.07569	684.615	8955.46	[M+CHO2]-	C40H81NO4	Cer_BDS d40:0		3/3	32.802	15	83.8646	98.5014	92.2698	70.334	1
382		7.07874	710.631	8484.13	[M+CHO2]-	C42H83NO4	Cer_BDS d42:1		4/4	22.401	16	80.9509	95.7664	88.4164	68.1419	1
2		4.16282	526.449	970473	[M+CHO2]-	C30H59NO3	Cer_NDS d30:1	Cer_NDS d16:0_14:1	1/2	56.1527	1	94.8679	92.3138	98.4704	92.6529	1
77		4.16379	480.442	82201.5	[M-H]-	C30H59NO3	Cer_NDS d30:1	Cer_NDS d16:0_14:1	2/2	28.2913	1	71.1806	97.463	99.3701	43.5741	1
92		5.44004	582.511	54441.1	[M+CHO2]-	C34H67NO3	Cer_NDS d34:1	Cer_NDS d16:0_18:1	1/2	52.9109	1	90.294	96.5812	98.1691	80.3021	1
55		4.9051	580.494	9398.53	[M+CHO2]-	C34H65NO3	Cer_NDS d34:2		1/2	50	3	78.3317	99.976	83.2347	65.2516	2
222		6.77107	638.573	17421.2	[M+CHO2]-	C38H75NO3	Cer_NDS d38:1		2/2	50	12	87.0755	98.4554	96.5741	73.8345	1
53		7.37908	666.604	112333	[M+CHO2]-	C40H79NO3	Cer_NDS d40:1		1/2	50	14	88.1735	97.9459	99.7656	73.9386	1
128		8.14176	696.652	39488.2	[M+CHO2]-	C42H85NO3	Cer_NDS d42:0		1/1	100	17	92.7891	97.0001	95.009	88.6321	1
200		7.94818	648.63	20083.3	[M-H]-	C42H83NO3	Cer_NDS d42:1	Cer_NDS d16:0_26:1	1/2	56.624	1	90.4946	99.8866	86.3128	90.3082	1
55		7.3771	692.62	107377	[M+CHO2]-	C42H81NO3	Cer_NDS d42:2	Cer_NDS d16:0_26:2	1/2	56.0112	1	94.1948	98.4023	96.7919	89.6861	1
367		7.07569	684.615	8955.46	[M+CHO2]-	C40H81NO4	Cer_NP t40:0		1/3	34.1745	15	84.5549	98.5014	92.2698	71.7904	1
382		7.07874	710.631	8484.13	[M+CHO2]-	C42H83NO4	Cer_NP t42:1		1/4	26.1654	4	83.5053	95.7664	88.4164	73.6453	1
77		4.16379	480.442	82201.5	[M-H]-	C30H59NO3	Cer_NS d30:1	Cer_NS d18:1_12:0	1/2	71.7087	1	85.7325	97.463	99.3701	69.3725	1
140		4.59559	802.561	34389.7	[M+CHO2]-	C42H80NO8P	EtherOxPC 34:3e+1O	EtherOxPC 16:0e_18:3+1O	1/2	63.3494	1	94.619	98.7951	93.0228	94.1866	1
90		5.05683	828.576	55790.2	[M+CHO2]-	C44H82NO8P	EtherOxPC 36:4e+1O	EtherOxPC 18:1e_18:3+1O	1/2	51.0791	1	87.274	98.5381	92.5072	77.4881	1
121		3.44199	844.571	43999.2	[M+CHO2]-	C44H82NO9P	EtherOxPC 36:4e+2O	EtherOxPC 16:0e_20:4+2O	2/2	47.898	1	86.7382	99.698	82.9054	84.6446	1
61		3.58323	842.556	100676	[M+CHO2]-	C44H80NO9P	EtherOxPC 36:5e+2O	EtherOxPC 16:0e_20:5+2O	2/2	49.3155	1	68.182	98.5537	48.9958	78.9184	1
2		3.44145	842.556	93579.8	[M+CHO2]-	C44H80NO9P	EtherOxPC 36:5e+2O	EtherOxPC 16:0e_20:5+2O	2/2	48.037	1	85.9428	96.5958	82.2718	84.6824	4
66		5.88406	858.624	94007	[M+CHO2]-	C46H88NO8P	EtherOxPC 38:3e+1O	EtherOxPC 18:0e_20:3+1O	1/2	58.1551	1	94.3824	97.7211	97.1189	90.1425	1
89		3.78099	870.586	56087.1	[M+CHO2]-	C46H84NO9P	EtherOxPC 38:5e+2O		2/2	48.1903	2	86.6416	99.7621	98.3161	71.1556	1
368		3.86162	896.601	8953.32	[M+CHO2]-	C48H86NO9P	EtherOxPC 40:6e+2O	EtherOxPC 18:0e_22:6+2O	1/1	100	1	73.408	98.7873	80.3032	57.8462	1
99		3.79291	652.456	5133.92	[M+CHO2]-	C32H66NO7P	EtherPC 24:0e		1/1	100	2	70.3252	95.8881	59.2591	71.4728	2
104		5.38413	762.566	47810.8	[M+CHO2]-	C40H80NO7P	EtherPC 32:1e	EtherPC 16:1e_16:0	1/1	100	1	86.6047	98.6184	86.1868	81.552	1
69		5.09008	788.581	90804.2	[M+CHO2]-	C42H82NO7P	EtherPC 34:2e	EtherPC 16:0e_18:2	1/1	100	1	86.7922	99.0419	98.4899	71.5979	1
1		5.00573	786.566	190692	[M+CHO2]-	C42H80NO7P	EtherPC 34:3e	EtherPC 16:1e_18:2	1/1	100	2	84.7523	97.0212	81.1052	82.7745	3
23		5.03664	812.582	251516	[M+CHO2]-	C44H82NO7P	EtherPC 36:4e	EtherPC 16:0e_20:4	1/1	100	2	88.7372	96.9167	99.381	75.8162	1
147		5.47779	840.613	31608.9	[M+CHO2]-	C46H86NO7P	EtherPC 38:4e	EtherPC 16:0e_22:4	1/1	100	1	69.0906	94.889	81.1602	50.1877	1
56		5.57874	838.597	106624	[M+CHO2]-	C46H84NO7P	EtherPC 38:5e		1/1	100	16	87.1757	96.7646	98.5189	73.2168	1
44		5.09987	838.597	143659	[M+CHO2]-	C46H84NO7P	EtherPC 38:5e	EtherPC 18:1e_20:4	1/1	100	1	81.6781	98.187	98.997	61.4632	1
96		5.01068	836.581	51775.8	[M+CHO2]-	C46H82NO7P	EtherPC 38:6e	EtherPC 18:2e_20:4	1/1	100	1	66.0573	97.595	96.5232	37.1926	1
286		5.56195	866.628	13048.8	[M+CHO2]-	C48H88NO7P	EtherPC 40:5e	EtherPC 18:1e_22:4	1/1	100	1	66.8153	99.669	70.3959	51.9234	1
126		6.42856	920.675	40820.3	[M+CHO2]-	C52H94NO7P	EtherPC 44:6e		1/1	100	9	92.0809	98.2159	97.8987	83.8603	1
566		7.30302	950.723	4713.13	[M+CHO2]-	C54H100NO7P	EtherPC 46:5e		1/1	100	6	71.4359	91.0797	73.4267	61.5498	1
180		4.55312	700.53	23344.3	[M-H]-	C39H76NO7P	EtherPE 34:2e	EtherPE 16:0e_18:2	1/1	100	2	77.9644	94.9119	89.0597	61.8585	1
115		5.31268	750.542	45253.4	[M-H]-	C43H78NO7P	EtherPE 38:5e	EtherPE 18:1e_20:4	1/1	100	2	72.651	91.0562	75.9145	62.1047	1
9		4.34937	826.562	594301	[M+C2H3O2]-	C43H77NO10	HexCer_AP t37:4		2/2	20.2964	4	70.2592	40.4849	71.0812	91.4865	1
12		3.62001	688.501	485636	[M+CHO2]-	C36H69NO8	HexCer_NDS d30:1		1/2	51.0784	5	95.3427	96.3941	99.5377	90.8249	1
81		3.61894	642.495	72026.3	[M-H]-	C36H69NO8	HexCer_NDS d30:1		2/2	48.9635	5	84.4822	99.0131	98.5814	66.8762	1
116		4.75547	698.559	4381.79	[M-H]-	C40H77NO8	HexCer_NDS d34:1		1/2	50	8	73.6902	96.0464	82.7637	57.4704	2
76		6.66615	828.658	83077.1	[M+CHO2]-	C46H89NO8	HexCer_NDS d40:1		1/2	50	14	93.6145	95.7769	98.228	88.2047	1
117		6.96775	842.674	45128.4	[M+CHO2]-	C47H91NO8	HexCer_NDS d41:1		1/2	50	15	90.8475	95.5148	99.4313	80.9514	1
268		7.26328	810.682	14295.9	[M-H]-	C48H93NO8	HexCer_NDS d42:1		1/2	50	16	84.7646	99.977	96.2102	68.7646	1
52		7.26147	856.689	117533	[M+CHO2]-	C48H93NO8	HexCer_NDS d42:1		2/2	50	16	89.8362	97.4563	98.8735	78.3689	1
80		6.66332	854.674	73797.4	[M+CHO2]-	C48H91NO8	HexCer_NDS d42:2		1/2	50	7	94.1874	92.026	96.9318	92.5893	1
81		3.61894	642.495	72026.3	[M-H]-	C36H69NO8	HexCer_NS d30:1		1/2	51.0365	2	85.1857	99.0131	98.5814	68.2772	1
268		7.26328	810.682	14295.9	[M-H]-	C48H93NO8	HexCer_NS d42:1		2/2	50	17	84.7646	99.977	96.2102	68.7646	1
121		3.44199	844.571	43999.2	[M+CHO2]-	C44H82NO9P	OxPC 36:3+1O	OxPC 16:0_20:3+1O	1/2	52.102	1	88.21	99.698	82.9054	88.2812	1
2		3.44145	842.556	93579.8	[M+CHO2]-	C44H80NO9P	OxPC 36:4+1O	OxPC 18:1_18:3+1O	1/2	51.963	1	87.3038	96.5958	82.2718	88.075	4
61		3.58323	842.556	100676	[M+CHO2]-	C44H80NO9P	OxPC 36:4+1O	OxPC 18:1_18:3+1O	1/2	50.6845	1	68.5564	98.5537	48.9958	80.0063	1
89		3.78099	870.586	56087.1	[M+CHO2]-	C46H84NO9P	OxPC 38:4+1O	OxPC 18:1_20:3+1O	1/2	51.8097	1	87.9056	99.7621	98.3161	73.7793	1
6		5.58306	868.609	11027.4	[M+CHO2]-	C47H86NO8P	PC 39:4	PC 19:0_20:4	1/1	100	1	68.8624	91.3954	64.2987	64.0164	10
93		5.13727	744.555	53491.6	[M-H]-	C41H80NO8P	PE 36:1	PE 18:0_18:1	1/1	100	2	90.8528	97.2107	96.8065	82.4298	1
3		4.5331	738.508	41399.2	[M-H]-	C41H74NO8P	PE 36:4	PE 18:2_18:2	1/1	100	2	83.7645	96.9968	85.0654	76.651	2
91		5.32183	770.571	55592.8	[M-H]-	C43H82NO8P	PE 38:2		1/1	100	2	85.38	96.3642	98.9208	69.3657	1
34		4.7834	768.555	15570.2	[M-H]-	C43H80NO8P	PE 38:3	PE 20:1_18:2	1/1	100	2	85.6748	99.2572	92.8234	73.4673	2
125		4.42846	764.524	41548.5	[M-H]-	C43H76NO8P	PE 38:5	PE 18:1_20:4	1/1	100	1	70.0301	99.3401	81.0624	50.7961	1
4		4.71248	762.509	215413	[M-H]-	C43H74NO8P	PE 38:6	PE 16:0_22:6	1/1	100	1	80.4837	96.1005	98.9216	59.926	2
293		5.50786	796.587	12669.5	[M-H]-	C45H84NO8P	PE 40:3	PE 20:0_20:3	1/1	100	2	83.6042	97.5122	87.0028	74.3888	1
145		5.26516	794.571	32113.3	[M-H]-	C45H82NO8P	PE 40:4	PE 20:0_20:4	1/1	100	2	85.5994	97.4452	96.0379	71.5079	1
50		4.53061	790.541	123205	[M-H]-	C45H78NO8P	PE 40:6		1/1	100	2	78.915	91.2897	88.8276	65.1837	1
5		5.01922	863.566	157384	[M-H]-	C45H85O13P	PI 36:1	PI 18:0_18:1	1/1	100	1	91.4211	98.4857	96.4616	83.4785	2

## Sheet: MK Pos (Fig. 1)
Species that passed manual curation:
group	class	name	sum composition	formula	adduct	feature_m/z	matching_peaks (median)	peak_shape (median)	Min.	1st Qu.	Median	3rd Qu.	Max.	%detected	DDA Pos 1	DDA Pos 10	DDA Pos 2	DDA Pos 3	DDA Pos 4	DDA Pos 5	DDA Pos 6	DDA Pos 7	DDA Pos 8	DDA Pos 9	RT_DDA Pos 1	RT_DDA Pos 10	RT_DDA Pos 2	RT_DDA Pos 3	RT_DDA Pos 4	RT_DDA Pos 5	RT_DDA Pos 6	RT_DDA Pos 7	RT_DDA Pos 8	RT_DDA Pos 9	score_DDA Pos 1	score_DDA Pos 10	score_DDA Pos 2	score_DDA Pos 3	score_DDA Pos 4	score_DDA Pos 5	score_DDA Pos 6	score_DDA Pos 7	score_DDA Pos 8	score_DDA Pos 9
8	AcylCarn	Decanoylcarnitine M+H HMDB	CAR 10:0	C17H33NO4	M+H	316.248	3	12	0.51	0.51	0.51	0.51	0.51	0.1	122821										0.51										0.81
6	AcylCarn	CAR 10:1 M Atlas	CAR 10:1	C17H32NO4	M	314.233	1	12	0.43	0.43	0.43	0.43	0.43	0.1	134952										0.43										0.88
13	AcylCarn	LAUROYLCARNITINE M+H MSDIAL	CAR 12:0	C19H37NO4	M+H	344.28	3	12	0.87	0.87	0.87	0.87	0.87	0.1	59908										0.87										0.68
11	AcylCarn	CAR 12:1 M Atlas	CAR 12:1	C19H36NO4	M	342.264	1	12	0.65	0.65	0.65	0.65	0.65	0.1	86210.7										0.65										0.67
19	AcylCarn	AcylCarnitine 14:1 M+H SLING_MRM	CAR 14:1	C21H39N1O4	M+H	370.296	1	12	1.11	1.11	1.11	1.11	1.11	0.1	69403.3										1.11										0.6
17	AcylCarn	CAR 14:2 M Atlas	CAR 14:2	C21H38NO4	M	368.279	1	12	0.83	0.83	0.83	0.83	0.83	0.1	65647.5										0.83										0.62
27	AcylCarn	CAR 16:0 M Atlas	CAR 16:0	C23H46NO4	M	400.342	1	12	1.92	1.92	1.92	1.92	1.92	0.1	146264										1.92										0.75
28	AcylCarn	AcylCarnitine 16:0-d3 [ISTD] M+H SLING_MRM	CAR 16:0-d3	C23H42D3N1O4	M+H	403.362	1	12	1.92	1.92	1.92	1.92	1.92	0.1	2.41496e+06										1.92										0.68
32	AcylCarn	Oleoyl-L-Carnitine M+H MSDIAL	CAR 18:0	C25H47NO4, C25H48NO4	M+H	426.358	2	12	2.03	2.03	2.03	2.03	2.03	0.1	186151										2.03										0.73
86	CE	CE 18:2 (Targeted) M+NH4 (E)	CE 18:2		M+NH4	666.619	4	12	10.07	10.07	10.07	10.07	10.07	0.1	2489172										10.07										0.84
85	CE	CE 18:3 M+NH4 Atlas	CE 18:3	C45H74O2	M+NH4	664.603	2	12	9.76	9.76	9.76	9.76	9.76	0.1	137615										9.76										0.73
99	CE	CE 20:3 (Targeted) M+NH4 (E)	CE 20:3		M+NH4	692.634	4	10	10.13	10.13	10.13	10.13	10.13	0.1					122570										10.13										0.84
95	CE	CE 20:4 (Targeted) M+NH4 (E)	CE 20:4		M+NH4	690.618	7	12	9.87	9.87	9.87	9.87	9.87	0.1			302339										9.87										0.92
92	CE	CE 20:5 M+NH4 SLING_MRM	CE 20:5	C47H74O2	M+NH4	688.602	1	12	9.55	9.55	9.55	9.55	9.55	0.1			134229										9.55										0.56
115	CE	CE 22:6 (Targeted) M+NH4 (E)	CE 22:6		M+NH4	714.619	4	12	9.72	9.72	9.72	9.72	9.72	0.1	311034										9.72										0.79
43	Cer	Cer d16:1/16:0 [-H2O] M+H SLING_MRM	Cer 32:1	C32H61N1O2	M+H	492.477	1	12	4.78	4.78	4.78	4.78	4.78	0.1			11944.2										4.78										0.53
53	Cer	Cer d18:2/16:0 [-H2O] M+H SLING_MRM	Cer 34:2	C34H63N1O2	M+H	518.493	1	10	4.9	4.9	4.9	4.9	4.9	0.1	15609.5										4.9										0.52
37	DeoxyCer	Cer m18:1/12:0 [SphB] [ISTD] M+H SLING_MRM	Cer 30:1	C30H59N1O2	M+H	466.461	1	12	4.56	4.56	4.56	4.56	4.56	0.1	241152										4.56										0.87
75	DeoxyCer	Cer m18:2/24:0 M+H SLING_MRM	Cer 42:2	C42H81N1O2	M+H	632.633	1	9.5	7.95	9.08	9.08	9.08	10.22	0.2	1.23486e+06		43744.2								7.95		10.22								0.78		0.53
64	DG	DG 15:0_15:0 M+NH4 Atlas	DG 30:0	C33H64O5	M+NH4	558.509	2	12	5.92	5.92	5.92	5.92	5.92	0.1	386268										5.92										0.8
72	DG	1-(hexadecanoyloxy)-3-hydroxypropan-2-yl-octadec-9-enoate M+NH4 MSDIAL	DG 34:1	C37H70O5	M+NH4	612.556	5	12	6.66	6.66	6.66	6.66	6.66	0.1	263404										6.66										0.73
71	DG	DG 16:0_18:2 M+NH4 Atlas	DG 34:2	C37H68O5	M+NH4	610.54	3	12	6.21	6.21	6.21	6.21	6.21	0.1	399390										6.21										0.76
70	DG	DG 16:0_18:3 M+NH4 Atlas	DG 34:3	C37H66O5	M+NH4	608.525	3	12	5.73	5.73	5.73	5.73	5.73	0.1	130832										5.73										0.65
79	DG	DG 18:1_18:1 M+NH4 Atlas	DG 36:2	C39H72O5	M+NH4	638.572	2	12	6.78	6.78	6.78	6.78	6.78	0.1	355322										6.78										0.66
76	DG	DG 18:2_18:2 M+NH4 Atlas	DG 36:4	C39H68O5	M+NH4	634.541	2	12	5.84	5.84	5.84	5.84	5.84	0.1	367670										5.84										0.61
271	Hex2Cer	Hex2Cer 16:1;2O/14:0 M+H Atlas	Hex2Cer 30:1	C42H79NO13	M+H	806.563	3	12	3.39	3.39	3.39	3.39	3.39	0.1	994062										3.39										0.58
415	Hex2Cer	Hex2Cer 20:1;2O/20:0 M+H Atlas	Hex2Cer 40:1	C52H99NO13	M+H	946.72	3.5	12	5.33	5.81	5.81	5.81	6.3	0.2			14433.8	30719.7									5.33	6.3									0.55	0.54
413	Hex2Cer	Hex2Cer 18:2;2O/22:0 M+H Atlas	Hex2Cer 40:2	C52H97NO13	M+H	944.704	4	12	5.75	5.75	5.75	5.75	5.75	0.1					19425.5										5.75										0.56
422	Hex2Cer	Hex2Cer 18:1;2O/24:1 M+H Atlas	Hex2Cer 42:2	C54H101NO13	M+H	972.736	3	12	6.3	6.3	6.3	6.3	6.3	0.1	82257.5										6.3										0.65
421	Hex2Cer	Hex2Cer 18:1;2O/24:2 M+H Atlas	Hex2Cer 42:3	C54H99NO13	M+H	970.719	4	12	5.82	5.82	5.82	5.82	5.82	0.1	45001.6										5.82										0.54
80	HexCer	HexCer 18:1;2O/12:0 M+H Atlas	HexCer 30:1	C36H69NO8	M+H	644.51	5	12	3.63	3.63	3.63	3.63	3.63	0.1			822302										3.63										0.65
91	HexCer	Hex1Cer d18:1/16:0 [-H2O] M+H SLING_MRM	HexCer 34:1	C40H75N1O7	M+H	682.562	1	12	4.75	4.75	4.75	4.75	4.75	0.1	118453										4.75										0.69
101	HexCer	HexCer 18:1;2O/16:1 M+H Atlas	HexCer 34:2	C40H75NO8	M+H	698.556	3	12	4.55	4.55	4.55	4.55	4.55	0.1	161218										4.55										0.51
36	LPC	LPC 13:0 [ISTD] M+H SLING_MRM	LPC 13:0	C21H44N1O7P1	M+H	454.293	1	12	1.2	1.2	1.2	1.2	1.2	0.1	1.65222e+06										1.2										0.8
38	LPC	LPC 14:0-SN1 M+H Atlas	LPC 14:0	C22H46NO7P	M+H	468.308	3	12	1.47	1.47	1.47	1.47	1.47	0.1	281043										1.47										0.79
41	LPC	LPC 15:0-SN1 M+H Atlas	LPC 15:0	C23H48NO7P	M+H	482.325	3	12	1.75	1.75	1.75	1.75	1.75	0.1	284564										1.75										0.79
46	LPC	1-Palmitoyl-sn-glycero-3-phosphocholine M+H MSDIAL	LPC 16:0	C24H50NO7P	M+H	496.342	5	12	2	2	2	2	2	0.1	38441112										2										0.92
44	LPC	LPC 16:1-SN1 M+H Atlas	LPC 16:1	C24H48NO7P	M+H	494.324	3	12	1.63	1.63	1.63	1.63	1.63	0.1	735973										1.63										0.92
49	LPC	LysoPC(17:0/0:0) M+H HMDB	LPC 17:0	C25H52NO7P	M+H	510.355	6	12	2.22	2.22	2.22	2.22	2.22	0.1	769193										2.22										0.92
57	LPC	LysoPC(0:0/18:0) M+H HMDB	LPC 18:0	C26H54NO7P	M+H	524.374	6	12	2.45	2.45	2.45	2.45	2.45	0.1	24163974										2.45										0.98
54	LPC	LPC 18:2 M+H SLING_MRM	LPC 18:2	C26H50N1O7P1	M+H	520.34	1	12	1.77	1.77	5.36	5.36	9.78	0.3	11501867		43975.6		12379.3						1.77		9.78		5.36						0.92		0.79		0.78
51	LPC	LPC 18:3-SN1 M+H Atlas	LPC 18:3	C26H48NO7P	M+H	518.323	3	10	1.49	1.49	1.49	1.49	1.49	0.1	183723										1.49										0.88
63	LPC	LPC 20:1-SN1 M+H Atlas	LPC 20:1	C28H56NO7P	M+H	550.388	3	12	2.51	2.51	2.51	2.51	2.51	0.1	208214										2.51										0.78
62	LPC	LPC 20:2-SN1 M+H Atlas	LPC 20:2	C28H54NO7P	M+H	548.371	3	8	2.2	2.2	2.2	2.2	2.2	0.1	161480										2.2										0.86
60	LPC	LPC 20:4-SN1 M+H Atlas	LPC 20:4	C28H50NO7P	M+H	544.341	3	12	1.75	1.75	1.75	1.75	1.75	0.1	3.36187e+06										1.75										0.91
68	LPC	LPC 22:5 M+H SLING_MRM	LPC 22:5	C30H52N1O7P1	M+H	570.355	1	12	1.85	1.85	1.85	1.85	1.85	0.1	328047										1.85										0.56
67	LPC	LPC 22:6-SN1 M+H Atlas	LPC 22:6	C30H50NO7P	M+H	568.339	3	12	1.69	1.69	1.69	1.69	1.69	0.1	545796										1.69										0.86
77	LPC	LPC 26:0-SN1 M+H Atlas	LPC 26:0	C34H70NO7P	M+H	636.496	3	12	4.41	4.41	4.41	4.41	4.41	0.1			27051.6										4.41										0.56
31	LPE	LPE 14:0 [ISTD] M+H SLING_MRM	LPE 14:0	C19H40N1O7P1	M+H	426.261	1	12	1.55	1.55	1.55	1.55	1.55	0.1	394448										1.55										0.8
35	LPE	LPE 16:0 M+H SLING_MRM	LPE 16:0	C21H44N1O7P1	M+H	454.292	1	12	2.08	2.08	2.08	2.08	2.08	0.1	129109										2.08										0.64
40	LPE	LPE 18:2 M+H SLING_MRM	LPE 18:2	C23H44N1O7P1	M+H	478.293	1	12	1.85	1.85	1.85	1.85	1.85	0.1	144754										1.85										0.56
47	LPE	LPE 20:4 M+H SLING_MRM	LPE 20:4	C25H44N1O7P1	M+H	502.293	1	12	1.82	1.82	1.82	1.82	1.82	0.1	149682										1.82										0.51
14	MG	1-Monostearin M+H FiehnHILIC	MG 18:0	C21H42O4	M+H	359.315	8	12	3.04	3.04	3.04	3.04	3.04	0.1	593309										3.04										0.81
4	Other	abietic acid M+H MSDIAL	Abietic Acid	C20H30O2	M+H	303.232	6	12	8	8	8	8	8	0.1	419070										8										0.54
34	Other	alpha-Tocopherol M+H HMDB	α-Tocopherol	C29H50O2	M+H	431.388	1	12	5	5	5	5	5	0.1	195006										5										0.53
83	PC	PC 26:0 [ISTD] M+H SLING_MRM	PC 26:0	C34H68N1O8P1	M+H	650.476	1	12	3.37	3.37	3.37	3.37	3.37	0.1	2998450										3.37										0.93
111	PC	PC 30:0 M+H SLING_MRM	PC 30:0	C38H76N1O8P1	M+H	706.538	1	12	4.43	4.43	4.43	4.43	4.43	0.1	1533014										4.43										0.84
107	PC	PC 15:0_15:1 M+H Atlas	PC 30:1	C38H74NO8P	M+H	704.522	1	12	3.97	3.97	3.97	3.97	3.97	0.1	123002										3.97										0.72
125	PC	PC 31:0 M+H SLING_MRM	PC 31:0	C39H78N1O8P1	M+H	720.554	1	12	4.68	4.68	4.68	4.68	4.68	0.1	332961										4.68										0.78
140	PC	PC 32:2 M+H SLING_MRM	PC 32:2	C40H76N1O8P1	M+H	730.538	1	12	4.11	4.11	4.11	4.11	4.11	0.1	1.20434e+06										4.11										0.88
168	PC	PC 33:0 M+H SLING_MRM	PC 33:0	C41H82N1O8P1	M+H	748.583	1	3.5	4.7	4.97	4.97	4.97	5.25	0.2	471478					no_ms_feat_230942.8					5.25					4.7					0.83					0.62
162	PC	PC 33:2 M+H SLING_MRM	PC 33:2	C41H78N1O8P1	M+H	744.555	1	12	4.39	4.39	4.39	4.39	4.39	0.1	1.40352e+06										4.39										0.92
191	PC	[2,3-di(heptadecanoyloxy)propyl] 2-(trimethylazaniumyl)ethyl phosphate M+H MSDIAL	PC 34:0	C42H84NO8P	M+H	762.603	3	12	5.65	5.65	5.65	5.65	5.65	0.1	1.86003e+06										5.65										0.91
188	PC	PC(16:0/18:1(9Z)) M+H MSDIAL	PC 34:1	C42H82NO8P	M+H	760.588	1	12	5.13	5.13	5.13	5.13	5.13	0.1	65149464										5.13										0.96
184	PC	PC 34:2 M+H SLING_MRM	PC 34:2	C42H80N1O8P1	M+H	758.572	1	12	4.7	4.7	4.7	4.7	4.7	0.1	72119248										4.7										0.94
182	PC	PC 34:3 M+H SLING_MRM	PC 34:3	C42H78N1O8P1	M+H	756.554	1	12	4.29	4.29	4.29	4.29	4.29	0.1	7452793										4.29										0.95
175	PC	PC 34:4 M+H SLING_MRM	PC 34:4	C42H76N1O8P1	M+H	754.538	1	12	4.06	4.06	4.06	4.06	4.06	0.1	439972										4.06										0.56
209	PC	PC 35:1 M+H SLING_MRM	PC 35:1	C43H84N1O8P1	M+H	774.601	1	11	5.43	5.43	5.43	5.43	5.43	0.1	2.19763e+06										5.43										0.78
201	PC	PC 35:3 M+H SLING_MRM	PC 35:3	C43H80N1O8P1	M+H	770.569	1	12	4.54	4.54	4.54	4.54	4.54	0.1	1.7142e+06										4.54										0.86
199	PC	PC 35:4 M+H SLING_MRM	PC 35:4	C43H78N1O8P1	M+H	768.554	1	12	4.35	4.35	4.35	4.35	4.35	0.1	531367										4.35										0.73
237	PC	PC 36:0 M+H SLING_MRM	PC 36:0	C44H88N1O8P1	M+H	790.633	1	12	6.27	6.27	6.27	6.27	6.27	0.1				188848										6.27										0.71
234	PC	PC 36:1 M+H SLING_MRM	PC 36:1	C44H86N1O8P1	M+H	788.619	1	12	5.76	5.76	5.76	5.76	5.76	0.1	30573818										5.76										0.96
230	PC	PC 36:2 M+H SLING_MRM	PC 36:2	C44H84N1O8P1	M+H	786.603	1	11	5.3	5.3	5.3	5.3	5.3	0.1	77040896										5.3										0.86
227	PC	PC 36:3 M+H SLING_MRM	PC 36:3	C44H82N1O8P1	M+H	784.585	1	6	4.84	5.6	5.6	5.6	6.35	0.2	100653544							no_ms_feat_63889.3			4.84							6.35			0.97							0.55
214	PC	PC 36:6 M+H SLING_MRM	PC 36:6	C44H76N1O8P1	M+H	778.537	1	9	3.95	3.95	3.95	3.95	3.95	0.1	140703										3.95										0.84
263	PC	PC 19:0_18:1 M+H Atlas	PC 37:1	C45H88NO8P	M+H	802.632	1	6	6.03	6.03	6.03	6.03	6.03	0.1	174758										6.03										0.73
257	PC	PC 19:0_18:2 M+H Atlas	PC 37:2	C45H86NO8P	M+H	800.617	1	7	5.6	5.6	5.6	5.6	5.6	0.1	783313										5.6										0.74
250	PC	PC 37:4 M+H SLING_MRM	PC 37:4	C45H82N1O8P1	M+H	796.586	1	11	4.9	4.9	4.9	4.9	4.9	0.1	3.11483e+06										4.9										0.56
240	PC	PC 37:6 M+H SLING_MRM	PC 37:6	C45H78N1O8P1	M+H	792.554	1	10	4.22	4.22	4.22	4.22	4.22	0.1	129696										4.22										0.62
296	PC	PC 19:0_19:1 M+H Atlas	PC 38:1	C46H90NO8P	M+H	816.648	1	12	6.33	6.33	6.33	6.33	6.33	0.1	433260										6.33										0.75
291	PC	PC 38:2 M+H SLING_MRM	PC 38:2	C46H88N1O8P1	M+H	814.632	1	10	5.85	5.85	5.85	5.85	5.85	0.1	3.16811e+06										5.85										0.82
287	PC	PC 38:3 M+H SLING_MRM	PC 38:3	C46H86N1O8P1	M+H	812.619	1	8	5.49	5.49	5.49	5.49	5.49	0.1	32708790										5.49										0.96
283	PC	PC 38:4 M+H SLING_MRM	PC 38:4	C46H84N1O8P1	M+H	810.598	1	0	4.34	4.34	4.95	4.95	6.17	0.3	no_ms_feat_53117856.0		69170.6	no_ms_feat_193798.7							4.95		4.34	6.17							0.94		0.54	0.54
278	PC	PC 38:5 M+H SLING_MRM	PC 38:5	C46H82N1O8P1	M+H	808.584	1	12	4.7	4.7	4.7	4.7	4.7	0.1	44178060										4.7										0.95
273	PC	PC 38:6 M+H SLING_MRM	PC 38:6	C46H80N1O8P1	M+H	806.57	1	5	4.29	4.29	4.29	4.29	4.29	0.1	4872028										4.29										0.93
313	PC	PC 20:1_19:2 M+H Atlas	PC 39:3	C47H88NO8P	M+H	826.633	1	6	5.79	5.79	5.79	5.79	5.79	0.1	147980										5.79										0.72
306	PC	PC 39:5 M+H SLING_MRM	PC 39:5	C47H84N1O8P1	M+H	822.6	1	12	4.98	4.98	4.98	4.98	4.98	0.1	586961										4.98										0.63
339	PC	PC 20:1_20:1 M+H Atlas	PC 40:2	C48H92NO8P	M+H	842.663	1	6	6.49	6.49	6.49	6.49	6.49	0.1	112193										6.49										0.56
334	PC	PC 40:4 M+H SLING_MRM	PC 40:4	C48H88N1O8P1	M+H	838.633	1	6	4.25	4.97	4.97	4.97	5.69	0.2	3.14828e+06					no_ms_feat_105004.4					5.69					4.25					0.93					0.54
332	PC	PC 40:5 M+H SLING_MRM	PC 40:5	C48H86N1O8P1	M+H	836.615	1	12	5.31	5.31	5.31	5.31	5.31	0.1	8130761										5.31										0.83
322	PC	PC 40:8 M+H SLING_MRM	PC 40:8	C48H80N1O8P1	M+H	830.57	1	8	4.19	4.19	4.19	4.19	4.19	0.1	476533										4.19										0.75
350	PC	PC 21:0_20:4 M+H Atlas	PC 41:4	C49H90NO8P	M+H	852.645	1	7	6.35	6.35	6.35	6.35	6.35	0.1			175348										6.35										0.52
345	PC	PC 21:1_20:5 M+H Atlas	PC 41:6	C49H86NO8P	M+H	848.615	1	10	5.42	5.42	5.42	5.42	5.42	0.1			41628.1										5.42										0.54
370	PC	PC 21:1_21:1 M+H Atlas	PC 42:2	C50H96NO8P	M+H	870.692	1	12	7.18	7.18	7.18	7.18	7.18	0.1	44287.5										7.18										0.53
364	PC	PC 22:0_20:5 M+H Atlas	PC 42:5	C50H90NO8P	M+H	864.648	1	12	5.79	5.79	5.79	5.79	5.79	0.1	241612										5.79										0.62
357	PC	PC 22:3_20:5 M+H Atlas	PC 42:8	C50H84NO8P	M+H	858.601	1	12	4.61	4.61	4.61	4.61	4.61	0.1	159491										4.61										0.51
385	PC	PC 20:4_24:4 M+H Atlas	PC 44:8	C52H88NO8P	M+H	886.634	2	12	5.13	5.13	5.13	5.13	5.13	0.1			14082.9										5.13										0.65
126	PC-O	PCO-32:0 M+H SLING_MRM	PC O-32:0	C40H82N1O7P1	M+H	720.59	1	12	5.43	5.43	5.43	5.43	5.43	0.1	1.58984e+06										5.43										0.86
159	PC-O	PC O-34:3 M+H Atlas	PC O-34:3	C42H80NO7P	M+H	742.576	1	12	5	5	5	5	5	0.1	8454653										5										0.62
177	PC-O	PCO-35:4 M+H SLING_MRM	PC O-35:4	C43H80N1O7P1	M+H	754.574	1	8	4.7	4.7	4.7	4.7	4.7	0.1	134363										4.7										0.81
206	PC-O	PCO-36:2 M+H SLING_MRM	PC O-36:2	C44H86N1O7P1	M+H	772.622	1	12	5.71	5.71	5.71	5.71	5.71	0.1	1.71797e+06										5.71										0.9
220	PC-O	PC O-37:5 M+H Atlas	PC O-37:5	C45H82NO7P	M+H	780.59	1	12	5.18	5.18	5.18	5.18	5.18	0.1	566853										5.18										0.76
346	PC-O	PC O-42:6 M+H Atlas	PC O-42:6	C50H90NO7P	M+H	848.653	1	10	5.82	5.82	5.82	5.82	5.82	0.1	620431										5.82										0.83
378	PC-O	PC O-44:6 M+H Atlas	PC O-44:6	C52H94NO7P	M+H	876.686	1	12	6.41	6.41	6.41	6.41	6.41	0.1	729149										6.41										0.82
94	PC-P	PCP-30:0 M+H SLING_MRM	PC P-30:0	C38H76N1O7P1	M+H	690.543	1	12	4.75	4.75	4.75	4.75	4.75	0.1	66549.2										4.75										0.7
172	PC-P	PCP-35:4 M+H SLING_MRM	PC P-35:4	C43H78N1O7P1	M+H	752.561	1	12	4.54	4.54	4.54	4.54	4.54	0.1	148477										4.54										0.71
194	PC-P	PCP-36:5 M+H SLING_MRM	PC P-36:5	C44H78N1O7P1	M+H	764.558	1	12	4.54	4.54	4.54	4.54	4.54	0.1	823169										4.54										0.66
236	PC-P	PCP-38:6 M+H SLING_MRM	PC P-38:6	C46H80N1O7P1	M+H	790.574	1	10	4.76	4.76	4.76	4.76	4.76	0.1	1.50264e+06										4.76										0.77
295	PC-P	PCP-40:7 M+H SLING_MRM	PC P-40:7	C48H82N1O7P1	M+H	816.59	1	11	4.87	4.87	4.87	4.87	4.87	0.1	258806										4.87										0.69
97	PE	PE 16:0_16:0 M+H Atlas	PE 32:0	C37H74NO8P	M+H	692.523	2	10	5.25	5.25	5.25	5.25	5.25	0.1			5712.5										5.25										0.58
120	PE	PE 16:0_18:1 M+H Atlas	PE 34:1	C39H76NO8P	M+H	718.538	2	12	5.35	5.35	5.35	5.35	5.35	0.1	267472										5.35										0.66
117	PE	PE 34:2 (Targeted) M+H (E)	PE 34:2		M+H	716.523	5	12	4.89	4.89	4.89	4.89	4.89	0.1	687872										4.89										0.86
113	PE	PE 34:3 M+H SLING_MRM	PE 34:3	C39H72N1O8P1	M+H	714.506	1	11	4.48	4.48	4.48	4.48	4.48	0.1	55046.2										4.48										0.72
139	PE	PE 35:2 M+H SLING_MRM	PE 35:2	C40H76N1O8P1	M+H	730.537	1	12	5.21	5.21	5.21	5.21	5.21	0.1	30346.5										5.21										0.67
161	PE	PE 36:2 M+H SLING_MRM	PE 36:2	C41H78N1O8P1	M+H	744.554	1	12	5.51	5.51	5.51	5.51	5.51	0.1	1.39563e+06										5.51										0.82
157	PE	PE 18:1_18:2 M+H Atlas	PE 36:3	C41H76NO8P	M+H	742.539	2	12	5	5	5	5	5	0.1	655061										5										0.68
153	PE	PE 18:2_18:2 M+H Atlas	PE 36:4	C41H74NO8P	M+H	740.521	2	8	4.55	4.55	4.55	4.55	4.55	0.1	169274										4.55										0.71
150	PE	PE 36:5 M+H SLING_MRM	PE 36:5	C41H72N1O8P1	M+H	738.506	1	12	4.47	4.47	4.47	4.47	4.47	0.1	38915.8										4.47										0.6
176	PE	PE 37:4 M+H SLING_MRM	PE 37:4	C42H76N1O8P1	M+H	754.539	1	12	5.15	5.15	5.15	5.15	5.15	0.1	31086.9										5.15										0.56
202	PE	PE 38:3 M+H SLING_MRM	PE 38:3	C43H80N1O8P1	M+H	770.57	1	12	5.72	5.72	5.72	5.72	5.72	0.1				162672										5.72										0.71
192	PE	PE 38:6 (Targeted) M+H (E)	PE 38:6		M+H	764.523	3	12	4.72	4.72	4.72	4.72	4.72	0.1	447013										4.72										0.76
247	PE	PE 40:5 M+H SLING_MRM	PE 40:5	C45H80N1O8P1	M+H	794.571	1	8	5.51	5.51	5.51	5.51	5.51	0.1			124537										5.51										0.54
241	PE	PE 40:6 M+H SLING_MRM	PE 40:6	C45H78N1O8P1	M+H	792.555	1	12	5.33	5.33	5.33	5.33	5.33	0.1	347833										5.33										0.74
232	PE	PE 20:4_20:4 M+H Atlas	PE 40:8	C45H74NO8P	M+H	788.525	1	5	4.36	4.36	4.36	4.36	4.36	0.1						30753.4										4.36										0.51
88	PE-O	PE O-16:1_16:1 M+H Atlas	PE O-32:2	C37H72NO7P	M+H	674.512	2	12	5.07	5.07	5.07	5.07	5.07	0.1			8356.4										5.07										0.61
108	PE-O	PEO-34:1 M+H SLING_MRM	PE O-34:1	C39H78N1O7P1	M+H	704.557	1	12	5.76	5.76	5.76	5.76	5.76	0.1			69657.1										5.76										0.78
102	PE-O	PE O-16:1_18:2 M+H Atlas	PE O-34:3	C39H74NO7P	M+H	700.527	3	12	5.24	5.24	5.24	5.24	5.24	0.1	518318										5.24										0.79
114	PE-O	PE O-17:1_18:2 M+H Atlas	PE O-35:3	C40H76NO7P	M+H	714.544	2	12	5.54	5.54	5.54	5.54	5.54	0.1	52431.7										5.54										0.53
136	PE-O	PE O-18:2_18:1 M+H Atlas	PE O-36:3	C41H78NO7P	M+H	728.558	3	12	5.88	5.88	5.88	5.88	5.88	0.1	829776										5.88										0.71
128	PE-O	PE O-16:1_20:5 M+H Atlas	PE O-36:6	C41H72NO7P	M+H	722.512	2	12	4.76	4.76	4.76	4.76	4.76	0.1	120065										4.76										0.62
151	PE-O	PE O-17:1_20:4 M+H Atlas	PE O-37:5	C42H76NO7P	M+H	738.543	2	10	5.46	5.46	5.46	5.46	5.46	0.1	209978										5.46										0.69
149	PE-O	PE O-15:1_22:5 M+H Atlas	PE O-37:6	C42H74NO7P	M+H	736.529	2	12	5	5	5	5	5	0.1					41121.2										5										0.52
167	PE-O	PE O-18:3_20:4 M+H Atlas	PE O-38:7	C43H74NO7P	M+H	748.528	3	12	5	5	5	5	5	0.1	1.1924e+06										5										0.58
208	PE-O	PE O-18:2_22:6 M+H Atlas	PE O-40:8	C45H76NO7P	M+H	774.543	3	12	5.11	5.11	5.11	5.11	5.11	0.1	375704										5.11										0.77
269	PE-O	PE O-20:1_22:6 M+H Atlas	PE O-42:7	C47H82NO7P	M+H	804.591	2	10	6.29	6.29	6.29	6.29	6.29	0.1				45901.5										6.29										0.58
193	PS	PS 34:0 [ISTD] M+H SLING_MRM	PS 34:0	C40H78N1O10P1	M+H	764.545	1	12	4.98	4.98	4.98	4.98	4.98	0.1	936052										4.98										0.83
89	SM	SM 32:1 M+H SLING_MRM	SM 32:1	C37H75N2O6P1	M+H	675.544	1	12	3.84	3.84	3.84	3.84	3.84	0.1	2.73368e+06										3.84										0.85
87	SM	SM 32:2 M+H SLING_MRM	SM 32:2	C37H73N2O6P1	M+H	673.528	1	12	3.44	3.44	3.44	3.44	3.44	0.1	211075										3.44										0.57
93	SM	SM 31:1;2O/2:0 M+H Atlas	SM 33:1	C38H77N2O6P	M+H	689.559	2	12	4.11	4.11	4.11	4.11	4.11	0.1	1.87999e+06										4.11										0.97
110	SM	SM 34:0 M+H SLING_MRM	SM 34:0	C39H81N2O6P1	M+H	705.593	1	3	4.63	4.93	4.93	4.93	5.24	0.2	2256817								no_ms_feat_15938.9		4.63								5.24		0.9								0.66
106	SM	SM d18:1/16:0 (Targeted) M+H (E)	SM 34:1		M+H	703.577	7	12	4.42	4.42	4.42	4.42	4.42	0.1	54392820										4.42										0.96
103	SM	SM 32:2;2O/2:0 M+H Atlas	SM 34:2	C39H77N2O6P	M+H	701.559	2	12	3.95	3.95	3.95	3.95	3.95	0.1	7.05655e+06										3.95										0.92
119	SM	SM 35:1 M+H SLING_MRM	SM 35:1	C40H81N2O6P1	M+H	717.59	1	12	4.68	4.68	4.68	4.68	4.68	0.1	1.66333e+06										4.68										0.85
116	SM	SM 35:2 M+H SLING_MRM	SM 35:2	C40H79N2O6P1	M+H	715.575	1	12	4.25	4.25	4.25	4.25	4.25	0.1	216424										4.25										0.91
146	SM	SM 36:0 M+H SLING_MRM	SM 36:0	C41H85N2O6P1	M+H	733.622	1	7	5.27	5.27	5.27	5.27	5.27	0.1	586798										5.27										0.88
134	SM	SM 36:3 M+H SLING_MRM	SM 36:3	C41H79N2O6P1	M+H	727.573	1	7	4.11	4.37	4.37	4.37	4.63	0.2	344336		25438.8								4.11		4.63								0.79		0.67
132	SM	SM 23:3;2O/13:1 M+H Atlas	SM 36:4	C41H77N2O6P	M+H	725.56	1	7	3.75	3.75	3.75	3.75	3.75	0.1						54382.5										3.75										0.57
160	SM	SM 37:2 M+H SLING_MRM	SM 37:2	C42H83N2O6P1	M+H	743.606	1	12	4.85	4.85	4.85	4.85	4.85	0.1	205473										4.85										0.81
190	SM	SM 38:0 M+H SLING_MRM	SM 38:0	C43H89N2O6P1	M+H	761.653	1	9	5.94	5.94	5.94	5.94	5.94	0.1			254200										5.94										0.72
186	SM	SM 16:1;2O/22:0 M+H Atlas	SM 38:1	C43H87N2O6P	M+H	759.639	2	12	5.69	5.69	5.69	5.69	5.69	0.1	9088340										5.69										0.92
183	SM	SM 38:2 M+H SLING_MRM	SM 38:2	C43H85N2O6P1	M+H	757.623	1	12	5.18	5.18	5.18	5.18	5.18	0.1	3.6421e+06										5.18										0.91
180	SM	SM 38:3 M+H SLING_MRM	SM 38:3	C43H83N2O6P1	M+H	755.605	1	12	4.59	4.59	4.59	4.59	4.59	0.1	252518										4.59										0.87
211	SM	SM 37:0;2O/2:0 M+H Atlas	SM 39:0	C44H91N2O6P	M+H	775.669	1	8	6.27	6.27	6.27	6.27	6.27	0.1				65260.9										6.27										0.73
235	SM	SM 38:0;2O/2:0 M+H Atlas	SM 40:0	C45H93N2O6P	M+H	789.685	2	5	6.56	6.56	6.56	6.56	6.56	0.1	389119										6.56										0.89
229	SM	SM 37:2;2O/3:0 M+H Atlas	SM 40:2	C45H89N2O6P	M+H	785.655	2	12	5.83	5.83	5.83	5.83	5.83	0.1	15363523										5.83										0.95
226	SM	SM 40:3 M+H SLING_MRM	SM 40:3	C45H87N2O6P1	M+H	783.637	1	12	5.21	5.21	5.21	5.21	5.21	0.1	1.20455e+06										5.21										0.84
221	SM	SM 27:3;2O/13:1 M+H Atlas	SM 40:4	C45H85N2O6P	M+H	781.621	1	12	4.75	4.75	4.75	4.75	4.75	0.1	224567										4.75										0.8
216	SM	SM 24:3;2O/16:2 M+H Atlas	SM 40:5	C45H83N2O6P	M+H	779.604	2	12	4.53	4.53	4.53	4.53	4.53	0.1	55698.7										4.53										0.77
260	SM	SM 37:1;2O/4:0 M+H Atlas	SM 41:1	C46H93N2O6P	M+H	801.685	2	12	6.63	6.63	6.63	6.63	6.63	0.1	6782110										6.63										0.95
256	SM	SM 41:2 M+H SLING_MRM	SM 41:2	C46H91N2O6P1	M+H	799.669	1	12	6.11	6.11	6.11	6.11	6.11	0.1	4228348										6.11										0.87
253	SM	SM 41:3 M+H SLING_MRM	SM 41:3	C46H89N2O6P1	M+H	797.651	1	12	5.51	5.51	5.51	5.51	5.51	0.1	579558										5.51										0.91
285	SM	SM 37:3;2O/5:0 M+H Atlas	SM 42:3	C47H91N2O6P	M+H	811.671	2	12	5.83	5.83	5.83	5.83	5.83	0.1	22150572										5.83										0.97
282	SM	SM 29:3;2O/13:1 M+H Atlas	SM 42:4	C47H89N2O6P	M+H	809.653	1	12	5.35	5.35	5.35	5.35	5.35	0.1	1.95608e+06										5.35										0.96
319	SM	SM 43:1 M+H SLING_MRM	SM 43:1	C48H97N2O6P1	M+H	829.715	1	12	7.16	7.16	7.16	7.16	7.16	0.1	448559										7.16										0.89
316	SM	SM 37:2;2O/6:0 M+H Atlas	SM 43:2	C48H95N2O6P	M+H	827.7	2	12	6.53	6.53	6.53	6.53	6.53	0.1	889758										6.53										0.85
312	SM	SM 37:3;2O/6:0 M+H Atlas	SM 43:3	C48H93N2O6P	M+H	825.684	1	12	6.08	6.08	6.08	6.08	6.08	0.1	269711										6.08										0.85
336	SM	SM 44:3 M+H SLING_MRM	SM 44:3	C49H95N2O6P1	M+H	839.701	1	12	6.43	6.43	6.43	6.43	6.43	0.1	213238										6.43										0.71
152	TG	TG 8:0_16:0_18:1 M+NH4 Atlas	TG 42:1	C45H84O6	M+NH4	738.66	2	12	8.63	8.63	8.63	8.63	8.63	0.1	173653										8.63										0.58
225	TG	TG 14:0_15:0_16:0 M+NH4 Atlas	TG 45:0	C48H92O6	M+NH4	782.723	3	12	9.58	9.58	9.58	9.58	9.58	0.1			100685										9.58										0.79
252	TG	TG 14:0_16:0_16:0 M+NH4 Atlas	TG 46:0	C49H94O6	M+NH4	796.74	2	12	9.79	9.79	9.79	9.79	9.79	0.1	2119160										9.79										0.8
249	TG	TG 14:0_16:0_16:1 M+NH4 Atlas	TG 46:1	C49H92O6	M+NH4	794.725	3	12	9.45	9.45	9.47	9.47	9.47	0.3	2.26081e+06					2093801		2.10917e+06			9.47					9.45		9.47			0.71					0.72		0.59
244	TG	TG 12:0_16:0_18:2 M+NH4 Atlas	TG 46:2	C49H90O6	M+NH4	792.707	3	12	9.13	9.13	9.13	9.13	9.13	0.1	980874										9.13										0.72
238	TG	TG 12:0_16:0_18:3 M+NH4 Atlas	TG 46:3	C49H88O6	M+NH4	790.691	3	12	8.81	8.81	8.81	8.81	8.81	0.1	352603										8.81										0.62
284	TG	TG 15:0_16:0_16:0 M+NH4 Atlas	TG 47:0	C50H96O6	M+NH4	810.754	2	8	9.95	9.95	9.95	9.95	9.95	0.1	189849										9.95										0.72
280	TG	TG 15:0_16:0_16:1 M+NH4 Atlas	TG 47:1	C50H94O6	M+NH4	808.739	3	12	9.65	9.65	9.65	9.65	9.65	0.1	391703										9.65										0.73
311	TG	Tripalmitin M+NH4 MSDIAL	TG 48:0	C51H98O6	M+NH4	824.769	4	11	10.13	10.13	10.13	10.13	10.13	0.1	4.14885e+06										10.13										0.91
308	TG	TG 14:0_16:0_18:1 M+NH4 Atlas	TG 48:1	C51H96O6	M+NH4	822.755	3	12	9.83	9.83	9.83	9.83	9.83	0.1	15904457										9.83										0.88
304	TG	TG 14:0_16:0_18:2 M+NH4 Atlas	TG 48:2	C51H94O6	M+NH4	820.74	3	12	9.53	9.53	9.53	9.53	9.53	0.2	9594792					9662098					9.53					9.53					0.8					0.81
301	TG	TG 14:0_16:0_18:3 M+NH4 Atlas	TG 48:3	C51H92O6	M+NH4	818.723	3	12	9.21	9.21	9.21	9.21	9.21	0.1	2.01065e+06										9.21										0.68
298	TG	TG 14:1_16:0_18:3 M+NH4 Atlas	TG 48:4	C51H90O6	M+NH4	816.707	3	12	8.91	8.91	8.91	8.91	8.91	0.1	535083										8.91										0.64
292	TG	TG 16:0_16:1_16:4 M+NH4 Atlas	TG 48:5	C51H88O6	M+NH4	814.692	3	8	8.61	8.61	8.61	8.61	8.61	0.1	118569										8.61										0.5
335	TG	TG 16:0_16:0_17:0 M+NH4 Atlas	TG 49:0	C52H100O6	M+NH4	838.785	2	7	10.28	10.28	10.28	10.28	10.28	0.1	277062										10.28										0.71
333	TG	TG 15:0_16:0_18:1 M+NH4 Atlas	TG 49:1	C52H98O6	M+NH4	836.77	3	12	10.01	10.01	10.01	10.01	10.01	0.1	1.59643e+06										10.01										0.86
330	TG	TG 15:0_16:1_18:1 M+NH4 Atlas	TG 49:2	C52H96O6	M+NH4	834.755	3	12	9.71	9.71	9.71	9.71	9.71	0.1	1.32515e+06										9.71										0.68
326	TG	TG 15:1_16:0_18:2 M+NH4 Atlas	TG 49:3	C52H94O6	M+NH4	832.739	3	12	9.43	9.43	9.43	9.43	9.43	0.1	401550										9.43										0.63
348	TG	TAG(50:1) M+NH4 MSDIAL --- TG 16:0_16:0_18:1 M+NH4 Atlas	TG 50:1	C53H100O6	M+NH4	850.786	3	10.5	10.17	10.17	10.17	10.17	10.17	0.2	36217964									23849024	10.17									10.17	0.94									0.9
347	TG	TG 16:0_16:0_18:2 M+NH4 Atlas	TG 50:2	C53H98O6	M+NH4	848.772	2	12	9.88	9.88	9.88	9.88	9.88	0.1	45310632										9.88										0.79
344	TG	TG 16:0_16:1_18:2 M+NH4 Atlas	TG 50:3	C53H96O6	M+NH4	846.757	4	12	9.58	9.58	9.58	9.58	9.58	0.1	26622500										9.58										0.85
338	TG	TG 12:0_18:2_20:4 M+NH4 Atlas	TG 50:6	C53H90O6	M+NH4	840.706	3	12	8.76	8.76	8.76	8.76	8.76	0.1	135824										8.76										0.58
367	TG	TG 51:0 [NL-17:0] [ISTD] M+NH4 SLING_MRM	TG 51:0	C54H104O6	M+NH4	866.817	1	12	10.6	10.6	10.6	10.6	10.6	0.1	1.66985e+06										10.6										0.88
365	TG	TG 16:0_17:0_18:1 M+NH4 Atlas	TG 51:1	C54H102O6	M+NH4	864.801	3	8	10.31	10.31	10.31	10.31	10.31	0.1	2.05011e+06										10.31										0.86
363	TG	TG 16:1_17:0_18:1 M+NH4 Atlas	TG 51:2	C54H100O6	M+NH4	862.787	3	12	10.05	10.05	10.05	10.05	10.05	0.1	4.26349e+06										10.05										0.65
360	TG	TG 16:1_17:1_18:1 M+NH4 Atlas	TG 51:3	C54H98O6	M+NH4	860.771	4	12	9.76	9.76	9.76	9.76	9.76	0.1	3.19852e+06										9.76										0.69
358	TG	TG 15:0_18:1_18:3 M+NH4 Atlas	TG 51:4	C54H96O6	M+NH4	858.755	3	11	9.48	9.48	9.48	9.48	9.48	0.1	872720										9.48										0.64
379	TG	TG 16:0_18:1_18:1 M+NH4 Atlas	TG 52:2	C55H102O6	M+NH4	876.803	3	9	10.21	10.21	10.21	10.21	10.21	0.2	60662648									49482684	10.21									10.21	0.96									0.95
377	TG	TG 16:0_18:1_18:2 M+NH4 Atlas	TG 52:3	C55H100O6	M+NH4	874.788	4	6	9.94	9.94	9.94	9.94	9.94	0.1	61260192										9.94										0.92
374	TG	TG 16:1_18:1_18:2 M+NH4 Atlas	TG 52:4	C55H98O6	M+NH4	872.773	4	12	9.66	9.66	9.66	9.66	9.66	0.1	59680220										9.66										0.84
371	TG	TG 16:0_16:1_20:4 M+NH4 Atlas --- TG 16:0_18:2_18:3 M+NH4 Atlas	TG 52:5	C55H96O6	M+NH4	870.756	4	12	9.39	9.39	9.39	9.39	9.39	0.3	11188063					11063439		11050324			9.39					9.39		9.39			0.83					0.72		0.62
368	TG	TG 16:1_18:2_18:3 M+NH4 Atlas	TG 52:6	C55H94O6	M+NH4	868.739	4	12	9.13	9.13	9.13	9.13	9.13	0.1	1.40451e+06										9.13										0.74
391	TG	TG 17:0_18:0_18:1 M+NH4 Atlas	TG 53:1	C56H106O6	M+NH4	892.832	3	6	10.6	10.6	10.6	10.6	10.6	0.1	382604										10.6										0.81
389	TG	TG 17:0_18:1_18:1 M+NH4 Atlas	TG 53:2	C56H104O6	M+NH4	890.817	2	12	10.35	10.35	10.35	10.35	10.35	0.1	2.91894e+06										10.35										0.85
388	TG	TG 17:0_18:1_18:2 M+NH4 Atlas	TG 53:3	C56H102O6	M+NH4	888.802	4	12	10.09	10.09	10.09	10.09	10.09	0.1	3.20119e+06										10.09										0.86
386	TG	TG 17:1_18:1_18:2 M+NH4 Atlas	TG 53:4	C56H100O6	M+NH4	886.786	4	12	9.81	9.81	9.81	9.81	9.81	0.1	1946587										9.81										0.81
383	TG	TG 17:1_18:1_18:3 M+NH4 Atlas	TG 53:5	C56H98O6	M+NH4	884.771	3	6	9.58	9.58	9.58	9.58	9.58	0.1	768019										9.58										0.68
400	TG	TG 18:0_18:0_18:1 M+NH4 Atlas	TG 54:1	C57H108O6	M+NH4	906.85	3	8	10.77	10.77	10.77	10.77	10.77	0.1	3085226										10.77										0.89
399	TG	TG 18:0_18:1_18:1 M+NH4 Atlas	TG 54:2	C57H106O6	M+NH4	904.836	3	12	10.52	10.52	10.52	10.52	10.52	0.1	19564276										10.52										0.91
397	TG	TG 18:1_18:1_18:1 M+NH4 Atlas	TG 54:3	C57H104O6	M+NH4	902.818	2	12	10.26	10.26	10.26	10.26	10.26	0.2	40641388									40464272	10.26									10.26	0.91									0.91
396	TG	TG 18:1_18:1_18:2 M+NH4 Atlas	TG 54:4	C57H102O6	M+NH4	900.803	3	12	9.98	9.98	9.98	9.98	9.98	0.1	42076992										9.98										0.91
395	TG	TG 18:1_18:2_18:2 M+NH4 Atlas	TG 54:5	C57H100O6	M+NH4	898.789	3	12	9.71	9.71	9.71	9.71	9.71	0.1	34203320										9.71										0.86
393	TG	TG 16:0_18:2_20:4 M+NH4 Atlas	TG 54:6	C57H98O6	M+NH4	896.772	4	12	9.48	9.48	9.49	9.49	9.5	0.3	15484443					15524088		15058388			9.48					9.5		9.49			0.68					0.77		0.78
392	TG	TG 18:2_18:2_18:3 M+NH4 Atlas	TG 54:7	C57H96O6	M+NH4	894.755	3	10	9.21	9.21	9.21	9.21	9.21	0.1	2.54208e+06										9.21										0.76
390	TG	TG 16:1_18:3_20:4 M+NH4 Atlas	TG 54:8	C57H94O6	M+NH4	892.738	3	8	8.95	8.95	8.95	8.95	8.95	0.1	365357										8.95										0.53
403	TG	TG 18:1_18:1_19:1 M+NH4 Atlas	TG 55:3	C58H106O6	M+NH4	916.832	2	11	10.39	10.39	10.39	10.39	10.39	0.1	402535										10.39										0.64
402	TG	TG 18:1_18:2_19:1 M+NH4 Atlas	TG 55:4	C58H104O6	M+NH4	914.815	3	12	10.14	10.14	10.14	10.14	10.14	0.1	376968										10.14										0.53
411	TG	TG 16:0_16:1_24:0 M+NH4 Atlas	TG 56:1	C59H112O6	M+NH4	934.879	3	8	11.03	11.03	11.03	11.03	11.03	0.1	151080										11.03										0.58
410	TG	TG 16:0_18:2_22:0 M+NH4 Atlas	TG 56:2	C59H110O6	M+NH4	932.865	3	12	10.79	10.79	10.79	10.79	10.79	0.1	894476										10.79										0.66
409	TG	TG 18:1_18:1_20:1 M+NH4 Atlas	TG 56:3	C59H108O6	M+NH4	930.849	3	7	10.53	10.53	10.53	10.53	10.53	0.1	1.52437e+06										10.53										0.78
408	TG	TG 18:0_18:0_20:4 M+NH4 Atlas	TG 56:4	C59H106O6	M+NH4	928.831	3	12	10.3	10.3	10.3	10.3	10.3	0.1	3.12918e+06										10.3										0.64
407	TG	TG 18:0_18:1_20:4 M+NH4 Atlas	TG 56:5	C59H104O6	M+NH4	926.814	3.5	12	10.07	10.08	10.08	10.08	10.09	0.2	7088489									7055909	10.09									10.07	0.63									0.72
406	TG	TG 16:1_18:0_22:5 M+NH4 Atlas	TG 56:6	C59H102O6	M+NH4	924.802	3	12	9.88	9.88	9.88	9.88	9.88	0.1	9118682										9.88										0.53
405	TG	TG 18:1_18:2_20:4 M+NH4 Atlas	TG 56:7	C59H100O6	M+NH4	922.786	4	12	9.64	9.64	9.64	9.64	9.64	0.1	8067387										9.64										0.76
404	TG	TG 18:2_18:2_20:4 M+NH4 Atlas	TG 56:8	C59H98O6	M+NH4	920.772	3	12	9.39	9.39	9.39	9.39	9.39	0.1	2.44296e+06										9.39										0.73
420	TG	TG 18:1_18:1_22:0 M+NH4 Atlas	TG 58:2	C61H114O6	M+NH4	960.895	3	12	11.06	11.06	11.06	11.06	11.06	0.1	199449										11.06										0.7
419	TG	TG 18:1_18:2_22:0 M+NH4 Atlas	TG 58:3	C61H112O6	M+NH4	958.88	3	12	10.83	10.83	10.83	10.83	10.83	0.1	298439										10.83										0.71
418	TG	TG 18:1_18:2_22:4 M+NH4 Atlas	TG 58:7	C61H104O6	M+NH4	950.814	4	12	9.91	9.91	9.91	9.91	9.91	0.1	1.45663e+06										9.91										0.6
417	TG	TG 18:1_18:2_22:5 M+NH4 Atlas	TG 58:8	C61H102O6	M+NH4	948.802	3	12	9.75	9.75	9.75	9.75	9.75	0.1	1.672e+06										9.75										0.53
416	TG	TG 18:1_20:4_20:4 M+NH4 Atlas --- TG 58:9 [NL-22:6] M+NH4 SLING_MRM	TG 58:9	C61H100O6	M+NH4	946.786	2	12	9.5	9.51	9.51	9.51	9.51	0.2	977389					987277					9.5					9.51					0.51					0.61
423	TG	TG 18:1_18:2_24:1 M+NH4 Atlas	TG 60:4	C63H114O6	M+NH4	984.894	3	8	10.85	10.85	10.85	10.85	10.85	0.1	93928.9										10.85										0.51
Species that did not pass manual curation:
group	class	name	formula	adduct	feature_m/z	matching_peaks (median)	peak_shape (median)	Min.	1st Qu.	Median	3rd Qu.	Max.	%detected	DDA Pos 1	DDA Pos 10	DDA Pos 2	DDA Pos 3	DDA Pos 4	DDA Pos 5	DDA Pos 6	DDA Pos 7	DDA Pos 8	DDA Pos 9	RT_DDA Pos 1	RT_DDA Pos 10	RT_DDA Pos 2	RT_DDA Pos 3	RT_DDA Pos 4	RT_DDA Pos 5	RT_DDA Pos 6	RT_DDA Pos 7	RT_DDA Pos 8	RT_DDA Pos 9	score_DDA Pos 1	score_DDA Pos 10	score_DDA Pos 2	score_DDA Pos 3	score_DDA Pos 4	score_DDA Pos 5	score_DDA Pos 6	score_DDA Pos 7	score_DDA Pos 8	score_DDA Pos 9
265		"(4R)-4-((5S,7R,9S,10S,13R,14S,17R)-7-hydroxy-10,13-dimethyl-3-oxohexadecahydro-1H-cyclopenta[a]phenanthren-17-yl)pentanoic acid" 2M+Na MSDIAL	C24H38O4	2M+Na	803.545	2	12	3.15	3.15	3.15	3.15	3.15	0.1	2.6299e+06										3.15										0.82
5		(9Z)-9-octadecenoic acid M+Na MSDIAL	C18H34O2	M+Na	305.248	2	0	4.06	7.83	7.83	7.83	11.61	0.2						no_ms_feat_5564.2		no_ms_feat_11432.9								11.61		4.06								0.58		0.69
29		2-acetoxy-4-pentadecylbenzoic acid M+Na MSDIAL	C24H38O4	M+Na	413.267	1	12	3.15	3.15	3.15	3.15	3.15	0.1	5.21674e+06										3.15										0.66
33		AcylCarnitine 18:0 M+H SLING_MRM	C25H49N1O4	M+H	428.373	1	0	2.44	2.44	2.44	2.44	2.44	0.1	no_ms_feat_67957.4										2.44										0.68
69		Bilirubin M+H HMDB	C33H36N4O6	M+H	585.269	2	12	1.59	1.59	1.59	1.59	1.59	0.1	118178										1.59										0.73
23		BIS(2-ETHYLHEXYL)PHTHALATE M+H MSDIAL	C24H38O4	M+H	391.284	8	0	10.45	10.45	10.45	10.45	10.45	0.1	no_ms_feat_67940.6										10.45										0.79
42	*	Cer 18:1;2O/12:0 M+H Atlas	C30H59NO3	M+H	482.457	3	12	4.16	4.16	4.16	4.16	4.16	0.1	716424										4.16										0.63
58		Cer 18:1;2O/16:1 M+H Atlas	C34H65NO3	M+H	536.503	3	12	4.55	4.55	4.55	4.55	4.55	0.1			18534.1										4.55										0.65
81		Cer 18:1;2O/24:2 M+H Atlas	C42H79NO3	M+H	646.611	3	0	5.18	5.18	5.18	5.18	5.18	0.1					no_ms_feat_3521.6										5.18										0.56
394		Cer 18:1;2O/42:3 M+H Atlas	C60H113NO3	M+H	896.879	3	12	10.35	10.35	10.35	10.35	10.35	0.1									60606.2										10.35										0.55
82	*	Cer 18:2;2O/24:0 M+H Atlas	C42H81NO3	M+H	648.628	3	9	7.44	7.44	7.44	7.44	7.44	0.1	307028										7.44										0.68
59		Cer d18:1/16:0 (Targeted) M+H (E)		M+H	538.519	5	10	4.44	4.44	4.44	4.44	4.44	0.1	38594.5										4.44										0.71
55		Cer d18:1/16:0 [-H2O] M+H SLING_MRM, Cer m18:2/16:0 M+H SLING_MRM, Cer m18:2/16:0 [-H2O] M+H SLING_MRM		M+H	520.508	1	12	5.43	5.43	5.43	5.43	5.43	0.1	128778										5.43										0.75
74		Cer d18:1/24:1 [-H2O] M+H SLING_MRM, Cer m18:2/24:1 M+H SLING_MRM		M+H	630.619	1	5	5.3	5.3	5.3	5.3	5.3	0.1			7018.3										5.3										0.64
1		Chlordiazepoxide M+H FiehnHILIC	C16H14ClN3O	M+H	300.09	10	0	0.65	0.65	0.65	0.65	0.65	0.1							no_ms_feat_2455.9										0.65										0.83
21		Cholestenone M+H HMDB	C27H44O	M+H	385.346	2	11	4.59	4.59	4.59	4.59	4.59	0.1	40788.5										4.59										0.51
18		Cholesterol M+H-H2O MSDIAL	C27H46O	M+H-H2O	369.352	5	6	9.63	9.63	9.8	9.8	10.07	0.3	25157386					24761742		no_ms_feat_6759779.0			10.07					9.8		9.63			0.53					0.57		0.58
12		Cocamidopropyl betaine M+H MSDIAL	C19H38N2O3	M+H	343.296	1	12	0.87	0.87	0.87	0.87	0.87	0.1	14470.4										0.87										0.67
78	*	DG 18:1_18:2 M+NH4 Atlas	C39H70O5	M+NH4	636.556	4	12	6.3	6.3	6.3	6.3	6.3	0.1	607552										6.3										0.85
24		Di(ethylhexyl) phthalate; LC-ESI-ITFT; MS2; CE M+H MassBank	C24H38O4	M+H	391.285	1	0	4.38	4.38	4.38	4.38	4.38	0.1			no_ms_feat_83860.1										4.38										0.66
22		Dioctyl phthalate M+H HMDB	C24H38O4	M+H	391.285	2	0	12.56	13.1	13.1	13.1	13.64	0.2	no_ms_feat_54558.4		no_ms_feat_47368.0								13.64		12.56								0.78		0.58
25		Dioctyl Phthalate M+H MSDIAL	C24H38O4	M+H	391.286	4	12	3.15	3.15	3.15	3.15	3.15	0.1	25336630										3.15										0.99
9		Erianin M+H MSDIAL	C18H22O5	M+H	319.152	1	8	15.14	15.14	15.14	15.14	15.14	0.1			6318										15.14										0.55
7		Ethylenediaminetetraacetic acid EDTA M+Na MSDIAL	C10H16N2O8	M+Na	315.08	2	0	0.35	0.35	0.35	0.35	0.35	0.1	no_ms_feat_1641856.8										0.35										0.6
2		Flavokawain C M+H MSDIAL	C17H16O5	M+H	301.102	1	0	11.98	11.98	11.98	11.98	11.98	0.1	no_ms_feat_1650.3										11.98										0.51
10		Hetisine M+H MSDIAL	C20H27NO3	M+H	330.206	1	0	11.63	11.63	11.63	11.63	11.63	0.1			no_ms_feat_7191.2										11.63										0.66
361	*	Hex2Cer 18:1;2O/16:0 M+H Atlas	C46H87NO13	M+H	862.624	4	12	4.45	4.45	4.45	4.45	4.45	0.1	595792										4.45										0.72
412		Hex2Cer 18:1;2O/22:1 M+H Atlas	C52H97NO13	M+H	944.701	4	12	4.88	4.88	4.88	4.88	4.88	0.1			9630.5										4.88										0.61
42	*	ISF of (Cer 18:1;2O/12:0 M+H Atlas)		ISF	464.447	0	12	4.16	4.16	4.16	4.16	4.16	0.1	2.50956e+06										4.16										0.78
82	*	ISF of (Cer 18:2;2O/24:0 M+H Atlas)		ISF	630.618	0	12	7.42	7.42	7.42	7.42	7.42	0.1	507287										7.42										0.68
78	*	ISF of (DG 18:1_18:2 M+NH4 Atlas)		ISF	619.529	0	9	6.32	6.32	6.32	6.32	6.32	0.1	82920										6.32										0.74
361	*	ISF of (Hex2Cer 18:1;2O/16:0 M+H Atlas)		ISF	844.613	0	12	4.44	4.44	4.44	4.44	4.44	0.1	179717										4.44										0.73
340	*	ISF of (Hex2Cer d18:1/16:0 [-H2O] M+H SLING_MRM)		ISF	520.508	0	9	4.44	4.44	4.44	4.44	4.44	0.1	94467.3										4.44										0.68
340	*	ISF of (Hex2Cer d18:1/16:0 [-H2O] M+H SLING_MRM)		ISF	502.498	0	10	4.42	4.42	4.42	4.42	4.42	0.1	50572.4										4.42										0.8
124	*	ISF of (PE 34:0 [ISTD] M+H SLING_MRM)		ISF	579.534	0	12	5.87	5.87	5.87	5.87	5.87	0.1	148765										5.87										0.51
84	*	ISF of (TG 36:0 [NL-12:0] [ISTD] M+NH4 SLING_MRM)		ISF	439.378	0	12	7.5	7.5	7.5	7.5	7.5	0.1	252629										7.5										0.55
3		linolenic acid M+Na MSDIAL	C18H30O2	M+Na	301.213	1	0	8.39	8.39	8.39	8.39	8.39	0.1							no_ms_feat_15959.8										8.39										0.53
39		LPC 13:0 M+Na Atlas	C21H44NO7P	M+Na	476.275	4	12	1.2	1.2	1.2	1.2	1.2	0.1	87113.8										1.2										0.8
48		LPC 15:0 M+Na Atlas	C23H48NO7P	M+Na	504.307	2	6	1.75	1.75	1.75	1.75	1.75	0.1				44978.2										1.75										0.53
50		LPC 16:0 M+Na Atlas	C24H50NO7P	M+Na	518.322	4	12	1.99	1.99	1.99	1.99	1.99	0.1	1.06531e+06										1.99										0.83
56		LPC 18:1-SN2 M+H Atlas	C26H52NO7P	M+H	522.356	2	0	2.02	2.02	2.02	2.02	2.02	0.1	no_ms_feat_10674982.0										2.02										0.92
52		LPC 18:3 M+H SLING_MRM	C26H48N1O7P1	M+H	518.325	1	9	0.75	0.75	0.75	0.75	0.75	0.1	65539.3										0.75										0.57
66		LPC 20:4 M+Na Atlas	C28H50NO7P	M+Na	566.322	2	12	1.75	1.75	1.75	1.75	1.75	0.1	184100										1.75										0.66
233		LPC 36:5 M+Na Atlas	C44H80NO7P	M+Na	788.557	2	10	4.94	4.94	4.94	4.94	4.94	0.1	210720										4.94										0.57
317		LPC 40:2-SN2 M+H Atlas	C48H94NO7P	M+H	828.685	2	0	7.08	7.08	7.08	7.08	7.08	0.1	no_ms_feat_99838.8										7.08										0.72
65		LysoPC(0:0/18:0) M+K MSDIAL	C26H54NO7P	M+K	562.328	3	12	2.45	2.45	2.45	2.45	2.45	0.1	255158										2.45										0.89
61		LysoPC(0:0/18:0) M+Na MSDIAL	C26H54NO7P	M+Na	546.354	4	12	2.45	2.45	2.45	2.45	2.45	0.1	1.21694e+06										2.45										0.9
30		NCGC00347704-02_C24H32O7_2H-Oxireno[1,10a]phenanthro[3,2-b]furan-10(11bH)-one, 5,7-bis(acetyloxy)-3,3a,4,5,6,7,7a,7b,8,8a-decahydro-4,4,7a,11-tetramethyl-, (1aS,3aR,5S,7S,7aR,7bS,8aR,11bR)- M-H2O+H MSDIAL	C24H32O7	M-H2O+H	415.211	3	12	0.95	0.95	0.95	0.95	0.95	0.1	235926										0.95										0.79
16		NCGC00347722-02!(2Z)-2-[(E)-6-(hydroxymethyl)-2,4,8,10-tetramethyldodec-2-enylidene]-4-methylpentanedioic acid [IIN-based on: CCMSLIB00000847318] M-2H2O+H MSDIAL	C23H40O5	M-2H2O+H	361.273	3	0	1.47	1.47	1.47	1.47	1.47	0.1	no_ms_feat_32153.5										1.47										0.53
26		Octyl-3,5-di-tert-butyl-4-hydroxyhydrocinnamate M+H MSDIAL	C25H42O3	M+H	391.32	1	0	8.68	8.68	8.68	8.68	8.68	0.1									no_ms_feat_8034.4										8.68										0.54
147		PC 16:0_16:0 M+H Atlas	C40H80NO8P	M+H	734.569	2	0	4.93	4.93	4.93	4.93	4.93	0.1	no_ms_feat_12053411.0										4.93										0.83
135		PC 16:0_16:3 M+H Atlas	C40H74NO8P	M+H	728.52	2	10	4.43	4.43	4.43	4.43	4.43	0.1			24210.2										4.43										0.66
213		PC 17:0_18:0 M+H Atlas	C43H86NO8P	M+H	776.615	1	0	5.85	5.85	5.85	5.85	5.85	0.1	no_ms_feat_115577.3										5.85										0.66
254		PC 19:0_18:3 M+H Atlas	C45H84NO8P	M+H	798.6	1	10.5	4.59	4.84	4.84	4.84	5.09	0.2	1.72236e+06				47635.5						5.09				4.59						0.8				0.52
246		PC 19:0_18:5 M+H Atlas	C45H80NO8P	M+H	794.57	1	0	4.44	4.44	4.44	4.44	4.44	0.1	no_ms_feat_784323.9										4.44										0.66
309		PC 19:2_20:2 M+H Atlas	C47H86NO8P	M+H	824.612	1	5	4.95	4.95	4.95	4.95	4.95	0.1	100168										4.95										0.53
337		PC 20:1_20:2 M+H Atlas	C48H90NO8P	M+H	840.647	1	0	6.11	6.11	6.11	6.11	6.11	0.1	no_ms_feat_212631.9										6.11										0.75
366		PC 22:0_20:4 M+H Atlas	C50H92NO8P	M+H	866.663	2	0	5.1	5.1	5.1	5.1	5.1	0.1			no_ms_feat_39520.6										5.1										0.52
362		PC 22:1_20:5 M+H Atlas	C50H88NO8P	M+H	862.627	1	0	5.21	5.21	5.21	5.21	5.21	0.1	no_ms_feat_174572.9										5.21										0.64
359		PC 22:2_20:5 M+H Atlas	C50H86NO8P	M+H	860.614	1	0	4.85	4.85	4.85	4.85	4.85	0.1	no_ms_feat_150706.2										4.85										0.6
121		PC 31:1 M+H SLING_MRM	C39H76N1O8P1	M+H	718.539	1	0	4.38	4.38	4.38	4.38	4.38	0.1	no_ms_feat_75348.2										4.38										0.58
181		PC 32:0 M+Na Atlas	C40H80NO8P	M+Na	756.551	3	12	5.03	5.03	5.03	5.03	5.03	0.1			153445										5.03										0.52
144		PC 32:1 M+H SLING_MRM	C40H78N1O8P1	M+H	732.549	1	0	4.45	4.45	4.45	4.45	4.45	0.1	no_ms_feat_25421378.0										4.45										0.87
174		PC 32:1 M+Na Atlas	C40H78NO8P	M+Na	754.537	2	0	4.51	4.51	4.51	4.51	4.51	0.1	no_ms_feat_170544.5										4.51										0.56
165		PC 33:1 M+H SLING_MRM	C41H80N1O8P1	M+H	746.566	1	0	4.69	4.69	4.69	4.69	4.69	0.1	no_ms_feat_1893085.1										4.69										0.63
187		PC 34:1 M+H SLING_MRM	C42H82N1O8P1	M+H	760.58	1	8	3.53	3.53	3.53	3.53	3.53	0.1			45303.4										3.53										0.54
218		PC 34:2 M+Na Atlas	C42H80NO8P	M+Na	780.551	3	10	4.72	4.72	4.72	4.72	4.72	0.1	751600										4.72										0.58
205		PC 35:2 M+H SLING_MRM	C43H82N1O8P1	M+H	772.585	1	0	4.83	4.83	4.83	4.83	4.83	0.1	no_ms_feat_7340191.5										4.83										0.84
277		PC 36:2 M+Na Atlas	C44H84NO8P	M+Na	808.582	4	8	5.33	5.33	5.33	5.33	5.33	0.1	1.26302e+06										5.33										0.68
272		PC 36:3 M+Na Atlas	C44H82NO8P	M+Na	806.568	4	5	4.84	4.84	4.84	4.84	4.84	0.1	2.48896e+06										4.84										0.81
222		PC 36:4 M+H SLING_MRM	C44H80N1O8P1	M+H	782.57	1	0	4.4	4.4	4.4	4.4	4.4	0.1	no_ms_feat_76028816.0										4.4										0.95
219		PC 36:5 M+H SLING_MRM	C44H78N1O8P1	M+H	780.553	1	0	4.15	4.15	4.15	4.15	4.15	0.1	no_ms_feat_7237944.5										4.15										0.88
261		PC 36:5 M+Na Atlas	C44H78NO8P	M+Na	802.535	3	12	4.26	4.26	4.26	4.26	4.26	0.1	253757										4.26										0.59
321		PC 38:5 M+Na Atlas	C46H82NO8P	M+Na	830.567	3	5	4.84	4.84	4.84	4.84	4.84	0.1	333476										4.84										0.65
268		PC 38:7 M+H SLING_MRM	C46H78N1O8P1	M+H	804.553	1	0	4.02	4.02	4.02	4.02	4.02	0.1	no_ms_feat_624963.2										4.02										0.72
302		PC 39:6 M+H SLING_MRM	C47H82N1O8P1	M+H	820.584	1	0	4.67	4.67	4.67	4.67	4.67	0.1	no_ms_feat_623138.5										4.67										0.78
329		PC 40:6 M+H SLING_MRM	C48H84N1O8P1	M+H	834.599	1	0	4.9	4.9	4.9	4.9	4.9	0.1	no_ms_feat_13307741.0										4.9										0.91
356		PC 40:6 M+Na Atlas	C48H84NO8P	M+Na	856.583	2	6	5.12	5.12	5.12	5.12	5.12	0.1	87075.7										5.12										0.56
325		PC 40:7 M+H SLING_MRM	C48H82N1O8P1	M+H	832.585	1	0	4.43	4.43	4.43	4.43	4.43	0.1	no_ms_feat_4977712.0										4.43										0.88
90		PC O-29:0 M+H Atlas	C37H76NO7P	M+H	678.543	1	12	4.52	4.52	4.52	4.52	4.52	0.1			18890.6										4.52										0.55
98		PC O-30:0 M+H Atlas	C38H78NO7P	M+H	692.559	1	12	4.81	4.81	4.81	4.81	4.81	0.1	111430										4.81										0.78
112		PC O-31:0 M+H Atlas	C39H80NO7P	M+H	706.575	1	9	5.12	5.12	5.12	5.12	5.12	0.1	54678.8										5.12										0.82
109		PC O-31:1 M+H Atlas	C39H78NO7P	M+H	704.558	1	12	5.03	5.03	5.03	5.03	5.03	0.1			42077.9										5.03										0.69
104		PC O-31:2 M+H Atlas	C39H76NO7P	M+H	702.54	1	12	4.56	4.56	4.56	4.56	4.56	0.1				25365.9										4.56										0.91
148		PC O-33:0 M+H Atlas	C41H84NO7P	M+H	734.605	1	10	5.72	5.72	5.72	5.72	5.72	0.1				74655.4										5.72										0.53
145		PC O-33:1 M+H Atlas	C41H82NO7P	M+H	732.59	1	10	5.22	5.22	5.22	5.22	5.22	0.1	48872.7										5.22										0.83
141		PC O-33:2 M+H Atlas	C41H80NO7P	M+H	730.576	1	11	4.78	4.78	4.78	4.78	4.78	0.1	58596.8										4.78										0.73
137		PC O-33:3 M+H Atlas	C41H78NO7P	M+H	728.561	1	5	4.54	4.54	4.54	4.54	4.54	0.1	96139.5										4.54										0.63
154		PC O-34:4 M+H Atlas	C42H78NO7P	M+H	740.558	1	12	4.56	4.56	4.56	4.56	4.56	0.1	266001										4.56										0.57
185		PC O-35:2 M+H Atlas	C43H84NO7P	M+H	758.601	1	5	5.33	5.33	5.33	5.33	5.33	0.1	229154										5.33										0.85
197		PC O-36:5 M+H Atlas	C44H80NO7P	M+H	766.573	1	5	4.59	4.59	4.59	4.59	4.59	0.1	647123										4.59										0.91
228		PC O-37:3 M+H Atlas	C45H86NO7P	M+H	784.622	1	5	6.04	6.04	6.04	6.04	6.04	0.1									109156										6.04										0.95
223		PC O-37:4 M+H Atlas	C45H84NO7P	M+H	782.605	1	9	5.31	5.31	5.31	5.31	5.31	0.1	494814										5.31										0.88
215		PC O-37:6 M+H Atlas	C45H80NO7P	M+H	778.579	1	11	4.52	4.52	4.52	4.52	4.52	0.1			132406										4.52										0.72
264		PC O-38:1 M+H Atlas	C46H92NO7P	M+H	802.667	1	10	6.37	6.37	6.37	6.37	6.37	0.1				26768.4										6.37										0.55
258		PC O-38:2 M+H Atlas	C46H90NO7P	M+H	800.648	1	0	6.04	6.04	6.04	6.04	6.04	0.1	no_ms_feat_201908.1										6.04										0.83
255		PC O-38:3 M+H Atlas	C46H88NO7P	M+H	798.637	1	0	5.88	5.88	5.88	5.88	5.88	0.1	no_ms_feat_1151995.4										5.88										0.83
251		PC O-38:4 M+H Atlas	C46H86NO7P	M+H	796.622	1	0	5.35	5.35	5.35	5.35	5.35	0.1	no_ms_feat_4085433.2										5.35										0.87
242		PC O-38:6 M+H Atlas	C46H82NO7P	M+H	792.59	1	0	4.62	4.62	4.62	4.62	4.62	0.1	no_ms_feat_1552437.4										4.62										0.88
297		PC O-39:1 M+H Atlas	C47H94NO7P	M+H	816.682	1	0	5.33	5.33	5.33	5.33	5.33	0.1		no_ms_feat_22456.8										5.33										0.52
279		PC O-39:5 M+H Atlas	C47H86NO7P	M+H	808.621	1	5	5.42	5.42	5.42	5.42	5.42	0.1					77098.6										5.42										0.71
274		PC O-39:6 M+H Atlas	C47H84NO7P	M+H	806.605	1	5	5.18	5.18	5.18	5.18	5.18	0.1	157003										5.18										0.69
262		PC O-39:8 M+H Atlas	C47H80NO7P	M+H	802.575	1	0	6.06	6.06	6.06	6.06	6.06	0.1							no_ms_feat_56458.2										6.06										0.77
314		PC O-40:3 M+H Atlas	C48H92NO7P	M+H	826.665	1	12	6.34	6.34	6.34	6.34	6.34	0.1	331061										6.34										0.69
310		PC O-40:4 M+H Atlas	C48H90NO7P	M+H	824.655	1	0	5.88	5.88	5.88	5.88	5.88	0.1	no_ms_feat_497056.9										5.88										0.68
290		PC O-40:9 M+H Atlas	C48H80NO7P	M+H	814.571	1	11	4.98	4.98	4.98	4.98	4.98	0.1			79084.6										4.98										0.56
351		PC O-42:4 M+H Atlas	C50H94NO7P	M+H	852.684	1	9	6.49	6.49	6.49	6.49	6.49	0.1	234376										6.49										0.51
343		PC O-42:7 M+H Atlas	C50H88NO7P	M+H	846.637	1	0	5.25	5.25	5.25	5.25	5.25	0.1	no_ms_feat_155386.8										5.25										0.55
341		PC O-42:8 M+H Atlas	C50H86NO7P	M+H	844.622	1	11	5.07	5.07	5.07	5.07	5.07	0.1			59870.5										5.07										0.71
380		PC O-44:5 M+H Atlas	C52H96NO7P	M+H	878.701	1	0	6.73	6.73	6.73	6.73	6.73	0.1	no_ms_feat_1061115.4										6.73										0.54
376		PC O-44:7 M+H Atlas	C52H92NO7P	M+H	874.666	1	0	5.86	5.86	5.86	5.86	5.86	0.1	no_ms_feat_193856.1										5.86										0.53
372		PC O-44:8 M+H Atlas	C52H90NO7P	M+H	872.655	1	0	5.58	5.58	5.58	5.58	5.58	0.1	no_ms_feat_143615.6										5.58										0.57
369		PC O-44:9 M+H Atlas	C52H88NO7P	M+H	870.64	1	0	5.15	5.15	5.15	5.15	5.15	0.1				no_ms_feat_14807.2										5.15										0.63
398		PC O-46:6 M+H Atlas	C54H98NO7P	M+H	904.714	1	12	6.97	6.97	6.97	6.97	6.97	0.1	204555										6.97										0.58
45		PC(16:0/0:0) M+H MSDIAL	C24H50NO7P	M+H	496.34	3	8	5.13	5.13	5.13	5.13	5.13	0.1	27099.3										5.13										0.78
122		PCO-32:1 M+H SLING_MRM, PCP-32:0 M+H SLING_MRM		M+H	718.574	1	10	4.95	4.95	4.95	4.95	4.95	0.1	420743										4.95										0.8
118		PCO-32:2 M+H SLING_MRM, PCP-32:1 M+H SLING_MRM		M+H	716.56	1	7	4.52	4.52	4.52	4.52	4.52	0.1	104428										4.52										0.75
166		PCO-34:1 M+H SLING_MRM, PCP-34:0 M+H SLING_MRM		M+H	746.606	1	12	5.51	5.51	5.51	5.51	5.51	0.1	3113098										5.51										0.91
163		PCO-34:2 M+H SLING_MRM, PCP-34:1 M+H SLING_MRM		M+H	744.591	1	11	5.08	5.08	5.08	5.08	5.08	0.1	4.04183e+06										5.08										0.95
203		PCO-36:3 M+H SLING_MRM, PCP-36:2 M+H SLING_MRM		M+H	770.603	1	5	5.13	5.13	5.13	5.13	5.13	0.1	4.22717e+06										5.13										0.88
200		PCO-36:4 M+H SLING_MRM, PCP-36:3 M+H SLING_MRM		M+H	768.59	1	0	4.79	4.79	4.79	4.79	4.79	0.1	no_ms_feat_14488658.0										4.79										0.79
248		PCO-38:5 M+H SLING_MRM, PCP-38:4 M+H SLING_MRM		M+H	794.607	1	12	5.08	5.08	5.08	5.08	5.08	0.1	7888364										5.08										0.95
243		PCO-38:6 M+H SLING_MRM, PCP-38:5 M+H SLING_MRM		M+H	792.59	1	6	4.97	5.35	5.35	5.35	5.73	0.2	4330733						no_ms_feat_97424.6				4.97						5.73				0.74						0.53
307		PCO-40:5 M+H SLING_MRM, PCP-40:4 M+H SLING_MRM		M+H	822.638	1	12	5.69	5.69	5.69	5.69	5.69	0.1	1.13023e+06										5.69										0.56
303		PCO-40:6 M+H SLING_MRM, PCP-40:5 M+H SLING_MRM		M+H	820.621	1	5	5.21	5.21	5.21	5.21	5.21	0.1	1.24623e+06										5.21										0.87
300		PCO-40:7 M+H SLING_MRM, PCP-40:6 M+H SLING_MRM		M+H	818.605	1	7	5.41	5.41	5.41	5.41	5.41	0.1	316415										5.41										0.84
158		PCP-34:2 M+H SLING_MRM	C42H80N1O7P1	M+H	742.573	1	5	4.56	4.56	4.56	4.56	4.56	0.1	142814										4.56										0.77
124	*	PE 34:0 [ISTD] M+H SLING_MRM	C39H78N1O8P1	M+H	720.554	1	12	5.87	5.87	5.87	5.87	5.87	0.1	1.70494e+06										5.87										0.81
156		PE 34:0 M+Na Atlas	C39H78NO8P	M+Na	742.536	4	12	5.88	5.88	5.88	5.88	5.88	0.1	107158										5.88										0.69
198		PE 38:4 (Targeted) M+H (E)		M+H	768.554	3	0	5.3	5.3	5.3	5.3	5.3	0.1	no_ms_feat_2002430.1										5.3										0.75
196		PE 38:5 M+H SLING_MRM	C43H76N1O8P1	M+H	766.538	1	0	5.1	5.1	5.1	5.1	5.1	0.1	no_ms_feat_715137.8										5.1										0.74
100		PE O-16:1_18:3 M+H Atlas	C39H72NO7P	M+H	698.512	2	10	4.81	4.81	4.81	4.81	4.81	0.1	22393										4.81										0.7
171		PE O-16:1_22:4 M+H Atlas	C43H78NO7P	M+H	752.558	3	0	5.63	5.63	5.63	5.63	5.63	0.1	no_ms_feat_3506940.0										5.63										0.8
178		PE O-18:1_20:3 M+H Atlas	C43H80NO7P	M+H	754.575	2	0	6.25	6.25	6.25	6.25	6.25	0.1	no_ms_feat_220074.0										6.25										0.52
212		PE O-18:2_22:5 M+H Atlas	C45H78NO7P	M+H	776.559	3	0	5.29	5.29	5.29	5.29	5.29	0.1	no_ms_feat_254496.1										5.29										0.73
130		PE O-18:3_18:2 M+H Atlas	C41H74NO7P	M+H	724.527	3	0	4.86	4.86	4.86	4.86	4.86	0.1	no_ms_feat_1191650.9										4.86										0.67
224		PE O-20:1_20:3 M+H Atlas	C45H84NO7P	M+H	782.605	3	0	6.67	6.67	6.67	6.67	6.67	0.1	no_ms_feat_81597.1										6.67										0.61
133		PEO-36:4 M+H SLING_MRM, PEP-16:0/20:3 M+H SLING_MRM, PEP-18:0/18:3 M+H SLING_MRM, PEP-18:1/18:2 M+H SLING_MRM		M+H	726.541	1	12	5.28	5.28	5.28	5.28	5.28	0.1	903467										5.28										0.82
170		PEO-38:6 M+H SLING_MRM, PEP-16:0/22:5 M+H SLING_MRM, PEP-18:0/20:5 M+H SLING_MRM, PEP-18:1/20:4 M+H SLING_MRM		M+H	750.543	1	0	5.1	5.1	5.1	5.1	5.1	0.1	no_ms_feat_2135844.2										5.1										0.74
401		PI 38:4 M+Na Atlas	C47H83O13P	M+Na	909.545	3	12	4.55	4.55	4.55	4.55	4.55	0.1	387497										4.55										0.69
73		possibly an ISF --- Cer d18:2/24:0 [-H2O] M+H SLING_MRM	C42H79N1O2	M+H	630.618	1	12	7.42	7.42	7.42	7.42	7.42	0.1	507287										7.42										0.61
340	*	possibly an ISF --- Hex2Cer d18:1/16:0 [-H2O] M+H SLING_MRM	C46H85N1O12	M+H	844.613	1	12	4.44	4.44	4.44	4.44	4.44	0.1	179717										4.44										0.52
15		Prednisolone M+H HMDB	C21H28O5	M+H	361.201	1	0	1.15	1.15	1.15	1.15	1.15	0.1								no_ms_feat_18176.7										1.15										0.51
286		PS 38:4 M+H SLING_MRM	C44H78N1O10P1	M+H	812.545	1	0	4.62	4.62	4.62	4.62	4.62	0.1			no_ms_feat_53390.7										4.62										0.72
179		SM 12:1;2O/26:2 M+H Atlas	C43H83N2O6P	M+H	755.604	2	0	5.29	5.29	5.29	5.29	5.29	0.1					no_ms_feat_34323.2										5.29										0.55
288		SM 21:3;2O/22:6 M+H Atlas	C48H81N2O6P	M+H	813.592	1	0	4.72	4.72	4.72	4.72	4.72	0.1				no_ms_feat_26035.6										4.72										0.54
195		SM 23:3;2O/16:2 M+H Atlas	C44H81N2O6P	M+H	765.591	1	0	4.87	4.87	4.87	4.87	4.87	0.1				no_ms_feat_56018.2										4.87										0.82
289		SM 24:2;2O/18:0 M+H Atlas	C47H93N2O6P	M+H	813.685	2	0	6.16	6.16	6.16	6.16	6.16	0.1	no_ms_feat_39170024.0										6.16										0.83
245		SM 25:3;2O/16:2 M+H Atlas	C46H85N2O6P	M+H	793.621	1	5	5.51	5.51	5.51	5.51	5.51	0.1			26723.9										5.51										0.83
239		SM 25:3;2O/16:3 M+H Atlas	C46H83N2O6P	M+H	791.606	1	12	4.55	4.55	4.55	4.55	4.55	0.1					59757										4.55										0.54
276		SM 26:3;2O/16:2 M+H Atlas	C47H87N2O6P	M+H	807.638	2	12	4.95	4.95	4.95	4.95	4.95	0.1			368069										4.95										0.87
270		SM 26:3;2O/16:3 M+H Atlas	C47H85N2O6P	M+H	805.62	1	12	4.55	4.55	4.55	4.55	4.55	0.1	232518										4.55										0.97
266		SM 26:3;2O/16:4 M+H Atlas	C47H83N2O6P	M+H	803.609	1	0	4.41	4.41	4.41	4.41	4.41	0.1			no_ms_feat_70618.3										4.41										0.57
327		SM 28:3;2O/16:3 M+H Atlas	C49H89N2O6P	M+H	833.651	1	0	5.18	5.18	5.18	5.18	5.18	0.1			no_ms_feat_69031.3										5.18										0.91
323		SM 28:3;2O/16:4 M+H Atlas	C49H87N2O6P	M+H	831.637	1	6	4.57	4.57	4.57	4.57	4.57	0.1							13336.7										4.57										0.91
353		SM 30:2;2O(FA 14:1) M+H Atlas	C49H93N2O7P	M+H	853.678	1	5	5.82	5.82	5.82	5.82	5.82	0.1	42864										5.82										0.51
96		SM 33:0 M+H SLING_MRM	C38H79N2O6P1	M+H	691.575	1	0	4.37	4.37	4.37	4.37	4.37	0.1			no_ms_feat_39945.8										4.37										0.87
127		SM 34:0;3O M+H Atlas	C39H81N2O7P	M+H	721.585	1	12	4.13	4.13	4.13	4.13	4.13	0.1	132766										4.13										0.55
105		SM 34:1 M+H SLING_MRM	C39H79N2O6P1	M+H	703.571	1	0	5.51	5.51	5.51	5.51	5.51	0.1	no_ms_feat_68235.0										5.51										0.54
131		SM 34:1;2O M+Na Atlas	C39H79N2O6P	M+Na	725.557	3	12	4.42	4.42	4.42	4.42	4.42	0.1	1.03473e+06										4.42										0.69
123		SM 34:1;3O M+H Atlas	C39H79N2O7P	M+H	719.57	1	12	4.19	4.19	4.19	4.19	4.19	0.1	230627										4.19										0.53
129		SM 34:2;2O M+Na Atlas	C39H77N2O6P	M+Na	723.54	2	12	3.95	3.95	3.95	3.95	3.95	0.1	478479										3.95										0.67
169		SM 36:0;3O M+H Atlas	C41H85N2O7P	M+H	749.616	1	12	4.74	4.74	4.74	4.74	4.74	0.1	37524.7										4.74										0.58
143		SM 36:1 M+H SLING_MRM	C41H83N2O6P1	M+H	731.605	1	0	5.31	5.31	5.31	5.31	5.31	0.1	no_ms_feat_17284254.0										5.31										0.69
138		SM 36:2 M+H SLING_MRM	C41H81N2O6P1	M+H	729.59	1	0	4.46	4.79	4.79	4.79	5.12	0.2	no_ms_feat_25564456.0			no_ms_feat_37158.3							4.46			5.12							0.89			0.53
155		SM 36:4;3O M+H Atlas	C41H77N2O7P	M+H	741.55	1	0	4.33	4.33	4.33	4.33	4.33	0.1	no_ms_feat_39988.5										4.33										0.52
164		SM 37:1 M+H SLING_MRM	C42H85N2O6P1	M+H	745.619	1	0	5.2	5.2	5.2	5.2	5.2	0.1	no_ms_feat_802826.8										5.2										0.92
207		SM 37:1;2O/2:0 M+H Atlas	C44H89N2O6P	M+H	773.652	2	0	5.85	5.85	5.85	5.85	5.85	0.1	no_ms_feat_2106358.5										5.85										0.67
189		SM 37:1;3O M+H Atlas	C42H85N2O7P	M+H	761.617	2	0	4.5	4.5	4.5	4.5	4.5	0.1							no_ms_feat_57079.8										4.5										0.64
204		SM 37:2;2O/2:0 M+H Atlas	C44H87N2O6P	M+H	771.638	1	0	5.39	5.39	5.39	5.39	5.39	0.1	no_ms_feat_489217.2										5.39										0.8
210		SM 38:1;3O M+H Atlas	C43H87N2O7P	M+H	775.632	2	5	4.78	4.78	4.78	4.78	4.78	0.1	26893										4.78										0.62
217		SM 38:2;2O M+Na Atlas	C43H85N2O6P	M+Na	779.604	2	12	5.18	5.18	5.18	5.18	5.18	0.1	64469										5.18										0.55
231		SM 40:1 M+H SLING_MRM, SM 40:1 d18:1/22:0 M+H SLING_MRM		M+H	787.668	1	0	6.1	6.1	6.1	6.1	6.1	0.1	no_ms_feat_25477084.0										6.1										0.61
281		SM 40:1;2O M+Na Atlas	C45H91N2O6P	M+Na	809.651	2	12	6.33	6.33	6.33	6.33	6.33	0.1	864274										6.33										0.62
267		SM 40:1;3O M+H Atlas	C45H91N2O7P	M+H	803.663	1	9.5	3.93	4.67	4.67	4.67	5.41	0.2	74851.3		25890								5.41		3.93								0.66		0.59
275		SM 40:2;2O M+Na Atlas	C45H89N2O6P	M+Na	807.635	2	12	5.8	5.8	5.8	5.8	5.8	0.1	576983										5.8										0.74
259		SM 40:2;3O M+H Atlas	C45H89N2O7P	M+H	801.644	2	5	4.94	4.94	4.94	4.94	4.94	0.1	42027.7										4.94										0.57
299		SM 41:1;3O M+H Atlas	C46H93N2O7P	M+H	817.676	1	10	5.76	5.76	5.76	5.76	5.76	0.1						61711										5.76										0.66
305		SM 41:2;2O M+Na Atlas	C46H91N2O6P	M+Na	821.65	2	9	6.11	6.11	6.11	6.11	6.11	0.1	379803										6.11										0.53
293		SM 41:2;3O M+H Atlas	C46H91N2O7P	M+H	815.664	2	0	5.13	5.13	5.13	5.13	5.13	0.1	no_ms_feat_45126.6										5.13										0.77
324		SM 42:1;3O M+H Atlas	C47H95N2O7P	M+H	831.694	1	0	4.44	4.44	4.44	4.44	4.44	0.1			no_ms_feat_32048.4										4.44										0.7
331		SM 42:2;2O M+Na Atlas	C47H93N2O6P	M+Na	835.667	2	12	6.37	6.37	6.37	6.37	6.37	0.1	1791861										6.37										0.79
318		SM 42:2;3O M+H Atlas	C47H93N2O7P	M+H	829.681	1.5	3.5	5.47	6.29	6.29	6.29	7.1	0.2	168795		no_ms_feat_47461.5								5.47		7.1								0.79		0.72
328		SM 42:3;2O M+Na Atlas	C47H91N2O6P	M+Na	833.651	2	12	5.83	5.83	5.83	5.83	5.83	0.1	704197										5.83										0.75
315		SM 42:3;3O M+H Atlas	C47H91N2O7P	M+H	827.663	2	12	5.58	5.58	5.58	5.58	5.58	0.1	65546.8										5.58										0.57
294		SM d18:1:24:0 (Targeted) M+H (E)		M+H	815.697	4	0	6.65	6.65	6.65	6.65	6.65	0.1	no_ms_feat_17321836.0										6.65										0.63
142		SPHINGOMYELIN M+H MSDIAL	C41H83N2O6P	M+H	731.605	1	0	4.76	4.76	4.76	4.76	4.76	0.1	no_ms_feat_19712798.0										4.76										0.8
173		SPHINGOMYELIN M+Na MSDIAL	C41H83N2O6P	M+Na	753.589	2	12	5.02	5.02	5.02	5.02	5.02	0.1	282778										5.02										0.73
355		TAG(50:1) M+Na MSDIAL	C53H100O6	M+Na	855.739	5	9	10.14	10.14	10.14	10.14	10.14	0.1	1.72338e+06										10.14										0.7
375		TG 10:0_21:2_21:2 M+NH4 Atlas	C55H98O6	M+NH4	872.775	1	12	10.6	10.6	10.6	10.6	10.6	0.1	141786										10.6										0.52
384		TG 13:0_18:0_21:0 M+Na Atlas	C55H106O6	M+Na	885.789	2	5	10.26	10.26	10.26	10.26	10.26	0.1	126009										10.26										0.52
387		TG 15:0_19:2_19:2 M+NH4 Atlas	C56H100O6	M+NH4	886.789	1	0	8.95	8.95	8.95	8.95	8.95	0.1	no_ms_feat_73098.2										8.95										0.67
354		TG 16:0_16:0_18:2 M+Na Atlas	C53H98O6	M+Na	853.728	2	12	8.04	8.04	8.04	8.04	8.04	0.1	1.92371e+06										8.04										0.63
349		TG 16:0_16:0_18:3 M+Na Atlas	C53H96O6	M+Na	851.712	2	10	7.8	7.8	7.8	7.8	7.8	0.1	677206										7.8										0.53
342		TG 16:0_16:2_18:2 M+NH4 Atlas	C53H94O6	M+NH4	844.739	3	0	9.56	9.56	9.56	9.56	9.56	0.1								no_ms_feat_4115018.0										9.56										0.6
382		TG 16:0_18:1_18:1 M+Na Atlas	C55H102O6	M+Na	881.755	2	8	10.21	10.21	10.21	10.21	10.21	0.1	3.15538e+06										10.21										0.53
381		TG 16:0_18:1_18:2 M+Na Atlas	C55H100O6	M+Na	879.741	3	12	9.94	9.94	9.94	9.94	9.94	0.1	4845900										9.94										0.67
373		TG 16:0_18:1_18:3 M+NH4 Atlas	C55H98O6	M+NH4	872.771	3	0	10.16	10.16	10.16	10.16	10.16	0.1	no_ms_feat_1172918.5										10.16										0.52
414		TG 18:1_18:1_21:1 M+NH4 Atlas	C60H110O6	M+NH4	944.862	2	0	10.77	10.77	10.77	10.77	10.77	0.1	no_ms_feat_119946.4										10.77										0.5
84	*	TG 36:0 [NL-12:0] [ISTD] M+NH4 SLING_MRM	C39H74O6	M+NH4	656.582	1	12	7.5	7.5	7.5	7.5	7.5	0.1	2.429e+06										7.5										0.89
352		TG 50:0 [NL-18:0] M+NH4 SLING_MRM	C53H102O6	M+NH4	852.801	1	0	10.55	10.55	10.55	10.55	10.55	0.1	no_ms_feat_2332606.2										10.55										0.61
20		Trazodone M+H HMDB	C19H22ClN5O	M+H	372.158	1	12	0.65	0.65	0.65	0.65	0.65	0.1	23759.6										0.65										0.64
320		Tripalmitin M+Na MSDIAL	C51H98O6	M+Na	829.728	2	11	8.34	8.34	8.34	8.34	8.34	0.1	254042										8.34										0.67

## Sheet: MK Neg (Fig. 1)
Species that passed manual curation:
group	class	name	sum composition	formula	adduct	feature_m/z	matching_peaks (median)	peak_shape (median)	Min.	1st Qu.	Median	3rd Qu.	Max.	%detected	DDA Neg 1	DDA Neg 10	DDA Neg 2	DDA Neg 3	DDA Neg 4	DDA Neg 5	DDA Neg 6	DDA Neg 7	DDA Neg 8	DDA Neg 9	RT_DDA Neg 1	RT_DDA Neg 10	RT_DDA Neg 2	RT_DDA Neg 3	RT_DDA Neg 4	RT_DDA Neg 5	RT_DDA Neg 6	RT_DDA Neg 7	RT_DDA Neg 8	RT_DDA Neg 9	score_DDA Neg 1	score_DDA Neg 10	score_DDA Neg 2	score_DDA Neg 3	score_DDA Neg 4	score_DDA Neg 5	score_DDA Neg 6	score_DDA Neg 7	score_DDA Neg 8	score_DDA Neg 9
31	Cer	Cer d18:1/16:0 (Targeted) M+HCOO (E)	Cer 34:1		M+HCOO	582.511	2	12	5.44	5.44	5.44	5.44	5.44	0.1	246257										5.44										0.62
36	Cer	Cer d18:1/18:0 (Targeted) M+HCOO (E)	Cer 36:1		M+HCOO	610.542	2	12	6.1	6.1	6.1	6.1	6.1	0.1			79537.2										6.1										0.52
41	Cer	Cer d18:1/22:0 (Targeted) M+HCOO (E)	Cer 40:1		M+HCOO	666.605	2	12	7.38	7.38	7.38	7.38	7.38	0.1	575594										7.38										0.63
44	Cer	N-[1.3-dihydroxyoctadec-4-en-2-yl]tetracos-15-enamide M+FA-H MSDIAL	Cer 42:2	C42H81NO3	M+FA-H	692.62	2	12	7.44	7.44	7.44	7.44	7.44	0.1	902570										7.44										0.61
2	FA	Docosahexaenoic acid M-H HMDB	FA 22:6	C22H32O2	M-H	327.233	3	12	2.36	2.36	2.36	2.36	2.36	0.1	915507										2.36										0.65
169	Hex2Cer	Hex2Cer 34:1;2O M+HCOO Atlas	Hex2Cer 34:1	C46H87NO13	M+HCOO	906.616	2	12	4.45	4.45	4.45	4.45	4.45	0.1	174881										4.45										0.68
124	HexCer	HexCer d18:1/22:0 (Targeted) M+HCOO (E)	HexCer 40:1		M+HCOO	828.658	4	12	6.66	6.66	6.66	6.66	6.66	0.1	401301										6.66										0.82
142	HexCer	HexCer d18:1/24:1 (Targeted) M+HCOO (E)	HexCer 42:2		M+HCOO	854.674	4	12	6.66	6.66	6.66	6.66	6.66	0.1	354820										6.66										0.78
48	LNAPE	LNAPE 17:0/N-17:0 M-H Atlas	LNAPE N-34:0	C39H78NO8P	M-H	718.54	3	12	5.9	5.9	5.9	5.9	5.9	0.1	1.45814e+06										5.9										0.9
79	LNAPE	LNAPE 20:4/N-18:1 M-H Atlas	LNAPE N-38:5	C43H76NO8P	M-H	764.524	3	8	4.43	4.43	4.43	4.43	4.43	0.1	185735										4.43										0.55
4	LPA	LPA 16:0 M-H Atlas	LPA 16:0	C19H39O7P	M-H	409.236	1	12	1.9	1.9	1.9	1.9	1.9	0.1	78863.6										1.9										0.61
7	LPA	LPA 20:4 M-H Atlas	LPA 20:4	C23H39O7P	M-H	457.237	2	12	1.64	1.64	1.64	1.64	1.64	0.1	117679										1.64										0.76
20	LPC	LPC 16:1 M+HCOO Atlas	LPC 16:1	C24H48NO7P	M+HCOO	538.315	2	12	1.61	1.61	1.61	1.61	1.61	0.1	384244										1.61										0.72
24	LPC	LPC 17:0 M+HCOO Atlas	LPC 17:0	C25H52NO7P	M+HCOO	554.347	2	12	2.21	2.21	2.21	2.21	2.21	0.1	457318										2.21										0.56
23	LPC	LPC 17:1 M+HCOO Atlas	LPC 17:1	C25H50NO7P	M+HCOO	552.331	2	12	1.86	1.86	1.86	1.86	1.86	0.1	43337.1										1.86										0.66
25	LPC	LPC 18:3 M+HCOO MSDIAL	LPC 18:3	C26H48NO7P	M+HCOO	562.316	2	12	1.48	1.48	1.48	1.48	1.48	0.1	107846										1.48										0.58
30	LPC	LPC 19:1 M+HCOO Atlas	LPC 19:1	C27H54NO7P	M+HCOO	580.363	3	12	2.31	2.31	2.31	2.31	2.31	0.1		22020.6										2.31										0.71
35	LPC	LPC 20:2 M+HCOO Atlas	LPC 20:2	C28H54NO7P	M+HCOO	592.362	2	12	2.21	2.21	2.21	2.21	2.21	0.1	116131										2.21										0.61
39	LPC	LPC 22:4 M+HCOO Atlas	LPC 22:4	C30H54NO7P	M+HCOO	616.362	3	12	2.1	2.1	2.1	2.1	2.1	0.1	57524.6										2.1										0.73
38	LPC	LPC 22:5 M+HCOO Atlas	LPC 22:5	C30H52NO7P	M+HCOO	614.347	2	12	1.84	1.84	1.84	1.84	1.84	0.1	141990										1.84										0.51
37	LPC	LPC 22:6 M+HCOO Atlas	LPC 22:6	C30H50NO7P	M+HCOO	612.331	2	12	1.68	1.68	1.68	1.68	1.68	0.1	273101										1.68										0.65
40	LPC	LPC 24:0 M+HCOO Atlas	LPC 24:0	C32H66NO7P	M+HCOO	652.455	2	12	3.8	3.8	3.8	3.8	3.8	0.1			25735.8										3.8										0.55
16	LPC-O	LPC O-16:1 M+HCOO Atlas	LPC O-16:1	C24H50NO6P	M+HCOO	524.336	2	12	2.18	2.18	2.18	2.18	2.18	0.1	352716										2.18										0.75
22	LPC-O	LPC O-18:2 M+HCOO Atlas	LPC O-18:2	C26H52NO6P	M+HCOO	550.352	2	11	2.28	2.28	2.28	2.28	2.28	0.1	62452.1										2.28										0.52
6	LPE	LPE 16:0 M-H Atlas	LPE 16:0	C21H44NO7P	M-H	452.279	2	12	2.06	2.06	2.06	2.06	2.06	0.1	301738										2.06										0.7
10	LPE	LPE 18:0 M-H Atlas	LPE 18:0	C23H48NO7P	M-H	480.31	1	12	2.52	2.52	2.52	2.52	2.52	0.1	760205										2.52										0.72
9	LPE	LPE 18:1 M-H Atlas	LPE 18:1	C23H46NO7P	M-H	478.294	1	12	2.18	2.18	2.18	2.18	2.18	0.1	247179										2.18										0.62
8	LPE	1-Hydroxy-2-(9Z,12Z-octadecadienoyl)-sn-glycero-3-phosphoethanolamine M MSDIAL	LPE 18:2	C23H44NO7P	M	476.279	1	12	1.82	1.82	1.82	1.82	1.82	0.1	298104										1.82										0.59
13	LPE	LPE 20:3 M-H Atlas	LPE 20:3	C25H46NO7P	M-H	502.293	3	12	2.02	2.02	2.02	2.02	2.02	0.1	40145.4										2.02										0.78
15	LPE	LPE 22:6 M-H Atlas	LPE 22:6	C27H44NO7P	M-H	524.279	3	12	1.76	1.76	1.76	1.76	1.76	0.1	132900										1.76										0.6
5	LPE-O	LPE O-16:1 M-H Atlas	LPE O-16:1	C21H44NO6P	M-H	436.284	4	12	2.28	2.28	2.28	2.28	2.28	0.1	187357										2.28										0.79
14	LPG	LPG 18:1 M-H Atlas	LPG 18:1	C24H47O9P	M-H	509.288	2	12	1.93	1.93	1.93	1.93	1.93	0.1				19661.8										1.93										0.57
29	LPI	LPI 16:0 M-H Atlas	LPI 16:0	C25H49O12P	M-H	571.289	3	12	1.68	1.68	1.68	1.68	1.68	0.1	70103.6										1.68										0.53
3	Other	Canrenone M-H MSDIAL	Canrenone	C22H28O3	M-H	339.2	2	12	1.9	1.9	1.9	1.9	1.9	0.1	1.23691e+06										1.9										0.57
136	OxPC	PC 18:0_18:2;O M+HCOO Atlas	PC 36:2;O	C44H84NO9P	M+HCOO	846.587	3	12	3.74	3.74	3.74	3.74	3.74	0.1	663474										3.74										0.76
94	PC	PC 16:0_16:0 M+HCOO Atlas	PC 32:0	C40H80NO8P	M+HCOO	778.561	3	12	5.03	5.03	5.03	5.03	5.03	0.1	1205229										5.03										0.83
92	PC	PC 16:0_16:1 M+HCOO Atlas	PC 32:1	C40H78NO8P	M+HCOO	776.545	4	12	4.54	4.54	4.54	4.54	4.54	0.1	781307										4.54										0.77
89	PC	PC 14:0_18:2 M+HCOO Atlas	PC 32:2	C40H76NO8P	M+HCOO	774.529	3	12	4.12	4.12	4.12	4.12	4.12	0.1	443421										4.12										0.75
101	PC	PC 15:0_18:1 M+HCOO Atlas	PC 33:1	C41H80NO8P	M+HCOO	790.561	2	12	4.84	4.84	4.84	4.84	4.84	0.1			227157										4.84										0.59
97	PC	PC 15:0_18:2 M+HCOO Atlas	PC 33:2	C41H78NO8P	M+HCOO	788.545	2	12	4.39	4.39	4.39	4.39	4.39	0.1	221478										4.39										0.6
109	PC	PC 16:0_18:0 M+HCOO Atlas	PC 34:0	C42H84NO8P	M+HCOO	806.592	3	12	5.67	5.67	5.67	5.67	5.67	0.1	513122										5.67										0.74
104	PC	PC 16:1_18:2 M+HCOO Atlas	PC 34:3	C42H78NO8P	M+HCOO	800.545	2	12	4.29	4.29	4.29	4.29	4.29	0.1	1.67309e+06										4.29										0.62
114	PC	PC 17:0_18:2 M+HCOO Atlas	PC 35:2	C43H82NO8P	M+HCOO	816.577	3	12	4.98	4.98	4.98	4.98	4.98	0.1	878905										4.98										0.67
111	PC	PC 15:0_20:4 M+HCOO Atlas	PC 35:4	C43H78NO8P	M+HCOO	812.545	3	12	4.34	4.34	4.34	4.34	4.34	0.1	118424										4.34										0.75
126	PC	PC 18:0_18:1 M+HCOO Atlas	PC 36:1	C44H86NO8P	M+HCOO	832.608	4	12	5.77	5.77	5.77	5.77	5.77	0.1	4.38244e+06										5.77										0.78
123	PC	PC 18:1_18:2 M+HCOO Atlas	PC 36:3	C44H82NO8P	M+HCOO	828.577	2	12	4.85	4.85	4.85	4.85	4.85	0.1	11008704										4.85										0.52
121	PC	PC 18:2_18:2 M+HCOO Atlas	PC 36:4	C44H80NO8P	M+HCOO	826.561	3	9	4.36	4.36	4.36	4.36	4.36	0.1	2.38602e+06										4.36										0.82
133	PC	PC 17:0_20:3 M+HCOO Atlas	PC 37:3	C45H84NO8P	M+HCOO	842.59	3	12	5.11	5.11	5.11	5.11	5.11	0.1	261536										5.11										0.71
147	PC	PC 18:0_20:2 M+HCOO Atlas	PC 38:2	C46H88NO8P	M+HCOO	858.623	3	9	5.9	5.9	5.9	5.9	5.9	0.1	710866										5.9										0.69
141	PC	PC 18:1_20:3 M+HCOO Atlas	PC 38:4	C46H84NO8P	M+HCOO	854.593	3	12	5.25	5.25	5.25	5.25	5.25	0.1	9431373										5.25										0.71
140	PC	PC 16:0_22:5 M+HCOO Atlas	PC 38:5	C46H82NO8P	M+HCOO	852.576	3	12	4.76	4.76	4.76	4.76	4.76	0.1			3.66586e+06										4.76										0.69
139	PC	PC 18:2_20:4 M+HCOO Atlas	PC 38:6	C46H80NO8P	M+HCOO	850.561	3	5	4.31	4.31	4.31	4.31	4.31	0.1	1.09293e+06										4.31										0.71
138	PC	PC 18:3_20:4 M+HCOO Atlas	PC 38:7	C46H78NO8P	M+HCOO	848.544	2	12	4.05	4.05	4.05	4.05	4.05	0.1	205681										4.05										0.54
164	PC	PC 18:0_22:4 M+HCOO Atlas	PC 40:4	C48H88NO8P	M+HCOO	882.623	4	12	5.71	5.71	5.71	5.71	5.71	0.1	603080										5.71										0.76
162	PC	PC 20:4_20:4 M+HCOO Atlas	PC 40:8	C48H80NO8P	M+HCOO	874.56	2	12	4.2	4.2	4.2	4.2	4.2	0.1	151941										4.2										0.7
81	PC-O	PC O-16:0_16:0 M+HCOO Atlas	PC O-32:0	C40H82NO7P	M+HCOO	764.581	3	12	5.44	5.44	5.44	5.44	5.44	0.1	339827										5.44										0.68
102	PC-O	PC O-18:1_16:0 M+HCOO Atlas	PC O-34:1	C42H84NO7P	M+HCOO	790.597	2	12	5.55	5.55	5.55	5.55	5.55	0.1	594509										5.55										0.65
95	PC-O	PC O-16:1_18:2 M+HCOO Atlas	PC O-34:3	C42H80NO7P	M+HCOO	786.566	3	12	5.01	5.01	5.01	5.01	5.01	0.1	889299										5.01										0.78
118	PC-O	PC O-18:0_18:1 M+HCOO Atlas	PC O-36:1	C44H88NO7P	M+HCOO	818.627	2	7	6.15	6.15	6.15	6.15	6.15	0.1			157142										6.15										0.58
115	PC-O	PC O-18:0_18:2 M+HCOO Atlas	PC O-36:2	C44H86NO7P	M+HCOO	816.612	3	8	5.69	5.69	5.69	5.69	5.69	0.1	338550										5.69										0.6
110	PC-O	PC O-16:1_20:4 M+HCOO Atlas	PC O-36:5	C44H80NO7P	M+HCOO	810.566	2	12	4.93	4.93	4.93	4.93	4.93	0.1	1.2097e+06										4.93										0.59
120	PC-O	PC O-17:1_20:4 M+HCOO Atlas	PC O-37:5	C45H82NO7P	M+HCOO	824.581	2	9	5.19	5.19	5.19	5.19	5.19	0.1	89203.7										5.19										0.52
127	PC-O	PC O-16:1_22:6 M+HCOO Atlas	PC O-38:7	C46H80NO7P	M+HCOO	834.566	3	12	4.8	4.8	4.8	4.8	4.8	0.1			114293										4.8										0.7
155	PC-O	PC O-18:1_22:4 M+HCOO Atlas	PC O-40:5	C48H88NO7P	M+HCOO	866.628	3	12	5.71	5.71	5.71	5.71	5.71	0.1	413512										5.71										0.62
166	PC-O	PC O-22:2_20:4 M+HCOO Atlas	PC O-42:6	C50H90NO7P	M+HCOO	892.644	2	10	5.82	5.82	5.82	5.82	5.82	0.1	78233.7										5.82										0.52
170	PC-O	PC O-24:2_20:4 M+HCOO Atlas	PC O-44:6	C52H94NO7P	M+HCOO	920.675	3	12	6.43	6.43	6.43	6.43	6.43	0.1	230522										6.43										0.64
172	PC-O	PC O-24:1_22:4 M+HCOO Atlas	PC O-46:5	C54H100NO7P	M+HCOO	950.722	2	6	7.38	7.38	7.38	7.38	7.38	0.1	82377										7.38										0.54
42	PE	PE 16:0_16:1 M-H Atlas	PE 32:1	C37H72NO8P	M-H	688.494	2	10	4.75	4.75	4.75	4.75	4.75	0.1			23116.6										4.75										0.58
47	PE	(2-aminoethoxy)[2-(hexadecanoyloxy)-3-[octadec-11-enoyloxy]propoxy]phosphinic acid M-H MSDIAL	PE 34:1	C39H76NO8P	M-H	716.524	4	12	5.36	5.36	5.36	5.36	5.36	0.1	220594										5.36										0.74
58	PE	PE 36:3 M-H MSDIAL	PE 36:3	C41H76NO8P	M-H	740.524	2	11	5.02	5.02	5.02	5.02	5.02	0.1	341871										5.02										0.75
70	PE	PE 17:0_20:4 M-H Atlas	PE 37:4	C42H76NO8P	M-H	752.524	2	12	5.16	5.16	5.16	5.16	5.16	0.1	24737.2										5.16										0.52
84	PE	PE 38:3 M-H MSDIAL	PE 38:3	C43H80NO8P	M-H	768.555	2	6	5.73	5.73	5.73	5.73	5.73	0.1	128040										5.73										0.68
83	PE	PE 18:0_20:4 M-H Atlas	PE 38:4	C43H78NO8P	M-H	766.54	4	12	5.48	5.48	5.48	5.48	5.48	0.1	1147754										5.48										0.82
80	PE	PE 38:5 M-H MSDIAL	PE 38:5	C43H76NO8P	M-H	764.525	4	7	4.98	4.98	4.98	4.98	4.98	0.1	422246										4.98										0.54
76	PE	PE 16:0_22:6 M-H Atlas	PE 38:6	C43H74NO8P	M-H	762.509	3	12	4.71	4.71	4.71	4.71	4.71	0.1			793879										4.71										0.65
100	PE	PE 40:6 M-H MSDIAL	PE 40:6	C45H78NO8P	M-H	790.54	3	12	5.34	5.34	5.34	5.34	5.34	0.1	339025										5.34										0.7
53	PE	PE O-16:0_20:4 M-H Atlas	PE O-36:4	C41H76NO7P	M-H	724.527	2	12	5.31	5.31	5.31	5.31	5.31	0.1	861964										5.31										0.71
52	PE-O	PE O-16:1_20:4 M-H Atlas	PE O-36:5	C41H74NO7P	M-H	722.514	2	12	5.18	5.18	5.18	5.18	5.18	0.1	1.59799e+06										5.18										0.79
50	PE-O	PE O-16:1_20:5 M-H Atlas	PE O-36:6	C41H72NO7P	M-H	720.497	2	12	4.78	4.78	4.78	4.78	4.78	0.1			96581										4.78										0.7
72	PE-O	PE O-20:1_18:1 M-H Atlas	PE O-38:2	C43H84NO7P	M-H	756.591	2	12	6.95	6.95	6.95	6.95	6.95	0.1	36029.3										6.95										0.59
71	PE-O	PE O-20:1_18:2 M-H Atlas	PE O-38:3	C43H82NO7P	M-H	754.575	2	12	6.53	6.53	6.53	6.53	6.53	0.1	109976										6.53										0.73
62	PE-P	(2-aminoethoxy)[2-[docosa-4.7.10.13.16.19-hexaenoyloxy]-3-[hexadec-1-en-1-yloxy]propoxy]phosphinic acid M-H MSDIAL	PE P-38:6	C43H74NO7P	M-H	746.514	3	7	5.03	5.03	5.03	5.03	5.03	0.1	620636										5.03										0.69
87	PE-P	(2-aminoethoxy)[2-[docosa-4.7.10.13.16.19-hexaenoyloxy]-3-[octadeca-1.9-dien-1-yloxy]propoxy]phosphinic acid M-H MSDIAL	PE P-40:7	C45H76NO7P	M-H	772.529	4	12	5.12	5.12	5.12	5.12	5.12	0.1	360701										5.12										0.73
65	PG	PG 17:0_17:0 M-H Atlas	PG 34:0	C40H79O10P	M-H	749.534	3	5	5.1	5.1	5.1	5.1	5.1	0.1	1.83179e+06										5.1										0.84
63	PG	PG 34:1 M-H MSDIAL	PG 34:1	C40H77O10P	M-H	747.518	2	12	4.57	4.57	4.57	4.57	4.57	0.1	233910										4.57										0.54
128	PI	PI 34:1 M-H MSDIAL	PI 34:1	C43H81O13P	M-H	835.534	5	12	4.43	4.43	4.43	4.43	4.43	0.1	1.12183e+06										4.43										0.57
150	PI	PI 36:1 M+H (E)	PI 36:1		M+H	863.566	5	11	5.02	5.02	5.02	5.02	5.02	0.1	759552										5.02										0.66
77	PS	PS 17:0_17:0 M-H Atlas	PS 34:0	C40H78NO10P	M-H	762.529	3	12	4.98	4.98	4.98	4.98	4.98	0.1	703363										4.98										0.64
51	SM	SM 30:0;2O/2:0 M+HCOO Atlas	SM 32:0	C37H77N2O6P	M+HCOO	721.551	1	7	4.07	4.07	4.07	4.07	4.07	0.1	58392.5										4.07										0.64
49	SM	SM 30:1;2O/2:0 M+HCOO Atlas	SM 32:1	C37H75N2O6P	M+HCOO	719.534	3	12	3.85	3.85	3.85	3.85	3.85	0.1	1.52695e+06										3.85										0.87
55	SM	SM 31:1;2O/2:0 M+HCOO Atlas	SM 33:1	C38H77N2O6P	M+HCOO	733.551	1	12	4.13	4.13	4.13	4.13	4.13	0.1	940191										4.13										0.77
67	SM	SM 32:0;2O/2:0 M+HCOO Atlas	SM 34:0	C39H81N2O6P	M+HCOO	749.582	1	6	4.66	4.66	4.66	4.66	4.66	0.1			330130										4.66										0.59
61	SM	SM 32:2;2O/2:0 M+HCOO Atlas	SM 34:2	C39H77N2O6P	M+HCOO	745.551	1	12	3.96	3.96	3.96	3.96	3.96	0.1	2.92237e+06										3.96										0.8
73	SM	SM 33:2;2O/2:0 M+HCOO Atlas	SM 35:2	C40H79N2O6P	M+HCOO	759.566	1	12	4.26	4.26	4.26	4.26	4.26	0.1	92584.4										4.26										0.52
93	SM	SM 34:0;2O/2:0 M+HCOO Atlas	SM 36:0	C41H85N2O6P	M+HCOO	777.613	1	6	5.29	5.29	5.29	5.29	5.29	0.1	111977										5.29										0.64
91	SM	SM d18:1/18:0 (Targeted) M+HCOO (E)	SM 36:1		M+HCOO	775.598	6	12	5.04	5.04	5.04	5.04	5.04	0.1	2445717										5.04										0.94
88	SM	SM 34:2;2O/2:0 M+HCOO Atlas	SM 36:2	C41H81N2O6P	M+HCOO	773.582	1	12	4.56	4.56	4.56	4.56	4.56	0.1	887274										4.56										0.78
86	SM	SM 34:3;2O/2:0 M+HCOO Atlas	SM 36:3	C41H79N2O6P	M+HCOO	771.566	1	12	4.12	4.12	4.12	4.12	4.12	0.1	183323										4.12										0.65
96	SM	SM 35:2;2O/2:0 M+HCOO Atlas	SM 37:2	C42H83N2O6P	M+HCOO	787.598	1	12	4.88	4.88	4.88	4.88	4.88	0.1			42606.2										4.88										0.62
107	SM	SM 36:1;2O/2:0 M+HCOO Atlas	SM 38:1	C43H87N2O6P	M+HCOO	803.629	1	12	5.71	5.71	5.71	5.71	5.71	0.1	2.38477e+06										5.71										0.7
105	SM	SM 36:2;2O/2:0 M+HCOO Atlas	SM 38:2	C43H85N2O6P	M+HCOO	801.614	1	12	5.19	5.19	5.19	5.19	5.19	0.1	590752										5.19										0.61
116	SM	SM 37:1;2O/2:0 M+HCOO Atlas	SM 39:1	C44H89N2O6P	M+HCOO	817.644	1	12	6.05	6.05	6.05	6.05	6.05	0.1	1.10135e+06										6.05										0.75
125	SM	SM d18:1/22:0 (Targeted) M+HCOO (E)	SM 40:1		M+HCOO	831.66	5	12	6.34	6.34	6.34	6.34	6.34	0.1	5704121										6.34										0.92
122	SM	SM 37:3;2O/3:0 M+HCOO Atlas	SM 40:3	C45H87N2O6P	M+HCOO	827.629	1	12	5.21	5.21	5.21	5.21	5.21	0.1	188178										5.21										0.6
135	SM	SM 37:1;2O/4:0 M+HCOO Atlas	SM 41:1	C46H93N2O6P	M+HCOO	845.676	1	12	6.65	6.65	6.65	6.65	6.65	0.1	3.49408e+06										6.65										0.71
131	SM	SM 37:3;2O/4:0 M+HCOO Atlas	SM 41:3	C46H89N2O6P	M+HCOO	841.644	2	12	5.55	5.55	5.55	5.55	5.55	0.1	179870										5.55										0.6
149	SM	SM 38:0;2O/4:0 M+HCOO Atlas	SM 42:0	C47H97N2O6P	M+HCOO	861.707	1	6	7.17	7.17	7.17	7.17	7.17	0.1	102866										7.17										0.64
146	SM	SM 37:2;2O/5:0 M+HCOO Atlas	SM 42:2	C47H93N2O6P	M+HCOO	857.676	2	12	6.37	6.37	6.37	6.37	6.37	0.1	11382408										6.37										0.83
143	SM	SM 37:3;2O/5:0 M+HCOO Atlas	SM 42:3	C47H91N2O6P	M+HCOO	855.661	1	12	5.83	5.83	5.83	5.83	5.83	0.1	4.10213e+06										5.83										0.71
161	SM	SM 37:1;2O/6:0 M+HCOO Atlas	SM 43:1	C48H97N2O6P	M+HCOO	873.706	1	12	7.17	7.17	7.17	7.17	7.17	0.1	464068										7.17										0.59
158	SM	SM 37:2;2O/6:0 M+HCOO Atlas	SM 43:2	C48H95N2O6P	M+HCOO	871.691	1	12	6.55	6.55	6.55	6.55	6.55	0.1	570005										6.55										0.55
157	SM	SM 37:3;2O/6:0 M+HCOO Atlas	SM 43:3	C48H93N2O6P	M+HCOO	869.675	1	12	6.12	6.12	6.12	6.12	6.12	0.1			165414										6.12										0.51
165	SM	SM 37:2;2O/7:0 M+HCOO Atlas	SM 44:2	C49H97N2O6P	M+HCOO	885.707	1	5	6.91	6.91	6.91	6.91	6.91	0.1	92404.8										6.91										0.66
Species that did not pass manual curation:
group	class	name	formula	adduct	feature_m/z	matching_peaks (median)	peak_shape (median)	Min.	1st Qu.	Median	3rd Qu.	Max.	%detected	DDA Neg 1	DDA Neg 10	DDA Neg 2	DDA Neg 3	DDA Neg 4	DDA Neg 5	DDA Neg 6	DDA Neg 7	DDA Neg 8	DDA Neg 9	RT_DDA Neg 1	RT_DDA Neg 10	RT_DDA Neg 2	RT_DDA Neg 3	RT_DDA Neg 4	RT_DDA Neg 5	RT_DDA Neg 6	RT_DDA Neg 7	RT_DDA Neg 8	RT_DDA Neg 9	score_DDA Neg 1	score_DDA Neg 10	score_DDA Neg 2	score_DDA Neg 3	score_DDA Neg 4	score_DDA Neg 5	score_DDA Neg 6	score_DDA Neg 7	score_DDA Neg 8	score_DDA Neg 9
108	*	(2-{[3-(hexadecanoyloxy)-2-[octadec-9-enoyloxy]propyl phosphono]oxy}ethyl)trimethylazanium M+FA-H MSDIAL	C42H82NO8P	M+FA-H	804.578	6	12	5.14	5.14	5.14	5.14	5.14	0.1	14484427										5.14										0.82
90		(2-aminoethoxy)[2-[docosa-4.7.10.13.16.19-hexaenoyloxy]-3-[octadec-1-en-1-yloxy]propoxy]phosphinic acid M-H MSDIAL	C45H78NO7P	M-H	774.545	3	0	5.29	5.29	5.29	5.29	5.29	0.1	no_ms_feat_213267.3										5.29										0.54
68		(2-aminoethoxy)[2-[icosa-5.8.11.14-tetraenoyloxy]-3-[octadec-1-en-1-yloxy]propoxy]phosphinic acid M-H MSDIAL	C43H78NO7P	M-H	750.538	3	5	5.14	5.14	5.14	5.14	5.14	0.1	1.30121e+06										5.14										0.64
32		Bilirubin M-H HMDB	C33H36N4O6	M-H	583.256	2	7	0.92	0.92	0.92	0.92	0.92	0.1	79344.5										0.92										0.59
19	*	Cer 18:1;2O/12:0 M+HCOO Atlas	C30H59NO3	M+HCOO	526.448	8	12	4.17	4.17	4.17	4.17	4.17	0.1	3.57023e+06										4.17										0.81
46		Cer 26:0;2O/16:1;(2OH) M+HCOO Atlas	C42H83NO4	M+HCOO	710.631	2	8	7.07	7.07	7.07	7.07	7.07	0.1	39376.9										7.07										0.55
45		Cer 30:0;2O/12:1;(2OH) M+HCOO Atlas	C42H83NO4	M+HCOO	710.631	1	8	7.65	7.65	7.65	7.65	7.65	0.1	33390.4										7.65										0.52
1		FA 18:2+2O M-H MSDIAL	C18H32O4	M-H	311.223	3	0	0.66	0.66	0.66	0.66	0.66	0.1	no_ms_feat_778687.9										0.66										0.52
74		HexCer 22:1;2O/12:0;O M+HCOO Atlas	C40H77NO9	M+HCOO	760.558	1	9	4.54	4.54	4.54	4.54	4.54	0.1	64220.7										4.54										0.51
159		HexCer 22:1;2O/19:0;O M+CH3COO Atlas	C47H91NO9	M+CH3COO	872.681	1	0	6.53	6.53	6.53	6.53	6.53	0.1	no_ms_feat_57025.2										6.53										0.63
43	*	HexCer d18:1/12:0 (Targeted) M+HCOO (E)		M+HCOO	688.501	6	12	3.63	3.63	3.63	3.63	3.63	0.1	1.55375e+06										3.63										0.85
145	*	HexCer d18:1/24:0 (Targeted) M+HCOO (E)		M+HCOO	856.689	5	12	7.26	7.26	7.26	7.26	7.26	0.1	540449										7.26										0.76
108	*	ISF of ((2-{[3-(hexadecanoyloxy)-2-[octadec-9-enoyloxy]propyl phosphono]oxy}ethyl)trimethylazanium M+FA-H MSDIAL)		ISF	745.558	0	10	5.15	5.15	5.15	5.15	5.15	0.1	133645										5.15										0.66
108	*	ISF of ((2-{[3-(hexadecanoyloxy)-2-[octadec-9-enoyloxy]propyl phosphono]oxy}ethyl)trimethylazanium M+FA-H MSDIAL)		ISF	744.556	0	12	5.14	5.14	5.14	5.14	5.14	0.1	259066										5.14										0.79
19	*	ISF of (Cer 18:1;2O/12:0 M+HCOO Atlas)		ISF	480.442	0	12	4.17	4.17	4.17	4.17	4.17	0.1	316536										4.17										0.83
43	*	ISF of (HexCer d18:1/12:0 (Targeted) M+HCOO (E))		ISF	642.495	0	12	3.63	3.63	3.63	3.63	3.63	0.1	245411										3.63										0.79
145	*	ISF of (HexCer d18:1/24:0 (Targeted) M+HCOO (E))		ISF	810.683	0	12	7.26	7.26	7.26	7.26	7.26	0.1	63890.3										7.26										0.55
12	*	ISF of (LPC 13:0 M+HCOO Atlas)		ISF	438.263	0	12	1.17	1.17	1.17	1.17	1.17	0.1	161415										1.17										0.68
17	*	ISF of (LPC 15:0 M+HCOO Atlas)		ISF	466.295	0	12	1.74	1.74	1.74	1.74	1.74	0.1	19396.3										1.74										0.53
28	*	ISF of (LPC 18:0 M+HCOO Atlas)		ISF	508.341	0	12	2.44	2.44	2.44	2.44	2.44	0.1	774553										2.44										0.87
34	*	ISF of (LPC 20:3 M+HCOO Atlas)		ISF	530.325	0	12	1.94	1.94	1.94	1.94	1.94	0.1	46577.7										1.94										0.55
33	*	ISF of (LPC 20:4 M+HCOO Atlas)		ISF	528.31	0	12	1.74	1.74	1.74	1.74	1.74	0.1	153064										1.74										0.69
56		LNAPE 18:2/N-18:2 M-H Atlas	C41H74NO8P	M-H	738.508	1	8	4.54	4.54	4.54	4.54	4.54	0.1	137387										4.54										0.53
85		LNAPE 18:2/N-20:1 M-H Atlas	C43H80NO8P	M-H	768.556	1	8	4.86	4.86	4.86	4.86	4.86	0.1			242161										4.86										0.53
12	*	LPC 13:0 M+HCOO Atlas	C21H44NO7P	M+HCOO	498.284	2	12	1.17	1.17	1.17	1.17	1.17	0.1	870107										1.17										0.68
17	*	LPC 15:0 M+HCOO Atlas	C23H48NO7P	M+HCOO	526.315	2	12	1.74	1.74	1.74	1.74	1.74	0.1	131756										1.74										0.53
21		LPC 16:0 M+HCOO Atlas	C24H50NO7P	M+HCOO	540.331	2	0	1.84	1.84	1.84	1.84	1.84	0.1	no_ms_feat_18419216.0										1.84										0.86
28	*	LPC 18:0 M+HCOO Atlas	C26H54NO7P	M+HCOO	568.363	2	12	2.44	2.44	2.44	2.44	2.44	0.1	10022153										2.44										0.88
27		LPC 18:1 M+HCOO MSDIAL	C26H52NO7P	M+HCOO	566.346	4	0	1.96	1.96	1.96	1.96	1.96	0.1	no_ms_feat_4129745.5										1.96										0.82
26		LPC 18:2 M+HCOO Atlas	C26H50NO7P	M+HCOO	564.331	2	0	1.61	1.61	1.61	1.61	1.61	0.1	no_ms_feat_4436463.5										1.61										0.83
34	*	LPC 20:3 M+HCOO Atlas	C28H52NO7P	M+HCOO	590.347	2	12	1.94	1.94	1.94	1.94	1.94	0.1	447207										1.94										0.66
33	*	LPC 20:4 M+HCOO Atlas	C28H50NO7P	M+HCOO	588.331	3	12	1.74	1.74	1.74	1.74	1.74	0.1	1.45137e+06										1.74										0.87
18		LPC O-16:0 M+HCOO Atlas	C24H52NO6P	M+HCOO	526.352	1	12	2.19	2.19	2.19	2.19	2.19	0.1	393614										2.19										0.69
103		PC 16:0_17:0 M+HCOO Atlas	C41H82NO8P	M+HCOO	792.58	2	0	5.21	5.21	5.21	5.21	5.21	0.1	no_ms_feat_162403.1										5.21										0.6
134		PC 16:0_20:3;O M+HCOO Atlas	C44H82NO9P	M+HCOO	844.569	2	12	3.44	3.44	3.44	3.44	3.44	0.1	688533										3.44										0.52
132		PC 16:0_20:4;O M+HCOO Atlas	C44H80NO9P	M+HCOO	842.556	1.5	12	3.45	3.46	3.46	3.46	3.47	0.2	1.47176e+06				1.55659e+06						3.47				3.45						0.54				0.52
153		PC 16:0_22:6;O M+HCOO Atlas	C46H80NO9P	M+HCOO	866.556	2	12	3.34	3.34	3.34	3.34	3.34	0.1	720658										3.34										0.65
106		PC 16:1_18:1 M+HCOO Atlas	C42H80NO8P	M+HCOO	802.561	3	0	4.59	4.59	4.59	4.59	4.59	0.1	no_ms_feat_24211302.0										4.59										0.68
117		PC 17:0_18:1 M+HCOO Atlas	C43H84NO8P	M+HCOO	818.59	3	0	5.33	5.33	5.33	5.33	5.33	0.1	no_ms_feat_510834.8										5.33										0.55
152		PC 17:0_22:6 M+HCOO Atlas	C47H82NO8P	M+HCOO	864.579	3	0	4.74	4.74	4.74	4.74	4.74	0.1			no_ms_feat_106032.2										4.74										0.65
167		PC 18:0_22:5;O M+HCOO Atlas	C48H84NO9P	M+HCOO	894.586	2	0	3.74	3.74	3.74	3.74	3.74	0.1	no_ms_feat_269369.4										3.74										0.62
119		PC 18:2_18:3 M+HCOO Atlas	C44H78NO8P	M+HCOO	824.546	2	0	4.04	4.04	4.04	4.04	4.04	0.1	no_ms_feat_1735976.5										4.04										0.53
154		PC 19:1_20:4 M+HCOO Atlas	C47H84NO8P	M+HCOO	866.594	3	0	4.92	4.92	4.92	4.92	4.92	0.1			no_ms_feat_72761.9										4.92										0.54
144		PC 20:1_18:2 M+HCOO Atlas	C46H86NO8P	M+HCOO	856.607	2	0	5.36	5.36	5.36	5.36	5.36	0.1	no_ms_feat_5813623.5										5.36										0.61
98		PC O-16:0_18:2 M+HCOO Atlas	C42H82NO7P	M+HCOO	788.58	2	10	5.08	5.08	5.08	5.08	5.08	0.1	504924										5.08										0.63
112		PC O-16:0_20:4 M+HCOO Atlas	C44H82NO7P	M+HCOO	812.582	2	12	5.04	5.04	5.04	5.04	5.04	0.1	1.25125e+06										5.04										0.68
130		PC O-16:0_22:4 M+HCOO Atlas	C46H86NO7P	M+HCOO	840.615	2	0	5.49	5.49	5.49	5.49	5.49	0.1	no_ms_feat_1108861.9										5.49										0.53
78		PC O-16:1_16:0 M+HCOO Atlas	C40H80NO7P	M+HCOO	762.566	2	12	5.38	5.38	5.38	5.38	5.38	0.1	224375										5.38										0.66
156		PC O-18:0_22:4 M+HCOO Atlas	C48H90NO7P	M+HCOO	868.645	3	0	6.1	6.1	6.1	6.1	6.1	0.1			no_ms_feat_295827.9										6.1										0.68
113		PC O-18:1_18:2 M+HCOO Atlas	C44H84NO7P	M+HCOO	814.598	2	0	5.18	5.18	5.18	5.18	5.18	0.1	no_ms_feat_317537.8										5.18										0.67
129		PC O-18:1_20:4 M+HCOO Atlas	C46H84NO7P	M+HCOO	838.597	2	10	5.1	5.1	5.1	5.1	5.1	0.1	766896										5.1										0.61
168		PC O-24:1_18:1 M+HCOO Atlas	C50H98NO7P	M+HCOO	900.707	2	0	7.38	7.38	7.38	7.38	7.38	0.1	no_ms_feat_69137.8										7.38										0.52
171		PC O-24:1_20:3 M+HCOO Atlas	C52H98NO7P	M+HCOO	924.701	2	0	7.11	7.11	7.11	7.11	7.11	0.1	no_ms_feat_130909.5										7.11										0.52
59		PE 36:2 M-H MSDIAL	C41H78NO8P	M-H	742.541	1	0	5.42	5.42	5.42	5.42	5.42	0.1	no_ms_feat_1045631.2										5.42										0.74
54		PE O-15:1_22:6 M-H Atlas	C42H72NO7P	M-H	732.498	1	12	4.7	4.7	4.7	4.7	4.7	0.1			21067.9										4.7										0.51
69		PE O-18:1_20:4 M-H Atlas	C43H78NO7P	M-H	750.543	2	0	5.92	5.92	5.92	5.92	5.92	0.1	no_ms_feat_2732602.0										5.92										0.68
57		PE O-19:2_18:2 M-H Atlas	C42H78NO7P	M-H	738.541	1	12	4.43	4.43	4.43	4.43	4.43	0.1				31520.5										4.43										0.69
60		possibly an ISF --- (2-aminoethoxy)[2-[octadec-9-enoyloxy]-3-(octadecanoyloxy)propoxy]phosphinic acid M-H MSDIAL	C41H80NO8P	M-H	744.556	2	12	5.14	5.14	5.14	5.14	5.14	0.1	259066										5.14										0.62
11		possibly an ISF --- Cer 18:1;2O/12:0 M-H Atlas	C30H59NO3	M-H	480.442	7	12	4.17	4.17	4.17	4.17	4.17	0.1	316536										4.17										0.78
66		SM 33:1;3O M+HCOO Atlas	C38H77N2O7P	M+HCOO	749.542	1	11	3.93	3.93	3.93	3.93	3.93	0.1			19054.8										3.93										0.55
82		SM 34:0;3O M+HCOO Atlas	C39H81N2O7P	M+HCOO	765.576	1	12	4.13	4.13	4.13	4.13	4.13	0.1	79130.1										4.13										0.76
75		SM 34:2;3O M+HCOO Atlas	C39H77N2O7P	M+HCOO	761.545	1	12	3.76	3.76	3.76	3.76	3.76	0.1	42547.5										3.76										0.62
99		SM 35:1;2O/2:0 M+HCOO Atlas	C42H85N2O6P	M+HCOO	789.616	1	0	5.28	5.28	5.28	5.28	5.28	0.1	no_ms_feat_209587.5										5.28										0.53
137		SM 38:0;2O/3:0 M+HCOO Atlas	C46H95N2O6P	M+HCOO	847.693	1	0	6.88	6.88	6.88	6.88	6.88	0.1	no_ms_feat_78001.9										6.88										0.53
163		SM 42:0;3O M+HCOO Atlas	C47H97N2O7P	M+HCOO	877.701	1	9	6.65	6.65	6.65	6.65	6.65	0.1	54646.1										6.65										0.51
160		SM 42:2;3O M+HCOO Atlas	C47H93N2O7P	M+HCOO	873.67	2	12	6.07	6.07	6.07	6.07	6.07	0.1			62080										6.07										0.62
151		SM 42:7;3O M+HCOO Atlas	C47H83N2O7P	M+HCOO	863.595	1	12	4.96	4.96	4.96	4.96	4.96	0.1			41681.9										4.96										0.7
64		SM d18:1/16:0 (Targeted) M+HCOO (E)		M+HCOO	747.567	2	0	4.26	4.26	4.26	4.26	4.26	0.1	no_ms_feat_14499226.0										4.26										0.68
148		SM d18:1/24:0 (Targeted) M+HCOO (E)		M+HCOO	859.693	3	0	7.16	7.16	7.16	7.16	7.16	0.1	no_ms_feat_6096121.5										7.16										0.6

## Sheet: MK Pos (Fig. S2)
Species that passed manual curation:
group	class	name	sum composition	formula	adduct	feature_m/z	matching_peaks (median)	peak_shape (median)	Min.	1st Qu.	Median	3rd Qu.	Max.	%detected	DDA Pos 1	DDA Pos 10	DDA Pos 2	DDA Pos 3	DDA Pos 4	DDA Pos 5	DDA Pos 6	DDA Pos 7	DDA Pos 8	DDA Pos 9	RT_DDA Pos 1	RT_DDA Pos 10	RT_DDA Pos 2	RT_DDA Pos 3	RT_DDA Pos 4	RT_DDA Pos 5	RT_DDA Pos 6	RT_DDA Pos 7	RT_DDA Pos 8	RT_DDA Pos 9	score_DDA Pos 1	score_DDA Pos 10	score_DDA Pos 2	score_DDA Pos 3	score_DDA Pos 4	score_DDA Pos 5	score_DDA Pos 6	score_DDA Pos 7	score_DDA Pos 8	score_DDA Pos 9
8	AcylCarn	Decanoyl-L-Carnitine M+H MSDIAL	CAR 10:0	C17H33NO4	M+H	316.248	2	12	0.51	0.51	0.51	0.51	0.51	0.1	122821										0.51										0.76
6	AcylCarn	CAR 10:1 M Atlas	CAR 10:1	C17H32NO4	M	314.233	1	12	0.43	0.43	0.43	0.43	0.43	0.1	134952										0.43										0.88
13	AcylCarn	LAUROYLCARNITINE M+H MSDIAL	CAR 12:0	C19H37NO4	M+H	344.28	3	12	0.87	0.87	0.87	0.87	0.87	0.1	59908										0.87										0.68
11	AcylCarn	CAR 12:1 M Atlas	CAR 12:1	C19H36NO4	M	342.264	1	12	0.65	0.65	0.65	0.65	0.65	0.1	86210.7										0.65										0.67
19	AcylCarn	CAR 14:1 M Atlas	CAR 14:1	C21H40NO4	M	370.296	1	12	1.11	1.11	1.11	1.11	1.11	0.1	69403.3										1.11										0.6
17	AcylCarn	CAR 14:2 M Atlas	CAR 14:2	C21H38NO4	M	368.279	1	12	0.83	0.83	0.83	0.83	0.83	0.1	65647.5										0.83										0.62
27	AcylCarn	CAR 16:0 M Atlas	CAR 16:0	C23H46NO4	M	400.342	1	12	1.92	1.92	1.92	1.92	1.92	0.1	146264										1.92										0.75
32	AcylCarn	Oleoyl-L-Carnitine M+H MSDIAL	CAR 18:0	C25H47NO4, C25H48NO4	M+H	426.358	2	12	2.03	2.03	2.03	2.03	2.03	0.1	186151										2.03										0.73
81	CE	CE 18:2 M+NH4 Atlas	CE 18:2	C45H76O2	M+NH4	666.619	1	12	10.07	10.07	10.07	10.07	10.07	0.1	2489172										10.07										0.79
80	CE	CE 18:3 M+NH4 Atlas	CE 18:3	C45H74O2	M+NH4	664.603	2	12	9.76	9.76	9.76	9.76	9.76	0.1	137615										9.76										0.73
93	CE	CE 20:3 M+NH4 Atlas	CE 20:3	C47H78O2	M+NH4	692.634	1	10	10.13	10.13	10.13	10.13	10.13	0.1					122570										10.13										0.78
89	CE	CE 20:4 M+NH4 Atlas	CE 20:4	C47H76O2	M+NH4	690.618	1	12	9.87	9.87	9.87	9.87	9.87	0.1			302339										9.87										0.79
86	CE	CE 20:5 M+NH4 Atlas	CE 20:5	C47H74O2	M+NH4	688.602	1	12	9.55	9.55	9.55	9.55	9.55	0.1			134229										9.55										0.55
108	CE	CE 22:6 M+NH4 Atlas	CE 22:6	C49H76O2	M+NH4	714.619	1	12	9.72	9.72	9.72	9.72	9.72	0.1	311034										9.72										0.71
41	Cer	Cer 18:1;2O/12:0 M+H Atlas	Cer 30:1	C30H59NO3	M+H	482.457	3	12	4.16	4.16	4.16	4.16	4.16	0.1	716424										4.16										0.63
77	Cer	Cer 18:2;2O/24:0 M+H Atlas	Cer 42:2	C42H81NO3	M+H	648.628	3	9	7.44	7.44	7.44	7.44	7.44	0.1	307028										7.44										0.68
61	DG	DG 15:0_15:0 M+NH4 Atlas	DG 30:0	C33H64O5	M+NH4	558.509	2	12	5.92	5.92	5.92	5.92	5.92	0.1	386268										5.92										0.8
69	DG	1-(hexadecanoyloxy)-3-hydroxypropan-2-yl-octadec-9-enoate M+NH4 MSDIAL	DG 34:1	C37H70O5	M+NH4	612.556	5	12	6.66	6.66	6.66	6.66	6.66	0.1	263404										6.66										0.73
68	DG	DG 16:0_18:2 M+NH4 Atlas	DG 34:2	C37H68O5	M+NH4	610.54	3	12	6.21	6.21	6.21	6.21	6.21	0.1	399390										6.21										0.76
67	DG	DG 16:0_18:3 M+NH4 Atlas	DG 34:3	C37H66O5	M+NH4	608.525	3	12	5.73	5.73	5.73	5.73	5.73	0.1	130832										5.73										0.65
74	DG	DG 18:1_18:1 M+NH4 Atlas	DG 36:2	C39H72O5	M+NH4	638.572	2	12	6.78	6.78	6.78	6.78	6.78	0.1	355322										6.78										0.66
73	DG	DG 18:1_18:2 M+NH4 Atlas	DG 36:3	C39H70O5	M+NH4	636.556	4	12	6.3	6.3	6.3	6.3	6.3	0.1	607552										6.3										0.85
71	DG	DG 18:2_18:2 M+NH4 Atlas	DG 36:4	C39H68O5	M+NH4	634.541	2	12	5.84	5.84	5.84	5.84	5.84	0.1	367670										5.84										0.61
260	Hex2Cer	Hex2Cer 16:1;2O/14:0 M+H Atlas	Hex2Cer 30:1	C42H79NO13	M+H	806.563	3	12	3.39	3.39	3.39	3.39	3.39	0.1	994062										3.39										0.58
350	Hex2Cer	Hex2Cer 18:1;2O/16:0 M+H Atlas	Hex2Cer 34:1	C46H87NO13	M+H	862.624	4	12	4.45	4.45	4.45	4.45	4.45	0.1	595792										4.45										0.72
402	Hex2Cer	Hex2Cer 18:2;2O/22:0 M+H Atlas	Hex2Cer 40:2	C52H97NO13	M+H	944.704	4	12	5.75	5.75	5.75	5.75	5.75	0.1					19425.5										5.75										0.56
411	Hex2Cer	Hex2Cer 18:1;2O/24:1 M+H Atlas	Hex2Cer 42:2	C54H101NO13	M+H	972.736	3	12	6.3	6.3	6.3	6.3	6.3	0.1	82257.5										6.3										0.65
410	Hex2Cer	Hex2Cer 18:1;2O/24:2 M+H Atlas	Hex2Cer 42:3	C54H99NO13	M+H	970.719	4	12	5.82	5.82	5.82	5.82	5.82	0.1	45001.6										5.82										0.54
75	HexCer	HexCer 18:1;2O/12:0 M+H Atlas	HexCer 30:1	C36H69NO8	M+H	644.51	5	12	3.63	3.63	3.63	3.63	3.63	0.1			822302										3.63										0.65
95	HexCer	HexCer 18:1;2O/16:1 M+H Atlas	HexCer 34:2	C40H75NO8	M+H	698.556	3	12	4.55	4.55	4.55	4.55	4.55	0.1	161218										4.55										0.51
37	LPC	LPC 14:0-SN1 M+H Atlas	LPC 14:0	C22H46NO7P	M+H	468.308	3	12	1.47	1.47	1.47	1.47	1.47	0.1	281043										1.47										0.79
40	LPC	LPC 15:0-SN1 M+H Atlas	LPC 15:0	C23H48NO7P	M+H	482.325	3	12	1.75	1.75	1.75	1.75	1.75	0.1	284564										1.75										0.79
44	LPC	1-Palmitoyl-sn-glycero-3-phosphocholine M+H MSDIAL	LPC 16:0	C24H50NO7P	M+H	496.342	5	12	2	2	2	2	2	0.1	38441112										2										0.92
42	LPC	LPC 16:1-SN1 M+H Atlas	LPC 16:1	C24H48NO7P	M+H	494.324	3	12	1.63	1.63	1.63	1.63	1.63	0.1	735973										1.63										0.92
47	LPC	1-heptadecanoyl-2-hydroxy-sn-glycero-3-phosphocholine M+H MSDIAL	LPC 17:0	C25H52NO7P	M+H	510.355	6	12	2.22	2.22	2.22	2.22	2.22	0.1	769193										2.22										0.92
54	LPC	LysoPC(0:0/18:0) M+H MSDIAL	LPC 18:0	C26H54NO7P	M+H	524.374	6	12	2.45	2.45	2.45	2.45	2.45	0.1	24163974										2.45										0.98
52	LPC	LPC 18:2-SN2 M+H Atlas	LPC 18:2	C26H50NO7P	M+H	520.342	2	12	1.77	1.77	1.77	1.77	1.77	0.1	11501867										1.77										0.92
49	LPC	LPC 18:3-SN1 M+H Atlas	LPC 18:3	C26H48NO7P	M+H	518.323	3	10	1.49	1.49	1.49	1.49	1.49	0.1	183723										1.49										0.88
60	LPC	LPC 20:1-SN1 M+H Atlas	LPC 20:1	C28H56NO7P	M+H	550.388	3	12	2.51	2.51	2.51	2.51	2.51	0.1	208214										2.51										0.78
59	LPC	LPC 20:2-SN1 M+H Atlas	LPC 20:2	C28H54NO7P	M+H	548.371	3	8	2.2	2.2	2.2	2.2	2.2	0.1	161480										2.2										0.86
57	LPC	LPC 20:4-SN1 M+H Atlas	LPC 20:4	C28H50NO7P	M+H	544.341	3	12	1.75	1.75	1.75	1.75	1.75	0.1	3.36187e+06										1.75										0.91
64	LPC	LPC 22:6-SN1 M+H Atlas	LPC 22:6	C30H50NO7P	M+H	568.339	3	12	1.69	1.69	1.69	1.69	1.69	0.1	545796										1.69										0.86
72	LPC	LPC 26:0-SN1 M+H Atlas	LPC 26:0	C34H70NO7P	M+H	636.496	3	12	4.41	4.41	4.41	4.41	4.41	0.1			27051.6										4.41										0.56
31	LPE	LPE 14:0 M+H Atlas	LPE 14:0	C19H40NO7P	M+H	426.261	1	12	1.55	1.55	1.55	1.55	1.55	0.1	394448										1.55										0.8
35	LPE	LPE 16:0 M+H Atlas	LPE 16:0	C21H44NO7P	M+H	454.292	1	12	2.08	2.08	2.08	2.08	2.08	0.1	129109										2.08										0.64
39	LPE	LPE 18:2 M+H Atlas	LPE 18:2	C23H44NO7P	M+H	478.293	1	12	1.85	1.85	1.85	1.85	1.85	0.1	144754										1.85										0.56
45	LPE	LPE 20:4 M+H Atlas	LPE 20:4	C25H44NO7P	M+H	502.293	1	12	1.82	1.82	1.82	1.82	1.82	0.1	149682										1.82										0.51
14	MG	1-Monostearin M+H FiehnHILIC	MG 18:0	C21H42O4	M+H	359.315	8	12	3.04	3.04	3.04	3.04	3.04	0.1	593309										3.04										0.81
4	Other	abietic acid M+H MSDIAL	Abietic Acid	C20H30O2	M+H	303.232	6	12	8	8	8	8	8	0.1	419070										8										0.54
34	Other	alpha-Tocopherol M+H MSDIAL	α-Tocopherol	C29H50O2	M+H	431.388	1	12	5	5	5	5	5	0.1	195006										5										0.53
78	PC	PC 13:0_13:0 M+H Atlas	PC 26:0	C34H68NO8P	M+H	650.476	1	12	3.37	3.37	3.37	3.37	3.37	0.1	2998450										3.37										0.88
104	PC	PC 15:0_15:0 M+H Atlas	PC 30:0	C38H76NO8P	M+H	706.538	1	12	4.43	4.43	4.43	4.43	4.43	0.1	1533014										4.43										0.8
100	PC	PC 15:0_15:1 M+H Atlas	PC 30:1	C38H74NO8P	M+H	704.522	1	12	3.97	3.97	3.97	3.97	3.97	0.1	123002										3.97										0.72
118	PC	PC 15:0_16:0 M+H Atlas	PC 31:0	C39H78NO8P	M+H	720.554	1	12	4.68	4.68	4.68	4.68	4.68	0.1	332961										4.68										0.71
133	PC	PC 16:1_16:1 M+H Atlas	PC 32:2	C40H76NO8P	M+H	730.538	1	12	4.11	4.11	4.11	4.11	4.11	0.1	1.20434e+06										4.11										0.84
159	PC	PC 16:0_17:0 M+H Atlas	PC 33:0	C41H82NO8P	M+H	748.583	1	3.5	4.7	4.97	4.97	4.97	5.25	0.2	471478					no_ms_feat_230942.8					5.25					4.7					0.76					0.57
153	PC	PC 17:0_16:2 M+H Atlas	PC 33:2	C41H78NO8P	M+H	744.555	1	12	4.39	4.39	4.39	4.39	4.39	0.1	1.40352e+06										4.39										0.84
182	PC	[2,3-di(heptadecanoyloxy)propyl] 2-(trimethylazaniumyl)ethyl phosphate M+H MSDIAL	PC 34:0	C42H84NO8P	M+H	762.603	3	12	5.65	5.65	5.65	5.65	5.65	0.1	1.86003e+06										5.65										0.91
179	PC	PC(16:0/18:1(9Z)) M+H MSDIAL	PC 34:1	C42H82NO8P	M+H	760.588	1	12	5.13	5.13	5.13	5.13	5.13	0.1	65149464										5.13										0.96
176	PC	PC 17:1_17:1 M+H Atlas	PC 34:2	C42H80NO8P	M+H	758.572	1	12	4.7	4.7	4.7	4.7	4.7	0.1	72119248										4.7										0.89
173	PC	PC 16:1_18:2 M+H Atlas	PC 34:3	C42H78NO8P	M+H	756.554	2	12	4.29	4.29	4.29	4.29	4.29	0.1	7452793										4.29										0.88
166	PC	PC 17:2_17:2 M+H Atlas	PC 34:4	C42H76NO8P	M+H	754.538	1	12	4.06	4.06	4.06	4.06	4.06	0.1	439972										4.06										0.53
200	PC	PC 18:0_17:1 M+H Atlas	PC 35:1	C43H84NO8P	M+H	774.601	1	11	5.43	5.43	5.43	5.43	5.43	0.1	2.19763e+06										5.43										0.71
192	PC	PC 18:1_17:2 M+H Atlas	PC 35:3	C43H80NO8P	M+H	770.569	1	12	4.54	4.54	4.54	4.54	4.54	0.1	1.7142e+06										4.54										0.78
190	PC	PC 15:0_20:4 M+H Atlas	PC 35:4	C43H78NO8P	M+H	768.554	2	12	4.35	4.35	4.35	4.35	4.35	0.1	531367										4.35										0.69
228	PC	PC 18:0_18:0 M+H Atlas	PC 36:0	C44H88NO8P	M+H	790.633	1	12	6.27	6.27	6.27	6.27	6.27	0.1				188848										6.27										0.67
225	PC	PC 18:0_18:1 M+H Atlas	PC 36:1	C44H86NO8P	M+H	788.619	4	12	5.76	5.76	5.76	5.76	5.76	0.1	30573818										5.76										0.93
221	PC	PC 18:1_18:1 M+H Atlas	PC 36:2	C44H84NO8P	M+H	786.603	1	11	5.3	5.3	5.3	5.3	5.3	0.1	77040896										5.3										0.82
218	PC	PC 18:1_18:2 M+H Atlas	PC 36:3	C44H82NO8P	M+H	784.585	2.5	6	4.84	5.6	5.6	5.6	6.35	0.2	100653544							no_ms_feat_63889.3			4.84							6.35			0.92							0.5
205	PC	PC 18:3_18:3 M+H Atlas	PC 36:6	C44H76NO8P	M+H	778.537	1	9	3.95	3.95	3.95	3.95	3.95	0.1	140703										3.95										0.8
252	PC	PC 19:0_18:1 M+H Atlas	PC 37:1	C45H88NO8P	M+H	802.632	1	6	6.03	6.03	6.03	6.03	6.03	0.1	174758										6.03										0.73
246	PC	PC 19:0_18:2 M+H Atlas	PC 37:2	C45H86NO8P	M+H	800.617	1	7	5.6	5.6	5.6	5.6	5.6	0.1	783313										5.6										0.74
243	PC	PC 19:0_18:3 M+H Atlas	PC 37:3	C45H84NO8P	M+H	798.6	1	10.5	4.59	4.84	4.84	4.84	5.09	0.2	1.72236e+06				47635.5						5.09				4.59						0.8				0.52
239	PC	PC 19:0_18:4 M+H Atlas	PC 37:4	C45H82NO8P	M+H	796.586	1	11	4.9	4.9	4.9	4.9	4.9	0.1	3.11483e+06										4.9										0.51
236	PC	PC 19:0_18:5 M+H Atlas	PC 37:5	C45H80NO8P	M+H	794.571	1	4	4.44	4.97	4.97	4.97	5.51	0.2	no_ms_feat_784323.9		124537								4.44		5.51								0.66		0.52
231	PC	PC 19:1_18:5 M+H Atlas	PC 37:6	C45H78NO8P	M+H	792.554	1	10	4.22	4.22	4.22	4.22	4.22	0.1	129696										4.22										0.56
286	PC	PC 19:0_19:1 M+H Atlas	PC 38:1	C46H90NO8P	M+H	816.648	1	12	6.33	6.33	6.33	6.33	6.33	0.1	433260										6.33										0.75
281	PC	PC 19:1_19:1 M+H Atlas	PC 38:2	C46H88NO8P	M+H	814.632	1	10	5.85	5.85	5.85	5.85	5.85	0.1	3.16811e+06										5.85										0.78
277	PC	PC 18:0_20:3 M+H Atlas	PC 38:3	C46H86NO8P	M+H	812.619	3	8	5.49	5.49	5.49	5.49	5.49	0.1	32708790										5.49										0.89
267	PC	PC 20:0_18:5 M+H Atlas	PC 38:5	C46H82NO8P	M+H	808.584	1	12	4.7	4.7	4.7	4.7	4.7	0.1	44178060										4.7										0.87
262	PC	PC 20:1_18:5 M+H Atlas	PC 38:6	C46H80NO8P	M+H	806.57	1	5	4.29	4.29	4.29	4.29	4.29	0.1	4872028										4.29										0.85
303	PC	PC 20:1_19:2 M+H Atlas	PC 39:3	C47H88NO8P	M+H	826.633	1	6	5.79	5.79	5.79	5.79	5.79	0.1	147980										5.79										0.72
296	PC	PC 19:2_20:3 M+H Atlas	PC 39:5	C47H84NO8P	M+H	822.6	1	12	4.98	4.98	4.98	4.98	4.98	0.1	586961										4.98										0.58
329	PC	PC 20:1_20:1 M+H Atlas	PC 40:2	C48H92NO8P	M+H	842.663	1	6	6.49	6.49	6.49	6.49	6.49	0.1	112193										6.49										0.56
324	PC	PC 20:2_20:2 M+H Atlas	PC 40:4	C48H88NO8P	M+H	838.633	1	6	4.25	4.97	4.97	4.97	5.69	0.2	3.14828e+06					no_ms_feat_105004.4					5.69					4.25					0.88					0.52
322	PC	PC 18:0_22:5 M+H Atlas	PC 40:5	C48H86NO8P	M+H	836.615	2	12	5.31	5.31	5.31	5.31	5.31	0.1	8130761										5.31										0.79
312	PC	PC 20:4_20:4 M+H Atlas	PC 40:8	C48H80NO8P	M+H	830.57	1	8	4.19	4.19	4.19	4.19	4.19	0.1	476533										4.19										0.71
339	PC	PC 21:0_20:4 M+H Atlas	PC 41:4	C49H90NO8P	M+H	852.645	1	7	6.35	6.35	6.35	6.35	6.35	0.1			175348										6.35										0.52
334	PC	PC 21:1_20:5 M+H Atlas	PC 41:6	C49H86NO8P	M+H	848.615	1	10	5.42	5.42	5.42	5.42	5.42	0.1			41628.1										5.42										0.54
359	PC	PC 21:1_21:1 M+H Atlas	PC 42:2	C50H96NO8P	M+H	870.692	1	12	7.18	7.18	7.18	7.18	7.18	0.1	44287.5										7.18										0.53
346	PC	PC 22:3_20:5 M+H Atlas	PC 42:8	C50H84NO8P	M+H	858.601	1	12	4.61	4.61	4.61	4.61	4.61	0.1	159491										4.61										0.51
374	PC	PC 20:4_24:4 M+H Atlas	PC 44:8	C52H88NO8P	M+H	886.634	2	12	5.13	5.13	5.13	5.13	5.13	0.1			14082.9										5.13										0.65
119	PC-O	PC O-32:0 M+H Atlas	PC O-32:0	C40H82NO7P	M+H	720.59	1	12	5.43	5.43	5.43	5.43	5.43	0.1	1.58984e+06										5.43										0.85
157	PC-O	PC O-34:1 M+H Atlas	PC O-34:1	C42H84NO7P	M+H	746.606	1	12	5.51	5.51	5.51	5.51	5.51	0.1	3113098										5.51										0.9
154	PC-O	PC O-34:2 M+H Atlas	PC O-34:2	C42H82NO7P	M+H	744.591	1	11	5.08	5.08	5.08	5.08	5.08	0.1	4.04183e+06										5.08										0.94
197	PC-O	PC O-36:2 M+H Atlas	PC O-36:2	C44H86NO7P	M+H	772.622	1	12	5.71	5.71	5.71	5.71	5.71	0.1	1.71797e+06										5.71										0.89
227	PC-O	PC O-38:7 M+H Atlas	PC O-38:7	C46H80NO7P	M+H	790.574	1	10	4.76	4.76	4.76	4.76	4.76	0.1	1.50264e+06										4.76										0.76
297	PC-O	PC O-40:5 M+H Atlas	PC O-40:5	C48H88NO7P	M+H	822.638	1	12	5.69	5.69	5.69	5.69	5.69	0.1	1.13023e+06										5.69										0.55
335	PC-O	PC O-42:6 M+H Atlas	PC O-42:6	C50H90NO7P	M+H	848.653	1	10	5.82	5.82	5.82	5.82	5.82	0.1	620431										5.82										0.83
367	PC-O	PC O-44:6 M+H Atlas	PC O-44:6	C52H94NO7P	M+H	876.686	1	12	6.41	6.41	6.41	6.41	6.41	0.1	729149										6.41										0.82
91	PE	PE 16:0_16:0 M+H Atlas	PE 32:0	C37H74NO8P	M+H	692.523	2	10	5.25	5.25	5.25	5.25	5.25	0.1			5712.5										5.25										0.58
117	PE	PE 17:0_17:0 M+H Atlas	PE 34:0	C39H78NO8P	M+H	720.554	1	12	5.87	5.87	5.87	5.87	5.87	0.1	1.70494e+06										5.87										0.79
113	PE	PE 16:0_18:1 M+H Atlas	PE 34:1	C39H76NO8P	M+H	718.538	2	12	5.35	5.35	5.35	5.35	5.35	0.1	267472										5.35										0.66
110	PE	PE 16:0_18:2 M+H Atlas	PE 34:2	C39H74NO8P	M+H	716.523	2	12	4.89	4.89	4.89	4.89	4.89	0.1	687872										4.89										0.71
106	PE	PE 17:1_17:2 M+H Atlas	PE 34:3	C39H72NO8P	M+H	714.506	1	11	4.48	4.48	4.48	4.48	4.48	0.1	55046.2										4.48										0.68
132	PE	PE 18:0_17:2 M+H Atlas	PE 35:2	C40H76NO8P	M+H	730.537	1	12	5.21	5.21	5.21	5.21	5.21	0.1	30346.5										5.21										0.63
152	PE	PE 18:1_18:1 M+H Atlas	PE 36:2	C41H78NO8P	M+H	744.554	1	12	5.51	5.51	5.51	5.51	5.51	0.1	1.39563e+06										5.51										0.8
149	PE	PE 18:1_18:2 M+H Atlas	PE 36:3	C41H76NO8P	M+H	742.539	2	12	5	5	5	5	5	0.1	655061										5										0.68
145	PE	PE 18:2_18:2 M+H Atlas	PE 36:4	C41H74NO8P	M+H	740.521	2	8	4.55	4.55	4.55	4.55	4.55	0.1	169274										4.55										0.71
193	PE	PE 19:1_19:2 M+H Atlas	PE 38:3	C43H80NO8P	M+H	770.57	1	12	5.72	5.72	5.72	5.72	5.72	0.1				162672										5.72										0.68
183	PE	PE 20:1_18:5 M+H Atlas	PE 38:6	C43H74NO8P	M+H	764.523	1	12	4.72	4.72	4.72	4.72	4.72	0.1	447013										4.72										0.7
232	PE	PE 20:3_20:3 M+H Atlas	PE 40:6	C45H78NO8P	M+H	792.555	1	12	5.33	5.33	5.33	5.33	5.33	0.1	347833										5.33										0.73
223	PE	PE 20:4_20:4 M+H Atlas	PE 40:8	C45H74NO8P	M+H	788.525	1	5	4.36	4.36	4.36	4.36	4.36	0.1						30753.4										4.36										0.51
83	PE-O	PE O-16:1_16:1 M+H Atlas	PE O-32:2	C37H72NO7P	M+H	674.512	2	12	5.07	5.07	5.07	5.07	5.07	0.1			8356.4										5.07										0.61
96	PE-O	PE O-16:1_18:2 M+H Atlas	PE O-34:3	C39H74NO7P	M+H	700.527	3	12	5.24	5.24	5.24	5.24	5.24	0.1	518318										5.24										0.79
94	PE-O	PE O-16:1_18:3 M+H Atlas	PE O-34:4	C39H72NO7P	M+H	698.512	2	10	4.81	4.81	4.81	4.81	4.81	0.1	22393										4.81										0.7
107	PE-O	PE O-17:1_18:2 M+H Atlas	PE O-35:3	C40H76NO7P	M+H	714.544	2	12	5.54	5.54	5.54	5.54	5.54	0.1	52431.7										5.54										0.53
129	PE-O	PE O-18:2_18:1 M+H Atlas	PE O-36:3	C41H78NO7P	M+H	728.558	3	12	5.88	5.88	5.88	5.88	5.88	0.1	829776										5.88										0.71
121	PE-O	PE O-16:1_20:5 M+H Atlas	PE O-36:6	C41H72NO7P	M+H	722.512	2	12	4.76	4.76	4.76	4.76	4.76	0.1	120065										4.76										0.62
143	PE-O	PE O-17:1_20:4 M+H Atlas	PE O-37:5	C42H76NO7P	M+H	738.543	2	10	5.46	5.46	5.46	5.46	5.46	0.1	209978										5.46										0.69
141	PE-O	PE O-15:1_22:5 M+H Atlas	PE O-37:6	C42H74NO7P	M+H	736.529	2	12	5	5	5	5	5	0.1					41121.2										5										0.52
158	PE-O	PE O-18:3_20:4 M+H Atlas	PE O-38:7	C43H74NO7P	M+H	748.528	3	12	5	5	5	5	5	0.1	1.1924e+06										5										0.58
199	PE-O	PE O-18:2_22:6 M+H Atlas	PE O-40:8	C45H76NO7P	M+H	774.543	3	12	5.11	5.11	5.11	5.11	5.11	0.1	375704										5.11										0.77
258	PE-O	PE O-20:1_22:6 M+H Atlas	PE O-42:7	C47H82NO7P	M+H	804.591	2	10	6.29	6.29	6.29	6.29	6.29	0.1				45901.5										6.29										0.58
184	PS	PS 17:0_17:0 M+H Atlas	PS 34:0	C40H78NO10P	M+H	764.545	1	12	4.98	4.98	4.98	4.98	4.98	0.1	936052										4.98										0.82
84	SM	SM 30:1;2O/2:0 M+H Atlas	SM 32:1	C37H75N2O6P	M+H	675.544	1	12	3.84	3.84	3.84	3.84	3.84	0.1	2.73368e+06										3.84										0.84
82	SM	SM 30:2;2O/2:0 M+H Atlas	SM 32:2	C37H73N2O6P	M+H	673.528	1	12	3.44	3.44	3.44	3.44	3.44	0.1	211075										3.44										0.56
87	SM	SM 31:1;2O/2:0 M+H Atlas	SM 33:1	C38H77N2O6P	M+H	689.559	2	12	4.11	4.11	4.11	4.11	4.11	0.1	1.87999e+06										4.11										0.97
103	SM	SM 32:0;2O/2:0 M+H Atlas	SM 34:0	C39H81N2O6P	M+H	705.593	1	3	4.63	4.93	4.93	4.93	5.24	0.2	2256817								no_ms_feat_15938.9		4.63								5.24		0.9								0.65
99	SM	SM 32:1;2O/2:0 M+H Atlas	SM 34:1	C39H79N2O6P	M+H	703.577	2	12	4.42	4.42	4.42	4.42	4.42	0.1	54392820										4.42										0.94
97	SM	SM 32:2;2O/2:0 M+H Atlas	SM 34:2	C39H77N2O6P	M+H	701.559	2	12	3.95	3.95	3.95	3.95	3.95	0.1	7.05655e+06										3.95										0.92
112	SM	SM 33:1;2O/2:0 M+H Atlas	SM 35:1	C40H81N2O6P	M+H	717.59	1	12	4.68	4.68	4.68	4.68	4.68	0.1	1.66333e+06										4.68										0.84
109	SM	SM 33:2;2O/2:0 M+H Atlas	SM 35:2	C40H79N2O6P	M+H	715.575	1	12	4.25	4.25	4.25	4.25	4.25	0.1	216424										4.25										0.9
138	SM	SM 34:0;2O/2:0 M+H Atlas	SM 36:0	C41H85N2O6P	M+H	733.622	1	7	5.27	5.27	5.27	5.27	5.27	0.1	586798										5.27										0.88
151	SM	SM 35:2;2O/2:0 M+H Atlas	SM 37:2	C42H83N2O6P	M+H	743.606	1	12	4.85	4.85	4.85	4.85	4.85	0.1	205473										4.85										0.81
181	SM	SM 36:0;2O/2:0 M+H Atlas	SM 38:0	C43H89N2O6P	M+H	761.653	1	9	5.94	5.94	5.94	5.94	5.94	0.1			254200										5.94										0.71
178	SM	SM 16:1;2O/22:0 M+H Atlas	SM 38:1	C43H87N2O6P	M+H	759.639	2	12	5.69	5.69	5.69	5.69	5.69	0.1	9088340										5.69										0.92
175	SM	SM 36:2;2O/2:0 M+H Atlas	SM 38:2	C43H85N2O6P	M+H	757.623	1	12	5.18	5.18	5.18	5.18	5.18	0.1	3.6421e+06										5.18										0.9
171	SM	SM 36:3;2O/2:0 M+H Atlas	SM 38:3	C43H83N2O6P	M+H	755.605	1	12	4.59	4.59	4.59	4.59	4.59	0.1	252518										4.59										0.86
202	SM	SM 37:0;2O/2:0 M+H Atlas	SM 39:0	C44H91N2O6P	M+H	775.669	1	8	6.27	6.27	6.27	6.27	6.27	0.1				65260.9										6.27										0.73
226	SM	SM 38:0;2O/2:0 M+H Atlas	SM 40:0	C45H93N2O6P	M+H	789.685	2	5	6.56	6.56	6.56	6.56	6.56	0.1	389119										6.56										0.89
220	SM	SM 37:2;2O/3:0 M+H Atlas	SM 40:2	C45H89N2O6P	M+H	785.655	2	12	5.83	5.83	5.83	5.83	5.83	0.1	15363523										5.83										0.95
217	SM	SM 37:3;2O/3:0 M+H Atlas	SM 40:3	C45H87N2O6P	M+H	783.637	1	12	5.21	5.21	5.21	5.21	5.21	0.1	1.20455e+06										5.21										0.83
212	SM	SM 27:3;2O/13:1 M+H Atlas	SM 40:4	C45H85N2O6P	M+H	781.621	1	12	4.75	4.75	4.75	4.75	4.75	0.1	224567										4.75										0.8
207	SM	SM 24:3;2O/16:2 M+H Atlas	SM 40:5	C45H83N2O6P	M+H	779.604	2	12	4.53	4.53	4.53	4.53	4.53	0.1	55698.7										4.53										0.77
249	SM	SM 37:1;2O/4:0 M+H Atlas	SM 41:1	C46H93N2O6P	M+H	801.685	2	12	6.63	6.63	6.63	6.63	6.63	0.1	6782110										6.63										0.95
245	SM	SM 37:2;2O/4:0 M+H Atlas	SM 41:2	C46H91N2O6P	M+H	799.669	1	12	6.11	6.11	6.11	6.11	6.11	0.1	4228348										6.11										0.87
242	SM	SM 37:3;2O/4:0 M+H Atlas	SM 41:3	C46H89N2O6P	M+H	797.651	1	12	5.51	5.51	5.51	5.51	5.51	0.1	579558										5.51										0.9
274	SM	SM 37:3;2O/5:0 M+H Atlas	SM 42:3	C47H91N2O6P	M+H	811.671	2	12	5.83	5.83	5.83	5.83	5.83	0.1	22150572										5.83										0.97
271	SM	SM 29:3;2O/13:1 M+H Atlas	SM 42:4	C47H89N2O6P	M+H	809.653	1	12	5.35	5.35	5.35	5.35	5.35	0.1	1.95608e+06										5.35										0.96
265	SM	SM 26:3;2O/16:2 M+H Atlas	SM 42:5	C47H87N2O6P	M+H	807.638	2	12	4.95	4.95	4.95	4.95	4.95	0.1			368069										4.95										0.87
309	SM	SM 37:1;2O/6:0 M+H Atlas	SM 43:1	C48H97N2O6P	M+H	829.715	1	12	7.16	7.16	7.16	7.16	7.16	0.1	448559										7.16										0.88
306	SM	SM 37:2;2O/6:0 M+H Atlas	SM 43:2	C48H95N2O6P	M+H	827.7	2	12	6.53	6.53	6.53	6.53	6.53	0.1	889758										6.53										0.85
302	SM	SM 37:3;2O/6:0 M+H Atlas	SM 43:3	C48H93N2O6P	M+H	825.684	1	12	6.08	6.08	6.08	6.08	6.08	0.1	269711										6.08										0.85
326	SM	SM 37:3;2O/7:0 M+H Atlas	SM 44:3	C49H95N2O6P	M+H	839.701	1	12	6.43	6.43	6.43	6.43	6.43	0.1	213238										6.43										0.71
28	ST	5-Cholesten-3-beta-7-alpha-diol M+H MSDIAL	ST 27:1;O2	C27H46O2	M+H	403.362	1	12	1.92	1.92	1.92	1.92	1.92	0.1	2.41496e+06										1.92										0.56
21	ST	4-Cholesten-3-one M+H MSDIAL	ST 27:2;O	C27H44O	M+H	385.346	2	11	4.59	4.59	4.59	4.59	4.59	0.1	40788.5										4.59										0.5
79	TG	TG 12:0_12:0_12:0 M+NH4 Atlas	TG 36:0	C39H74O6	M+NH4	656.582	1	12	7.5	7.5	7.5	7.5	7.5	0.1	2.429e+06										7.5										0.88
144	TG	TG 8:0_16:0_18:1 M+NH4 Atlas	TG 42:1	C45H84O6	M+NH4	738.66	2	12	8.63	8.63	8.63	8.63	8.63	0.1	173653										8.63										0.58
216	TG	TG 14:0_15:0_16:0 M+NH4 Atlas	TG 45:0	C48H92O6	M+NH4	782.723	3	12	9.58	9.58	9.58	9.58	9.58	0.1			100685										9.58										0.79
241	TG	TG 14:0_16:0_16:0 M+NH4 Atlas	TG 46:0	C49H94O6	M+NH4	796.74	2	12	9.79	9.79	9.79	9.79	9.79	0.1	2119160										9.79										0.8
238	TG	TG 14:0_16:0_16:1 M+NH4 Atlas	TG 46:1	C49H92O6	M+NH4	794.725	3	12	9.45	9.45	9.47	9.47	9.47	0.3	2.26081e+06					2093801		2.10917e+06			9.47					9.45		9.47			0.71					0.72		0.59
234	TG	TG 12:0_16:0_18:2 M+NH4 Atlas	TG 46:2	C49H90O6	M+NH4	792.707	3	12	9.13	9.13	9.13	9.13	9.13	0.1	980874										9.13										0.72
229	TG	TG 12:0_16:0_18:3 M+NH4 Atlas	TG 46:3	C49H88O6	M+NH4	790.691	3	12	8.81	8.81	8.81	8.81	8.81	0.1	352603										8.81										0.62
273	TG	TG 15:0_16:0_16:0 M+NH4 Atlas	TG 47:0	C50H96O6	M+NH4	810.754	2	8	9.95	9.95	9.95	9.95	9.95	0.1	189849										9.95										0.72
269	TG	TG 15:0_16:0_16:1 M+NH4 Atlas	TG 47:1	C50H94O6	M+NH4	808.739	3	12	9.65	9.65	9.65	9.65	9.65	0.1	391703										9.65										0.73
301	TG	Tripalmitin M+NH4 MSDIAL	TG 48:0	C51H98O6	M+NH4	824.769	4	11	10.13	10.13	10.13	10.13	10.13	0.1	4.14885e+06										10.13										0.91
298	TG	TG 14:0_16:0_18:1 M+NH4 Atlas	TG 48:1	C51H96O6	M+NH4	822.755	3	12	9.83	9.83	9.83	9.83	9.83	0.1	15904457										9.83										0.88
294	TG	TG 14:0_16:0_18:2 M+NH4 Atlas	TG 48:2	C51H94O6	M+NH4	820.74	3	12	9.53	9.53	9.53	9.53	9.53	0.2	9594792					9662098					9.53					9.53					0.8					0.81
291	TG	TG 14:0_16:0_18:3 M+NH4 Atlas	TG 48:3	C51H92O6	M+NH4	818.723	3	12	9.21	9.21	9.21	9.21	9.21	0.1	2.01065e+06										9.21										0.68
288	TG	TG 14:1_16:0_18:3 M+NH4 Atlas	TG 48:4	C51H90O6	M+NH4	816.707	3	12	8.91	8.91	8.91	8.91	8.91	0.1	535083										8.91										0.64
282	TG	TG 16:0_16:1_16:4 M+NH4 Atlas	TG 48:5	C51H88O6	M+NH4	814.692	3	8	8.61	8.61	8.61	8.61	8.61	0.1	118569										8.61										0.5
325	TG	TG 16:0_16:0_17:0 M+NH4 Atlas	TG 49:0	C52H100O6	M+NH4	838.785	2	7	10.28	10.28	10.28	10.28	10.28	0.1	277062										10.28										0.71
323	TG	TG 15:0_16:0_18:1 M+NH4 Atlas	TG 49:1	C52H98O6	M+NH4	836.77	3	12	10.01	10.01	10.01	10.01	10.01	0.1	1.59643e+06										10.01										0.86
320	TG	TG 15:0_16:1_18:1 M+NH4 Atlas	TG 49:2	C52H96O6	M+NH4	834.755	3	12	9.71	9.71	9.71	9.71	9.71	0.1	1.32515e+06										9.71										0.68
316	TG	TG 15:1_16:0_18:2 M+NH4 Atlas	TG 49:3	C52H94O6	M+NH4	832.739	3	12	9.43	9.43	9.43	9.43	9.43	0.1	401550										9.43										0.63
337	TG	TAG(50:1) M+NH4 MSDIAL --- TG 16:0_16:0_18:1 M+NH4 Atlas	TG 50:1	C53H100O6	M+NH4	850.786	3	10.5	10.17	10.17	10.17	10.17	10.17	0.2	36217964									23849024	10.17									10.17	0.94									0.9
336	TG	TG 16:0_16:0_18:2 M+NH4 Atlas	TG 50:2	C53H98O6	M+NH4	848.772	2	12	9.88	9.88	9.88	9.88	9.88	0.1	45310632										9.88										0.79
333	TG	TG 16:0_16:1_18:2 M+NH4 Atlas	TG 50:3	C53H96O6	M+NH4	846.757	4	12	9.58	9.58	9.58	9.58	9.58	0.1	26622500										9.58										0.85
328	TG	TG 12:0_18:2_20:4 M+NH4 Atlas	TG 50:6	C53H90O6	M+NH4	840.706	3	12	8.76	8.76	8.76	8.76	8.76	0.1	135824										8.76										0.58
356	TG	TG 17:0_17:0_17:0 M+NH4 Atlas	TG 51:0	C54H104O6	M+NH4	866.817	1	12	10.6	10.6	10.6	10.6	10.6	0.1	1.66985e+06										10.6										0.88
354	TG	TG 16:0_17:0_18:1 M+NH4 Atlas	TG 51:1	C54H102O6	M+NH4	864.801	3	8	10.31	10.31	10.31	10.31	10.31	0.1	2.05011e+06										10.31										0.86
352	TG	TG 16:1_17:0_18:1 M+NH4 Atlas	TG 51:2	C54H100O6	M+NH4	862.787	3	12	10.05	10.05	10.05	10.05	10.05	0.1	4.26349e+06										10.05										0.65
349	TG	TG 16:1_17:1_18:1 M+NH4 Atlas	TG 51:3	C54H98O6	M+NH4	860.771	4	12	9.76	9.76	9.76	9.76	9.76	0.1	3.19852e+06										9.76										0.69
347	TG	TG 15:0_18:1_18:3 M+NH4 Atlas	TG 51:4	C54H96O6	M+NH4	858.755	3	11	9.48	9.48	9.48	9.48	9.48	0.1	872720										9.48										0.64
368	TG	TG 16:0_18:1_18:1 M+NH4 Atlas	TG 52:2	C55H102O6	M+NH4	876.803	3	9	10.21	10.21	10.21	10.21	10.21	0.2	60662648									49482684	10.21									10.21	0.96									0.95
366	TG	TG 16:0_18:1_18:2 M+NH4 Atlas	TG 52:3	C55H100O6	M+NH4	874.788	4	6	9.94	9.94	9.94	9.94	9.94	0.1	61260192										9.94										0.92
363	TG	TG 16:1_18:1_18:2 M+NH4 Atlas	TG 52:4	C55H98O6	M+NH4	872.773	4	12	9.66	9.66	9.66	9.66	9.66	0.1	59680220										9.66										0.84
360	TG	TG 16:0_16:1_20:4 M+NH4 Atlas --- TG 16:0_18:2_18:3 M+NH4 Atlas	TG 52:5	C55H96O6	M+NH4	870.756	4	12	9.39	9.39	9.39	9.39	9.39	0.3	11188063					11063439		11050324			9.39					9.39		9.39			0.83					0.72		0.62
357	TG	TG 16:1_18:2_18:3 M+NH4 Atlas	TG 52:6	C55H94O6	M+NH4	868.739	4	12	9.13	9.13	9.13	9.13	9.13	0.1	1.40451e+06										9.13										0.74
380	TG	TG 17:0_18:0_18:1 M+NH4 Atlas	TG 53:1	C56H106O6	M+NH4	892.832	3	6	10.6	10.6	10.6	10.6	10.6	0.1	382604										10.6										0.81
378	TG	TG 17:0_18:1_18:1 M+NH4 Atlas	TG 53:2	C56H104O6	M+NH4	890.817	2	12	10.35	10.35	10.35	10.35	10.35	0.1	2.91894e+06										10.35										0.85
377	TG	TG 17:0_18:1_18:2 M+NH4 Atlas	TG 53:3	C56H102O6	M+NH4	888.802	4	12	10.09	10.09	10.09	10.09	10.09	0.1	3.20119e+06										10.09										0.86
375	TG	TG 17:1_18:1_18:2 M+NH4 Atlas	TG 53:4	C56H100O6	M+NH4	886.786	4	12	9.81	9.81	9.81	9.81	9.81	0.1	1946587										9.81										0.81
372	TG	TG 17:1_18:1_18:3 M+NH4 Atlas	TG 53:5	C56H98O6	M+NH4	884.771	3	6	9.58	9.58	9.58	9.58	9.58	0.1	768019										9.58										0.68
389	TG	TG 18:0_18:0_18:1 M+NH4 Atlas	TG 54:1	C57H108O6	M+NH4	906.85	3	8	10.77	10.77	10.77	10.77	10.77	0.1	3085226										10.77										0.89
388	TG	TG 18:0_18:1_18:1 M+NH4 Atlas	TG 54:2	C57H106O6	M+NH4	904.836	3	12	10.52	10.52	10.52	10.52	10.52	0.1	19564276										10.52										0.91
386	TG	TG 18:1_18:1_18:1 M+NH4 Atlas	TG 54:3	C57H104O6	M+NH4	902.818	2	12	10.26	10.26	10.26	10.26	10.26	0.2	40641388									40464272	10.26									10.26	0.91									0.91
385	TG	TG 18:1_18:1_18:2 M+NH4 Atlas	TG 54:4	C57H102O6	M+NH4	900.803	3	12	9.98	9.98	9.98	9.98	9.98	0.1	42076992										9.98										0.91
384	TG	TG 18:1_18:2_18:2 M+NH4 Atlas	TG 54:5	C57H100O6	M+NH4	898.789	3	12	9.71	9.71	9.71	9.71	9.71	0.1	34203320										9.71										0.86
382	TG	TG 16:0_18:2_20:4 M+NH4 Atlas	TG 54:6	C57H98O6	M+NH4	896.772	4	12	9.48	9.48	9.49	9.49	9.5	0.3	15484443					15524088		15058388			9.48					9.5		9.49			0.68					0.77		0.78
381	TG	TG 18:2_18:2_18:3 M+NH4 Atlas	TG 54:7	C57H96O6	M+NH4	894.755	3	10	9.21	9.21	9.21	9.21	9.21	0.1	2.54208e+06										9.21										0.76
379	TG	TG 16:1_18:3_20:4 M+NH4 Atlas	TG 54:8	C57H94O6	M+NH4	892.738	3	8	8.95	8.95	8.95	8.95	8.95	0.1	365357										8.95										0.53
392	TG	TG 18:1_18:1_19:1 M+NH4 Atlas	TG 55:3	C58H106O6	M+NH4	916.832	2	11	10.39	10.39	10.39	10.39	10.39	0.1	402535										10.39										0.64
391	TG	TG 18:1_18:2_19:1 M+NH4 Atlas	TG 55:4	C58H104O6	M+NH4	914.815	3	12	10.14	10.14	10.14	10.14	10.14	0.1	376968										10.14										0.53
400	TG	TG 16:0_16:1_24:0 M+NH4 Atlas	TG 56:1	C59H112O6	M+NH4	934.879	3	8	11.03	11.03	11.03	11.03	11.03	0.1	151080										11.03										0.58
399	TG	TG 16:0_18:2_22:0 M+NH4 Atlas	TG 56:2	C59H110O6	M+NH4	932.865	3	12	10.79	10.79	10.79	10.79	10.79	0.1	894476										10.79										0.66
398	TG	TG 18:1_18:1_20:1 M+NH4 Atlas	TG 56:3	C59H108O6	M+NH4	930.849	3	7	10.53	10.53	10.53	10.53	10.53	0.1	1.52437e+06										10.53										0.78
397	TG	TG 18:0_18:0_20:4 M+NH4 Atlas	TG 56:4	C59H106O6	M+NH4	928.831	3	12	10.3	10.3	10.3	10.3	10.3	0.1	3.12918e+06										10.3										0.64
396	TG	TG 18:0_18:1_20:4 M+NH4 Atlas	TG 56:5	C59H104O6	M+NH4	926.814	3.5	12	10.07	10.08	10.08	10.08	10.09	0.2	7088489									7055909	10.09									10.07	0.63									0.72
395	TG	TG 16:1_18:0_22:5 M+NH4 Atlas	TG 56:6	C59H102O6	M+NH4	924.802	3	12	9.88	9.88	9.88	9.88	9.88	0.1	9118682										9.88										0.53
394	TG	TG 18:1_18:2_20:4 M+NH4 Atlas	TG 56:7	C59H100O6	M+NH4	922.786	4	12	9.64	9.64	9.64	9.64	9.64	0.1	8067387										9.64										0.76
393	TG	TG 18:2_18:2_20:4 M+NH4 Atlas	TG 56:8	C59H98O6	M+NH4	920.772	3	12	9.39	9.39	9.39	9.39	9.39	0.1	2.44296e+06										9.39										0.73
409	TG	TG 18:1_18:1_22:0 M+NH4 Atlas	TG 58:2	C61H114O6	M+NH4	960.895	3	12	11.06	11.06	11.06	11.06	11.06	0.1	199449										11.06										0.7
408	TG	TG 18:1_18:2_22:0 M+NH4 Atlas	TG 58:3	C61H112O6	M+NH4	958.88	3	12	10.83	10.83	10.83	10.83	10.83	0.1	298439										10.83										0.71
407	TG	TG 18:1_18:2_22:4 M+NH4 Atlas	TG 58:7	C61H104O6	M+NH4	950.814	4	12	9.91	9.91	9.91	9.91	9.91	0.1	1.45663e+06										9.91										0.6
406	TG	TG 18:1_18:2_22:5 M+NH4 Atlas	TG 58:8	C61H102O6	M+NH4	948.802	3	12	9.75	9.75	9.75	9.75	9.75	0.1	1.672e+06										9.75										0.53
405	TG	TG 18:1_20:4_20:4 M+NH4 Atlas	TG 58:9	C61H100O6	M+NH4	946.786	2.5	12	9.5	9.51	9.51	9.51	9.51	0.2						987277					9.5					9.51					0.51					0.61
412	TG	TG 18:1_18:2_24:1 M+NH4 Atlas	TG 60:4	C63H114O6	M+NH4	984.894	3	8	10.85	10.85	10.85	10.85	10.85	0.1	93928.9										10.85										0.51
Species that did not pass manual curation:
group	class	name	formula	adduct	feature_m/z	matching_peaks (median)	peak_shape (median)	Min.	1st Qu.	Median	3rd Qu.	Max.	%detected	DDA Pos 1	DDA Pos 10	DDA Pos 2	DDA Pos 3	DDA Pos 4	DDA Pos 5	DDA Pos 6	DDA Pos 7	DDA Pos 8	DDA Pos 9	RT_DDA Pos 1	RT_DDA Pos 10	RT_DDA Pos 2	RT_DDA Pos 3	RT_DDA Pos 4	RT_DDA Pos 5	RT_DDA Pos 6	RT_DDA Pos 7	RT_DDA Pos 8	RT_DDA Pos 9	score_DDA Pos 1	score_DDA Pos 10	score_DDA Pos 2	score_DDA Pos 3	score_DDA Pos 4	score_DDA Pos 5	score_DDA Pos 6	score_DDA Pos 7	score_DDA Pos 8	score_DDA Pos 9
254		"(4R)-4-((5S,7R,9S,10S,13R,14S,17R)-7-hydroxy-10,13-dimethyl-3-oxohexadecahydro-1H-cyclopenta[a]phenanthren-17-yl)pentanoic acid" 2M+Na MSDIAL	C24H38O4	2M+Na	803.545	2	12	3.15	3.15	3.15	3.15	3.15	0.1	2.6299e+06										3.15										0.82
5		(9Z)-9-octadecenoic acid M+Na MSDIAL	C18H34O2	M+Na	305.248	2	0	4.06	7.83	7.83	7.83	11.61	0.2						no_ms_feat_5564.2		no_ms_feat_11432.9								11.61		4.06								0.58		0.69
29		2-acetoxy-4-pentadecylbenzoic acid M+Na MSDIAL	C24H38O4	M+Na	413.267	1	12	3.15	3.15	3.15	3.15	3.15	0.1	5.21674e+06										3.15										0.66
15		Aldosterone M+H MSDIAL	C21H28O5	M+H	361.201	1	0	1.15	1.15	1.15	1.15	1.15	0.1								no_ms_feat_18176.7										1.15										0.51
66		Bilirubin M+H MSDIAL	C33H36N4O6	M+H	585.269	2	12	1.59	1.59	1.59	1.59	1.59	0.1	118178										1.59										0.69
23		BIS(2-ETHYLHEXYL)PHTHALATE M+H MSDIAL	C24H38O4	M+H	391.284	8	0	10.45	10.45	10.45	10.45	10.45	0.1	no_ms_feat_67940.6										10.45										0.79
33		CAR 18:0 M Atlas	C25H50NO4	M	428.373	1	0	2.44	2.44	2.44	2.44	2.44	0.1	no_ms_feat_67957.4										2.44										0.68
56		Cer 18:1;2O/16:0 M+H Atlas	C34H67NO3	M+H	538.519	3	10	4.44	4.44	4.44	4.44	4.44	0.1	38594.5										4.44										0.69
55		Cer 18:1;2O/16:1 M+H Atlas	C34H65NO3	M+H	536.503	3	12	4.55	4.55	4.55	4.55	4.55	0.1			18534.1										4.55										0.65
76		Cer 18:1;2O/24:2 M+H Atlas	C42H79NO3	M+H	646.611	3	0	5.18	5.18	5.18	5.18	5.18	0.1					no_ms_feat_3521.6										5.18										0.56
383		Cer 18:1;2O/42:3 M+H Atlas	C60H113NO3	M+H	896.879	3	12	10.35	10.35	10.35	10.35	10.35	0.1									60606.2										10.35										0.55
1		Chlordiazepoxide M+H FiehnHILIC	C16H14ClN3O	M+H	300.09	10	0	0.65	0.65	0.65	0.65	0.65	0.1							no_ms_feat_2455.9										0.65										0.83
18		Cholesterol M+H-H2O MSDIAL	C27H46O	M+H-H2O	369.352	5	6	9.63	9.63	9.8	9.8	10.07	0.3	25157386					24761742		no_ms_feat_6759779.0			10.07					9.8		9.63			0.53					0.57		0.58
12		Cocamidopropyl betaine M+H MSDIAL	C19H38N2O3	M+H	343.296	1	12	0.87	0.87	0.87	0.87	0.87	0.1	14470.4										0.87										0.67
24		Di(ethylhexyl) phthalate; LC-ESI-ITFT; MS2; CE M+H MassBank	C24H38O4	M+H	391.285	1	0	4.38	4.38	4.38	4.38	4.38	0.1			no_ms_feat_83860.1										4.38										0.66
25		Dioctyl Phthalate M+H MSDIAL	C24H38O4	M+H	391.286	4	12	3.15	3.15	3.15	3.15	3.15	0.1	25336630										3.15										0.99
22		Dioctylphthalate M+H MSDIAL	C24H38O4	M+H	391.285	2	0	12.56	13.1	13.1	13.1	13.64	0.2	no_ms_feat_54558.4		no_ms_feat_47368.0								13.64		12.56								0.78		0.58
9		Erianin M+H MSDIAL	C18H22O5	M+H	319.152	1	8	15.14	15.14	15.14	15.14	15.14	0.1			6318										15.14										0.55
7		Ethylenediaminetetraacetic acid EDTA M+Na MSDIAL	C10H16N2O8	M+Na	315.08	2	0	0.35	0.35	0.35	0.35	0.35	0.1	no_ms_feat_1641856.8										0.35										0.6
2		Flavokawain C M+H MSDIAL	C17H16O5	M+H	301.102	1	0	11.98	11.98	11.98	11.98	11.98	0.1	no_ms_feat_1650.3										11.98										0.51
10		Hetisine M+H MSDIAL	C20H27NO3	M+H	330.206	1	0	11.63	11.63	11.63	11.63	11.63	0.1			no_ms_feat_7191.2										11.63										0.66
401		Hex2Cer 18:1;2O/22:1 M+H Atlas	C52H97NO13	M+H	944.701	4	12	4.88	4.88	4.88	4.88	4.88	0.1			9630.5										4.88										0.61
404		Hex2Cer 20:1;2O/20:0 M+H Atlas	C52H99NO13	M+H	946.72	3.5	12	5.33	5.81	5.81	5.81	6.3	0.2			14433.8	30719.7									5.33	6.3									0.55	0.54
41	*	ISF of (Cer 18:1;2O/12:0 M+H Atlas)		ISF	464.447	0	12	4.16	4.16	4.16	4.16	4.16	0.1	2.50956e+06										4.16										0.78
77	*	ISF of (Cer 18:2;2O/24:0 M+H Atlas)		ISF	630.618	0	12	7.42	7.42	7.42	7.42	7.42	0.1	507287										7.42										0.68
73	*	ISF of (DG 18:1_18:2 M+NH4 Atlas)		ISF	619.529	0	9	6.32	6.32	6.32	6.32	6.32	0.1	82920										6.32										0.74
350	*	ISF of (Hex2Cer 18:1;2O/16:0 M+H Atlas)		ISF	844.613	0	12	4.44	4.44	4.44	4.44	4.44	0.1	179717										4.44										0.73
117	*	ISF of (PE 17:0_17:0 M+H Atlas)		ISF	579.534	0	12	5.87	5.87	5.87	5.87	5.87	0.1	148765										5.87										0.51
79	*	ISF of (TG 12:0_12:0_12:0 M+NH4 Atlas)		ISF	439.378	0	12	7.5	7.5	7.5	7.5	7.5	0.1	252629										7.5										0.55
3		linolenic acid M+Na MSDIAL	C18H30O2	M+Na	301.213	1	0	8.39	8.39	8.39	8.39	8.39	0.1							no_ms_feat_15959.8										8.39										0.53
38		LPC 13:0 M+Na Atlas	C21H44NO7P	M+Na	476.275	4	12	1.2	1.2	1.2	1.2	1.2	0.1	87113.8										1.2										0.8
46		LPC 15:0 M+Na Atlas	C23H48NO7P	M+Na	504.307	2	6	1.75	1.75	1.75	1.75	1.75	0.1				44978.2										1.75										0.53
48		LPC 16:0 M+Na Atlas	C24H50NO7P	M+Na	518.322	4	12	1.99	1.99	1.99	1.99	1.99	0.1	1.06531e+06										1.99										0.83
53		LPC 18:1-SN2 M+H Atlas	C26H52NO7P	M+H	522.356	2	0	2.02	2.02	2.02	2.02	2.02	0.1	no_ms_feat_10674982.0										2.02										0.92
63		LPC 20:4 M+Na Atlas	C28H50NO7P	M+Na	566.322	2	12	1.75	1.75	1.75	1.75	1.75	0.1	184100										1.75										0.66
224		LPC 36:5 M+Na Atlas	C44H80NO7P	M+Na	788.557	2	10	4.94	4.94	4.94	4.94	4.94	0.1	210720										4.94										0.57
307		LPC 40:2-SN2 M+H Atlas	C48H94NO7P	M+H	828.685	2	0	7.08	7.08	7.08	7.08	7.08	0.1	no_ms_feat_99838.8										7.08										0.72
101		LPE 34:1 M+H Atlas	C39H78NO7P	M+H	704.557	1	12	5.76	5.76	5.76	5.76	5.76	0.1			69657.1										5.76										0.78
126		LPE 36:4 M+H Atlas	C41H76NO7P	M+H	726.541	1	12	5.28	5.28	5.28	5.28	5.28	0.1	903467										5.28										0.82
161		LPE 38:6 M+H Atlas	C43H76NO7P	M+H	750.543	1	0	5.1	5.1	5.1	5.1	5.1	0.1	no_ms_feat_2135844.2										5.1										0.74
62		LysoPC(0:0/18:0) M+K MSDIAL	C26H54NO7P	M+K	562.328	3	12	2.45	2.45	2.45	2.45	2.45	0.1	255158										2.45										0.89
58		LysoPC(0:0/18:0) M+Na MSDIAL	C26H54NO7P	M+Na	546.354	4	12	2.45	2.45	2.45	2.45	2.45	0.1	1.21694e+06										2.45										0.9
70		N-[1,3-dihydroxyoctadec-4-en-2-yl]tetracos-15-enamide M+H-H2O MSDIAL	C42H81NO3	M+H-H2O	630.619	2	5	5.3	5.3	5.3	5.3	5.3	0.1			7018.3										5.3										0.57
30		NCGC00347704-02_C24H32O7_2H-Oxireno[1,10a]phenanthro[3,2-b]furan-10(11bH)-one, 5,7-bis(acetyloxy)-3,3a,4,5,6,7,7a,7b,8,8a-decahydro-4,4,7a,11-tetramethyl-, (1aS,3aR,5S,7S,7aR,7bS,8aR,11bR)- M-H2O+H MSDIAL	C24H32O7	M-H2O+H	415.211	3	12	0.95	0.95	0.95	0.95	0.95	0.1	235926										0.95										0.79
16		NCGC00347722-02!(2Z)-2-[(E)-6-(hydroxymethyl)-2,4,8,10-tetramethyldodec-2-enylidene]-4-methylpentanedioic acid [IIN-based on: CCMSLIB00000847318] M-2H2O+H MSDIAL	C23H40O5	M-2H2O+H	361.273	3	0	1.47	1.47	1.47	1.47	1.47	0.1	no_ms_feat_32153.5										1.47										0.53
26		Octyl-3,5-di-tert-butyl-4-hydroxyhydrocinnamate M+H MSDIAL	C25H42O3	M+H	391.32	1	0	8.68	8.68	8.68	8.68	8.68	0.1									no_ms_feat_8034.4										8.68										0.54
136		PC 14:0_18:1 M+H Atlas	C40H78NO8P	M+H	732.549	2	0	4.45	4.45	4.45	4.45	4.45	0.1	no_ms_feat_25421378.0										4.45										0.83
114		PC 16:0_15:1 M+H Atlas	C39H76NO8P	M+H	718.539	1	0	4.38	4.38	4.38	4.38	4.38	0.1	no_ms_feat_75348.2										4.38										0.53
139		PC 16:0_16:0 M+H Atlas	C40H80NO8P	M+H	734.569	2	0	4.93	4.93	4.93	4.93	4.93	0.1	no_ms_feat_12053411.0										4.93										0.83
128		PC 16:0_16:3 M+H Atlas	C40H74NO8P	M+H	728.52	2	10	4.43	4.43	4.43	4.43	4.43	0.1			24210.2										4.43										0.66
156		PC 17:0_16:1 M+H Atlas	C41H80NO8P	M+H	746.566	1	0	4.69	4.69	4.69	4.69	4.69	0.1	no_ms_feat_1893085.1										4.69										0.57
204		PC 17:0_18:0 M+H Atlas	C43H86NO8P	M+H	776.615	1	0	5.85	5.85	5.85	5.85	5.85	0.1	no_ms_feat_115577.3										5.85										0.66
174		PC 17:1_17:2 M+H Atlas	C42H78NO8P	M+H	756.555	1	12	3.24	3.24	3.24	3.24	3.24	0.1	941772										3.24										0.75
196		PC 18:0_17:2 M+H Atlas	C43H82NO8P	M+H	772.585	1	0	4.83	4.83	4.83	4.83	4.83	0.1	no_ms_feat_7340191.5										4.83										0.77
276		PC 18:1_20:2 M+H Atlas	C46H86NO8P	M+H	812.613	2	0	4.87	4.87	4.87	4.87	4.87	0.1	no_ms_feat_2031214.2										4.87										0.69
213		PC 18:2_18:2 M+H Atlas	C44H80NO8P	M+H	782.57	1	0	4.4	4.4	4.4	4.4	4.4	0.1	no_ms_feat_76028816.0										4.4										0.89
210		PC 18:2_18:3 M+H Atlas	C44H78NO8P	M+H	780.553	1	0	4.15	4.15	4.15	4.15	4.15	0.1	no_ms_feat_7237944.5										4.15										0.81
272		PC 19:2_19:2 M+H Atlas	C46H84NO8P	M+H	810.598	1	0	4.34	4.34	4.95	4.95	6.17	0.3	no_ms_feat_53117856.0		69170.6	no_ms_feat_193798.7							4.95		4.34	6.17							0.89		0.51	0.51
299		PC 19:2_20:2 M+H Atlas	C47H86NO8P	M+H	824.612	1	5	4.95	4.95	4.95	4.95	4.95	0.1	100168										4.95										0.53
292		PC 19:2_20:4 M+H Atlas	C47H82NO8P	M+H	820.584	1	0	4.67	4.67	4.67	4.67	4.67	0.1	no_ms_feat_623138.5										4.67										0.71
327		PC 20:1_20:2 M+H Atlas	C48H90NO8P	M+H	840.647	1	0	6.11	6.11	6.11	6.11	6.11	0.1	no_ms_feat_212631.9										6.11										0.75
257		PC 20:2_18:5 M+H Atlas	C46H78NO8P	M+H	804.553	1	0	4.02	4.02	4.02	4.02	4.02	0.1	no_ms_feat_624963.2										4.02										0.66
319		PC 20:3_20:3 M+H Atlas	C48H84NO8P	M+H	834.599	1	0	4.9	4.9	4.9	4.9	4.9	0.1	no_ms_feat_13307741.0										4.9										0.87
315		PC 20:3_20:4 M+H Atlas	C48H82NO8P	M+H	832.585	2	0	4.43	4.43	4.43	4.43	4.43	0.1	no_ms_feat_4977712.0										4.43										0.83
355		PC 22:0_20:4 M+H Atlas	C50H92NO8P	M+H	866.663	2	0	5.1	5.1	5.1	5.1	5.1	0.1			no_ms_feat_39520.6										5.1										0.52
353		PC 22:0_20:5 M+H Atlas	C50H90NO8P	M+H	864.648	1	12	5.79	5.79	5.79	5.79	5.79	0.1	241612										5.79										0.62
351		PC 22:1_20:5 M+H Atlas	C50H88NO8P	M+H	862.627	1	0	5.21	5.21	5.21	5.21	5.21	0.1	no_ms_feat_174572.9										5.21										0.64
348		PC 22:2_20:5 M+H Atlas	C50H86NO8P	M+H	860.614	1	0	4.85	4.85	4.85	4.85	4.85	0.1	no_ms_feat_150706.2										4.85										0.6
172		PC 32:0 M+Na Atlas	C40H80NO8P	M+Na	756.551	3	12	5.03	5.03	5.03	5.03	5.03	0.1			153445										5.03										0.52
165		PC 32:1 M+Na Atlas	C40H78NO8P	M+Na	754.537	2	0	4.51	4.51	4.51	4.51	4.51	0.1	no_ms_feat_170544.5										4.51										0.56
209		PC 34:2 M+Na Atlas	C42H80NO8P	M+Na	780.551	3	10	4.72	4.72	4.72	4.72	4.72	0.1	751600										4.72										0.58
266		PC 36:2 M+Na Atlas	C44H84NO8P	M+Na	808.582	4	8	5.33	5.33	5.33	5.33	5.33	0.1	1.26302e+06										5.33										0.68
261		PC 36:3 M+Na Atlas	C44H82NO8P	M+Na	806.568	4	5	4.84	4.84	4.84	4.84	4.84	0.1	2.48896e+06										4.84										0.81
250		PC 36:5 M+Na Atlas	C44H78NO8P	M+Na	802.535	3	12	4.26	4.26	4.26	4.26	4.26	0.1	253757										4.26										0.59
311		PC 38:5 M+Na Atlas	C46H82NO8P	M+Na	830.567	3	5	4.84	4.84	4.84	4.84	4.84	0.1	333476										4.84										0.65
345		PC 40:6 M+Na Atlas	C48H84NO8P	M+Na	856.583	2	6	5.12	5.12	5.12	5.12	5.12	0.1	87075.7										5.12										0.56
36		PC O-13:0 M+H Atlas	C21H44NO7P	M+H	454.293	1	12	1.2	1.2	1.2	1.2	1.2	0.1	1.65222e+06										1.2										0.79
51		PC O-18:2 M+H Atlas	C26H50NO7P	M+H	520.34	1	8.5	5.36	7.57	7.57	7.57	9.78	0.2			43975.6		12379.3								9.78		5.36								0.78		0.77
50		PC O-18:3 M+H Atlas	C26H48NO7P	M+H	518.325	1	9	0.75	0.75	0.75	0.75	0.75	0.1	65539.3										0.75										0.57
65		PC O-22:5 M+H Atlas	C30H52NO7P	M+H	570.355	1	12	1.85	1.85	1.85	1.85	1.85	0.1	328047										1.85										0.56
85		PC O-29:0 M+H Atlas	C37H76NO7P	M+H	678.543	1	12	4.52	4.52	4.52	4.52	4.52	0.1			18890.6										4.52										0.55
92		PC O-30:0 M+H Atlas	C38H78NO7P	M+H	692.559	1	12	4.81	4.81	4.81	4.81	4.81	0.1	111430										4.81										0.78
88		PC O-30:1 M+H Atlas	C38H76NO7P	M+H	690.543	1	12	4.75	4.75	4.75	4.75	4.75	0.1	66549.2										4.75										0.7
105		PC O-31:0 M+H Atlas	C39H80NO7P	M+H	706.575	1	9	5.12	5.12	5.12	5.12	5.12	0.1	54678.8										5.12										0.82
102		PC O-31:1 M+H Atlas	C39H78NO7P	M+H	704.558	1	12	5.03	5.03	5.03	5.03	5.03	0.1			42077.9										5.03										0.69
98		PC O-31:2 M+H Atlas	C39H76NO7P	M+H	702.54	1	12	4.56	4.56	4.56	4.56	4.56	0.1				25365.9										4.56										0.91
115		PC O-32:1 M+H Atlas	C40H80NO7P	M+H	718.574	1	10	4.95	4.95	4.95	4.95	4.95	0.1	420743										4.95										0.79
111		PC O-32:2 M+H Atlas	C40H78NO7P	M+H	716.56	1	7	4.52	4.52	4.52	4.52	4.52	0.1	104428										4.52										0.74
140		PC O-33:0 M+H Atlas	C41H84NO7P	M+H	734.605	1	10	5.72	5.72	5.72	5.72	5.72	0.1				74655.4										5.72										0.53
137		PC O-33:1 M+H Atlas	C41H82NO7P	M+H	732.59	1	10	5.22	5.22	5.22	5.22	5.22	0.1	48872.7										5.22										0.83
134		PC O-33:2 M+H Atlas	C41H80NO7P	M+H	730.576	1	11	4.78	4.78	4.78	4.78	4.78	0.1	58596.8										4.78										0.73
130		PC O-33:3 M+H Atlas	C41H78NO7P	M+H	728.561	1	5	4.54	4.54	4.54	4.54	4.54	0.1	96139.5										4.54										0.63
150		PC O-34:3 M+H Atlas	C42H80NO7P	M+H	742.573	1	5	4.56	4.56	4.56	4.56	4.56	0.1	142814										4.56										0.76
146		PC O-34:4 M+H Atlas	C42H78NO7P	M+H	740.558	1	12	4.56	4.56	4.56	4.56	4.56	0.1	266001										4.56										0.57
177		PC O-35:2 M+H Atlas	C43H84NO7P	M+H	758.601	1	5	5.33	5.33	5.33	5.33	5.33	0.1	229154										5.33										0.85
168		PC O-35:4 M+H Atlas	C43H80NO7P	M+H	754.574	1	8	4.7	4.7	4.7	4.7	4.7	0.1	134363										4.7										0.8
163		PC O-35:5 M+H Atlas	C43H78NO7P	M+H	752.561	1	12	4.54	4.54	4.54	4.54	4.54	0.1	148477										4.54										0.7
194		PC O-36:3 M+H Atlas	C44H84NO7P	M+H	770.603	1	5	5.13	5.13	5.13	5.13	5.13	0.1	4.22717e+06										5.13										0.87
191		PC O-36:4 M+H Atlas	C44H82NO7P	M+H	768.59	1	0	4.79	4.79	4.79	4.79	4.79	0.1	no_ms_feat_14488658.0										4.79										0.79
188		PC O-36:5 M+H Atlas	C44H80NO7P	M+H	766.573	1	5	4.59	4.59	4.59	4.59	4.59	0.1	647123										4.59										0.91
185		PC O-36:6 M+H Atlas	C44H78NO7P	M+H	764.558	1	12	4.54	4.54	4.54	4.54	4.54	0.1	823169										4.54										0.65
219		PC O-37:3 M+H Atlas	C45H86NO7P	M+H	784.622	1	5	6.04	6.04	6.04	6.04	6.04	0.1									109156										6.04										0.95
214		PC O-37:4 M+H Atlas	C45H84NO7P	M+H	782.605	1	9	5.31	5.31	5.31	5.31	5.31	0.1	494814										5.31										0.88
211		PC O-37:5 M+H Atlas	C45H82NO7P	M+H	780.59	1	12	5.18	5.18	5.18	5.18	5.18	0.1	566853										5.18										0.76
206		PC O-37:6 M+H Atlas	C45H80NO7P	M+H	778.579	1	11	4.52	4.52	4.52	4.52	4.52	0.1			132406										4.52										0.72
253		PC O-38:1 M+H Atlas	C46H92NO7P	M+H	802.667	1	10	6.37	6.37	6.37	6.37	6.37	0.1				26768.4										6.37										0.55
247		PC O-38:2 M+H Atlas	C46H90NO7P	M+H	800.648	1	0	6.04	6.04	6.04	6.04	6.04	0.1	no_ms_feat_201908.1										6.04										0.83
244		PC O-38:3 M+H Atlas	C46H88NO7P	M+H	798.637	1	0	5.88	5.88	5.88	5.88	5.88	0.1	no_ms_feat_1151995.4										5.88										0.83
240		PC O-38:4 M+H Atlas	C46H86NO7P	M+H	796.622	1	0	5.35	5.35	5.35	5.35	5.35	0.1	no_ms_feat_4085433.2										5.35										0.87
237		PC O-38:5 M+H Atlas	C46H84NO7P	M+H	794.607	1	12	5.08	5.08	5.08	5.08	5.08	0.1	7888364										5.08										0.94
233		PC O-38:6 M+H Atlas	C46H82NO7P	M+H	792.59	1	6	4.97	5.35	5.35	5.35	5.73	0.2	4330733						no_ms_feat_97424.6				4.97						5.73				0.73						0.53
287		PC O-39:1 M+H Atlas	C47H94NO7P	M+H	816.682	1	0	5.33	5.33	5.33	5.33	5.33	0.1		no_ms_feat_22456.8										5.33										0.52
268		PC O-39:5 M+H Atlas	C47H86NO7P	M+H	808.621	1	5	5.42	5.42	5.42	5.42	5.42	0.1					77098.6										5.42										0.71
263		PC O-39:6 M+H Atlas	C47H84NO7P	M+H	806.605	1	5	5.18	5.18	5.18	5.18	5.18	0.1	157003										5.18										0.69
251		PC O-39:8 M+H Atlas	C47H80NO7P	M+H	802.575	1	0	6.06	6.06	6.06	6.06	6.06	0.1							no_ms_feat_56458.2										6.06										0.77
304		PC O-40:3 M+H Atlas	C48H92NO7P	M+H	826.665	1	12	6.34	6.34	6.34	6.34	6.34	0.1	331061										6.34										0.69
300		PC O-40:4 M+H Atlas	C48H90NO7P	M+H	824.655	1	0	5.88	5.88	5.88	5.88	5.88	0.1	no_ms_feat_497056.9										5.88										0.68
293		PC O-40:6 M+H Atlas	C48H86NO7P	M+H	820.621	1	5	5.21	5.21	5.21	5.21	5.21	0.1	1.24623e+06										5.21										0.86
290		PC O-40:7 M+H Atlas	C48H84NO7P	M+H	818.605	1	7	5.41	5.41	5.41	5.41	5.41	0.1	316415										5.41										0.83
285		PC O-40:8 M+H Atlas	C48H82NO7P	M+H	816.59	1	11	4.87	4.87	4.87	4.87	4.87	0.1	258806										4.87										0.69
280		PC O-40:9 M+H Atlas	C48H80NO7P	M+H	814.571	1	11	4.98	4.98	4.98	4.98	4.98	0.1			79084.6										4.98										0.56
340		PC O-42:4 M+H Atlas	C50H94NO7P	M+H	852.684	1	9	6.49	6.49	6.49	6.49	6.49	0.1	234376										6.49										0.51
332		PC O-42:7 M+H Atlas	C50H88NO7P	M+H	846.637	1	0	5.25	5.25	5.25	5.25	5.25	0.1	no_ms_feat_155386.8										5.25										0.55
330		PC O-42:8 M+H Atlas	C50H86NO7P	M+H	844.622	1	11	5.07	5.07	5.07	5.07	5.07	0.1			59870.5										5.07										0.71
369		PC O-44:5 M+H Atlas	C52H96NO7P	M+H	878.701	1	0	6.73	6.73	6.73	6.73	6.73	0.1	no_ms_feat_1061115.4										6.73										0.54
365		PC O-44:7 M+H Atlas	C52H92NO7P	M+H	874.666	1	0	5.86	5.86	5.86	5.86	5.86	0.1	no_ms_feat_193856.1										5.86										0.53
361		PC O-44:8 M+H Atlas	C52H90NO7P	M+H	872.655	1	0	5.58	5.58	5.58	5.58	5.58	0.1	no_ms_feat_143615.6										5.58										0.57
358		PC O-44:9 M+H Atlas	C52H88NO7P	M+H	870.64	1	0	5.15	5.15	5.15	5.15	5.15	0.1				no_ms_feat_14807.2										5.15										0.63
387		PC O-46:6 M+H Atlas	C54H98NO7P	M+H	904.714	1	12	6.97	6.97	6.97	6.97	6.97	0.1	204555										6.97										0.58
43		PC(16:0/0:0) M+H MSDIAL	C24H50NO7P	M+H	496.34	3	8	5.13	5.13	5.13	5.13	5.13	0.1	27099.3										5.13										0.78
142		PE 18:2_18:3 M+H Atlas	C41H72NO8P	M+H	738.506	1	12	4.47	4.47	4.47	4.47	4.47	0.1	38915.8										4.47										0.57
167		PE 19:0_18:4 M+H Atlas	C42H76NO8P	M+H	754.539	1	12	5.15	5.15	5.15	5.15	5.15	0.1	31086.9										5.15										0.54
189		PE 19:2_19:2 M+H Atlas	C43H78NO8P	M+H	768.554	1	0	5.3	5.3	5.3	5.3	5.3	0.1	no_ms_feat_2002430.1										5.3										0.62
187		PE 20:0_18:5 M+H Atlas	C43H76NO8P	M+H	766.538	1	0	5.1	5.1	5.1	5.1	5.1	0.1	no_ms_feat_715137.8										5.1										0.71
148		PE 34:0 M+Na Atlas	C39H78NO8P	M+Na	742.536	4	12	5.88	5.88	5.88	5.88	5.88	0.1	107158										5.88										0.69
162		PE O-16:1_22:4 M+H Atlas	C43H78NO7P	M+H	752.558	3	0	5.63	5.63	5.63	5.63	5.63	0.1	no_ms_feat_3506940.0										5.63										0.8
169		PE O-18:1_20:3 M+H Atlas	C43H80NO7P	M+H	754.575	2	0	6.25	6.25	6.25	6.25	6.25	0.1	no_ms_feat_220074.0										6.25										0.52
203		PE O-18:2_22:5 M+H Atlas	C45H78NO7P	M+H	776.559	3	0	5.29	5.29	5.29	5.29	5.29	0.1	no_ms_feat_254496.1										5.29										0.73
123		PE O-18:3_18:2 M+H Atlas	C41H74NO7P	M+H	724.527	3	0	4.86	4.86	4.86	4.86	4.86	0.1	no_ms_feat_1191650.9										4.86										0.67
215		PE O-20:1_20:3 M+H Atlas	C45H84NO7P	M+H	782.605	3	0	6.67	6.67	6.67	6.67	6.67	0.1	no_ms_feat_81597.1										6.67										0.61
390		PI 38:4 M+Na Atlas	C47H83O13P	M+Na	909.545	3	12	4.55	4.55	4.55	4.55	4.55	0.1	387497										4.55										0.69
275		PS 19:2_19:2 M+H Atlas	C44H78NO10P	M+H	812.545	1	0	4.62	4.62	4.62	4.62	4.62	0.1			no_ms_feat_53390.7										4.62										0.71
170		SM 12:1;2O/26:2 M+H Atlas	C43H83N2O6P	M+H	755.604	2	0	5.29	5.29	5.29	5.29	5.29	0.1					no_ms_feat_34323.2										5.29										0.55
278		SM 21:3;2O/22:6 M+H Atlas	C48H81N2O6P	M+H	813.592	1	0	4.72	4.72	4.72	4.72	4.72	0.1				no_ms_feat_26035.6										4.72										0.54
125		SM 23:3;2O/13:1 M+H Atlas	C41H77N2O6P	M+H	725.56	1	7	3.75	3.75	3.75	3.75	3.75	0.1						54382.5										3.75										0.57
186		SM 23:3;2O/16:2 M+H Atlas	C44H81N2O6P	M+H	765.591	1	0	4.87	4.87	4.87	4.87	4.87	0.1				no_ms_feat_56018.2										4.87										0.82
279		SM 24:2;2O/18:0 M+H Atlas	C47H93N2O6P	M+H	813.685	2	0	6.16	6.16	6.16	6.16	6.16	0.1	no_ms_feat_39170024.0										6.16										0.83
235		SM 25:3;2O/16:2 M+H Atlas	C46H85N2O6P	M+H	793.621	1	5	5.51	5.51	5.51	5.51	5.51	0.1			26723.9										5.51										0.83
230		SM 25:3;2O/16:3 M+H Atlas	C46H83N2O6P	M+H	791.606	1	12	4.55	4.55	4.55	4.55	4.55	0.1					59757										4.55										0.54
259		SM 26:3;2O/16:3 M+H Atlas	C47H85N2O6P	M+H	805.62	1	12	4.55	4.55	4.55	4.55	4.55	0.1	232518										4.55										0.97
255		SM 26:3;2O/16:4 M+H Atlas	C47H83N2O6P	M+H	803.609	1	0	4.41	4.41	4.41	4.41	4.41	0.1			no_ms_feat_70618.3										4.41										0.57
317		SM 28:3;2O/16:3 M+H Atlas	C49H89N2O6P	M+H	833.651	1	0	5.18	5.18	5.18	5.18	5.18	0.1			no_ms_feat_69031.3										5.18										0.91
313		SM 28:3;2O/16:4 M+H Atlas	C49H87N2O6P	M+H	831.637	1	6	4.57	4.57	4.57	4.57	4.57	0.1							13336.7										4.57										0.91
342		SM 30:2;2O(FA 14:1) M+H Atlas	C49H93N2O7P	M+H	853.678	1	5	5.82	5.82	5.82	5.82	5.82	0.1	42864										5.82										0.51
90		SM 31:0;2O/2:0 M+H Atlas	C38H79N2O6P	M+H	691.575	1	0	4.37	4.37	4.37	4.37	4.37	0.1			no_ms_feat_39945.8										4.37										0.86
120		SM 34:0;3O M+H Atlas	C39H81N2O7P	M+H	721.585	1	12	4.13	4.13	4.13	4.13	4.13	0.1	132766										4.13										0.55
124		SM 34:1;2O M+Na Atlas	C39H79N2O6P	M+Na	725.557	3	12	4.42	4.42	4.42	4.42	4.42	0.1	1.03473e+06										4.42										0.69
116		SM 34:1;3O M+H Atlas	C39H79N2O7P	M+H	719.57	1	12	4.19	4.19	4.19	4.19	4.19	0.1	230627										4.19										0.53
122		SM 34:2;2O M+Na Atlas	C39H77N2O6P	M+Na	723.54	2	12	3.95	3.95	3.95	3.95	3.95	0.1	478479										3.95										0.67
131		SM 34:2;2O/2:0 M+H Atlas	C41H81N2O6P	M+H	729.59	1	0	4.46	4.79	4.79	4.79	5.12	0.2	no_ms_feat_25564456.0			no_ms_feat_37158.3							4.46			5.12							0.89			0.52
127		SM 34:3;2O/2:0 M+H Atlas	C41H79N2O6P	M+H	727.573	1	7	4.11	4.37	4.37	4.37	4.63	0.2	344336		25438.8								4.11		4.63								0.79		0.67
155		SM 35:1;2O/2:0 M+H Atlas	C42H85N2O6P	M+H	745.619	1	0	5.2	5.2	5.2	5.2	5.2	0.1	no_ms_feat_802826.8										5.2										0.91
160		SM 36:0;3O M+H Atlas	C41H85N2O7P	M+H	749.616	1	12	4.74	4.74	4.74	4.74	4.74	0.1	37524.7										4.74										0.58
147		SM 36:4;3O M+H Atlas	C41H77N2O7P	M+H	741.55	1	0	4.33	4.33	4.33	4.33	4.33	0.1	no_ms_feat_39988.5										4.33										0.52
198		SM 37:1;2O/2:0 M+H Atlas	C44H89N2O6P	M+H	773.652	2	0	5.85	5.85	5.85	5.85	5.85	0.1	no_ms_feat_2106358.5										5.85										0.67
222		SM 37:1;2O/3:0 M+H Atlas	C45H91N2O6P	M+H	787.668	1	0	6.1	6.1	6.1	6.1	6.1	0.1	no_ms_feat_25477084.0										6.1										0.61
284		SM 37:1;2O/5:0 M+H Atlas	C47H95N2O6P	M+H	815.697	1	0	6.65	6.65	6.65	6.65	6.65	0.1	no_ms_feat_17321836.0										6.65										0.57
180		SM 37:1;3O M+H Atlas	C42H85N2O7P	M+H	761.617	2	0	4.5	4.5	4.5	4.5	4.5	0.1							no_ms_feat_57079.8										4.5										0.64
195		SM 37:2;2O/2:0 M+H Atlas	C44H87N2O6P	M+H	771.638	1	0	5.39	5.39	5.39	5.39	5.39	0.1	no_ms_feat_489217.2										5.39										0.8
201		SM 38:1;3O M+H Atlas	C43H87N2O7P	M+H	775.632	2	5	4.78	4.78	4.78	4.78	4.78	0.1	26893										4.78										0.62
208		SM 38:2;2O M+Na Atlas	C43H85N2O6P	M+Na	779.604	2	12	5.18	5.18	5.18	5.18	5.18	0.1	64469										5.18										0.55
270		SM 40:1;2O M+Na Atlas	C45H91N2O6P	M+Na	809.651	2	12	6.33	6.33	6.33	6.33	6.33	0.1	864274										6.33										0.62
256		SM 40:1;3O M+H Atlas	C45H91N2O7P	M+H	803.663	1	9.5	3.93	4.67	4.67	4.67	5.41	0.2	74851.3		25890								5.41		3.93								0.66		0.59
264		SM 40:2;2O M+Na Atlas	C45H89N2O6P	M+Na	807.635	2	12	5.8	5.8	5.8	5.8	5.8	0.1	576983										5.8										0.74
248		SM 40:2;3O M+H Atlas	C45H89N2O7P	M+H	801.644	2	5	4.94	4.94	4.94	4.94	4.94	0.1	42027.7										4.94										0.57
289		SM 41:1;3O M+H Atlas	C46H93N2O7P	M+H	817.676	1	10	5.76	5.76	5.76	5.76	5.76	0.1						61711										5.76										0.66
295		SM 41:2;2O M+Na Atlas	C46H91N2O6P	M+Na	821.65	2	9	6.11	6.11	6.11	6.11	6.11	0.1	379803										6.11										0.53
283		SM 41:2;3O M+H Atlas	C46H91N2O7P	M+H	815.664	2	0	5.13	5.13	5.13	5.13	5.13	0.1	no_ms_feat_45126.6										5.13										0.77
314		SM 42:1;3O M+H Atlas	C47H95N2O7P	M+H	831.694	1	0	4.44	4.44	4.44	4.44	4.44	0.1			no_ms_feat_32048.4										4.44										0.7
321		SM 42:2;2O M+Na Atlas	C47H93N2O6P	M+Na	835.667	2	12	6.37	6.37	6.37	6.37	6.37	0.1	1791861										6.37										0.79
308		SM 42:2;3O M+H Atlas	C47H93N2O7P	M+H	829.681	1.5	3.5	5.47	6.29	6.29	6.29	7.1	0.2	168795		no_ms_feat_47461.5								5.47		7.1								0.79		0.72
318		SM 42:3;2O M+Na Atlas	C47H91N2O6P	M+Na	833.651	2	12	5.83	5.83	5.83	5.83	5.83	0.1	704197										5.83										0.75
305		SM 42:3;3O M+H Atlas	C47H91N2O7P	M+H	827.663	2	12	5.58	5.58	5.58	5.58	5.58	0.1	65546.8										5.58										0.57
135		SPHINGOMYELIN M+H MSDIAL	C41H83N2O6P	M+H	731.605	1	0	4.76	4.76	4.76	4.76	4.76	0.1	no_ms_feat_19712798.0										4.76										0.8
164		SPHINGOMYELIN M+Na MSDIAL	C41H83N2O6P	M+Na	753.589	2	12	5.02	5.02	5.02	5.02	5.02	0.1	282778										5.02										0.73
344		TAG(50:1) M+Na MSDIAL	C53H100O6	M+Na	855.739	5	9	10.14	10.14	10.14	10.14	10.14	0.1	1.72338e+06										10.14										0.7
364		TG 10:0_21:2_21:2 M+NH4 Atlas	C55H98O6	M+NH4	872.775	1	12	10.6	10.6	10.6	10.6	10.6	0.1	141786										10.6										0.52
373		TG 13:0_18:0_21:0 M+Na Atlas	C55H106O6	M+Na	885.789	2	5	10.26	10.26	10.26	10.26	10.26	0.1	126009										10.26										0.52
376		TG 15:0_19:2_19:2 M+NH4 Atlas	C56H100O6	M+NH4	886.789	1	0	8.95	8.95	8.95	8.95	8.95	0.1	no_ms_feat_73098.2										8.95										0.67
341		TG 16:0_16:0_18:0 M+NH4 Atlas	C53H102O6	M+NH4	852.801	2	0	10.55	10.55	10.55	10.55	10.55	0.1	no_ms_feat_2332606.2										10.55										0.58
343		TG 16:0_16:0_18:2 M+Na Atlas	C53H98O6	M+Na	853.728	2	12	8.04	8.04	8.04	8.04	8.04	0.1	1.92371e+06										8.04										0.63
338		TG 16:0_16:0_18:3 M+Na Atlas	C53H96O6	M+Na	851.712	2	10	7.8	7.8	7.8	7.8	7.8	0.1	677206										7.8										0.53
331		TG 16:0_16:2_18:2 M+NH4 Atlas	C53H94O6	M+NH4	844.739	3	0	9.56	9.56	9.56	9.56	9.56	0.1								no_ms_feat_4115018.0										9.56										0.6
371		TG 16:0_18:1_18:1 M+Na Atlas	C55H102O6	M+Na	881.755	2	8	10.21	10.21	10.21	10.21	10.21	0.1	3.15538e+06										10.21										0.53
370		TG 16:0_18:1_18:2 M+Na Atlas	C55H100O6	M+Na	879.741	3	12	9.94	9.94	9.94	9.94	9.94	0.1	4845900										9.94										0.67
362		TG 16:0_18:1_18:3 M+NH4 Atlas	C55H98O6	M+NH4	872.771	3	0	10.16	10.16	10.16	10.16	10.16	0.1	no_ms_feat_1172918.5										10.16										0.52
403		TG 18:1_18:1_21:1 M+NH4 Atlas	C60H110O6	M+NH4	944.862	2	0	10.77	10.77	10.77	10.77	10.77	0.1	no_ms_feat_119946.4										10.77										0.5
20		Trazodone M+H MSDIAL	C19H22ClN5O	M+H	372.158	1	12	0.65	0.65	0.65	0.65	0.65	0.1	23759.6										0.65										0.64
310		Tripalmitin M+Na MSDIAL	C51H98O6	M+Na	829.728	2	11	8.34	8.34	8.34	8.34	8.34	0.1	254042										8.34										0.67

## Sheet: MK Neg (Fig. S2)
Species that passed manual curation:
group	class	name	sum composition	formula	adduct	feature_m/z	matching_peaks (median)	peak_shape (median)	Min.	1st Qu.	Median	3rd Qu.	Max.	%detected	DDA Neg 1	DDA Neg 10	DDA Neg 2	DDA Neg 3	DDA Neg 4	DDA Neg 5	DDA Neg 6	DDA Neg 7	DDA Neg 8	DDA Neg 9	RT_DDA Neg 1	RT_DDA Neg 10	RT_DDA Neg 2	RT_DDA Neg 3	RT_DDA Neg 4	RT_DDA Neg 5	RT_DDA Neg 6	RT_DDA Neg 7	RT_DDA Neg 8	RT_DDA Neg 9	score_DDA Neg 1	score_DDA Neg 10	score_DDA Neg 2	score_DDA Neg 3	score_DDA Neg 4	score_DDA Neg 5	score_DDA Neg 6	score_DDA Neg 7	score_DDA Neg 8	score_DDA Neg 9
19	Cer	Cer 18:1;2O/12:0 M+HCOO Atlas	Cer 30:1	C30H59NO3	M+HCOO	526.448	8	12	4.17	4.17	4.17	4.17	4.17	0.1	3.57023e+06										4.17										0.81
41	Cer	N-[1.3-dihydroxyoctadec-4-en-2-yl]tetracos-15-enamide M+FA-H MSDIAL	Cer 42:2	C42H81NO3	M+FA-H	692.62	2	12	7.44	7.44	7.44	7.44	7.44	0.1	902570										7.44										0.61
2	FA	DOCOSAHEXAENOIC ACID M-H MSDIAL	FA 22:6	C22H32O2	M-H	327.233	3	12	2.36	2.36	2.36	2.36	2.36	0.1	915507										2.36										0.65
166	Hex2Cer	Hex2Cer 34:1;2O M+HCOO Atlas	Hex2Cer 34:1	C46H87NO13	M+HCOO	906.616	2	12	4.45	4.45	4.45	4.45	4.45	0.1	174881										4.45										0.68
40	HexCer	HexCer 28:1;2O/2:0 M+HCOO Atlas	HexCer 30:1	C36H69NO8	M+HCOO	688.501	2	12	3.63	3.63	3.63	3.63	3.63	0.1	1.55375e+06										3.63										0.67
121	HexCer	HexCer 38:1;2O/2:0 M+HCOO Atlas	HexCer 40:1	C46H89NO8	M+HCOO	828.658	3	12	6.66	6.66	6.66	6.66	6.66	0.1	401301										6.66										0.69
142	HexCer	HexCer 38:1;2O/4:0 M+HCOO Atlas	HexCer 42:1	C48H93NO8	M+HCOO	856.689	2	12	7.26	7.26	7.26	7.26	7.26	0.1	540449										7.26										0.58
139	HexCer	HexCer 38:2;2O/4:0 M+HCOO Atlas	HexCer 42:2	C48H91NO8	M+HCOO	854.674	2	12	6.66	6.66	6.66	6.66	6.66	0.1	354820										6.66										0.63
45	LNAPE	LNAPE 17:0/N-17:0 M-H Atlas	LNAPE N-34:0	C39H78NO8P	M-H	718.54	3	12	5.9	5.9	5.9	5.9	5.9	0.1	1.45814e+06										5.9										0.9
76	LNAPE	LNAPE 20:4/N-18:1 M-H Atlas	LNAPE N-38:5	C43H76NO8P	M-H	764.524	3	8	4.43	4.43	4.43	4.43	4.43	0.1	185735										4.43										0.55
4	LPA	LPA 16:0 M-H Atlas	LPA 16:0	C19H39O7P	M-H	409.236	1	12	1.9	1.9	1.9	1.9	1.9	0.1	78863.6										1.9										0.61
7	LPA	LPA 20:4 M-H Atlas	LPA 20:4	C23H39O7P	M-H	457.237	2	12	1.64	1.64	1.64	1.64	1.64	0.1	117679										1.64										0.76
12	LPC	LPC 13:0 M+HCOO Atlas	LPC 13:0	C21H44NO7P	M+HCOO	498.284	2	12	1.17	1.17	1.17	1.17	1.17	0.1	870107										1.17										0.68
17	LPC	LPC 15:0 M+HCOO Atlas	LPC 15:0	C23H48NO7P	M+HCOO	526.315	2	12	1.74	1.74	1.74	1.74	1.74	0.1	131756										1.74										0.53
20	LPC	LPC 16:1 M+HCOO Atlas	LPC 16:1	C24H48NO7P	M+HCOO	538.315	2	12	1.61	1.61	1.61	1.61	1.61	0.1	384244										1.61										0.72
24	LPC	LPC 17:0 M+HCOO Atlas	LPC 17:0	C25H52NO7P	M+HCOO	554.347	2	12	2.21	2.21	2.21	2.21	2.21	0.1	457318										2.21										0.56
23	LPC	LPC 17:1 M+HCOO Atlas	LPC 17:1	C25H50NO7P	M+HCOO	552.331	2	12	1.86	1.86	1.86	1.86	1.86	0.1	43337.1										1.86										0.66
28	LPC	LPC 18:0 M+HCOO Atlas	LPC 18:0	C26H54NO7P	M+HCOO	568.363	2	12	2.44	2.44	2.44	2.44	2.44	0.1	10022153										2.44										0.88
25	LPC	LPC 18:3 M+HCOO MSDIAL	LPC 18:3	C26H48NO7P	M+HCOO	562.316	2	12	1.48	1.48	1.48	1.48	1.48	0.1	107846										1.48										0.58
30	LPC	LPC 19:1 M+HCOO Atlas	LPC 19:1	C27H54NO7P	M+HCOO	580.363	3	12	2.31	2.31	2.31	2.31	2.31	0.1		22020.6										2.31										0.71
34	LPC	LPC 20:2 M+HCOO Atlas	LPC 20:2	C28H54NO7P	M+HCOO	592.362	2	12	2.21	2.21	2.21	2.21	2.21	0.1	116131										2.21										0.61
33	LPC	LPC 20:3 M+HCOO Atlas	LPC 20:3	C28H52NO7P	M+HCOO	590.347	2	12	1.94	1.94	1.94	1.94	1.94	0.1	447207										1.94										0.66
32	LPC	LPC 20:4 M+HCOO Atlas	LPC 20:4	C28H50NO7P	M+HCOO	588.331	3	12	1.74	1.74	1.74	1.74	1.74	0.1	1.45137e+06										1.74										0.87
37	LPC	LPC 22:4 M+HCOO Atlas	LPC 22:4	C30H54NO7P	M+HCOO	616.362	3	12	2.1	2.1	2.1	2.1	2.1	0.1	57524.6										2.1										0.73
36	LPC	LPC 22:5 M+HCOO Atlas	LPC 22:5	C30H52NO7P	M+HCOO	614.347	2	12	1.84	1.84	1.84	1.84	1.84	0.1	141990										1.84										0.51
35	LPC	LPC 22:6 M+HCOO Atlas	LPC 22:6	C30H50NO7P	M+HCOO	612.331	2	12	1.68	1.68	1.68	1.68	1.68	0.1	273101										1.68										0.65
38	LPC	LPC 24:0 M+HCOO Atlas	LPC 24:0	C32H66NO7P	M+HCOO	652.455	2	12	3.8	3.8	3.8	3.8	3.8	0.1			25735.8										3.8										0.55
16	LPC-O	LPC O-16:1 M+HCOO Atlas	LPC O-16:1	C24H50NO6P	M+HCOO	524.336	2	12	2.18	2.18	2.18	2.18	2.18	0.1	352716										2.18										0.75
22	LPC-O	LPC O-18:2 M+HCOO Atlas	LPC O-18:2	C26H52NO6P	M+HCOO	550.352	2	11	2.28	2.28	2.28	2.28	2.28	0.1	62452.1										2.28										0.52
6	LPE	LPE 16:0 M-H Atlas	LPE 16:0	C21H44NO7P	M-H	452.279	2	12	2.06	2.06	2.06	2.06	2.06	0.1	301738										2.06										0.7
10	LPE	LPE 18:0 M-H Atlas	LPE 18:0	C23H48NO7P	M-H	480.31	1	12	2.52	2.52	2.52	2.52	2.52	0.1	760205										2.52										0.72
9	LPE	LPE 18:1 M-H Atlas	LPE 18:1	C23H46NO7P	M-H	478.294	1	12	2.18	2.18	2.18	2.18	2.18	0.1	247179										2.18										0.62
8	LPE	1-Hydroxy-2-(9Z,12Z-octadecadienoyl)-sn-glycero-3-phosphoethanolamine M MSDIAL	LPE 18:2	C23H44NO7P	M	476.279	1	12	1.82	1.82	1.82	1.82	1.82	0.1	298104										1.82										0.59
13	LPE	LPE 20:3 M-H Atlas	LPE 20:3	C25H46NO7P	M-H	502.293	3	12	2.02	2.02	2.02	2.02	2.02	0.1	40145.4										2.02										0.78
15	LPE	LPE 22:6 M-H Atlas	LPE 22:6	C27H44NO7P	M-H	524.279	3	12	1.76	1.76	1.76	1.76	1.76	0.1	132900										1.76										0.6
5	LPE-O	LPE O-16:1 M-H Atlas	LPE O-16:1	C21H44NO6P	M-H	436.284	4	12	2.28	2.28	2.28	2.28	2.28	0.1	187357										2.28										0.79
14	LPG	LPG 18:1 M-H Atlas	LPG 18:1	C24H47O9P	M-H	509.288	2	12	1.93	1.93	1.93	1.93	1.93	0.1				19661.8										1.93										0.57
29	LPI	LPI 16:0 M-H Atlas	LPI 16:0	C25H49O12P	M-H	571.289	3	12	1.68	1.68	1.68	1.68	1.68	0.1	70103.6										1.68										0.53
3	Other	Canrenone M-H MSDIAL	Canrenone	C22H28O3	M-H	339.2	2	12	1.9	1.9	1.9	1.9	1.9	0.1	1.23691e+06										1.9										0.57
133	OxPC	PC 18:0_18:2;O M+HCOO Atlas	PC 36:2;O	C44H84NO9P	M+HCOO	846.587	3	12	3.74	3.74	3.74	3.74	3.74	0.1	663474										3.74										0.76
131	OxPC	PC 16:0_20:3;O M+HCOO Atlas	PC 36:3;O	C44H82NO9P	M+HCOO	844.569	2	12	3.44	3.44	3.44	3.44	3.44	0.1	688533										3.44										0.52
91	PC	PC 16:0_16:0 M+HCOO Atlas	PC 32:0	C40H80NO8P	M+HCOO	778.561	3	12	5.03	5.03	5.03	5.03	5.03	0.1	1205229										5.03										0.83
89	PC	PC 16:0_16:1 M+HCOO Atlas	PC 32:1	C40H78NO8P	M+HCOO	776.545	4	12	4.54	4.54	4.54	4.54	4.54	0.1	781307										4.54										0.77
86	PC	PC 14:0_18:2 M+HCOO Atlas	PC 32:2	C40H76NO8P	M+HCOO	774.529	3	12	4.12	4.12	4.12	4.12	4.12	0.1	443421										4.12										0.75
98	PC	PC 15:0_18:1 M+HCOO Atlas	PC 33:1	C41H80NO8P	M+HCOO	790.561	2	12	4.84	4.84	4.84	4.84	4.84	0.1			227157										4.84										0.59
94	PC	PC 15:0_18:2 M+HCOO Atlas	PC 33:2	C41H78NO8P	M+HCOO	788.545	2	12	4.39	4.39	4.39	4.39	4.39	0.1	221478										4.39										0.6
106	PC	PC 16:0_18:0 M+HCOO Atlas	PC 34:0	C42H84NO8P	M+HCOO	806.592	3	12	5.67	5.67	5.67	5.67	5.67	0.1	513122										5.67										0.74
105	PC	(2-{[3-(hexadecanoyloxy)-2-[octadec-9-enoyloxy]propyl phosphono]oxy}ethyl)trimethylazanium M+FA-H MSDIAL	PC 34:1	C42H82NO8P	M+FA-H	804.578	6	12	5.14	5.14	5.14	5.14	5.14	0.1	14484427										5.14										0.82
101	PC	PC 16:1_18:2 M+HCOO Atlas	PC 34:3	C42H78NO8P	M+HCOO	800.545	2	12	4.29	4.29	4.29	4.29	4.29	0.1	1.67309e+06										4.29										0.62
111	PC	PC 17:0_18:2 M+HCOO Atlas	PC 35:2	C43H82NO8P	M+HCOO	816.577	3	12	4.98	4.98	4.98	4.98	4.98	0.1	878905										4.98										0.67
108	PC	PC 15:0_20:4 M+HCOO Atlas	PC 35:4	C43H78NO8P	M+HCOO	812.545	3	12	4.34	4.34	4.34	4.34	4.34	0.1	118424										4.34										0.75
123	PC	PC 18:0_18:1 M+HCOO Atlas	PC 36:1	C44H86NO8P	M+HCOO	832.608	4	12	5.77	5.77	5.77	5.77	5.77	0.1	4.38244e+06										5.77										0.78
120	PC	PC 18:1_18:2 M+HCOO Atlas	PC 36:3	C44H82NO8P	M+HCOO	828.577	2	12	4.85	4.85	4.85	4.85	4.85	0.1	11008704										4.85										0.52
118	PC	PC 18:2_18:2 M+HCOO Atlas	PC 36:4	C44H80NO8P	M+HCOO	826.561	3	9	4.36	4.36	4.36	4.36	4.36	0.1	2.38602e+06										4.36										0.82
130	PC	PC 17:0_20:3 M+HCOO Atlas	PC 37:3	C45H84NO8P	M+HCOO	842.59	3	12	5.11	5.11	5.11	5.11	5.11	0.1	261536										5.11										0.71
144	PC	PC 18:0_20:2 M+HCOO Atlas	PC 38:2	C46H88NO8P	M+HCOO	858.623	3	9	5.9	5.9	5.9	5.9	5.9	0.1	710866										5.9										0.69
138	PC	PC 18:1_20:3 M+HCOO Atlas	PC 38:4	C46H84NO8P	M+HCOO	854.593	3	12	5.25	5.25	5.25	5.25	5.25	0.1	9431373										5.25										0.71
137	PC	PC 16:0_22:5 M+HCOO Atlas	PC 38:5	C46H82NO8P	M+HCOO	852.576	3	12	4.76	4.76	4.76	4.76	4.76	0.1			3.66586e+06										4.76										0.69
136	PC	PC 18:2_20:4 M+HCOO Atlas	PC 38:6	C46H80NO8P	M+HCOO	850.561	3	5	4.31	4.31	4.31	4.31	4.31	0.1	1.09293e+06										4.31										0.71
135	PC	PC 18:3_20:4 M+HCOO Atlas	PC 38:7	C46H78NO8P	M+HCOO	848.544	2	12	4.05	4.05	4.05	4.05	4.05	0.1	205681										4.05										0.54
161	PC	PC 18:0_22:4 M+HCOO Atlas	PC 40:4	C48H88NO8P	M+HCOO	882.623	4	12	5.71	5.71	5.71	5.71	5.71	0.1	603080										5.71										0.76
159	PC	PC 20:4_20:4 M+HCOO Atlas	PC 40:8	C48H80NO8P	M+HCOO	874.56	2	12	4.2	4.2	4.2	4.2	4.2	0.1	151941										4.2										0.7
78	PC-O	PC O-16:0_16:0 M+HCOO Atlas	PC O-32:0	C40H82NO7P	M+HCOO	764.581	3	12	5.44	5.44	5.44	5.44	5.44	0.1	339827										5.44										0.68
99	PC-O	PC O-18:1_16:0 M+HCOO Atlas	PC O-34:1	C42H84NO7P	M+HCOO	790.597	2	12	5.55	5.55	5.55	5.55	5.55	0.1	594509										5.55										0.65
95	PC-O	PC O-16:0_18:2 M+HCOO Atlas	PC O-34:2	C42H82NO7P	M+HCOO	788.58	2	10	5.08	5.08	5.08	5.08	5.08	0.1	504924										5.08										0.63
112	PC-O	PC O-18:0_18:2 M+HCOO Atlas	PC O-36:2	C44H86NO7P	M+HCOO	816.612	3	8	5.69	5.69	5.69	5.69	5.69	0.1	338550										5.69										0.6
109	PC-O	PC O-16:0_20:4 M+HCOO Atlas	PC O-36:4	C44H82NO7P	M+HCOO	812.582	2	12	5.04	5.04	5.04	5.04	5.04	0.1	1.25125e+06										5.04										0.68
126	PC-O	PC O-18:1_20:4 M+HCOO Atlas	PC O-38:5	C46H84NO7P	M+HCOO	838.597	2	10	5.1	5.1	5.1	5.1	5.1	0.1	766896										5.1										0.61
124	PC-O	PC O-16:1_22:6 M+HCOO Atlas	PC O-38:7	C46H80NO7P	M+HCOO	834.566	3	12	4.8	4.8	4.8	4.8	4.8	0.1			114293										4.8										0.7
152	PC-O	PC O-18:1_22:4 M+HCOO Atlas	PC O-40:5	C48H88NO7P	M+HCOO	866.628	3	12	5.71	5.71	5.71	5.71	5.71	0.1	413512										5.71										0.62
163	PC-O	PC O-22:2_20:4 M+HCOO Atlas	PC O-42:6	C50H90NO7P	M+HCOO	892.644	2	10	5.82	5.82	5.82	5.82	5.82	0.1	78233.7										5.82										0.52
167	PC-O	PC O-24:2_20:4 M+HCOO Atlas	PC O-44:6	C52H94NO7P	M+HCOO	920.675	3	12	6.43	6.43	6.43	6.43	6.43	0.1	230522										6.43										0.64
169	PC-O	PC O-24:1_22:4 M+HCOO Atlas	PC O-46:5	C54H100NO7P	M+HCOO	950.722	2	6	7.38	7.38	7.38	7.38	7.38	0.1	82377										7.38										0.54
44	PE	(2-aminoethoxy)[2-(hexadecanoyloxy)-3-[octadec-11-enoyloxy]propoxy]phosphinic acid M-H MSDIAL	PE 34:1	C39H76NO8P	M-H	716.524	4	12	5.36	5.36	5.36	5.36	5.36	0.1	220594										5.36										0.74
55	PE	PE 36:3 M-H MSDIAL	PE 36:3	C41H76NO8P	M-H	740.524	2	11	5.02	5.02	5.02	5.02	5.02	0.1	341871										5.02										0.75
67	PE	PE 17:0_20:4 M-H Atlas	PE 37:4	C42H76NO8P	M-H	752.524	2	12	5.16	5.16	5.16	5.16	5.16	0.1	24737.2										5.16										0.52
81	PE	PE 38:3 M-H MSDIAL	PE 38:3	C43H80NO8P	M-H	768.555	2	6	5.73	5.73	5.73	5.73	5.73	0.1	128040										5.73										0.68
80	PE	PE 18:0_20:4 M-H Atlas	PE 38:4	C43H78NO8P	M-H	766.54	4	12	5.48	5.48	5.48	5.48	5.48	0.1	1147754										5.48										0.82
77	PE	PE 38:5 M-H MSDIAL	PE 38:5	C43H76NO8P	M-H	764.525	4	7	4.98	4.98	4.98	4.98	4.98	0.1	422246										4.98										0.54
73	PE	PE 16:0_22:6 M-H Atlas	PE 38:6	C43H74NO8P	M-H	762.509	3	12	4.71	4.71	4.71	4.71	4.71	0.1			793879										4.71										0.65
97	PE	PE 40:6 M-H MSDIAL	PE 40:6	C45H78NO8P	M-H	790.54	3	12	5.34	5.34	5.34	5.34	5.34	0.1	339025										5.34										0.7
49	PE-O	PE O-16:1_20:4 M-H Atlas	PE O-36:5	C41H74NO7P	M-H	722.514	2	12	5.18	5.18	5.18	5.18	5.18	0.1	1.59799e+06										5.18										0.79
47	PE-O	PE O-16:1_20:5 M-H Atlas	PE O-36:6	C41H72NO7P	M-H	720.497	2	12	4.78	4.78	4.78	4.78	4.78	0.1			96581										4.78										0.7
69	PE-O	PE O-20:1_18:1 M-H Atlas	PE O-38:2	C43H84NO7P	M-H	756.591	2	12	6.95	6.95	6.95	6.95	6.95	0.1	36029.3										6.95										0.59
68	PE-O	PE O-20:1_18:2 M-H Atlas	PE O-38:3	C43H82NO7P	M-H	754.575	2	12	6.53	6.53	6.53	6.53	6.53	0.1	109976										6.53										0.73
65	PE-P	(2-aminoethoxy)[2-[icosa-5.8.11.14-tetraenoyloxy]-3-[octadec-1-en-1-yloxy]propoxy]phosphinic acid M-H MSDIAL	PE P-38:4	C43H78NO7P	M-H	750.538	3	5	5.14	5.14	5.14	5.14	5.14	0.1	1.30121e+06										5.14										0.64
59	PE-P	(2-aminoethoxy)[2-[docosa-4.7.10.13.16.19-hexaenoyloxy]-3-[hexadec-1-en-1-yloxy]propoxy]phosphinic acid M-H MSDIAL	PE P-38:6	C43H74NO7P	M-H	746.514	3	7	5.03	5.03	5.03	5.03	5.03	0.1	620636										5.03										0.69
84	PE-P	(2-aminoethoxy)[2-[docosa-4.7.10.13.16.19-hexaenoyloxy]-3-[octadeca-1.9-dien-1-yloxy]propoxy]phosphinic acid M-H MSDIAL	PE P-40:7	C45H76NO7P	M-H	772.529	4	12	5.12	5.12	5.12	5.12	5.12	0.1	360701										5.12										0.73
62	PG	PG 17:0_17:0 M-H Atlas	PG 34:0	C40H79O10P	M-H	749.534	3	5	5.1	5.1	5.1	5.1	5.1	0.1	1.83179e+06										5.1										0.84
60	PG	PG 34:1 M-H MSDIAL	PG 34:1	C40H77O10P	M-H	747.518	2	12	4.57	4.57	4.57	4.57	4.57	0.1	233910										4.57										0.54
125	PI	PI 34:1 M-H MSDIAL	PI 34:1	C43H81O13P	M-H	835.534	5	12	4.43	4.43	4.43	4.43	4.43	0.1	1.12183e+06										4.43										0.57
147	PI	PI 36:1 M-H MSDIAL	PI 36:1	C45H85O13P	M-H	863.566	4	11	5.02	5.02	5.02	5.02	5.02	0.1	759552										5.02										0.56
74	PS	PS 17:0_17:0 M-H Atlas	PS 34:0	C40H78NO10P	M-H	762.529	3	12	4.98	4.98	4.98	4.98	4.98	0.1	703363										4.98										0.64
48	SM	SM 30:0;2O/2:0 M+HCOO Atlas	SM 32:0	C37H77N2O6P	M+HCOO	721.551	1	7	4.07	4.07	4.07	4.07	4.07	0.1	58392.5										4.07										0.64
46	SM	SM 30:1;2O/2:0 M+HCOO Atlas	SM 32:1	C37H75N2O6P	M+HCOO	719.534	3	12	3.85	3.85	3.85	3.85	3.85	0.1	1.52695e+06										3.85										0.87
52	SM	SM 31:1;2O/2:0 M+HCOO Atlas	SM 33:1	C38H77N2O6P	M+HCOO	733.551	1	12	4.13	4.13	4.13	4.13	4.13	0.1	940191										4.13										0.77
64	SM	SM 32:0;2O/2:0 M+HCOO Atlas	SM 34:0	C39H81N2O6P	M+HCOO	749.582	1	6	4.66	4.66	4.66	4.66	4.66	0.1			330130										4.66										0.59
58	SM	SM 32:2;2O/2:0 M+HCOO Atlas	SM 34:2	C39H77N2O6P	M+HCOO	745.551	1	12	3.96	3.96	3.96	3.96	3.96	0.1	2.92237e+06										3.96										0.8
70	SM	SM 33:2;2O/2:0 M+HCOO Atlas	SM 35:2	C40H79N2O6P	M+HCOO	759.566	1	12	4.26	4.26	4.26	4.26	4.26	0.1	92584.4										4.26										0.52
90	SM	SM 34:0;2O/2:0 M+HCOO Atlas	SM 36:0	C41H85N2O6P	M+HCOO	777.613	1	6	5.29	5.29	5.29	5.29	5.29	0.1	111977										5.29										0.64
88	SM	SM 34:1;2O/2:0 M+HCOO Atlas	SM 36:1	C41H83N2O6P	M+HCOO	775.598	2	12	5.04	5.04	5.04	5.04	5.04	0.1	2445717										5.04										0.84
85	SM	SM 34:2;2O/2:0 M+HCOO Atlas	SM 36:2	C41H81N2O6P	M+HCOO	773.582	1	12	4.56	4.56	4.56	4.56	4.56	0.1	887274										4.56										0.78
83	SM	SM 34:3;2O/2:0 M+HCOO Atlas	SM 36:3	C41H79N2O6P	M+HCOO	771.566	1	12	4.12	4.12	4.12	4.12	4.12	0.1	183323										4.12										0.65
93	SM	SM 35:2;2O/2:0 M+HCOO Atlas	SM 37:2	C42H83N2O6P	M+HCOO	787.598	1	12	4.88	4.88	4.88	4.88	4.88	0.1			42606.2										4.88										0.62
104	SM	SM 36:1;2O/2:0 M+HCOO Atlas	SM 38:1	C43H87N2O6P	M+HCOO	803.629	1	12	5.71	5.71	5.71	5.71	5.71	0.1	2.38477e+06										5.71										0.7
102	SM	SM 36:2;2O/2:0 M+HCOO Atlas	SM 38:2	C43H85N2O6P	M+HCOO	801.614	1	12	5.19	5.19	5.19	5.19	5.19	0.1	590752										5.19										0.61
113	SM	SM 37:1;2O/2:0 M+HCOO Atlas	SM 39:1	C44H89N2O6P	M+HCOO	817.644	1	12	6.05	6.05	6.05	6.05	6.05	0.1	1.10135e+06										6.05										0.75
122	SM	SM 37:1;2O/3:0 M+HCOO Atlas	SM 40:1	C45H91N2O6P	M+HCOO	831.66	3	12	6.34	6.34	6.34	6.34	6.34	0.1	5704121										6.34										0.85
119	SM	SM 37:3;2O/3:0 M+HCOO Atlas	SM 40:3	C45H87N2O6P	M+HCOO	827.629	1	12	5.21	5.21	5.21	5.21	5.21	0.1	188178										5.21										0.6
132	SM	SM 37:1;2O/4:0 M+HCOO Atlas	SM 41:1	C46H93N2O6P	M+HCOO	845.676	1	12	6.65	6.65	6.65	6.65	6.65	0.1	3.49408e+06										6.65										0.71
128	SM	SM 37:3;2O/4:0 M+HCOO Atlas	SM 41:3	C46H89N2O6P	M+HCOO	841.644	2	12	5.55	5.55	5.55	5.55	5.55	0.1	179870										5.55										0.6
146	SM	SM 38:0;2O/4:0 M+HCOO Atlas	SM 42:0	C47H97N2O6P	M+HCOO	861.707	1	6	7.17	7.17	7.17	7.17	7.17	0.1	102866										7.17										0.64
143	SM	SM 37:2;2O/5:0 M+HCOO Atlas	SM 42:2	C47H93N2O6P	M+HCOO	857.676	2	12	6.37	6.37	6.37	6.37	6.37	0.1	11382408										6.37										0.83
140	SM	SM 37:3;2O/5:0 M+HCOO Atlas	SM 42:3	C47H91N2O6P	M+HCOO	855.661	1	12	5.83	5.83	5.83	5.83	5.83	0.1	4.10213e+06										5.83										0.71
158	SM	SM 37:1;2O/6:0 M+HCOO Atlas	SM 43:1	C48H97N2O6P	M+HCOO	873.706	1	12	7.17	7.17	7.17	7.17	7.17	0.1	464068										7.17										0.59
155	SM	SM 37:2;2O/6:0 M+HCOO Atlas	SM 43:2	C48H95N2O6P	M+HCOO	871.691	1	12	6.55	6.55	6.55	6.55	6.55	0.1	570005										6.55										0.55
154	SM	SM 37:3;2O/6:0 M+HCOO Atlas	SM 43:3	C48H93N2O6P	M+HCOO	869.675	1	12	6.12	6.12	6.12	6.12	6.12	0.1			165414										6.12										0.51
162	SM	SM 37:2;2O/7:0 M+HCOO Atlas	SM 44:2	C49H97N2O6P	M+HCOO	885.707	1	5	6.91	6.91	6.91	6.91	6.91	0.1	92404.8										6.91										0.66
Species that did not pass manual curation:
group	class	name	formula	adduct	feature_m/z	matching_peaks (median)	peak_shape (median)	Min.	1st Qu.	Median	3rd Qu.	Max.	%detected	DDA Neg 1	DDA Neg 10	DDA Neg 2	DDA Neg 3	DDA Neg 4	DDA Neg 5	DDA Neg 6	DDA Neg 7	DDA Neg 8	DDA Neg 9	RT_DDA Neg 1	RT_DDA Neg 10	RT_DDA Neg 2	RT_DDA Neg 3	RT_DDA Neg 4	RT_DDA Neg 5	RT_DDA Neg 6	RT_DDA Neg 7	RT_DDA Neg 8	RT_DDA Neg 9	score_DDA Neg 1	score_DDA Neg 10	score_DDA Neg 2	score_DDA Neg 3	score_DDA Neg 4	score_DDA Neg 5	score_DDA Neg 6	score_DDA Neg 7	score_DDA Neg 8	score_DDA Neg 9
87		(2-aminoethoxy)[2-[docosa-4.7.10.13.16.19-hexaenoyloxy]-3-[octadec-1-en-1-yloxy]propoxy]phosphinic acid M-H MSDIAL	C45H78NO7P	M-H	774.545	3	0	5.29	5.29	5.29	5.29	5.29	0.1	no_ms_feat_213267.3										5.29										0.54
145		{[3-hydroxy-2-tetracosanamidooctadec-4-en-1-yl]oxy}[2-(trimethylazaniumyl)ethoxy]phosphinic acid	C47H96N2O6P	M-H	859.693	2	0	7.16	7.16	7.16	7.16	7.16	0.1	no_ms_feat_6096121.5										7.16										0.54
31		Bilirubin M-H MSDIAL	C33H36N4O6	M-H	583.256	2	7	0.92	0.92	0.92	0.92	0.92	0.1	79344.5										0.92										0.52
43		Cer 26:0;2O/16:1;(2OH) M+HCOO Atlas	C42H83NO4	M+HCOO	710.631	2	8	7.07	7.07	7.07	7.07	7.07	0.1	39376.9										7.07										0.55
42		Cer 30:0;2O/12:1;(2OH) M+HCOO Atlas	C42H83NO4	M+HCOO	710.631	1	8	7.65	7.65	7.65	7.65	7.65	0.1	33390.4										7.65										0.52
1		FA 18:2+2O M-H MSDIAL	C18H32O4	M-H	311.223	3	0	0.66	0.66	0.66	0.66	0.66	0.1	no_ms_feat_778687.9										0.66										0.52
71		HexCer 22:1;2O/12:0;O M+HCOO Atlas	C40H77NO9	M+HCOO	760.558	1	9	4.54	4.54	4.54	4.54	4.54	0.1	64220.7										4.54										0.51
156		HexCer 22:1;2O/19:0;O M+CH3COO Atlas	C47H91NO9	M+CH3COO	872.681	1	0	6.53	6.53	6.53	6.53	6.53	0.1	no_ms_feat_57025.2										6.53										0.63
105	*	ISF of ((2-{[3-(hexadecanoyloxy)-2-[octadec-9-enoyloxy]propyl phosphono]oxy}ethyl)trimethylazanium M+FA-H MSDIAL)		ISF	745.558	0	10	5.15	5.15	5.15	5.15	5.15	0.1	133645										5.15										0.66
105	*	ISF of ((2-{[3-(hexadecanoyloxy)-2-[octadec-9-enoyloxy]propyl phosphono]oxy}ethyl)trimethylazanium M+FA-H MSDIAL)		ISF	744.556	0	12	5.14	5.14	5.14	5.14	5.14	0.1	259066										5.14										0.79
19	*	ISF of (Cer 18:1;2O/12:0 M+HCOO Atlas)		ISF	480.442	0	12	4.17	4.17	4.17	4.17	4.17	0.1	316536										4.17										0.83
40	*	ISF of (HexCer 28:1;2O/2:0 M+HCOO Atlas)		ISF	642.495	0	12	3.63	3.63	3.63	3.63	3.63	0.1	245411										3.63										0.79
142	*	ISF of (HexCer 38:1;2O/4:0 M+HCOO Atlas)		ISF	810.683	0	12	7.26	7.26	7.26	7.26	7.26	0.1	63890.3										7.26										0.55
12	*	ISF of (LPC 13:0 M+HCOO Atlas)		ISF	438.263	0	12	1.17	1.17	1.17	1.17	1.17	0.1	161415										1.17										0.68
17	*	ISF of (LPC 15:0 M+HCOO Atlas)		ISF	466.295	0	12	1.74	1.74	1.74	1.74	1.74	0.1	19396.3										1.74										0.53
28	*	ISF of (LPC 18:0 M+HCOO Atlas)		ISF	508.341	0	12	2.44	2.44	2.44	2.44	2.44	0.1	774553										2.44										0.87
33	*	ISF of (LPC 20:3 M+HCOO Atlas)		ISF	530.325	0	12	1.94	1.94	1.94	1.94	1.94	0.1	46577.7										1.94										0.55
32	*	ISF of (LPC 20:4 M+HCOO Atlas)		ISF	528.31	0	12	1.74	1.74	1.74	1.74	1.74	0.1	153064										1.74										0.69
53		LNAPE 18:2/N-18:2 M-H Atlas	C41H74NO8P	M-H	738.508	1	8	4.54	4.54	4.54	4.54	4.54	0.1	137387										4.54										0.53
82		LNAPE 18:2/N-20:1 M-H Atlas	C43H80NO8P	M-H	768.556	1	8	4.86	4.86	4.86	4.86	4.86	0.1			242161										4.86										0.53
21		LPC 16:0 M+HCOO Atlas	C24H50NO7P	M+HCOO	540.331	2	0	1.84	1.84	1.84	1.84	1.84	0.1	no_ms_feat_18419216.0										1.84										0.86
27		LPC 18:1 M+HCOO MSDIAL	C26H52NO7P	M+HCOO	566.346	4	0	1.96	1.96	1.96	1.96	1.96	0.1	no_ms_feat_4129745.5										1.96										0.82
26		LPC 18:2 M+HCOO Atlas	C26H50NO7P	M+HCOO	564.331	2	0	1.61	1.61	1.61	1.61	1.61	0.1	no_ms_feat_4436463.5										1.61										0.83
18		LPC O-16:0 M+HCOO Atlas	C24H52NO6P	M+HCOO	526.352	1	12	2.19	2.19	2.19	2.19	2.19	0.1	393614										2.19										0.69
100		PC 16:0_17:0 M+HCOO Atlas	C41H82NO8P	M+HCOO	792.58	2	0	5.21	5.21	5.21	5.21	5.21	0.1	no_ms_feat_162403.1										5.21										0.6
129		PC 16:0_20:4;O M+HCOO Atlas	C44H80NO9P	M+HCOO	842.556	1.5	12	3.45	3.46	3.46	3.46	3.47	0.2	1.47176e+06				1.55659e+06						3.47				3.45						0.54				0.52
150		PC 16:0_22:6;O M+HCOO Atlas	C46H80NO9P	M+HCOO	866.556	2	12	3.34	3.34	3.34	3.34	3.34	0.1	720658										3.34										0.65
103		PC 16:1_18:1 M+HCOO Atlas	C42H80NO8P	M+HCOO	802.561	3	0	4.59	4.59	4.59	4.59	4.59	0.1	no_ms_feat_24211302.0										4.59										0.68
114		PC 17:0_18:1 M+HCOO Atlas	C43H84NO8P	M+HCOO	818.59	3	0	5.33	5.33	5.33	5.33	5.33	0.1	no_ms_feat_510834.8										5.33										0.55
149		PC 17:0_22:6 M+HCOO Atlas	C47H82NO8P	M+HCOO	864.579	3	0	4.74	4.74	4.74	4.74	4.74	0.1			no_ms_feat_106032.2										4.74										0.65
164		PC 18:0_22:5;O M+HCOO Atlas	C48H84NO9P	M+HCOO	894.586	2	0	3.74	3.74	3.74	3.74	3.74	0.1	no_ms_feat_269369.4										3.74										0.62
116		PC 18:2_18:3 M+HCOO Atlas	C44H78NO8P	M+HCOO	824.546	2	0	4.04	4.04	4.04	4.04	4.04	0.1	no_ms_feat_1735976.5										4.04										0.53
151		PC 19:1_20:4 M+HCOO Atlas	C47H84NO8P	M+HCOO	866.594	3	0	4.92	4.92	4.92	4.92	4.92	0.1			no_ms_feat_72761.9										4.92										0.54
141		PC 20:1_18:2 M+HCOO Atlas	C46H86NO8P	M+HCOO	856.607	2	0	5.36	5.36	5.36	5.36	5.36	0.1	no_ms_feat_5813623.5										5.36										0.61
127		PC O-16:0_22:4 M+HCOO Atlas	C46H86NO7P	M+HCOO	840.615	2	0	5.49	5.49	5.49	5.49	5.49	0.1	no_ms_feat_1108861.9										5.49										0.53
75		PC O-16:1_16:0 M+HCOO Atlas	C40H80NO7P	M+HCOO	762.566	2	12	5.38	5.38	5.38	5.38	5.38	0.1	224375										5.38										0.66
92		PC O-16:1_18:2 M+HCOO Atlas	C42H80NO7P	M+HCOO	786.566	3	12	5.01	5.01	5.01	5.01	5.01	0.1	889299										5.01										0.78
107		PC O-16:1_20:4 M+HCOO Atlas	C44H80NO7P	M+HCOO	810.566	2	12	4.93	4.93	4.93	4.93	4.93	0.1	1.2097e+06										4.93										0.59
117		PC O-17:1_20:4 M+HCOO Atlas	C45H82NO7P	M+HCOO	824.581	2	9	5.19	5.19	5.19	5.19	5.19	0.1	89203.7										5.19										0.52
115		PC O-18:0_18:1 M+HCOO Atlas	C44H88NO7P	M+HCOO	818.627	2	7	6.15	6.15	6.15	6.15	6.15	0.1			157142										6.15										0.58
153		PC O-18:0_22:4 M+HCOO Atlas	C48H90NO7P	M+HCOO	868.645	3	0	6.1	6.1	6.1	6.1	6.1	0.1			no_ms_feat_295827.9										6.1										0.68
110		PC O-18:1_18:2 M+HCOO Atlas	C44H84NO7P	M+HCOO	814.598	2	0	5.18	5.18	5.18	5.18	5.18	0.1	no_ms_feat_317537.8										5.18										0.67
165		PC O-24:1_18:1 M+HCOO Atlas	C50H98NO7P	M+HCOO	900.707	2	0	7.38	7.38	7.38	7.38	7.38	0.1	no_ms_feat_69137.8										7.38										0.52
168		PC O-24:1_20:3 M+HCOO Atlas	C52H98NO7P	M+HCOO	924.701	2	0	7.11	7.11	7.11	7.11	7.11	0.1	no_ms_feat_130909.5										7.11										0.52
39		PE 16:0_16:1 M-H Atlas	C37H72NO8P	M-H	688.494	2	10	4.75	4.75	4.75	4.75	4.75	0.1			23116.6										4.75										0.58
56		PE 36:2 M-H MSDIAL	C41H78NO8P	M-H	742.541	1	0	5.42	5.42	5.42	5.42	5.42	0.1	no_ms_feat_1045631.2										5.42										0.74
51		PE O-15:1_22:6 M-H Atlas	C42H72NO7P	M-H	732.498	1	12	4.7	4.7	4.7	4.7	4.7	0.1			21067.9										4.7										0.51
50		PE O-16:0_20:4 M-H Atlas	C41H76NO7P	M-H	724.527	2	12	5.31	5.31	5.31	5.31	5.31	0.1	861964										5.31										0.71
66		PE O-18:1_20:4 M-H Atlas	C43H78NO7P	M-H	750.543	2	0	5.92	5.92	5.92	5.92	5.92	0.1	no_ms_feat_2732602.0										5.92										0.68
54		PE O-19:2_18:2 M-H Atlas	C42H78NO7P	M-H	738.541	1	12	4.43	4.43	4.43	4.43	4.43	0.1				31520.5										4.43										0.69
57		possibly an ISF --- (2-aminoethoxy)[2-[octadec-9-enoyloxy]-3-(octadecanoyloxy)propoxy]phosphinic acid M-H MSDIAL	C41H80NO8P	M-H	744.556	2	12	5.14	5.14	5.14	5.14	5.14	0.1	259066										5.14										0.62
11		possibly an ISF --- Cer 18:1;2O/12:0 M-H Atlas	C30H59NO3	M-H	480.442	7	12	4.17	4.17	4.17	4.17	4.17	0.1	316536										4.17										0.78
61		SM 32:1;2O/2:0 M+HCOO Atlas	C39H79N2O6P	M+HCOO	747.567	1	0	4.26	4.26	4.26	4.26	4.26	0.1	no_ms_feat_14499226.0										4.26										0.61
63		SM 33:1;3O M+HCOO Atlas	C38H77N2O7P	M+HCOO	749.542	1	11	3.93	3.93	3.93	3.93	3.93	0.1			19054.8										3.93										0.55
79		SM 34:0;3O M+HCOO Atlas	C39H81N2O7P	M+HCOO	765.576	1	12	4.13	4.13	4.13	4.13	4.13	0.1	79130.1										4.13										0.76
72		SM 34:2;3O M+HCOO Atlas	C39H77N2O7P	M+HCOO	761.545	1	12	3.76	3.76	3.76	3.76	3.76	0.1	42547.5										3.76										0.62
96		SM 35:1;2O/2:0 M+HCOO Atlas	C42H85N2O6P	M+HCOO	789.616	1	0	5.28	5.28	5.28	5.28	5.28	0.1	no_ms_feat_209587.5										5.28										0.53
134		SM 38:0;2O/3:0 M+HCOO Atlas	C46H95N2O6P	M+HCOO	847.693	1	0	6.88	6.88	6.88	6.88	6.88	0.1	no_ms_feat_78001.9										6.88										0.53
160		SM 42:0;3O M+HCOO Atlas	C47H97N2O7P	M+HCOO	877.701	1	9	6.65	6.65	6.65	6.65	6.65	0.1	54646.1										6.65										0.51
157		SM 42:2;3O M+HCOO Atlas	C47H93N2O7P	M+HCOO	873.67	2	12	6.07	6.07	6.07	6.07	6.07	0.1			62080										6.07										0.62
148		SM 42:7;3O M+HCOO Atlas	C47H83N2O7P	M+HCOO	863.595	1	12	4.96	4.96	4.96	4.96	4.96	0.1			41681.9										4.96										0.7

## Sheet: MS-Dial Pos
Species that passed manual curation:
PeakID	Title	Scans	RT left(min)	RT (min)	RT right (min)	Precursor m/z	Height	Area	Model masses	Adduct	Isotope	Comment	Reference RT	Reference m/z	Formula	Class	InChIKey	SMILES	Annotation tag (VS1.0)	RT matched	m/z matched	MS/MS matched	RT similarity	Dot product	Reverse dot product	Fragment presence %	Total score	S/N	Injection
653	CAR 12:0	260	0.560267	0.856033	1.13948	344.281	6876.75	64125.3	null	[M+H]+	M + 0		4.39	344.28	C19H37NO4	AcylCarn	FUJLYHJROOYKRA-UHFFFAOYSA-N	O=C([O-])CC(OC(=O)CCCCCCCCCCC)C[N+](C)(C)C	410	TRUE	TRUE	TRUE	99.9	22.9	77.6	100	100	15.41	1
636	CAR 13:1	254	0.502967	0.835983	1.2349	356.28	2788.42	29703.5	null	[M+H]+	M + 0		4.3	356.28	C20H37NO4	AcylCarn	HPQYHPXAWCGFCS-UHFFFAOYSA-N	O=C([O-])CC(OC(=O)CCCCCCCC=CCCC)C[N+](C)(C)C	410	TRUE	TRUE	TRUE	99.9	9.5	87.2	100	100	5.35905	1
694	CAR 14:1	326	0.900267	1.0953	1.45718	370.297	7455.6	76184.8	null	[M+H]+	M + 0		4.8	370.295	C21H39NO4	AcylCarn	ABVVZYXTZLEOHP-UHFFFAOYSA-N	O=C([O-])CC(OC(=O)CCCCCCCC=CCCCC)C[N+](C)(C)C	410	TRUE	TRUE	TRUE	99.9	23.4	86.5	100	100	7.21791	1
881	CAR 16:0	560	1.7807	1.90555	2.09003	400.342	22706.6	141396	null	[M+H]+	M + 0		6.08	400.342	C23H45NO4	AcylCarn	XOMRRQXKHMYMOC-UHFFFAOYSA-N	O=C([O-])CC(OC(=O)CCCCCCCCCCCCCCC)C[N+](C)(C)C	410	TRUE	TRUE	TRUE	99.9	47.1	85.8	100	100	25.7166	1
1117	CAR 18:0	716	2.2487	2.36723	2.47512	428.373	10560.1	59143.1	null	[M+H]+	M + 0	similar chromatogram in higher mz_1124	6.69	428.373	C25H49NO4	AcylCarn	FNPHNLNTJNMAEE-UHFFFAOYSA-N	O=C([O-])CC(OC(=O)CCCCCCCCCCCCCCCCC)C[N+](C)(C)C	410	TRUE	TRUE	TRUE	99.9	13.5	79.8	100	100	7.92083	1
983	CAR 18:1	602	1.79362	2.02485	2.33667	426.358	34949.6	209105	null	[M+H]+	M + 0		6.25	426.358	C25H47NO4	AcylCarn	IPOLTUVFXFHAHI-UHFFFAOYSA-N	O=C([O-])CC(OC(=O)CCCCCCCC=CCCCCCCCC)C[N+](C)(C)C	410	TRUE	TRUE	TRUE	99.9	39.6	88	100	100	40.8582	1
6106	CE 18:2	3533	9.91383	10.0793	10.2492	666.618	447741	2.49093e+06	null	[M+NH4]+	M + 0	adduct linked to 6103_[M+H]+	14.51	666.618	C45H76O2	CE	NAACPBBQTFFYQB-UHFFFAOYSA-N	O=C(OC1CC2=CCC3C(CCC4(C)C(CCC34)C(C)CCCC(C)C)C2(C)CC1)CCCCCCCC=CCC=CCCCCC	410	TRUE	TRUE	TRUE	99.9	51.1	70.9	100	100	164.956	1
5635	CE 18:3	3395	9.5932	9.75773	9.91383	664.602	23864.6	139358	null	[M+NH4]+	M + 0	adduct linked to 5656_[M+H]+	14.3	664.603	C45H74O2	CE	FYMCIBHUFSIWCE-UHFFFAOYSA-N	O=C(OC1CC2=CCC3C(CCC4(C)C(CCC34)C(C)CCCC(C)C)C2(C)CC1)CCCCCCCC=CCC=CCC=CCC	410	TRUE	TRUE	TRUE	99.9	41.8	75.4	100	100	14.7859	1
5658	CE 20:3	2380	9.99328	10.1396	10.2853	692.632	18819.4	133867	null	[M+NH4]+	M + 0	similar chromatogram in higher mz_5660; similar chromatogram in higher mz_5668	14.58	692.634	C47H78O2	CE	ARRNWLFGLUXSFU-UHFFFAOYSA-N	O=C(OC1CC2=CCC3C(CCC4(C)C(CCC34)C(C)CCCC(C)C)C2(C)CC1)CCCCCCCCCC=CCC=CCC=CCC	410	TRUE	TRUE	TRUE	99.9	46.6	78.9	100	100	13.884	4
4736	CE 20:4	2502	9.68248	9.88438	10.228	690.618	48617.4	315722	null	[M+NH4]+	M + 0	adduct linked to 4733_[M+H]+; adduct linked to 4739_[M+Na]+	14.37	690.618	C47H76O2	CE	HZUAPDDXDDVFOX-UHFFFAOYSA-N	O=C(OC1CC2=CCC3C(CCC4(C)C(CCC34)C(C)CCCC(C)C)C2(C)CC1)CCCCCCC=CCC=CCC=CCC=CCC	410	TRUE	TRUE	TRUE	99.9	45.4	71.6	100	100	84.3257	2
4430	CE 20:5	2412	9.2783	9.5638	9.7247	688.601	18922.5	132021	null	[M+NH4]+	M + 0	adduct linked to 4429_[M+H]+	14.23	688.603	C47H74O2	CE	XZFUGMCJZFRBKF-UHFFFAOYSA-N	O=C(OC1CC2=CCC3C(CCC4(C)C(CCC34)C(C)CCCC(C)C)C2(C)CC1)CCCC=CCC=CCC=CCC=CCC=CCC	410	TRUE	TRUE	TRUE	99.9	30.5	77.2	100	100	9.27875	2
5608	CE 22:6	3383	9.57007	9.727	9.96073	714.619	57601.6	310097	null	[M+NH4]+	M + 0	adduct linked to 5606_[M+H]+; similar chromatogram in higher mz_5587	14.21	714.618	C49H76O2	CE	VOEVEGPMRIYYKC-UHFFFAOYSA-N	O=C(OC1CC2=CCC3C(CCC4(C)C(CCC34)C(C)CCCC(C)C)C2(C)CC1)CCC=CCC=CCC=CCC=CCC=CCC=CCC	410	TRUE	TRUE	TRUE	99.9	42.6	68.3	100	97.9	25.2552	1
2089	Cer 30:1;2O|Cer 18:1;2O/12:0	1313	3.90422	4.14963	4.42263	482.457	135119	758034	null	[M+H]+	M + 0	adduct linked to 2085_[M+H-H2O]+	8.54	482.457	C30H59NO3	Cer	HXFPPRPLRSPNIB-UHFFFAOYSA-N	O=C(NC(CO)C(O)C=CCCCCCCCCCCCCC)CCCCCCCCCCC	410	TRUE	TRUE	TRUE	99.9	45.8	65.7	100	100	68.4602	1
4385	Cer 41:1;2O|Cer 17:1;2O/24:0	2579	7.42825	7.66977	7.83415	636.629	21180.5	160214	null	[M+H]+	M + 0	similar chromatogram in higher mz_4381	13.09	636.629	C41H81NO3	Cer	OWQPALVMZWREMV-UHFFFAOYSA-N	O=C(NC(CO)C(O)C=CCCCCCCCCCCCC)CCCCCCCCCCCCCCCCCCCCCCC	410	TRUE	TRUE	TRUE	99.9	20.2	68.6	100	100	11.6939	1
4341	Cer 42:2;2O|Cer 18:2;2O/24:0	2519	7.44768	7.50362	7.58822	648.629	15583.5	93656.2	null	[M+H]+	M + 0		13.06	648.629	C42H81NO3	Cer	ZCUCZYYSYGKQQV-UHFFFAOYSA-N	O=C(NC(CO)C(O)C=CCCC=CCCCCCCCCC)CCCCCCCCCCCCCCCCCCCCCCC	410	TRUE	TRUE	TRUE	99.8	51.7	57.5	100	100	15.6038	1
3715	DG 30:0|DG 15:0_15:0	1997	5.62315	5.90995	6.1707	558.51	59503.5	368436	null	[M+NH4]+	M + 0	adduct linked to 3713_[M+H]+	10.19	558.509	C33H64O5	DG	FWYXULJVROPNGE-UHFFFAOYSA-N	O=C(OCC(OC(=O)CCCCCCCCCCCCCC)CO)CCCCCCCCCCCCCC	410	TRUE	TRUE	TRUE	99.9	55.6	82.7	100	100	63.7237	1
4145	DG 34:1|DG 16:0_18:1	2261	6.34873	6.66982	6.95425	612.554	36831.2	277031	null	[M+NH4]+	M + 0	adduct linked to 4144_[M+H]+; similar chromatogram in higher mz_4127; similar chromatogram in higher mz_4130; similar chromatogram in higher mz_4135	11.7	612.556	C37H70O5	DG	YEJYLHKQOBOSCP-UHFFFAOYSA-N	O=C(OCC(OC(=O)CCCCCCCC=CCCCCCCCC)CO)CCCCCCCCCCCCCCC	410	TRUE	TRUE	TRUE	99.9	31.7	77.1	100	100	15.538	1
3899	DG 34:2|DG 16:0_18:2	2093	6.01532	6.18353	6.42407	610.54	48298.6	410111	null	[M+NH4]+	M + 0	adduct linked to 3898_[M+H]+	10.84	610.541	C37H68O5	DG	SVXWJFFKLMLOHO-UHFFFAOYSA-N	O=C(OCC(OC(=O)CCCCCCCC=CCC=CCCCCC)CO)CCCCCCCCCCCCCCC	410	TRUE	TRUE	TRUE	99.9	53.8	75.3	100	100	20.2163	1
3506	DG 34:3|DG 16:0_18:3	1907	5.48042	5.68167	5.78665	608.526	7697.13	84023.4	null	[M+NH4]+	M + 0		10.21	608.525	C37H66O5	DG	UHPKYXAUVQOHQL-UHFFFAOYSA-N	O=C(OCC(OC(=O)CCCCCCCC=CCC=CCC=CCC)CO)CCCCCCCCCCCCCCC	410	TRUE	TRUE	TRUE	99.9	6.3	81.8	100	100	3.3451	1
4160	DG 36:2|DG 18:1_18:1	2291	6.61608	6.75368	7.03007	638.573	39438.4	362183	null	[M+NH4]+	M + 0		12.14	638.572	C39H72O5	DG	AFSHUZFNMVJNKX-UHFFFAOYSA-N	O=C(OCC(OC(=O)CCCCCCCC=CCCCCCCCC)CO)CCCCCCCC=CCCCCCCCC	410	TRUE	TRUE	TRUE	99.9	41	73.5	100	100	16.5598	1
3949	DG 36:3|DG 18:1_18:2	2135	6.15947	6.31207	6.5513	636.556	69238.6	617652	null	[M+NH4]+	M + 0	adduct linked to 3983_[M+Na]+	11.05	636.556	C39H70O5	DG	BLZVZPYMHLXLHG-UHFFFAOYSA-N	O=C(OCC(OC(=O)CCCCCCCC=CCC=CCCCCC)CO)CCCCCCCC=CCCCCCCCC	410	TRUE	TRUE	TRUE	99.9	56.7	85.9	100	100	38.9687	1
3667	DG 36:4|DG 18:1_18:3	1967	5.65517	5.83332	6.03867	634.543	36735.3	369932	null	[M+NH4]+	M + 0		10.45	634.541	C39H68O5	DG	YAKOEWASAGCYLB-UHFFFAOYSA-N	O=C(OCC(OC(=O)CCCCCCCC=CCC=CCC=CCC)CO)CCCCCCCC=CCCCCCCCC	410	TRUE	TRUE	TRUE	99.9	14.3	78.6	100	100	21.7913	1
3362	DG 36:5|DG 18:2_18:3	1817	5.26148	5.40258	5.58852	632.523	4871.42	65056.2	null	[M+NH4]+	M + 0	adduct linked to 3361_[M+Na]+	9.8	632.525	C39H66O5	DG	PGXBELQFNRPKBC-UHFFFAOYSA-N	O=C(OCC(OC(=O)CCCCCCCC=CCC=CCC=CCC)CO)CCCCCCCC=CCC=CCCCCC	410	TRUE	TRUE	TRUE	99.9	28.8	71.8	100	100	2.72417	1
1821	Hex2Cer 30:1;2O|Hex2Cer 18:1;2O/12:0	1049	3.19108	3.3752	3.52683	806.563	148889	1.01015e+06	null	[M+H]+	M + 0	found in higher mz's MsMs_1808	8	806.562	C42H79NO13	Hex2Cer	KNWHKVBHCLQVFX-UHFFFAOYSA-N	O=C(NC(COC1OC(CO)C(OC2OC(CO)C(O)C(O)C2O)C(O)C1O)C(O)C=CCCCCCCCCCCCCC)CCCCCCCCCCC	410	TRUE	TRUE	TRUE	99.9	58.9	73.8	100	100	115.024	1
2353	Hex2Cer 34:1;2O|Hex2Cer 18:1;2O/16:0	1433	4.3003	4.44595	4.72952	862.624	106031	606167	null	[M+H]+	M + 0		8.96	862.625	C46H87NO13	Hex2Cer	HLIJNIKSBCIDGO-UHFFFAOYSA-N	O=C(NC(COC1OC(CO)C(OC2OC(CO)C(O)C(O)C2O)C(O)C1O)C(O)C=CCCCCCCCCCCCCC)CCCCCCCCCCCCCCC	410	TRUE	TRUE	TRUE	99.9	49.7	72	100	100	84.3256	1
3637	Hex2Cer 42:3;2O|Hex2Cer 21:0;2O/21:3	1955	5.65517	5.80962	6.02692	970.72	8950.98	52261.8	null	[M+H]+	M + 0		11.04	970.719	C54H99NO13	Hex2Cer	VBYIKRGGQIUYHT-UHFFFAOYSA-N	O=C(NC(COC1OC(CO)C(OC2OC(CO)C(O)C(O)C2O)C(O)C1O)C(O)CCCCCCCCCCCCCCCCCC)CCCCCCCC=CCC=CCC=CCCCCC	410	TRUE	TRUE	TRUE	99.9	23.5	67.8	100	100	6.78123	1
695	LPC 13:0	350	0.856033	1.18563	1.50122	454.292	204440	1.69156e+06	null	[M+H]+	M + 0	adduct linked to 698_[M+Na]+	5.06	454.293	C21H44NO7P	LPC	WNRCJJWBAXNAPE-UHFFFAOYSA-N	O=C(OCC(O)COP(=O)([O-])OCC[N+](C)(C)C)CCCCCCCCCCCC	410	TRUE	TRUE	TRUE	99.9	66.6	40.1	100	94.6	72.8446	1
733	LPC 14:0/0:0	428	1.16255	1.48295	1.63657	468.307	38208.3	298384	null	[M+H]+	M + 0		5.72	468.308	C22H46NO7P	LPC	VXUOFDJKYGDUJI-UHFFFAOYSA-N	O=C(OCC(O)COP(=O)([O-])OCC[N+](C)(C)C)CCCCCCCCCCCCC	410	TRUE	TRUE	TRUE	99.9	51.4	93.1	100	100	23.849	1
795	LPC 15:0	512	1.52025	1.76002	1.99292	482.326	43889.1	304852	null	[M+H]+	M + 0		5.98	482.324	C23H48NO7P	LPC	RJZVWDTYEWCUAR-UHFFFAOYSA-N	O=C(OCC(O)COP(=O)([O-])OCC[N+](C)(C)C)CCCCCCCCCCCCCC	410	TRUE	TRUE	TRUE	99.9	56.8	84.7	100	100	25.5902	1
961	LPC 16:0/0:0	596	1.7807	2.00837	2.36723	496.344	6205392	40854028	null	[M+H]+	M + 0	adduct linked to 972_[M+Na]+; found in higher mz's MsMs_949; found in higher mz's MsMs_976	6.21	496.34	C24H50NO7P	LPC	ASWBNKHCZGQVJV-UHFFFAOYSA-N	O=C(OCC(O)COP(=O)([O-])OCC[N+](C)(C)C)CCCCCCCCCCCCCCC	410	TRUE	TRUE	TRUE	99.9	60.2	93.9	100	100	2858.25	1
772	LPC 16:1/0:0	476	1.31588	1.63657	2.00837	494.325	85175.1	772092	null	[M+H]+	M + 0		5.86	494.324	C24H48NO7P	LPC	LFUDDCMNKWEORN-UHFFFAOYSA-N	O=C(OCC(O)COP(=O)([O-])OCC[N+](C)(C)C)CCCCCCCC=CCCCCCC	410	TRUE	TRUE	TRUE	99.9	63.6	93.9	100	100	71.7931	1
1048	LPC 17:0/0:0	668	1.98018	2.23095	2.43185	510.354	97435.4	788704	null	[M+H]+	M + 0		6.4	510.355	C25H52NO7P	LPC	SRRQPVVYXBTRQK-UHFFFAOYSA-N	O=C(OCC(O)COP(=O)([O-])OCC[N+](C)(C)C)CCCCCCCCCCCCCCCC	410	TRUE	TRUE	TRUE	99.9	62.4	92.7	100	100	70.7847	1
1147	LPC 18:0/0:0	746	2.21045	2.44368	2.70692	524.373	4.94026e+06	27454180	null	[M+H]+	M + 0	adduct linked to 1162_[M+Na]+; similar chromatogram in higher mz_1148; similar chromatogram in higher mz_1150; similar chromatogram in higher mz_1151; similar chromatogram in higher mz_1156; similar chromatogram in higher mz_1140; similar chromatogram in higher mz_1164; similar chromatogram in higher mz_1143; similar chromatogram in higher mz_1168	6.73	524.371	C26H54NO7P	LPC	IHNKQIMGVNPMTC-UHFFFAOYSA-N	O=C(OCC(O)COP(=O)([O-])OCC[N+](C)(C)C)CCCCCCCCCCCCCCCCC	410	TRUE	TRUE	TRUE	99.9	78	91.4	100	100	4293.63	1
995	LPC 18:1	626	1.88213	2.09003	2.41318	522.356	1.38682e+06	9876067	null	[M+H]+	M + 0		6.27	522.355	C26H52NO7P	LPC	YAMUFBLWGFFICM-UHFFFAOYSA-N	O=C(OCC(O)COP(=O)([O-])OCC[N+](C)(C)C)CCCCCCCC=CCCCCCCCC	410	TRUE	TRUE	TRUE	99.9	70.8	77.5	100	100	943.622	1
812	LPC 18:2	518	1.48295	1.7807	2.16005	520.342	2110074	12781772	null	[M+H]+	M + 0	found in higher mz's MsMs_824	5.97	520.34	C26H50NO7P	LPC	SPJFYYJXNPEZDW-UHFFFAOYSA-N	O=C(OCC(O)COP(=O)([O-])OCC[N+](C)(C)C)CCCCCCCC=CCC=CCCCCC	410	TRUE	TRUE	TRUE	99.9	76.3	82.3	100	100	1571.13	1
736	LPC 18:3	428	1.27723	1.48295	1.7807	518.322	18692.7	200428	null	[M+H]+	M + 0		5.74	518.324	C26H48NO7P	LPC	WKQNRCYKYCKESD-UHFFFAOYSA-N	O=C(OCC(O)COP(=O)([O-])OCC[N+](C)(C)C)CCCCCCCC=CCC=CCC=CCC	410	TRUE	TRUE	TRUE	99.9	54.6	93.7	100	100	14.9736	1
1200	LPC 20:1/0:0	764	2.33667	2.49777	2.66112	550.388	29622.4	206596	null	[M+H]+	M + 0		6.99	550.387	C28H56NO7P	LPC	YYSFWGQAKJTHRE-UHFFFAOYSA-N	O=C(OCC(O)COP(=O)([O-])OCC[N+](C)(C)C)CCCCCCCCCC=CCCCCCCCC	410	TRUE	TRUE	TRUE	99.9	51.3	83.1	100	100	15.634	1
1037	LPC 20:2	662	2.03855	2.21045	2.33667	548.373	27440.6	181593	null	[M+H]+	M + 0		6.57	548.371	C28H54NO7P	LPC	YYQVCMMXPIJVHY-UHFFFAOYSA-N	O=C(OCC(O)COP(=O)([O-])OCC[N+](C)(C)C)CCCCCCCCCC=CCC=CCCCCC	410	TRUE	TRUE	TRUE	99.9	63.9	87.2	100	100	15.6457	1
799	LPC 20:4/0:0	512	1.5584	1.76002	1.9687	544.342	505843	3.33179e+06	null	[M+H]+	M + 0	adduct linked to 801_[M+Na]+	5.86	544.34	C28H50NO7P	LPC	GOMVPVRDBLLHQC-UHFFFAOYSA-N	O=C(OCC(O)COP(=O)([O-])OCC[N+](C)(C)C)CCCCCCC=CCC=CCC=CCC=CCC	410	TRUE	TRUE	TRUE	99.9	68.1	93.8	100	100	305.411	1
726	LPC 20:5	422	1.2349	1.45718	1.57922	542.325	20982.9	175227	null	[M+H]+	M + 0		5.52	542.324	C28H48NO7P	LPC	PDIGSOAOQOXRDU-UHFFFAOYSA-N	O=C(OCC(O)COP(=O)([O-])OCC[N+](C)(C)C)CCCC=CCC=CCC=CCC=CCC=CCC	410	TRUE	TRUE	TRUE	99.9	25.4	78.5	100	100	8.3982	1
856	LPC 22:5	542	1.65827	1.84292	1.92802	570.356	30046.5	225301	null	[M+H]+	M + 0		5.96	570.355	C30H52NO7P	LPC	BIEOSECQPGGZMF-UHFFFAOYSA-N	O=C(OCC(O)COP(=O)([O-])OCC[N+](C)(C)C)CCCCCC=CCC=CCC=CCC=CCC=CCC	410	TRUE	TRUE	TRUE	99.9	24.9	75.5	100	100	11.4621	1
786	LPC 22:6/0:0	494	1.50122	1.6979	1.82393	568.34	80048.5	549019	null	[M+H]+	M + 0	adduct linked to 788_[M+Na]+	5.67	568.34	C30H50NO7P	LPC	LSOWKZULVQWMLY-UHFFFAOYSA-N	O=C(OCC(O)COP(=O)([O-])OCC[N+](C)(C)C)CCC=CCC=CCC=CCC=CCC=CCC=CCC	410	TRUE	TRUE	TRUE	99.9	65.5	93.3	100	100	36.8389	1
754	LPE 14:0	446	1.25212	1.5456	1.6979	426.26	62991.7	442706	null	[M+H]+	M + 0	similar chromatogram in higher mz_757; similar chromatogram in higher mz_760	5.5	426.262	C19H40NO7P	LPE	RPXHXZNGZBHSMJ-UHFFFAOYSA-N	O=C(OCC(O)COP(=O)(O)OCCN)CCCCCCCCCCCCC	410	TRUE	TRUE	TRUE	99.9	43.5	73.9	100	100	50.4102	1
992	LPE 16:0	620	1.90555	2.0691	2.2809	454.292	20807	142591	null	[M+H]+	M + 0		6.33	454.293	C21H44NO7P	LPE	YVYMBNSKXOXSKW-UHFFFAOYSA-N	O=C(OCC(O)COP(=O)(O)OCCN)CCCCCCCCCCCCCCC	410	TRUE	TRUE	TRUE	99.9	36.7	73.9	100	100	7.4142	1
854	LPE 18:2	542	1.65827	1.84292	2.02485	478.292	23082.5	153327	null	[M+H]+	M + 0		6.13	478.293	C23H44NO7P	LPE	DBHKHNGBVGWQJE-UHFFFAOYSA-N	O=C(OCC(O)COP(=O)(O)OCCN)CCCCCCCC=CCC=CCCCCC	410	TRUE	TRUE	TRUE	99.9	24.8	58.7	100	100	19.2616	1
836	LPE 20:4	530	1.61753	1.80708	1.9687	502.292	23520.4	165470	null	[M+H]+	M + 0	similar chromatogram in higher mz_841; similar chromatogram in higher mz_844; similar chromatogram in higher mz_850; similar chromatogram in higher mz_852	5.83	502.293	C25H44NO7P	LPE	JPNPIRVRGLGTRE-UHFFFAOYSA-N	O=C(OCC(O)COP(=O)(O)OCCN)CCCCCCC=CCC=CCC=CCC=CCC	410	TRUE	TRUE	TRUE	99.9	23.1	56.6	100	100	11.7845	1
5034	TG 54:3;2O|TG 15:0_21:3_18:0;2O	2987	8.46473	8.67558	9.04993	934.805	26343.8	262362	null	[M+NH4]+	M + 0		13.82	934.807	C57H104O8	OxTG	FRUGQNDKZOUOBR-UHFFFAOYSA-N	O=C(OCC(OC(=O)CCCCCCCC=CCC=CCC=CCCCCC)COC(=O)CCCCCCCC(O)C(O)CCCCCCCC)CCCCCCCCCCCCCC	410	TRUE	TRUE	TRUE	99.9	14.5	61.2	100	100	18.74	1
4664	TG 54:5;2O|TG 18:1_18:2_18:2;2O	2687	7.72477	7.9526	8.19482	930.775	108395	1.05246e+06	null	[M+NH4]+	M + 0		13.6	930.776	C57H100O8	OxTG	NALWCCZJOXVHMH-UHFFFAOYSA-N	O=C(OCC(OC(=O)CCCCCCCC=CCC=CCCCCC)COC(=O)CCCCCC(O)C(O)C=CCC=CCCCCC)CCCCCCCC=CCCCCCCCC	410	TRUE	TRUE	TRUE	99.8	21.7	74.1	100	100	166.817	1
4355	TG 54:6;2O|TG 18:2_18:2_18:2;2O	2555	7.41198	7.60518	7.68532	928.759	33781.2	280141	null	[M+NH4]+	M + 0		13.42	928.76	C57H98O8	OxTG	WJBZGNANTKYZFX-UHFFFAOYSA-N	O=C(OCC(OC(=O)CCCCCCCC=CCC=CCCCCC)COC(=O)CCCCCC(O)C(O)C=CCC=CCCCCC)CCCCCCCC=CCC=CCCCCC	410	TRUE	TRUE	TRUE	99.8	23.5	65.1	100	100	54.3281	1
1799	PC 26:0|PC 13:0_13:0	1043	3.15632	3.35935	3.682	650.475	554784	3.24935e+06	null	[M+H]+	M + 0		7.86	650.476	C34H68NO8P	PC	RLNYFMQMIIHWFV-UHFFFAOYSA-N	O=C(OCC(OC(=O)CCCCCCCCCCCC)COP(=O)([O-])OCC[N+](C)(C)C)CCCCCCCCCCCC	410	TRUE	TRUE	TRUE	99.9	70.8	79.8	100	100	531.431	1
2323	PC 30:0|PC 14:0_16:0	1421	4.19528	4.42263	4.65583	706.538	283084	1.56955e+06	null	[M+H]+	M + 0		8.93	706.538	C38H76NO8P	PC	RFVFQQWKPSOBED-UHFFFAOYSA-N	O=C(OCC(OC(=O)CCCCCCCCCCCCCCC)COP(=O)([O-])OCC[N+](C)(C)C)CCCCCCCCCCCCC	410	TRUE	TRUE	TRUE	99.9	70.6	73	100	100	159.996	1
1990	PC 30:1	1247	3.82688	3.96228	4.17655	704.521	17630.2	127445	null	[M+H]+	M + 0	similar chromatogram in higher mz_1992; similar chromatogram in higher mz_1994	8.4	704.523	C38H74NO8P	PC	FQJLUZIOXUOYQV-UHFFFAOYSA-N	O=C(OCC(OC(=O)CCCCCCCCCCCC=CCCCCCCCCCC)COP(=O)([O-])OCC[N+](C)(C)C)CCCCC	420	TRUE	TRUE	TRUE	99.9	17.2	57.1	100	82.9	11.1995	1
2639	PC 31:0|PC 12:0_19:0	1505	4.48462	4.59512	4.65583	720.554	23035.7	129487	null	[M+H]+	M + 0		9.33	720.554	C39H78NO8P	PC	WMOFTJILTZIKIH-UHFFFAOYSA-N	O=C(OCC(OC(=O)CCCCCCCCCCCCCCCCCC)COP(=O)([O-])OCC[N+](C)(C)C)CCCCCCCCCCC	410	TRUE	TRUE	TRUE	99.9	41.4	69.7	100	100	16.4148	1
3040	PC 32:0|PC 16:0_16:0	1667	4.79993	5.0285	5.30467	734.573	1.96709e+06	11522055	null	[M+H]+	M + 0		9.57	734.569	C40H80NO8P	PC	KILNVBDSWZSGLL-UHFFFAOYSA-N	O=C(OCC(OC(=O)CCCCCCCCCCCCCCC)COP(=O)([O-])OCC[N+](C)(C)C)CCCCCCCCCCCCCCC	410	TRUE	TRUE	TRUE	99.9	56.3	78.1	100	100	1409.66	1
2474	PC 32:1	1481	4.25487	4.5464	4.94325	732.556	5247983	25515824	null	[M+H]+	M + 0	found in higher mz's MsMs_2546	9.03	732.554	C40H78NO8P	PC	NXASLICYTANYBI-UHFFFAOYSA-N	O=C(OCC(OC(=O)CCCCCCCC=CCCCCCCCC)COP(=O)([O-])OCC[N+](C)(C)C)CCCCCCCCCCCCC	420	TRUE	TRUE	TRUE	99.9	69.1	71.6	100	90.8	3313.41	1
2054	PC 32:2	1295	3.89222	4.09767	4.31695	730.537	194872	1.21325e+06	null	[M+H]+	M + 0	similar chromatogram in higher mz_2058	8.59	730.538	C40H76NO8P	PC	GPWHCUUIQMGELX-UHFFFAOYSA-N	O=C(OCC(OC(=O)CCCCCCCC=CCCCCCC)COP(=O)([O-])OCC[N+](C)(C)C)CCCCCCCC=CCCCCCC	420	TRUE	TRUE	TRUE	99.9	56.8	76.8	100	91	151.939	1
3208	PC 33:0	1745	5.0285	5.21737	5.30467	748.585	52452.6	345037	null	[M+H]+	M + 0		9.94	748.585	C41H82NO8P	PC	CNHYMCCAIZQMPA-UHFFFAOYSA-N	O=C(OCC(OC(=O)CCCCCCCCCCCCCCCC)COP(=O)([O-])OCC[N+](C)(C)C)CCCCCCCCCCCCCCC	420	TRUE	TRUE	TRUE	99.9	60.4	68.8	100	89.8	31.6721	1
2863	PC 33:1|PC 10:0_23:1	1589	4.6068	4.81662	5.01425	746.571	280125	1.75733e+06	null	[M+H]+	M + 0		9.42	746.569	C41H80NO8P	PC	PTAWOEBWJQYEEA-UHFFFAOYSA-N	O=C(OCC(OC(=O)CCCCCCCCCCC=CCCCCCCCCCC)COP(=O)([O-])OCC[N+](C)(C)C)CCCCCCCCC	410	TRUE	TRUE	TRUE	99.9	3.9	66.3	100	100	122.725	1
2280	PC 33:2	1403	4.17655	4.37953	4.52158	744.556	246703	1.44359e+06	null	[M+H]+	M + 0		8.89	744.554	C41H78NO8P	PC	DGBYUHHIADYUMU-UHFFFAOYSA-N	O=C(OCC(OC(=O)CCCCCCCC=CCC=CCCCCC)COP(=O)([O-])OCC[N+](C)(C)C)CCCCCCCCCCCCCC	420	TRUE	TRUE	TRUE	99.9	71.2	68.6	100	90.5	137.523	1
3495	PC 34:0	1901	5.52363	5.65517	5.90995	762.604	276043	1.83372e+06	null	[M+H]+	M + 0	similar chromatogram in higher mz_3498; similar chromatogram in higher mz_3502	10.52	762.601	C42H84NO8P	PC	RTWAYAIMWLNAJW-UHFFFAOYSA-N	O=C(OCC(OC(=O)CCCCCCCCCCCCCCCC)COP(=O)([O-])OCC[N+](C)(C)C)CCCCCCCCCCCCCCCC	420	TRUE	TRUE	TRUE	99.9	77.7	73.2	100	91.3	227.474	1
3108	PC 34:1|PC 16:0_18:1	1703	4.84545	5.11217	5.60752	760.59	7.48814e+06	66428188	null	[M+H]+	M + 0		9.76	760.585	C42H82NO8P	PC	WTJKGGKOPKCXLL-UHFFFAOYSA-N	O=C(OCC(OC(=O)CCCCCCCC=CCCCCCCCC)COP(=O)([O-])OCC[N+](C)(C)C)CCCCCCCCCCCCCCC	410	TRUE	TRUE	TRUE	99.9	79.9	72.1	100	100	5897.94	1
2797	PC 34:2|PC 16:0_18:2	1547	4.42263	4.71253	5.13955	758.572	7274993	72436936	null	[M+H]+	M + 0	adduct linked to 2814_[M+Na]+	9.3	758.569	C42H80NO8P	PC	JLPULHDHAOZNQI-UHFFFAOYSA-N	O=C(OCC(OC(=O)CCCCCCCC=CCC=CCCCCC)COP(=O)([O-])OCC[N+](C)(C)C)CCCCCCCCCCCCCCC	410	TRUE	TRUE	TRUE	99.9	78.5	72.1	100	100	4910.87	1
2209	PC 34:3|PC 19:1_15:2	1367	4.06483	4.2858	4.52158	756.554	610079	7198922	null	[M+H]+	M + 0	similar chromatogram in higher mz_2175	8.88	756.554	C42H78NO8P	PC	RRCQTMDXJPWCTK-UHFFFAOYSA-N	O=C(OCC(OC(=O)CCCCCCC=CCC=CCCC)COP(=O)([O-])OCC[N+](C)(C)C)CCCCCCCC=CCCCCCCCCC	410	TRUE	TRUE	TRUE	99.9	68.3	68.7	100	100	621.141	1
2026	PC 34:4|PC 17:2_17:2	1277	3.72253	4.04567	4.24002	754.542	71565.8	520417	null	[M+H]+	M + 0		8.55	754.538	C42H76NO8P	PC	FJCUMLVANOXIFV-UHFFFAOYSA-N	O=C(OCC(OC(=O)CCCCCCCC=CCC=CCCCC)COP(=O)([O-])OCC[N+](C)(C)C)CCCCCCCC=CCC=CCCCC	410	TRUE	TRUE	TRUE	99.9	30	75.3	100	100	38.1754	1
3386	PC 35:1|PC 18:0_17:1	1829	5.2034	5.44473	5.68167	774.602	228142	2.17922e+06	null	[M+H]+	M + 0		10.32	774.601	C43H84NO8P	PC	TVTCLHKWYJXTOX-UHFFFAOYSA-N	O=C(OCC(OC(=O)CCCCCCCC=CCCCCCCC)COP(=O)([O-])OCC[N+](C)(C)C)CCCCCCCCCCCCCCCCC	410	TRUE	TRUE	TRUE	99.9	38.3	69.9	100	100	131.114	1
2987	PC 35:2	1655	4.619	4.9902	5.29165	772.588	877843	7.11723e+06	null	[M+H]+	M + 0		9.68	772.585	C43H82NO8P	PC	DOPWEOPNLIWONK-UHFFFAOYSA-N	O=C(OCC(OC(=O)CCCCCCCCCCCCCC=CCC=CCCCCCCC)COP(=O)([O-])OCC[N+](C)(C)C)CCCCCCCC	420	TRUE	TRUE	TRUE	99.9	66.2	66.9	100	89.3	638.283	1
2542	PC 35:3|PC 18:1_17:2	1487	4.39613	4.55855	4.6902	770.569	274940	1.6902e+06	null	[M+H]+	M + 0		9.1	770.569	C43H80NO8P	PC	UMUTUXWJNJUVMM-UHFFFAOYSA-N	O=C(OCC(OC(=O)CCCCCCCC=CCC=CCCCC)COP(=O)([O-])OCC[N+](C)(C)C)CCCCCCCC=CCCCCCCCC	410	TRUE	TRUE	TRUE	99.9	67.6	67.6	100	100	156.721	1
2249	PC 35:4|PC 15:2_20:2	1385	4.14963	4.33867	4.52158	768.554	86611.4	537334	null	[M+H]+	M + 0	similar chromatogram in higher mz_2258	8.93	768.554	C43H78NO8P	PC	ZFOMFHKLXFOTBG-UHFFFAOYSA-N	O=C(OCC(OC(=O)CCCCCCCCCC=CCC=CCCCCC)COP(=O)([O-])OCC[N+](C)(C)C)CCCCCCC=CCC=CCCC	410	TRUE	TRUE	TRUE	99.9	35.7	71.6	100	100	55.6696	1
3822	PC 36:0	1444	6.14243	6.27953	6.54223	790.631	43105	219085	null	[M+H]+	M + 0		11.59	790.632	C44H88NO8P	PC	NRJAVPSFFCBXDT-UHFFFAOYSA-N	O=C(OCC(OC(=O)CCCCCCCCCCCCCCCCC)COP(=O)([O-])OCC[N+](C)(C)C)CCCCCCCCCCCCCCCCC	420	TRUE	TRUE	TRUE	99.9	54.3	74.6	100	90.2	45.2837	5
3588	PC 36:1|PC 18:0_18:1	1931	5.56157	5.75783	6.11505	788.618	4.71026e+06	30662038	null	[M+H]+	M + 0		10.67	788.616	C44H86NO8P	PC	ATHVAWFAEPLPPQ-UHFFFAOYSA-N	O=C(OCC(OC(=O)CCCCCCCC=CCCCCCCCC)COP(=O)([O-])OCC[N+](C)(C)C)CCCCCCCCCCCCCCCCC	410	TRUE	TRUE	TRUE	99.9	79.7	72.5	100	100	1033.34	1
3292	PC 36:2	1781	5.08847	5.30467	5.79805	786.603	7.19627e+06	77662376	null	[M+H]+	M + 0	adduct linked to 3338_[M+Na]+; similar chromatogram in higher mz_3284	9.89	786.601	C44H84NO8P	PC	SNKAWJBJQDLSFF-UHFFFAOYSA-N	O=C(OCC(OC(=O)CCCCCCCC=CCCCCCCCC)COP(=O)([O-])OCC[N+](C)(C)C)CCCCCCCC=CCCCCCCCC	420	TRUE	TRUE	TRUE	99.9	70.9	70.7	100	90.8	5934.77	1
2897	PC 36:3|PC 18:1_18:2	1607	4.67272	4.86075	5.29165	784.589	8.1971e+06	95951920	null	[M+H]+	M + 0	adduct linked to 2889_[M+Na]+; found in higher mz's MsMs_2933	9.33	784.585	C44H82NO8P	PC	GDWULUGDXGHJIJ-UHFFFAOYSA-N	O=C(OCC(OC(=O)CCCCCCCC=CCC=CCCCCC)COP(=O)([O-])OCC[N+](C)(C)C)CCCCCCCC=CCCCCCCCC	410	TRUE	TRUE	TRUE	99.9	81.2	71.3	100	100	4187.39	1
2270	PC 36:4|PC 16:1_20:3	1391	4.16178	4.35538	4.43427	782.571	2.68821e+06	15598506	null	[M+H]+	M + 0		9.08	782.569	C44H80NO8P	PC	UCHKLSLAENNRKB-UHFFFAOYSA-N	O=C(OCC(OC(=O)CCCCCCCCCC=CCC=CCC=CCC)COP(=O)([O-])OCC[N+](C)(C)C)CCCCCCCC=CCCCCCC	410	TRUE	TRUE	TRUE	99.9	77.2	70.4	100	100	1710.93	1
2157	PC 36:5	1355	4.04567	4.25487	4.43427	780.552	1.07823e+06	6861309	null	[M+H]+	M + 0	similar chromatogram in higher mz_2158	8.7	780.554	C44H78NO8P	PC	CQFURSURYXJXCF-UHFFFAOYSA-N	O=C(OCC(OC(=O)CCCCCCCCCCCCCC=CCC=CCC=CCC=CCC=CCC)COP(=O)([O-])OCC[N+](C)(C)C)CCCCC	420	TRUE	TRUE	TRUE	99.9	67.2	65	83.3	84.5	771.736	1
1983	PC 36:6|PC 12:0_24:6	1241	3.84432	3.93842	4.08395	778.539	20098.9	134079	null	[M+H]+	M + 0		8.64	778.538	C44H76NO8P	PC	GLWHIYGABUCEIU-UHFFFAOYSA-N	O=C(OCC(OC(=O)CCCCC=CCC=CCC=CCC=CCC=CCC=CCC)COP(=O)([O-])OCC[N+](C)(C)C)CCCCCCCCCCC	410	TRUE	TRUE	TRUE	99.9	58.3	65.8	100	100	15.3894	1
3843	PC 37:1|PC 14:0_23:1	2039	5.80962	6.03867	6.21772	802.635	15641.9	165772	null	[M+H]+	M + 0		11.55	802.632	C45H88NO8P	PC	CFIOWPSKVRDJDL-UHFFFAOYSA-N	O=C(OCC(OC(=O)CCCCCCCCCCC=CCCCCCCCCCC)COP(=O)([O-])OCC[N+](C)(C)C)CCCCCCCCCCCCC	410	TRUE	TRUE	TRUE	99.8	51.6	67.5	100	100	4.27184	1
3489	PC 37:2|PC 17:1_20:1	1889	5.27527	5.62315	5.85893	800.617	73668.3	781592	null	[M+H]+	M + 0		10.28	800.616	C45H86NO8P	PC	PZPURZBGHUXDDA-UHFFFAOYSA-N	O=C(OCC(OC(=O)CCCCCCCCCC=CCCCCCCCC)COP(=O)([O-])OCC[N+](C)(C)C)CCCCCCCC=CCCCCCCC	410	TRUE	TRUE	TRUE	99.9	64.4	65	100	100	46.3907	1
3090	PC 37:3	1685	4.9738	5.07683	5.11217	798.601	84388.6	493923	null	[M+H]+	M + 0		9.89	798.601	C45H84NO8P	PC	VJODNNQZGFWVNO-UHFFFAOYSA-N	O=C(OCC(OC(=O)CCCCCCCCCC=CCC=CCC=CCC)COP(=O)([O-])OCC[N+](C)(C)C)CCCCCCCCCCCCCCCC	420	TRUE	TRUE	TRUE	99.9	62.7	62.4	100	88.7	35.7723	1
3686	PC 38:2	1979	5.69962	5.85893	6.19915	814.637	447255	3.24686e+06	null	[M+H]+	M + 0	adduct linked to 3690_[M+Na]+	11.03	814.632	C46H88NO8P	PC	HJYITXYOCDILBF-UHFFFAOYSA-N	O=C(OCC(OC(=O)CCCCCCCC=CCCCCCCCCC)COP(=O)([O-])OCC[N+](C)(C)C)CCCCCCCC=CCCCCCCCCC	420	TRUE	TRUE	TRUE	99.9	61.6	72.3	100	89.1	148.855	1
3404	PC 38:3|PC 18:0_20:3	1841	5.37343	5.48042	5.63523	812.62	4.7935e+06	32910660	null	[M+H]+	M + 0	found in higher mz's MsMs_3419	10.39	812.616	C46H86NO8P	PC	LLUINWFQEIMZRU-UHFFFAOYSA-N	O=C(OCC(OC(=O)CCCCCCCCCC=CCC=CCC=CCC)COP(=O)([O-])OCC[N+](C)(C)C)CCCCCCCCCCCCCCCCC	410	TRUE	TRUE	TRUE	99.9	68.4	65.9	100	100	2885.62	1
3227	PC 38:4|PC 19:2_19:2	1757	5.13955	5.24617	5.60752	810.604	7953327	52037640	null	[M+H]+	M + 0	similar chromatogram in higher mz_3268; similar chromatogram in higher mz_3271	9.47	810.601	C46H84NO8P	PC	TWXNOZDNXVHOLP-UHFFFAOYSA-N	O=C(OCC(OC(=O)CCCCCCCC=CCC=CCCCCCC)COP(=O)([O-])OCC[N+](C)(C)C)CCCCCCCC=CCC=CCCCCCC	410	TRUE	TRUE	TRUE	99.9	53.5	71.7	100	100	4691.66	1
2818	PC 38:5|PC 21:2_17:3	1553	4.6068	4.72952	4.79993	808.585	2.16765e+06	16728675	null	[M+H]+	M + 0		9.16	808.585	C46H82NO8P	PC	CRYIUUHSLGQYPI-UHFFFAOYSA-N	O=C(OCC(OC(=O)CCCCCCC=CCC=CCC=CCC)COP(=O)([O-])OCC[N+](C)(C)C)CCCCCCCCCC=CCC=CCCCCCC	410	TRUE	TRUE	TRUE	99.9	72.6	66.2	100	100	1735.7	1
2213	PC 38:6|PC 18:2_20:4	1367	4.03075	4.2858	4.39613	806.569	736437	4776311	null	[M+H]+	M + 0		8.99	806.569	C46H80NO8P	PC	RUHBZJXWUDKAMZ-UHFFFAOYSA-N	O=C(OCC(OC(=O)CCCCCCC=CCC=CCC=CCC=CCC)COP(=O)([O-])OCC[N+](C)(C)C)CCCCCCCC=CCC=CCCCCC	410	TRUE	TRUE	TRUE	99.9	73.3	67.6	100	100	591.209	1
3524	PC 40:4|PC 18:0_22:4	1913	5.58852	5.69962	5.80962	838.631	462048	3.02038e+06	null	[M+H]+	M + 0		10.62	838.632	C48H88NO8P	PC	WUIUYHXOIXOMHN-UHFFFAOYSA-N	O=C(OCC(OC(=O)CCCCCCCCC=CCC=CCC=CCC=CCC)COP(=O)([O-])OCC[N+](C)(C)C)CCCCCCCCCCCCCCCCC	410	TRUE	TRUE	TRUE	99.9	70.2	67.9	100	100	471.051	1
3287	PC 40:5	1775	5.2034	5.29165	5.40258	836.619	584302	3.69124e+06	null	[M+H]+	M + 0		9.92	836.616	C48H86NO8P	PC	MAAMGQXOTCBPFS-UHFFFAOYSA-N	O=C(OCC(OC(=O)CCCCCC=CCC=CCC=CCC=CCC=CCC)COP(=O)([O-])OCC[N+](C)(C)C)CCCCCCCCCCCCCCCCC	420	TRUE	TRUE	TRUE	99.9	66.9	64.9	100	89.3	428.646	1
2878	PC 40:6|PC 12:0_28:6	1595	4.65583	4.83172	4.9738	834.6	138410	1.68897e+06	null	[M+H]+	M + 0		9.45	834.601	C48H84NO8P	PC	QKYGQCUDTSCCPW-UHFFFAOYSA-N	O=C(OCC(OC(=O)CCCCCCCCC=CCC=CCC=CCC=CCC=CCC=CCC)COP(=O)([O-])OCC[N+](C)(C)C)CCCCCCCCCCC	410	TRUE	TRUE	TRUE	99.9	73.2	62.2	100	100	100.774	1
2134	PC 40:8|PC 20:4_20:4	1325	4.0192	4.17655	4.44595	830.57	58923.7	476697	null	[M+H]+	M + 0		8.9	830.569	C48H80NO8P	PC	BFCSBEFTXQRIOJ-UHFFFAOYSA-N	O=C(OCC(OC(=O)CCCCCCC=CCC=CCC=CCC=CCC)COP(=O)([O-])OCC[N+](C)(C)C)CCCCCCC=CCC=CCC=CCC=CCC	410	TRUE	TRUE	TRUE	99.9	60.4	66.8	100	100	65.2724	1
3619	PC 42:5	1937	5.52363	5.7708	5.84583	864.651	20339.7	158629	null	[M+H]+	M + 0		11.1	864.648	C50H90NO8P	PC	HNYMNDJOEIRZLV-UHFFFAOYSA-N	O=C(OCC(OC(=O)CCCCCCCCCCCCCC=CCC=CCC=CCC=CCC=CCC)COP(=O)([O-])OCC[N+](C)(C)C)CCCCCCCCCCC	420	TRUE	TRUE	TRUE	99.9	40.8	60.4	100	85.6	9.10247	1
2707	PC 42:8|PC 22:3_20:5	1517	4.39613	4.619	4.84545	858.6	13976.3	156177	null	[M+H]+	M + 0		9.33	858.601	C50H84NO8P	PC	WCZJCNZUZIXUCC-UHFFFAOYSA-N	O=C(OCC(OC(=O)CCCC=CCC=CCC=CCC=CCC=CCC)COP(=O)([O-])OCC[N+](C)(C)C)CCCCCCCCC=CCC=CCC=CCCCCC	410	TRUE	TRUE	TRUE	99.9	47.8	59.4	100	100	10.8795	1
3683	PE 34:0	1979	5.68167	5.85893	6.13557	720.553	287915	1.72351e+06	null	[M+H]+	M + 0	adduct linked to 3700_[M+Na]+	10.54	720.554	C39H78NO8P	PE	ILTDLHORFAROLI-UHFFFAOYSA-N	O=C(OCC(OC(=O)CCCCC)COP(=O)(O)OCCN)CCCCCCCCCCCCCCCCCCCCCCCCCCC	420	TRUE	TRUE	TRUE	99.9	49.4	72.5	100	96.9	206.328	1
3448	PE 36:2	1853	5.27527	5.52363	5.79805	744.552	179457	1.32719e+06	null	[M+H]+	M + 0	similar chromatogram in higher mz_3450	9.93	744.554	C41H78NO8P	PE	MWRBNPKJOOWZPW-UHFFFAOYSA-N	O=C(OCC(OC(=O)CCCCCCCC=CCCCCCCCC)COP(=O)(O)OCCN)CCCCCCCC=CCCCCCCCC	420	TRUE	TRUE	TRUE	99.9	54.5	72.7	100	94.6	173.694	1
3094	PE 38:5|PE 23:1_15:4	1691	5.0285	5.08847	5.30467	766.537	33025.8	198533	null	[M+H]+	M + 0		9.3	766.538	C43H76NO8P	PE	LANLOEBRGHWOPM-UHFFFAOYSA-N	O=C(OC(COC(=O)CCCCCCCCCCC=CCCCCCCCCCC)COP(=O)(O)OCCN)CC=CCC=CCC=CCC=CCC	410	TRUE	TRUE	TRUE	99.9	36.3	68.2	100	100	32.9065	1
2812	PE 38:6	1553	4.6068	4.72952	4.89532	764.524	72512.9	443348	null	[M+H]+	M + 0		8.99	764.523	C43H74NO8P	PE	VHHWPJFJXPSEDR-UHFFFAOYSA-N	O=C(OCC(OC(=O)CCCCCC=CCC=CCC=CCC=CCC=CCC)COP(=O)(O)OCCN)CCCCCCCC=CCCCCCC	420	TRUE	TRUE	TRUE	99.9	48.9	73.2	100	96.8	68.8444	1
3336	PE 40:6	1793	5.19118	5.33908	5.52363	792.555	58038.5	345554	null	[M+H]+	M + 0		9.9	792.554	C45H78NO8P	PE	AXSIPCDGPNPLCK-UHFFFAOYSA-N	O=C(OCC(OC(=O)CCCCCCCCC=CCC=CCC=CCCCCCCC)COP(=O)(O)OCCN)CCCCCC=CCC=CCC=CCC	420	TRUE	TRUE	TRUE	99.9	42.6	65.7	100	94.8	31.3815	1
3282	PE O-36:4	1775	5.2034	5.29165	5.83332	726.544	51908.7	678840	null	[M+H]+	M + 0		10.15	726.543	C41H76NO7P	PE-O	ZICOXLMYZDYIIT-UHFFFAOYSA-N	O=C(OC(COCCCCCCCCCCCCCC)COP(=O)(O)OCCN)CCCCCCCCC=CCC=CCC=CCC=CCC	420	TRUE	TRUE	TRUE	99.9	65.5	23.8	100	90.2	31.6367	1
3216	PE O-38:6	1751	5.0653	5.23147	5.33908	750.542	251495	1759273	null	[M+H]+	M + 0		10.03	750.543	C43H76NO7P	PE-O	UEXVDQMIZATVJF-UHFFFAOYSA-N	O=C(OC(COC=CCCCCCCCCCCCCCCCCC)COP(=O)(O)OCCN)CCC=CCC=CCC=CCC=CCC=CCC	420	TRUE	TRUE	TRUE	99.9	60.5	24.5	100	89.9	82.865	1
3213	PE P-34:2|PE P-16:0_18:2	1751	5.08847	5.23147	5.48042	700.526	94126.8	535228	null	[M+H]+	M + 0	similar chromatogram in higher mz_3227; similar chromatogram in higher mz_3229; similar chromatogram in higher mz_3231; similar chromatogram in higher mz_3235	9.8	700.528	C39H74NO7P	PE-P	LJVXDBWIBQQKFU-UHFFFAOYSA-N	O=C(OC(COC=CCCCCCCCCCCCCCC)COP(=O)(O)OCCN)CCCCCCCC=CCC=CCCCCC	410	TRUE	TRUE	TRUE	99.9	53.6	89.8	100	100	61.6697	1
3459	PE P-35:2|PE P-17:0_18:2	1859	5.26148	5.55013	5.75783	714.543	5783.41	55761.6	null	[M+H]+	M + 0		10.19	714.543	C40H76NO7P	PE-P	ISXPJSRNZVJVPZ-UHFFFAOYSA-N	O=C(OC(COC=CCCCCCCCCCCCCCCC)COP(=O)(O)OCCN)CCCCCCCC=CCC=CCCCCC	410	TRUE	TRUE	TRUE	99.9	46.9	92.5	100	100	3.52874	1
3696	PE P-36:2|PE P-18:1_18:1	1985	5.65517	5.87563	6.05182	728.558	123562	850041	null	[M+H]+	M + 0		10.61	728.559	C41H78NO7P	PE-P	CFANDHZPOSNKNO-UHFFFAOYSA-N	O=C(OC(COC=CCCCCCCC=CCCCCCCCC)COP(=O)(O)OCCN)CCCCCCCC=CCCCCCCCC	410	TRUE	TRUE	TRUE	99.9	46.1	86.3	100	100	48.4884	1
2896	PE P-36:4|PE P-18:2_18:2	1607	4.65583	4.86075	5.01425	724.527	7459.46	79784.2	null	[M+H]+	M + 0		9.34	724.528	C41H74NO7P	PE-P	FVNYHLYERGELGH-UHFFFAOYSA-N	O=C(OC(COC=CCCCCCCC=CCC=CCCCCC)COP(=O)(O)OCCN)CCCCCCCC=CCC=CCCCCC	410	TRUE	TRUE	TRUE	99.9	42.4	60.1	100	100	3.97966	1
2838	PE P-36:5|PE P-16:0_20:5	1571	4.619	4.76988	4.9738	722.513	20259.9	128421	null	[M+H]+	M + 0		9.35	722.512	C41H72NO7P	PE-P	RLLOITCRNQRGJD-UHFFFAOYSA-N	O=C(OC(COC=CCCCCCCCCCCCCCC)COP(=O)(O)OCCN)CCCC=CCC=CCC=CCC=CCC=CCC	410	TRUE	TRUE	TRUE	99.9	37.3	89	100	100	6.52046	1
3351	PE P-37:3|PE P-16:1_21:2	1805	5.13955	5.37343	5.62315	740.555	6241.6	71569.2	null	[M+H]+	M + 0		10.68	740.559	C42H78NO7P	PE-P	RYQVRQGXOFGDAM-UHFFFAOYSA-N	O=C(OC(COC=CCCCCCCC=CCCCCCC)COP(=O)(O)OCCN)CCCCCCCCCC=CCC=CCCCCCC	410	TRUE	TRUE	TRUE	99.9	24.1	71.9	100	100	4.89632	1
2876	PE P-38:6|PE P-18:2_20:4	1595	4.619	4.83172	4.91318	748.526	22330.3	168160	null	[M+H]+	M + 0		9.48	748.528	C43H74NO7P	PE-P	QXCZJYCCKCJFSD-UHFFFAOYSA-N	O=C(OC(COC=CCCCCCCC=CCC=CCCCCC)COP(=O)(O)OCCN)CCCCCCC=CCC=CCC=CCC=CCC	410	TRUE	TRUE	TRUE	99.9	44.8	78.1	100	100	20.4117	1
3098	PE P-40:7|PE P-18:1_22:6	1697	4.9738	5.10017	5.33908	774.544	57681.1	394385	null	[M+H]+	M + 0	similar chromatogram in higher mz_3102; similar chromatogram in higher mz_3104	9.86	774.543	C45H76NO7P	PE-P	UKPNUUDYLNCIOE-UHFFFAOYSA-N	O=C(OC(COC=CCCCCCCC=CCCCCCCCC)COP(=O)(O)OCCN)CCC=CCC=CCC=CCC=CCC=CCC=CCC	410	TRUE	TRUE	TRUE	99.9	57.7	89.8	100	100	58.4109	1
2971	PS 34:0|PS 15:0_19:0	1649	4.83172	4.9738	5.29165	764.543	132681	972962	null	[M+H]+	M + 0	adduct linked to 2978_[M+H]+	9.09	764.544	C40H78NO10P	PS	IMQCLGYMWPINNL-UHFFFAOYSA-N	O=C(OCC(OC(=O)CCCCCCCCCCCCCCCCCC)COP(=O)(O)OCC(N)C(=O)O)CCCCCCCCCCCCCC	410	TRUE	TRUE	TRUE	99.9	63.9	86	100	100	126.379	1
1774	SM 30:1;2O	1037	3.15632	3.34682	3.52683	647.514	339493	2.09112e+06	null	[M+H]+	M + 0	found in higher mz's MsMs_1819	8.1	647.512	C35H71N2O6P	SM	CJMIWZVSZIRNGB-UHFFFAOYSA-N	O=C(NC(COP(=O)([O-])OCC[N+](C)(C)C)C(O)C=CCCCCCCC)CCCCCCCCCCCCCCCCC	420	TRUE	TRUE	TRUE	99.9	3.3	85.4	100	92.2	185.82	1
2035	SM 32:0;2O	1283	3.96228	4.06483	4.27423	677.562	16392.1	109043	null	[M+H]+	M + 0		8.81	677.559	C37H77N2O6P	SM	MCCRWVNDSLPCEX-UHFFFAOYSA-N	O=C(NC(COP(=O)([O-])OCC[N+](C)(C)C)C(O)CCCCCCCCC)CCCCCCCCCCCCCCCCCCC	420	TRUE	TRUE	TRUE	99.9	1.5	78.5	100	90.3	10.7675	1
1953	SM 32:1;2O	1211	3.54988	3.84432	4.06483	675.545	442225	2.72806e+06	null	[M+H]+	M + 0	similar chromatogram in higher mz_1956; similar chromatogram in higher mz_1960; similar chromatogram in higher mz_1961	8.43	675.544	C37H75N2O6P	SM	WVZYDPLIGWKWEU-UHFFFAOYSA-N	O=C(NC(COP(=O)([O-])OCC[N+](C)(C)C)C(O)C=CCCCCCCC)CCCCCCCCCCCCCCCCCCC	420	TRUE	TRUE	TRUE	99.9	64.6	84.4	100	100	338.918	1
1843	SM 32:2;2O	1067	3.29633	3.42945	3.7584	673.53	39070.1	244416	null	[M+H]+	M + 0		8.23	673.528	C37H73N2O6P	SM	XCBICWMWPZWGPJ-UHFFFAOYSA-N	O=C(NC(COP(=O)([O-])OCC[N+](C)(C)C)C(O)CCCCCCCCC)CCCCCCCCCC=CCC=CCCCCC	420	TRUE	TRUE	TRUE	99.9	31.1	76.5	100	93.1	19.0355	1
2033	SM 33:0;2O|SM 20:0;2O/13:0	1066	4.21183	4.3518	4.48528	691.574	5381.45	42773.5	null	[M+H]+	M + 0		9.04	691.575	C38H79N2O6P	SM	MRRYZVWKUVRYNH-UHFFFAOYSA-N	O=C(NC(COP(=O)([O-])OCC[N+](C)(C)C)C(O)CCCCCCCCCCCCCCCCC)CCCCCCCCCCCC	410	TRUE	TRUE	TRUE	99.9	34.7	76.3	100	100	2.93958	2
2067	SM 33:1;2O|SM 14:0;2O/19:1	1301	3.80797	4.1159	4.41107	689.559	313894	1.86193e+06	null	[M+H]+	M + 0		8.61	689.559	C38H77N2O6P	SM	HKZRJGVOEWOEHC-UHFFFAOYSA-N	O=C(NC(COP(=O)([O-])OCC[N+](C)(C)C)C(O)CCCCCCCCCCC)CCCCCCCC=CCCCCCCCCC	410	TRUE	TRUE	TRUE	99.9	80.2	86.9	100	100	174.807	1
1921	SM 33:2;2O	1151	3.48317	3.682	3.84432	687.545	12352	82534.3	null	[M+H]+	M + 0		8.52	687.544	C38H75N2O6P	SM	ATYPPKORCLGACB-UHFFFAOYSA-N	O=C(NC(COP(=O)([O-])OCC[N+](C)(C)C)C(O)C=CCCCCCCC)CCCCCCCCCC=CCCCCCCCCC	420	TRUE	TRUE	TRUE	99.9	4.1	84	100	91.9	7.63001	1
2709	SM 34:0;2O|SM 22:0;2O/12:0	1523	4.43427	4.6349	4.87768	705.593	361197	2.253e+06	null	[M+H]+	M + 0	similar chromatogram in higher mz_2713; similar chromatogram in higher mz_2668; similar chromatogram in higher mz_2671	9.44	705.591	C39H81N2O6P	SM	IPLJJLAGKLKMJE-UHFFFAOYSA-N	O=C(NC(COP(=O)([O-])OCC[N+](C)(C)C)C(O)CCCCCCCCCCCCCCCCCCC)CCCCCCCCCCC	410	TRUE	TRUE	TRUE	99.9	66.5	82.6	100	100	183.227	1
2295	SM 34:1;2O|SM 18:1;2O/16:0	1415	4.08395	4.41107	4.6902	703.578	8.06432e+06	55459496	null	[M+H]+	M + 0	adduct linked to 2292_[M+Na]+	8.79	703.575	C39H79N2O6P	SM	RWKUXQNLWDTSLO-UHFFFAOYSA-N	O=C(NC(COP(=O)([O-])OCC[N+](C)(C)C)C(O)C=CCCCCCCCCCCCCC)CCCCCCCCCCCCCCC	410	TRUE	TRUE	TRUE	99.9	70.6	86.5	100	100	14649.5	1
1974	SM 34:2;2O	1241	3.69333	3.93842	4.24002	701.561	1.11067e+06	7004538	null	[M+H]+	M + 0	adduct linked to 1978_[M+Na]+	8.67	701.559	C39H77N2O6P	SM	VYDHYGBBAHKWKG-UHFFFAOYSA-N	O=C(NC(COP(=O)([O-])OCC[N+](C)(C)C)C(O)C=CCCCCCCC)CCCCCCCCCCCC=CCCCCCCCC	420	TRUE	TRUE	TRUE	99.9	79.6	87.3	100	100	743.731	1
2621	SM 35:1;2O|SM 14:1;2O/21:0	1499	4.37953	4.5822	4.6349	717.591	126754	566322	null	[M+H]+	M + 0		9.33	717.591	C40H81N2O6P	SM	OWINTOUFGDGHCP-UHFFFAOYSA-N	O=C(NC(COP(=O)([O-])OCC[N+](C)(C)C)C(O)C=CCCCCCCCCC)CCCCCCCCCCCCCCCCCCCC	410	TRUE	TRUE	TRUE	99.9	55.1	86.7	100	100	54.6465	1
2146	SM 35:2;2O|SM 15:1;2O/20:1	1349	4.04567	4.24002	4.45897	715.576	30348.1	231192	null	[M+H]+	M + 0	similar chromatogram in higher mz_2151; similar chromatogram in higher mz_2154; similar chromatogram in higher mz_2160	8.94	715.575	C40H79N2O6P	SM	CIYZXOIGILHNCJ-UHFFFAOYSA-N	O=C(NC(COP(=O)([O-])OCC[N+](C)(C)C)C(O)C=CCCCCCCCCCC)CCCCCCCCCC=CCCCCCCCC	410	TRUE	TRUE	TRUE	99.9	56	82.4	100	100	21.8752	1
3275	SM 36:0;2O	1769	5.17525	5.27527	5.49865	733.62	93997.1	590199	null	[M+H]+	M + 0	similar chromatogram in higher mz_3279; similar chromatogram in higher mz_3281	10.38	733.622	C41H85N2O6P	SM	HHUPDMAQIBSEGQ-UHFFFAOYSA-N	O=C(NC(COP(=O)([O-])OCC[N+](C)(C)C)C(O)CCCCCCCCC)CCCCCCCCCCCCCCCCCCCCCCC	420	TRUE	TRUE	TRUE	99.9	43.1	81	100	95.1	84.0988	1
2854	SM 36:1;2O|SM 26:1;2O/10:0	1583	4.6349	4.79993	4.86075	731.61	21752.3	153561	null	[M+H]+	M + 0		9.77	731.606	C41H83N2O6P	SM	ZOMPJTQOHQATNH-UHFFFAOYSA-N	O=C(NC(COP(=O)([O-])OCC[N+](C)(C)C)C(O)C=CCCCCCCCCCCCCCCCCCCCCC)CCCCCCCCC	410	TRUE	TRUE	TRUE	99.9	63.1	72.2	100	100	18.7734	1
2457	SM 36:2;2O|SM 20:1;2O/16:1	1481	4.3668	4.5464	4.9609	729.593	5503814	25637766	null	[M+H]+	M + 0		9.05	729.591	C41H81N2O6P	SM	WTPPRHZKYLKOCK-UHFFFAOYSA-N	O=C(NC(COP(=O)([O-])OCC[N+](C)(C)C)C(O)C=CCCCCCCCCCCCCCCC)CCCCCCCC=CCCCCCC	410	TRUE	TRUE	TRUE	99.9	63.5	85.7	100	100	2629.92	1
2074	SM 36:3;2O|SM 15:0;2O/21:3	1301	3.86672	4.1159	4.31695	727.574	35978.5	350410	null	[M+H]+	M + 0		8.88	727.575	C41H79N2O6P	SM	LOYAMAUBYJMAEA-UHFFFAOYSA-N	O=C(NC(COP(=O)([O-])OCC[N+](C)(C)C)C(O)CCCCCCCCCCCC)CCCCCCCC=CCC=CCC=CCCCCC	410	TRUE	TRUE	TRUE	99.9	66.6	84.8	100	100	19.7352	1
3162	SM 38:0;2O|SM 14:0;2O/24:0	1486	5.81702	5.92383	6.19968	761.653	29517.1	258053	null	[M+H]+	M + 0		11.46	761.653	C43H89N2O6P	SM	WZSCABKLRFKQRR-UHFFFAOYSA-N	O=C(NC(COP(=O)([O-])OCC[N+](C)(C)C)C(O)CCCCCCCCCCC)CCCCCCCCCCCCCCCCCCCCCCC	410	TRUE	TRUE	TRUE	99.8	47.4	80.7	100	100	28.0468	2
3519	SM 38:1;2O|SM 16:1;2O/22:0	1913	5.48042	5.69962	6.1025	759.637	1.21822e+06	8876095	null	[M+H]+	M + 0		10.79	759.638	C43H87N2O6P	SM	XNBRFUCJENKXCT-UHFFFAOYSA-N	O=C(NC(COP(=O)([O-])OCC[N+](C)(C)C)C(O)C=CCCCCCCCCCCC)CCCCCCCCCCCCCCCCCCCCC	410	TRUE	TRUE	TRUE	99.9	65.5	86.7	100	100	1318.4	1
3193	SM 38:2;2O|SM 23:1;2O/15:1	1727	4.9609	5.17525	5.55013	757.623	597169	3.64639e+06	null	[M+H]+	M + 0		9.91	757.622	C43H85N2O6P	SM	YAIBXUUFTUGYNY-UHFFFAOYSA-N	O=C(NC(COP(=O)([O-])OCC[N+](C)(C)C)C(O)C=CCCCCCCCCCCCCCCCCCC)CCCCCCCC=CCCCCC	410	TRUE	TRUE	TRUE	99.9	70.1	84.8	100	100	481.458	1
2624	SM 38:3;2O|SM 22:1;2O/16:2	1499	4.39613	4.5822	4.78518	755.604	40510	300325	null	[M+H]+	M + 0		9.47	755.606	C43H83N2O6P	SM	AAQGOLSVRLRKOH-UHFFFAOYSA-N	O=C(NC(COP(=O)([O-])OCC[N+](C)(C)C)C(O)C=CCCCCCCCCCCCCCCCCC)CCCCCCCC=CCC=CCCC	410	TRUE	TRUE	TRUE	99.9	39.1	87.6	100	100	29.5359	1
3772	SM 39:0;2O|SM 20:0;2O/19:0	1493	6.15378	6.28418	6.4831	775.669	8947.74	67309.8	null	[M+H]+	M + 0		11.88	775.669	C44H91N2O6P	SM	FWELOGWQTTXHIF-UHFFFAOYSA-N	O=C(NC(COP(=O)([O-])OCC[N+](C)(C)C)C(O)CCCCCCCCCCCCCCCCC)CCCCCCCCCCCCCCCCCC	410	TRUE	TRUE	TRUE	99.8	32.4	80.5	100	100	10.5564	3
3833	SM 39:1;2O	2033	5.68167	6.02692	6.23942	773.652	302022	2.12923e+06	null	[M+H]+	M + 0	similar chromatogram in higher mz_3837; similar chromatogram in higher mz_3839	11.24	773.653	C44H89N2O6P	SM	LBBHHYRFVVPTSY-UHFFFAOYSA-N	O=C(NC(COP(=O)([O-])OCC[N+](C)(C)C)C(O)C=CCCCCCCC)CCCCCCCCCCCCCCCCCCCCCCCCCC	420	TRUE	TRUE	TRUE	99.9	33.7	75	100	100	226.763	1
4096	SM 40:0;2O	2219	6.45832	6.5513	6.78885	789.686	48925.6	360679	null	[M+H]+	M + 0		12.61	789.684	C45H93N2O6P	SM	UVNXOIDHLJUGEM-UHFFFAOYSA-N	O=C(NC(COP(=O)([O-])OCC[N+](C)(C)C)C(O)CCCCCCCCC)CCCCCCCCCCCCCCCCCCCCCCCCCCC	420	TRUE	TRUE	TRUE	99.8	65.7	82.9	100	100	41.2301	1
3342	SM 40:1;2O	1582	6.12447	6.31487	6.82552	787.678	3117152	23852962	null	[M+H]+	M + 0		12.05	787.669	C45H91N2O6P	SM	QHMKUNDEIJYLPC-UHFFFAOYSA-N	O=C(NC(COP(=O)([O-])OCC[N+](C)(C)C)C(O)C=CCCCCCCC)CCCCCCCCCCCCCCCCCCCCCCCCCCC	420	TRUE	TRUE	TRUE	99.8	8.5	79	100	84.8	2051.07	2
3640	SM 40:2;2O|SM 23:1;2O/17:1	1961	5.57342	5.82125	6.19915	785.654	2.50286e+06	17086376	null	[M+H]+	M + 0		10.83	785.653	C45H89N2O6P	SM	ZHJSBGXTAKJEOK-UHFFFAOYSA-N	O=C(NC(COP(=O)([O-])OCC[N+](C)(C)C)C(O)C=CCCCCCCCCCCCCCCCCCC)CCCCCCCC=CCCCCCCC	410	TRUE	TRUE	TRUE	99.9	75.1	85.8	100	100	2186.66	1
3204	SM 40:3;2O|SM 26:3;2O/14:0	1739	4.9609	5.2034	5.57342	783.636	192243	1.3804e+06	null	[M+H]+	M + 0		10.27	783.638	C45H87N2O6P	SM	HVNOHLHBVWHWCY-UHFFFAOYSA-N	O=C(NC(COP(=O)([O-])OCC[N+](C)(C)C)C(O)C=CCCC=CCCC=CCCCCCCCCCCCCC)CCCCCCCCCCCCC	410	TRUE	TRUE	TRUE	99.9	30.5	86.4	100	100	156.771	1
5419	SM 41:0;2O|SM 17:0;2O/24:0	1567	6.77045	6.86182	6.9821	803.699	14262.2	85651.8	null	[M+H]+	M + 0		13.01	803.7	C46H95N2O6P	SM	UMDIXUIUJCQDML-UHFFFAOYSA-N	O=C(NC(COP(=O)([O-])OCC[N+](C)(C)C)C(O)CCCCCCCCCCCCCC)CCCCCCCCCCCCCCCCCCCCCCC	410	TRUE	TRUE	TRUE	99.8	37.5	76.6	100	100	21.7914	10
4115	SM 41:1;2O|SM 14:1;2O/27:0	2249	6.34873	6.63612	7.22828	801.686	1.06351e+06	7024641	null	[M+H]+	M + 0	similar chromatogram in higher mz_4119	12.7	801.684	C46H93N2O6P	SM	FRHHYMDJAIMVLJ-UHFFFAOYSA-N	O=C(NC(COP(=O)([O-])OCC[N+](C)(C)C)C(O)C=CCCCCCCCCC)CCCCCCCCCCCCCCCCCCCCCCCCCC	410	TRUE	TRUE	TRUE	99.8	69.8	84	100	100	170.238	1
3881	SM 41:2;2O|SM 27:1;2O/14:1	2081	6.069	6.15947	6.5513	799.667	400216	2.6864e+06	null	[M+H]+	M + 0		11.64	799.669	C46H91N2O6P	SM	SXGDSAQYYLIXDT-UHFFFAOYSA-N	O=C(NC(COP(=O)([O-])OCC[N+](C)(C)C)C(O)C=CCCCCCCCCCCCCCCCCCCCCCC)CCCCCCCC=CCCCC	410	TRUE	TRUE	TRUE	99.8	73.2	80	100	100	184.228	1
4251	SM 42:0;2O|SM 21:0;2O/21:0	2411	7.07392	7.14478	7.39043	817.713	12817.6	100443	null	[M+H]+	M + 0		13.21	817.716	C47H97N2O6P	SM	BAZFWOJJUFGIIO-UHFFFAOYSA-N	O=C(NC(COP(=O)([O-])OCC[N+](C)(C)C)C(O)CCCCCCCCCCCCCCCCCC)CCCCCCCCCCCCCCCCCCCC	410	TRUE	TRUE	TRUE	99.8	16.4	69.6	100	100	3.61109	1
4198	SM 42:1;2O|SM 15:1;2O/27:0	2345	6.71685	6.93445	7.44768	815.701	2292248	15698721	null	[M+H]+	M + 0	similar chromatogram in higher mz_4199; similar chromatogram in higher mz_4200; similar chromatogram in higher mz_4201; similar chromatogram in higher mz_4204; similar chromatogram in higher mz_4208; similar chromatogram in higher mz_4212; similar chromatogram in higher mz_4213	12.93	815.7	C47H95N2O6P	SM	IPYJNHGBLQKRSW-UHFFFAOYSA-N	O=C(NC(COP(=O)([O-])OCC[N+](C)(C)C)C(O)C=CCCCCCCCCCC)CCCCCCCCCCCCCCCCCCCCCCCCCC	410	TRUE	TRUE	TRUE	99.8	16.9	65.7	100	100	3367.8	1
3953	SM 42:2;2O|SM 24:2;2O/18:0	2135	6.13557	6.31207	6.40142	813.69	5355387	32851484	null	[M+H]+	M + 0		12.6	813.684	C47H93N2O6P	SM	WBLDDSPWSIENED-UHFFFAOYSA-N	O=C(NC(COP(=O)([O-])OCC[N+](C)(C)C)C(O)C=CCCC=CCCCCCCCCCCCCCCC)CCCCCCCCCCCCCCCCC	410	TRUE	TRUE	TRUE	99.8	51.3	80	100	100	4336.48	1
3649	SM 42:3;2O|SM 22:1;2O/20:2	1961	5.56157	5.82125	6.23942	811.671	4.07843e+06	23510142	null	[M+H]+	M + 0	adduct linked to 3673_[M+H]+	11.36	811.669	C47H91N2O6P	SM	QCEINLXZOIUWGT-UHFFFAOYSA-N	O=C(NC(COP(=O)([O-])OCC[N+](C)(C)C)C(O)C=CCCCCCCCCCCCCCCCCC)CCCCCCCCCC=CCC=CCCCCC	410	TRUE	TRUE	TRUE	99.8	79.3	85.4	100	100	3158.43	1
3340	SM 42:4;2O	1793	5.11217	5.33908	5.78665	809.654	236992	2.00642e+06	null	[M+H]+	M + 0		10.46	809.653	C47H89N2O6P	SM	BPIDPBMVWUMKNC-UHFFFAOYSA-N	O=C(NC(COP(=O)([O-])OCC[N+](C)(C)C)C(O)C=CCCCCCCC)CCCCCCCCCCCCCCC=CCC=CCC=CCCCCCCC	420	TRUE	TRUE	TRUE	99.9	60	76.4	100	100	135.4	1
3572	SM 43:1;2O|SM 22:1;2O/21:0	1780	6.90528	7.11943	7.48177	829.717	31074	429663	null	[M+H]+	M + 0		13.19	829.716	C48H97N2O6P	SM	STGBJJIZGGHXNI-UHFFFAOYSA-N	O=C(NC(COP(=O)([O-])OCC[N+](C)(C)C)C(O)C=CCCCCCCCCCCCCCCCCC)CCCCCCCCCCCCCCCCCCCC	410	TRUE	TRUE	TRUE	99.8	66.1	81.1	100	100	19.8534	2
4089	SM 43:2;2O|SM 21:0;2O/22:2	2201	6.34873	6.50507	6.58822	827.7	78776.9	573806	null	[M+H]+	M + 0		12.82	827.7	C48H95N2O6P	SM	AORSTKHMABTUFO-UHFFFAOYSA-N	O=C(NC(COP(=O)([O-])OCC[N+](C)(C)C)C(O)CCCCCCCCCCCCCCCCCC)CCCCCCCCCCCC=CCC=CCCCCC	410	TRUE	TRUE	TRUE	99.8	50.9	82.9	100	100	14.483	1
3874	SM 43:3;2O|SM 24:1;2O/19:2	2075	6.05182	6.13557	6.25245	825.685	19489.7	155399	null	[M+H]+	M + 0		12.22	825.684	C48H93N2O6P	SM	JNDQIQPQFRUOFH-UHFFFAOYSA-N	O=C(NC(COP(=O)([O-])OCC[N+](C)(C)C)C(O)C=CCCCCCCCCCCCCCCCCCCC)CCCCCCCC=CCC=CCCCCCC	410	TRUE	TRUE	TRUE	99.8	59.1	71.2	100	100	13.416	1
4345	SM 44:1;2O|SM 17:1;2O/27:0	2519	7.3098	7.50362	7.66977	843.733	7352.68	66911	null	[M+H]+	M + 0		13.3	843.731	C49H99N2O6P	SM	VKBRTWQNDZYYKE-UHFFFAOYSA-N	O=C(NC(COP(=O)([O-])OCC[N+](C)(C)C)C(O)C=CCCCCCCCCCCCC)CCCCCCCCCCCCCCCCCCCCCCCCCC	410	TRUE	TRUE	TRUE	99.8	11	74.1	100	100	5.31601	1
4074	SM 44:3;2O|SM 16:0;2O/28:3	2183	6.28838	6.445	6.63612	839.701	26033.9	222187	null	[M+H]+	M + 0		12.77	839.7	C49H95N2O6P	SM	BJDPLAOEWVSEQO-UHFFFAOYSA-N	O=C(NC(COP(=O)([O-])OCC[N+](C)(C)C)C(O)CCCCCCCCCCCCC)CCCCCCCCCCCCC=CCC=CCC=CCCCCCCC	410	TRUE	TRUE	TRUE	99.8	44.3	74.7	100	100	19.9211	1
4315	TG 36:0|TG 12:0_12:0_12:0	2513	7.33638	7.48987	7.81897	656.583	414020	2496385	null	[M+NH4]+	M + 0		12.85	656.582	C39H74O6	TG	VMPHSYLJUKZBJJ-UHFFFAOYSA-N	O=C(OCC(OC(=O)CCCCCCCCCCC)COC(=O)CCCCCCCCCCC)CCCCCCCCCCC	410	TRUE	TRUE	TRUE	99.9	73.2	80.4	100	100	329.084	1
5023	TG 42:1|TG 12:0_14:0_16:1	2969	8.5056	8.6253	9.04993	738.663	22418	192358	null	[M+NH4]+	M + 0		13.55	738.661	C45H84O6	TG	PMWOTNASJLOLJE-UHFFFAOYSA-N	O=C(OCC(OC(=O)CCCCCCCCCCCCC)COC(=O)CCCCCCCCCCC)CCCCCCCC=CCCCCCC	410	TRUE	TRUE	TRUE	99.9	15.8	87	100	100	8.33591	1
4448	TG 45:0|TG 14:0_15:0_16:0	2418	9.37943	9.59038	9.88438	782.724	11530.6	108383	null	[M+NH4]+	M + 0		14.08	782.723	C48H92O6	TG	RIBSYLFDZQICKH-UHFFFAOYSA-N	O=C(OCC(OC(=O)CCCCCCCCCCCCCC)COC(=O)CCCCCCCCCCCCCCC)CCCCCCCCCCCCC	410	TRUE	TRUE	TRUE	99.9	46.9	91	100	100	8.81069	2
5669	TG 46:0|TG 14:0_16:0_16:0	3407	9.62943	9.7847	9.94885	796.741	383044	2.12188e+06	null	[M+NH4]+	M + 0	similar chromatogram in higher mz_5672	14.28	796.739	C49H94O6	TG	JWVXCFSNEOMSHH-UHFFFAOYSA-N	O=C(OCC(OC(=O)CCCCCCCCCCCCCCC)COC(=O)CCCCCCCCCCCCCCC)CCCCCCCCCCCCC	410	TRUE	TRUE	TRUE	99.9	52.6	84.4	100	100	188.26	1
5301	TG 46:1|TG 14:0_16:0_16:1	3263	9.30668	9.4589	9.727	794.723	380797	2.30358e+06	null	[M+NH4]+	M + 0		14.02	794.723	C49H92O6	TG	JYICXCHHKWVGEI-UHFFFAOYSA-N	O=C(OCC(OC(=O)CCCCCCCCCCCCCCC)COC(=O)CCCCCCCCCCCCC)CCCCCCCC=CCCCCCC	410	TRUE	TRUE	TRUE	99.9	50.1	91.9	100	100	225.584	1
5122	TG 46:2|TG 12:0_16:0_18:2	3137	8.9374	9.13695	9.41622	792.709	130452	994589	null	[M+NH4]+	M + 0	similar chromatogram in higher mz_5125	13.82	792.708	C49H90O6	TG	JORMHQSOEAESEA-UHFFFAOYSA-N	O=C(OCC(OC(=O)CCCCCCCCCCCCCCC)COC(=O)CCCCCCCCCCC)CCCCCCCC=CCC=CCCCCC	410	TRUE	TRUE	TRUE	99.9	38.6	91.6	100	100	70.7733	1
5050	TG 46:3|TG 12:0_16:0_18:3	3023	8.63822	8.7807	9.13695	790.692	32220.8	357869	null	[M+NH4]+	M + 0		13.65	790.692	C49H88O6	TG	BNXMFPAJOUFOCB-UHFFFAOYSA-N	O=C(OCC(OC(=O)CCCCCCCCCCCCCCC)COC(=O)CCCCCCCCCCC)CCCCCCCC=CCC=CCC=CCC	410	TRUE	TRUE	TRUE	99.9	33.4	87	100	100	21.3197	1
5957	TG 47:0|TG 15:0_16:0_16:0	3485	9.7847	9.97263	10.1777	810.754	23085.6	190321	null	[M+NH4]+	M + 0		14.4	810.755	C50H96O6	TG	BLIGKERFCBUUQF-UHFFFAOYSA-N	O=C(OCC(OC(=O)CCCCCCCCCCCCCCC)COC(=O)CCCCCCCCCCCCCCC)CCCCCCCCCCCCCC	410	TRUE	TRUE	TRUE	99.9	27	89.2	100	100	15.6635	1
5465	TG 47:1|TG 15:0_16:0_16:1	3341	9.49512	9.64107	9.92553	808.739	50940.5	401328	null	[M+NH4]+	M + 0		14.21	808.739	C50H94O6	TG	RCYIETYFTUBXFK-UHFFFAOYSA-N	O=C(OCC(OC(=O)CCCCCCCCCCCCCCC)COC(=O)CCCCCCCCCCCCCC)CCCCCCCC=CCCCCCC	410	TRUE	TRUE	TRUE	99.9	37.3	94.1	100	100	26.6657	1
6172	TG 48:0|TG 16:0_16:0_16:0	3557	9.96073	10.1358	10.467	824.768	848760	4127302	null	[M+NH4]+	M + 0	adduct linked to 6156_[M+Na]+	14.6	824.77	C51H98O6	TG	PVNIQBQSYATKKL-UHFFFAOYSA-N	O=C(OCC(OC(=O)CCCCCCCCCCCCCCC)COC(=O)CCCCCCCCCCCCCCC)CCCCCCCCCCCCCCC	410	TRUE	TRUE	TRUE	99.9	60.9	83	100	100	521.579	1
5732	TG 48:1|TG 14:0_16:0_18:1	3425	9.67583	9.8392	10.0793	822.755	2.76711e+06	15640577	null	[M+NH4]+	M + 0	adduct linked to 5731_[M+H]+	14.28	822.755	C51H96O6	TG	GPXZOHHIWJNYTJ-UHFFFAOYSA-N	O=C(OCC(OC(=O)CCCCCCCCCCCCCCC)COC(=O)CCCCCCCCCCCCC)CCCCCCCC=CCCCCCCCC	410	TRUE	TRUE	TRUE	99.9	75.4	92.1	100	100	1297.84	1
5334	TG 48:2|TG 14:0_16:0_18:2	3287	9.4348	9.52388	9.74122	820.742	1.6636e+06	9690969	null	[M+NH4]+	M + 0	adduct linked to 5333_[M+NH4]+; similar chromatogram in higher mz_5341; similar chromatogram in higher mz_5356	14.08	820.739	C51H94O6	TG	YUIIXXZIUIOJQY-UHFFFAOYSA-N	O=C(OCC(OC(=O)CCCCCCCCCCCCCCC)COC(=O)CCCCCCCCCCCCC)CCCCCCCC=CCC=CCCCCC	410	TRUE	TRUE	TRUE	99.9	46.3	90.4	100	100	1815.89	1
5145	TG 48:3|TG 14:0_16:0_18:3	3155	8.99662	9.18607	9.60625	818.724	247404	2.07054e+06	null	[M+NH4]+	M + 0		13.92	818.723	C51H92O6	TG	IJXMVNJNIOUHCI-UHFFFAOYSA-N	O=C(OCC(OC(=O)CCCCCCCCCCCCCCC)COC(=O)CCCCCCCCCCCCC)CCCCCCCC=CCC=CCC=CCC	410	TRUE	TRUE	TRUE	99.9	41	89.9	100	100	196.133	1
5063	TG 48:4|TG 16:0_14:1_18:3	3053	8.70873	8.87365	9.24572	816.709	45495.4	530362	null	[M+NH4]+	M + 0		13.71	816.708	C51H90O6	TG	LWHJRSZLXRMOAP-UHFFFAOYSA-N	O=C(OCC(OC(=O)CCCCCCCC=CCCCC)COC(=O)CCCCCCCCCCCCCCC)CCCCCCCC=CCC=CCC=CCC	410	TRUE	TRUE	TRUE	99.9	27.9	87.9	100	100	40.2557	1
6418	TG 49:0|TG 15:0_16:0_18:0	3629	10.1523	10.2903	10.4916	838.786	38834.4	280113	null	[M+NH4]+	M + 0		14.79	838.786	C52H100O6	TG	BABSZGMYWGFHOB-UHFFFAOYSA-N	O=C(OCC(OC(=O)CCCCCCCCCCCCCCC)COC(=O)CCCCCCCCCCCCCCCCC)CCCCCCCCCCCCCC	410	TRUE	TRUE	TRUE	99.9	31.1	89.7	100	100	70.4785	1
6002	TG 49:1|TG 15:0_16:0_18:1	3497	9.8392	10.0003	10.2009	836.772	267003	1.61704e+06	null	[M+NH4]+	M + 0	adduct linked to 6027_[M+Na]+; similar chromatogram in higher mz_6008; similar chromatogram in higher mz_6009; similar chromatogram in higher mz_6014; similar chromatogram in higher mz_6018	14.38	836.77	C52H98O6	TG	IVRUJYRTYXTTIH-UHFFFAOYSA-N	O=C(OCC(OC(=O)CCCCCCCCCCCCCCC)COC(=O)CCCCCCCCCCCCCC)CCCCCCCC=CCCCCCCCC	410	TRUE	TRUE	TRUE	99.9	69.8	95	100	100	177.981	1
5584	TG 49:2|TG 15:0_16:1_18:1	3377	9.53678	9.71285	10.0664	834.755	177537	1343277	null	[M+NH4]+	M + 0	similar chromatogram in higher mz_5559	14.22	834.755	C52H96O6	TG	ZSHVDBVWHRXKEV-UHFFFAOYSA-N	O=C(OCC(OC(=O)CCCCCCCC=CCCCCCC)COC(=O)CCCCCCCCCCCCCC)CCCCCCCC=CCCCCCCCC	410	TRUE	TRUE	TRUE	99.9	33.3	90.8	100	100	84.3642	1
5252	TG 49:3|TG 16:0_15:1_18:2	3239	9.23387	9.39895	9.75773	832.742	40865.3	402370	null	[M+NH4]+	M + 0	adduct linked to 5251_[M+NH4]+	14.02	832.739	C52H94O6	TG	KTTNGDLMDAZVLT-UHFFFAOYSA-N	O=C(OCC(OC(=O)CCCCCCCC=CCCCCC)COC(=O)CCCCCCCCCCCCCCC)CCCCCCCC=CCC=CCCCCC	410	TRUE	TRUE	TRUE	99.9	27.8	84.5	100	100	44.481	1
6565	TG 50:0|TG 16:0_16:0_18:0	3683	10.3195	10.467	10.6704	852.801	349885	2127855	null	[M+NH4]+	M + 0		14.97	852.802	C53H102O6	TG	DQKMNCLZNGAXNX-UHFFFAOYSA-N	O=C(OCC(OC(=O)CCCCCCCCCCCCCCC)COC(=O)CCCCCCCCCCCCCCCCC)CCCCCCCCCCCCCCC	410	TRUE	TRUE	TRUE	99.9	23.8	77.6	100	100	195.819	1
6212	TG 50:1|TG 16:0_16:0_18:1	3569	10.0381	10.1662	10.6451	850.785	6.79445e+06	36420360	null	[M+NH4]+	M + 0	adduct linked to 6191_[M+Na]+	14.62	850.786	C53H100O6	TG	YHMDGPZOSGBQRH-UHFFFAOYSA-N	O=C(OCC(OC(=O)CCCCCCCCCCCCCCC)COC(=O)CCCCCCCCCCCCCCC)CCCCCCCC=CCCCCCCCC	410	TRUE	TRUE	TRUE	99.9	79.8	89.9	100	100	3444.73	1
5822	TG 50:2|TG 16:0_16:0_18:2	3443	9.74122	9.88638	10.2125	848.774	7222830	45747780	null	[M+NH4]+	M + 0	adduct linked to 5777_[M+Na]+	14.31	848.77	C53H98O6	TG	MTWYSKGJIDFSRC-UHFFFAOYSA-N	O=C(OCC(OC(=O)CCCCCCCCCCCCCCC)COC(=O)CCCCCCCCCCCCCCC)CCCCCCCC=CCC=CCCCCC	410	TRUE	TRUE	TRUE	99.9	60.1	86.1	100	100	5110.01	1
5407	TG 50:3|TG 16:0_16:1_18:2	3311	9.24572	9.58163	9.96073	846.761	4.65164e+06	27187846	null	[M+NH4]+	M + 0	similar chromatogram in higher mz_5408; similar chromatogram in higher mz_5409; similar chromatogram in higher mz_5410; similar chromatogram in higher mz_5412; similar chromatogram in higher mz_5415; similar chromatogram in higher mz_5416; similar chromatogram in higher mz_5425	14.1	846.755	C53H96O6	TG	HDFLQJUGWGNORO-UHFFFAOYSA-N	O=C(OCC(OC(=O)CCCCCCCC=CCCCCCC)COC(=O)CCCCCCCCCCCCCCC)CCCCCCCC=CCC=CCCCCC	410	TRUE	TRUE	TRUE	99.9	58.3	88.8	100	100	3892.58	1
5072	TG 50:5|TG 14:0_18:2_18:3	3083	8.79808	8.97418	9.38577	842.724	56670.1	761708	null	[M+NH4]+	M + 0		13.78	842.723	C53H92O6	TG	BVZCCLFFAYZNFZ-UHFFFAOYSA-N	O=C(OCC(OC(=O)CCCCCCCC=CCC=CCCCCC)COC(=O)CCCCCCCCCCCCC)CCCCCCCC=CCC=CCC=CCC	410	TRUE	TRUE	TRUE	99.9	25	80.6	100	100	48.0162	1
5046	TG 50:6|TG 12:0_18:2_20:4	3005	8.5056	8.72473	9.08687	840.704	9880.17	142856	null	[M+NH4]+	M + 0		13.66	840.708	C53H90O6	TG	WECMOJMQFLIOCA-UHFFFAOYSA-N	O=C(OCC(OC(=O)CCCCCCCC=CCC=CCCCCC)COC(=O)CCCCCCCCCCC)CCCCCCC=CCC=CCC=CCC=CCC	410	TRUE	TRUE	TRUE	99.9	19.2	66.8	100	100	2.77803	1
6688	TG 51:0|TG 17:0_17:0_17:0	3737	10.467	10.5924	10.9039	866.816	289509	1684190	null	[M+NH4]+	M + 0		15.21	866.817	C54H104O6	TG	FBFWDBGUSMGXPI-UHFFFAOYSA-N	O=C(OCC(OC(=O)CCCCCCCCCCCCCCCC)COC(=O)CCCCCCCCCCCCCCCC)CCCCCCCCCCCCCCCC	410	TRUE	TRUE	TRUE	99.9	64.6	82.3	100	100	127.026	1
6428	TG 51:1|TG 16:0_17:0_18:1	3635	10.1777	10.3062	10.5068	864.803	279675	2.04086e+06	null	[M+NH4]+	M + 0		14.74	864.802	C54H102O6	TG	RHDRMOUSDQDVCE-UHFFFAOYSA-N	O=C(OCC(OC(=O)CCCCCCCCCCCCCCCC)COC(=O)CCCCCCCCCCCCCCC)CCCCCCCC=CCCCCCCCC	410	TRUE	TRUE	TRUE	99.9	49	87.7	100	100	136.075	1
6054	TG 51:2|TG 17:0_16:1_18:1	3515	9.90218	10.0381	10.2125	862.786	752409	4.30057e+06	null	[M+NH4]+	M + 0		14.46	862.786	C54H100O6	TG	CSGKVBBJZZZSIK-UHFFFAOYSA-N	O=C(OCC(OC(=O)CCCCCCCC=CCCCCCC)COC(=O)CCCCCCCCCCCCCCCC)CCCCCCCC=CCCCCCCCC	410	TRUE	TRUE	TRUE	99.9	24.2	64.8	100	100	238.169	1
5640	TG 51:3|TG 15:0_18:1_18:2	3395	9.61782	9.75773	9.94885	860.77	525690	3.25529e+06	null	[M+NH4]+	M + 0	adduct linked to 5678_[M+H]+	14.28	860.77	C54H98O6	TG	AFUGNQFGFOCTMS-UHFFFAOYSA-N	O=C(OCC(OC(=O)CCCCCCCC=CCCCCCCCC)COC(=O)CCCCCCCCCCCCCC)CCCCCCCC=CCC=CCCCCC	410	TRUE	TRUE	TRUE	99.9	38.3	77.7	100	100	470.463	1
5317	TG 51:4|TG 15:0_18:1_18:3	3269	9.30668	9.47373	9.82368	858.755	93353.6	893618	null	[M+NH4]+	M + 0		14.05	858.755	C54H96O6	TG	AKXOSLAHFAWDCG-UHFFFAOYSA-N	O=C(OCC(OC(=O)CCCCCCCC=CCCCCCCCC)COC(=O)CCCCCCCCCCCCCC)CCCCCCCC=CCC=CCC=CCC	410	TRUE	TRUE	TRUE	99.9	29.9	73.3	100	100	60.7032	1
6726	TG 52:0|TG 16:0_18:0_18:0	3785	10.6295	10.7389	11.0713	880.833	75417.4	468598	null	[M+NH4]+	M + 0		15.39	880.833	C55H106O6	TG	SDNYRTVJOFMYIW-UHFFFAOYSA-N	O=C(OCC(OC(=O)CCCCCCCCCCCCCCCCC)COC(=O)CCCCCCCCCCCCCCCCC)CCCCCCCCCCCCCCC	410	TRUE	TRUE	TRUE	99.9	17.1	39.3	100	100	361.153	1
6584	TG 52:1|TG 16:0_18:0_18:1	3689	10.3369	10.4788	10.9278	878.819	4398650	24837428	null	[M+NH4]+	M + 0	similar chromatogram in higher mz_6569	14.91	878.817	C55H104O6	TG	NPCZZYKITFKRQZ-UHFFFAOYSA-N	O=C(OCC(OC(=O)CCCCCCCCCCCCCCCCC)COC(=O)CCCCCCCCCCCCCCC)CCCCCCCC=CCCCCCCCC	410	TRUE	TRUE	TRUE	99.9	22.3	95.7	100	100	4494.9	1
6336	TG 52:2|TG 16:0_18:1_18:1	3599	10.0793	10.2245	10.6451	876.796	7.17816e+06	56708552	null	[M+NH4]+	M + 0	similar chromatogram in higher mz_6349	14.65	876.802	C55H102O6	TG	JFISYPWOVQNHLS-UHFFFAOYSA-N	O=C(OCC(OC(=O)CCCCCCCC=CCCCCCCCC)COC(=O)CCCCCCCCCCCCCCC)CCCCCCCC=CCCCCCCCC	410	TRUE	TRUE	TRUE	99.9	85.3	89.6	100	100	5323.22	1
5943	TG 52:3|TG 16:0_18:1_18:2	3473	9.7847	9.94885	10.237	874.784	7653255	61946952	null	[M+NH4]+	M + 0	adduct linked to 5863_[M+Na]+	14.42	874.786	C55H100O6	TG	KGLAHZTWGPHKFF-UHFFFAOYSA-N	O=C(OCC(OC(=O)CCCCCCCC=CCCCCCCCC)COC(=O)CCCCCCCCCCCCCCC)CCCCCCCC=CCC=CCCCCC	410	TRUE	TRUE	TRUE	99.9	78.4	90.8	100	100	7995.53	1
5488	TG 52:4|TG 16:1_18:1_18:2	3347	9.49512	9.65272	9.97263	872.774	8647636	61211736	null	[M+NH4]+	M + 0		14.22	872.77	C55H98O6	TG	WHSWXEYWNPTUPW-UHFFFAOYSA-N	O=C(OCC(OC(=O)CCCCCCCC=CCCCCCCCC)COC(=O)CCCCCCCC=CCCCCCC)CCCCCCCC=CCC=CCCCCC	410	TRUE	TRUE	TRUE	99.9	59	81.1	100	100	9390.86	1
5237	TG 52:5|TG 16:0_18:2_18:3	3233	9.17215	9.38577	9.88638	870.756	1.19996e+06	11270322	null	[M+NH4]+	M + 0	adduct linked to 5236_[M+H]+; similar chromatogram in higher mz_5238	14.02	870.755	C55H96O6	TG	MVAGPZSVOSGBMR-UHFFFAOYSA-N	O=C(OCC(OC(=O)CCCCCCCC=CCC=CCCCCC)COC(=O)CCCCCCCCCCCCCCC)CCCCCCCC=CCC=CCC=CCC	410	TRUE	TRUE	TRUE	99.9	48.1	79.3	100	100	1172.61	1
5131	TG 52:6|TG 16:1_18:2_18:3	3137	8.83472	9.13695	9.47373	868.74	93187.8	1.39003e+06	null	[M+NH4]+	M + 0		13.86	868.739	C55H94O6	TG	NOOJQDXMGLPOOA-UHFFFAOYSA-N	O=C(OCC(OC(=O)CCCCCCCC=CCC=CCCCCC)COC(=O)CCCCCCCC=CCCCCCC)CCCCCCCC=CCC=CCC=CCC	410	TRUE	TRUE	TRUE	99.9	40.6	66.9	100	100	40.214	1
6705	TG 53:1|TG 17:0_18:0_18:1	3743	10.4916	10.6136	10.8443	892.833	41714.1	340792	null	[M+NH4]+	M + 0		15.24	892.833	C56H106O6	TG	CTYHEFNQFHZLTL-UHFFFAOYSA-N	O=C(OCC(OC(=O)CCCCCCCCCCCCCCCCC)COC(=O)CCCCCCCCCCCCCCCC)CCCCCCCC=CCCCCCCCC	410	TRUE	TRUE	TRUE	99.9	53.7	90.4	100	100	33.374	1
6468	TG 53:2|TG 17:0_18:1_18:1	3647	10.2125	10.3369	10.6704	890.816	376924	2835639	null	[M+NH4]+	M + 0		14.8	890.817	C56H104O6	TG	ANBFFIILUQJIQL-UHFFFAOYSA-N	O=C(OCC(OC(=O)CCCCCCCC=CCCCCCCCC)COC(=O)CCCCCCCCCCCCCCCC)CCCCCCCC=CCCCCCCCC	410	TRUE	TRUE	TRUE	99.9	61.2	87.9	100	100	281.701	1
6134	TG 53:3|TG 17:0_18:1_18:2	3539	9.94885	10.0951	10.2492	888.802	478846	3.17966e+06	null	[M+NH4]+	M + 0		14.56	888.802	C56H102O6	TG	NIBMDPFMDDQNNX-UHFFFAOYSA-N	O=C(OCC(OC(=O)CCCCCCCC=CCCCCCCCC)COC(=O)CCCCCCCCCCCCCCCC)CCCCCCCC=CCC=CCCCCC	410	TRUE	TRUE	TRUE	99.9	50.6	84.1	100	100	395.357	1
5703	TG 53:4|TG 17:1_18:1_18:2	3413	9.61782	9.8011	10.1662	886.787	258723	2.02746e+06	null	[M+NH4]+	M + 0		14.39	886.786	C56H100O6	TG	VESVDAJIPQIOEH-UHFFFAOYSA-N	O=C(OCC(OC(=O)CCCCCCCC=CCCCCCCCC)COC(=O)CCCCCCCC=CCCCCCCC)CCCCCCCC=CCC=CCCCCC	410	TRUE	TRUE	TRUE	99.9	44.4	80.2	100	100	191.952	1
5365	TG 53:5|TG 17:1_18:1_18:3	3293	9.2773	9.53678	9.64107	884.771	67715	566968	null	[M+NH4]+	M + 0		14.1	884.77	C56H98O6	TG	PGBGUWBYYROWIR-UHFFFAOYSA-N	O=C(OCC(OC(=O)CCCCCCCC=CCCCCCCCC)COC(=O)CCCCCCCC=CCCCCCCC)CCCCCCCC=CCC=CCC=CCC	410	TRUE	TRUE	TRUE	99.9	28.7	81.1	100	100	65.0459	1
6752	TG 54:1|TG 18:0_18:0_18:1	3791	10.6451	10.7615	10.9968	906.85	500197	2.96443e+06	null	[M+NH4]+	M + 0		15.37	906.848	C57H108O6	TG	YFFIQXNTTVSKJC-UHFFFAOYSA-N	O=C(OCC(OC(=O)CCCCCCCCCCCCCCCCC)COC(=O)CCCCCCCCCCCCCCCCC)CCCCCCCC=CCCCCCCCC	410	TRUE	TRUE	TRUE	99.9	69.6	85.7	100	100	449.052	1
6631	TG 54:2|TG 18:0_18:1_18:1	3701	10.1232	10.5068	10.9039	904.837	3.51729e+06	19779382	null	[M+NH4]+	M + 0		14.96	904.833	C57H106O6	TG	RYNHWWNZNIGDAQ-UHFFFAOYSA-N	O=C(OCC(OC(=O)CCCCCCCC=CCCCCCCCC)COC(=O)CCCCCCCCCCCCCCCCC)CCCCCCCC=CCCCCCCCC	410	TRUE	TRUE	TRUE	99.9	72.6	87.5	100	100	3589.48	1
6352	TG 54:3|TG 18:1_18:1_18:1	3611	10.1069	10.2492	10.6704	902.819	6.81288e+06	41414580	null	[M+NH4]+	M + 0	adduct linked to 6367_[M+Na]+; similar chromatogram in higher mz_6354; similar chromatogram in higher mz_6355; similar chromatogram in higher mz_6374; similar chromatogram in higher mz_6391; similar chromatogram in higher mz_6396	14.65	902.817	C57H104O6	TG	PHYFQTYBJUILEZ-UHFFFAOYSA-N	O=C(OCC(OC(=O)CCCCCCCC=CCCCCCCCC)COC(=O)CCCCCCCC=CCCCCCCCC)CCCCCCCC=CCCCCCCCC	410	TRUE	TRUE	TRUE	99.9	68.2	86.4	100	100	7611.94	1
5969	TG 54:4|TG 18:1_18:1_18:2	3491	9.8392	9.98598	10.5068	900.803	6777585	43766448	null	[M+NH4]+	M + 0	similar chromatogram in higher mz_5953; similar chromatogram in higher mz_5970; similar chromatogram in higher mz_5971; similar chromatogram in higher mz_5979; similar chromatogram in higher mz_5993	14.51	900.802	C57H102O6	TG	JTMWOTXEVWLTTO-UHFFFAOYSA-N	O=C(OCC(OC(=O)CCCCCCCC=CCCCCCCCC)COC(=O)CCCCCCCC=CCCCCCCCC)CCCCCCCC=CCC=CCCCCC	410	TRUE	TRUE	TRUE	99.9	54.7	85.6	100	100	7827.94	1
5555	TG 54:5|TG 18:1_18:2_18:2	3371	9.39895	9.69958	9.8011	898.791	5.20883e+06	31561108	null	[M+NH4]+	M + 0	adduct linked to 5589_[M+Na]+; adduct linked to 5553_[M+H]+	14.32	898.786	C57H100O6	TG	VVEBTVMJPTZDHO-UHFFFAOYSA-N	O=C(OCC(OC(=O)CCCCCCCC=CCC=CCCCCC)COC(=O)CCCCCCCC=CCCCCCCCC)CCCCCCCC=CCC=CCCCCC	410	TRUE	TRUE	TRUE	99.9	59	77.9	100	100	4070.49	1
5384	TG 54:6|TG 16:0_18:2_20:4	3305	9.49512	9.57007	9.88638	896.774	1215735	7.7015e+06	null	[M+NH4]+	M + 0		14.07	896.77	C57H98O6	TG	NPELAMJIYLFQEL-UHFFFAOYSA-N	O=C(OCC(OC(=O)CCCCCCCC=CCC=CCCCCC)COC(=O)CCCCCCCCCCCCCCC)CCCCCCC=CCC=CCC=CCC=CCC	410	TRUE	TRUE	TRUE	99.9	29.4	55.1	100	100	1022.41	1
5109	TG 54:7|TG 18:2_18:2_18:3	3131	8.97418	9.1159	9.20198	894.752	167310	1225080	null	[M+NH4]+	M + 0		13.89	894.755	C57H96O6	TG	NGPHUAVENUDDAO-UHFFFAOYSA-N	O=C(OCC(OC(=O)CCCCCCCC=CCC=CCCCCC)COC(=O)CCCCCCCC=CCC=CCCCCC)CCCCCCCC=CCC=CCC=CCC	410	TRUE	TRUE	TRUE	99.9	40.9	67.6	100	100	131.001	1
5085	TG 54:8|TG 18:2_18:3_18:3	3101	8.90023	9.03345	9.23387	892.74	16401.1	215866	null	[M+NH4]+	M + 0		13.77	892.739	C57H94O6	TG	IMPMCCKWZKDAGE-UHFFFAOYSA-N	O=C(OCC(OC(=O)CCCCCCCC=CCC=CCC=CCC)COC(=O)CCCCCCCC=CCC=CCCCCC)CCCCCCCC=CCC=CCC=CCC	410	TRUE	TRUE	TRUE	99.9	39.5	61.9	100	100	6.12153	1
6541	TG 55:3|TG 18:1_18:1_19:1	3665	10.237	10.3998	10.691	916.833	42712	412606	null	[M+NH4]+	M + 0		14.94	916.833	C58H106O6	TG	ASJJOPLGTKDUEX-UHFFFAOYSA-N	O=C(OCC(OC(=O)CCCCCCCC=CCCCCCCCC)COC(=O)CCCCCCCC=CCCCCCCCCC)CCCCCCCC=CCCCCCCCC	410	TRUE	TRUE	TRUE	99.9	22.5	91.2	100	100	83.1783	1
6179	TG 55:4|TG 18:1_19:1_18:2	3557	10.0381	10.1358	10.467	914.814	42963.2	389979	null	[M+NH4]+	M + 0		14.61	914.817	C58H104O6	TG	SIBZLFBPHPTNKZ-UHFFFAOYSA-N	O=C(OCC(OC(=O)CCCCCCCC=CCCCCCCCCC)COC(=O)CCCCCCCC=CCCCCCCCC)CCCCCCCC=CCC=CCCCCC	410	TRUE	TRUE	TRUE	99.9	25.5	62.5	100	100	87.336	1
5792	TG 55:5|TG 19:1_18:2_18:2	3437	9.75773	9.86868	9.91383	912.801	19056.9	134904	null	[M+NH4]+	M + 0		14.47	912.802	C58H102O6	TG	RSJQEUQJRFQHAE-UHFFFAOYSA-N	O=C(OCC(OC(=O)CCCCCCCC=CCC=CCCCCC)COC(=O)CCCCCCCC=CCCCCCCCCC)CCCCCCCC=CCC=CCCCCC	410	TRUE	TRUE	TRUE	99.9	24.2	51.4	100	100	13.629	1
5612	TG 55:6|TG 16:0_17:1_22:5	3383	9.61782	9.727	9.92553	910.784	35513.5	311529	null	[M+NH4]+	M + 0		14.27	910.786	C58H100O6	TG	LDSAHPMZVYKGCN-UHFFFAOYSA-N	O=C(OCC(OC(=O)CCCCCCCC=CCCCCCCC)COC(=O)CCCCCCCCCCCCCCC)CCCCCC=CCC=CCC=CCC=CCC=CCC	410	TRUE	TRUE	TRUE	99.9	19	76.2	100	100	46.8304	1
6765	TG 56:2|TG 16:0_22:0_18:2	3797	10.6704	10.7782	11.2607	932.865	134396	892244	null	[M+NH4]+	M + 0	similar chromatogram in higher mz_6768	15.45	932.864	C59H110O6	TG	DLHLOJATURJKGG-UHFFFAOYSA-N	O=C(OCC(OC(=O)CCCCCCCCCCCCCCCCCCCCC)COC(=O)CCCCCCCCCCCCCCC)CCCCCCCC=CCC=CCCCCC	410	TRUE	TRUE	TRUE	99.9	41	73.8	100	100	144.521	1
6674	TG 56:3|TG 18:1_18:1_20:1	3713	10.4205	10.5419	10.8595	930.847	240126	1584500	null	[M+NH4]+	M + 0		15.13	930.848	C59H108O6	TG	QXMHHXQBBKDSSL-UHFFFAOYSA-N	O=C(OCC(OC(=O)CCCCCCCC=CCCCCCCCC)COC(=O)CCCCCCCCCC=CCCCCCCCC)CCCCCCCC=CCCCCCCCC	410	TRUE	TRUE	TRUE	99.9	49.1	80.1	100	100	393.579	1
6422	TG 56:4|TG 18:0_18:0_20:4	3629	10.1662	10.2903	10.7037	928.833	299766	2.76114e+06	null	[M+NH4]+	M + 0		14.88	928.833	C59H106O6	TG	PZMHCGXBZFHFAD-UHFFFAOYSA-N	O=C(OCC(OC(=O)CCCCCCCCCCCCCCCCC)COC(=O)CCCCCCCCCCCCCCCCC)CCCCCCC=CCC=CCC=CCC=CCC	410	TRUE	TRUE	TRUE	99.9	34.4	75.4	100	100	522.649	1
6253	TG 56:5|TG 18:0_18:1_20:4	3575	10.1523	10.1777	10.4205	926.82	358714	2.01168e+06	null	[M+NH4]+	M + 0	adduct linked to 6313_[M+NH4]+	14.58	926.817	C59H104O6	TG	NMOSKFDAUMPINK-UHFFFAOYSA-N	O=C(OCC(OC(=O)CCCCCCCC=CCCCCCCCC)COC(=O)CCCCCCCCCCCCCCCCC)CCCCCCC=CCC=CCC=CCC=CCC	410	TRUE	TRUE	TRUE	99.9	38.1	71.5	100	100	431.072	1
5796	TG 56:6|TG 16:0_18:1_22:5	3437	9.61782	9.86868	10.2492	924.803	835142	8862582	null	[M+NH4]+	M + 0	adduct linked to 5799_[M+Na]+	14.46	924.802	C59H102O6	TG	PIUUVQYTIKPYIJ-UHFFFAOYSA-N	O=C(OCC(OC(=O)CCCCCCCC=CCCCCCCCC)COC(=O)CCCCCCCCCCCCCCC)CCCCCC=CCC=CCC=CCC=CCC=CCC	410	TRUE	TRUE	TRUE	99.9	30.5	52.3	100	100	710.306	1
5451	TG 56:7|TG 18:1_18:2_20:4	3323	9.37378	9.60625	9.67583	922.786	861666	5451815	null	[M+NH4]+	M + 0		14.17	922.786	C59H100O6	TG	WSZCBVABHNUPSE-UHFFFAOYSA-N	O=C(OCC(OC(=O)CCCCCCCC=CCC=CCCCCC)COC(=O)CCCCCCCC=CCCCCCCCC)CCCCCCC=CCC=CCC=CCC=CCC	410	TRUE	TRUE	TRUE	99.9	28	62.2	100	100	548.619	1
5203	TG 56:8|TG 18:2_18:2_20:4	3209	9.1159	9.32	9.38577	920.774	164089	1.14986e+06	null	[M+NH4]+	M + 0		13.94	920.77	C59H98O6	TG	MXSCENXJZKSWOS-UHFFFAOYSA-N	O=C(OCC(OC(=O)CCCCCCCC=CCC=CCCCCC)COC(=O)CCCCCCCC=CCC=CCCCCC)CCCCCCC=CCC=CCC=CCC=CCC	410	TRUE	TRUE	TRUE	99.9	31.7	62.9	100	100	145.713	1
5090	TG 56:9|TG 18:2_18:3_20:4	3107	8.76792	9.04993	9.33682	918.758	36912.4	451016	null	[M+NH4]+	M + 0		13.81	918.755	C59H96O6	TG	JKQWGXQHSNHJJE-UHFFFAOYSA-N	O=C(OCC(OC(=O)CCCCCCCC=CCC=CCC=CCC)COC(=O)CCCCCCCC=CCC=CCCCCC)CCCCCCC=CCC=CCC=CCC=CCC	410	TRUE	TRUE	TRUE	99.9	29.3	53.1	100	100	38.2314	1
5161	TG 58:10|TG 16:0_20:4_22:6	3167	8.9374	9.21902	9.32	944.773	50080.6	380670	null	[M+NH4]+	M + 0		13.9	944.77	C61H98O6	TG	HCEQQESIFLFUPF-UHFFFAOYSA-N	O=C(OCC(OC(=O)CCCCCCC=CCC=CCC=CCC=CCC)COC(=O)CCCCCCCCCCCCCCC)CCC=CCC=CCC=CCC=CCC=CCC=CCC	410	TRUE	TRUE	TRUE	99.9	26.5	49.4	100	100	54.1038	1
6787	TG 58:2|TG 22:0_18:1_18:1	3887	10.9278	11.0713	11.2607	960.897	23371	201711	null	[M+NH4]+	M + 0		15.99	960.895	C61H114O6	TG	MAWRDGRSFXIWKV-UHFFFAOYSA-N	O=C(OCC(OC(=O)CCCCCCCC=CCCCCCCCC)COC(=O)CCCCCCCCCCCCCCCCCCCCC)CCCCCCCC=CCCCCCCCC	410	TRUE	TRUE	TRUE	99.9	39	76.4	100	100	22.6385	1
6778	TG 58:3|TG 22:0_18:1_18:2	3809	10.6295	10.8201	11.1431	958.881	36029.9	309588	null	[M+NH4]+	M + 0		15.56	958.88	C61H112O6	TG	AMDSHUSILZVWMX-UHFFFAOYSA-N	O=C(OCC(OC(=O)CCCCCCCC=CCCCCCCCC)COC(=O)CCCCCCCCCCCCCCCCCCCCC)CCCCCCCC=CCC=CCCCCC	410	TRUE	TRUE	TRUE	99.9	44.9	79	100	100	72.178	1
6687	TG 58:4|TG 22:0_18:2_18:2	3731	10.4788	10.5777	10.8882	956.862	22419.3	238258	null	[M+NH4]+	M + 0		15.18	956.864	C61H110O6	TG	OEWUGNNMLZAOCV-UHFFFAOYSA-N	O=C(OCC(OC(=O)CCCCCCCC=CCC=CCCCCC)COC(=O)CCCCCCCCCCCCCCCCCCCCC)CCCCCCCC=CCC=CCCCCC	410	TRUE	TRUE	TRUE	99.9	21.9	47.6	100	100	27.1007	1
6209	TG 58:6|TG 16:0_20:1_22:5	3563	10.0381	10.1523	10.6295	952.826	90345.5	855445	null	[M+NH4]+	M + 0		14.75	952.833	C61H106O6	TG	MHJKBJNQJSWYKS-UHFFFAOYSA-N	O=C(OCC(OC(=O)CCCCCCCCCC=CCCCCCCCC)COC(=O)CCCCCCCCCCCCCCC)CCCCCC=CCC=CCC=CCC=CCC=CCC	410	TRUE	TRUE	TRUE	99.9	19.3	45.4	100	100	83.4994	1
5842	TG 58:7|TG 16:0_18:1_24:6	3443	9.71285	9.88638	9.96073	950.818	80102.6	711840	null	[M+NH4]+	M + 0		14.5	950.817	C61H104O6	TG	CQWYOIXYJYCQPL-UHFFFAOYSA-N	O=C(OCC(OC(=O)CCCCCCCC=CCCCCCCCC)COC(=O)CCCCCCCCCCCCCCC)CCCCC=CCC=CCC=CCC=CCC=CCC=CCC	410	TRUE	TRUE	TRUE	99.9	18.6	54.8	100	100	118.552	1
5459	TG 58:8|TG 18:1_18:2_22:5	3329	9.53678	9.61782	9.66415	948.796	57817.5	355438	null	[M+NH4]+	M + 0		14.32	948.802	C61H102O6	TG	ZMFFWUOLHWWCNZ-UHFFFAOYSA-N	O=C(OCC(OC(=O)CCCCCCCC=CCC=CCCCCC)COC(=O)CCCCCCCC=CCCCCCCCC)CCCCCC=CCC=CCC=CCC=CCC=CCC	410	TRUE	TRUE	TRUE	99.9	26.9	48.3	100	100	22.2724	1
5326	TG 58:9|TG 18:1_20:4_20:4	3281	9.23387	9.51262	9.91383	946.786	124873	1.06597e+06	null	[M+NH4]+	M + 0		14.11	946.786	C61H100O6	TG	DFNHWVOJZBVVQC-UHFFFAOYSA-N	O=C(OCC(OC(=O)CCCCCCC=CCC=CCC=CCC=CCC)COC(=O)CCCCCCCC=CCCCCCCCC)CCCCCCC=CCC=CCC=CCC=CCC	410	TRUE	TRUE	TRUE	99.9	22.8	43.7	100	100	101.807	1
6797	TG 60:2|TG 24:0_18:1_18:1	3947	11.1594	11.3113	11.6062	988.924	8991.41	87485.8	null	[M+NH4]+	M + 0		16.53	988.927	C63H118O6	TG	OZGHAUBMNCOWIH-UHFFFAOYSA-N	O=C(OCC(OC(=O)CCCCCCCC=CCCCCCCCC)COC(=O)CCCCCCCCCCCCCCCCCCCCCCC)CCCCCCCC=CCCCCCCCC	410	TRUE	TRUE	TRUE	99.9	14.4	93.5	100	100	8.31796	1
6790	TG 60:3|TG 24:0_18:1_18:2	3893	10.9486	11.0906	11.3378	986.91	10718	102956	null	[M+NH4]+	M + 0		16.06	986.911	C63H116O6	TG	LZWYQOUXYAEBEU-UHFFFAOYSA-N	O=C(OCC(OC(=O)CCCCCCCC=CCCCCCCCC)COC(=O)CCCCCCCCCCCCCCCCCCCCCCC)CCCCCCCC=CCC=CCCCCC	410	TRUE	TRUE	TRUE	99.9	32.8	54.2	100	100	14.7631	1
6780	TG 60:4|TG 18:1_24:1_18:2	3821	10.6136	10.8443	11.1825	984.897	6101.94	91800.7	null	[M+NH4]+	M + 0		15.6	984.895	C63H114O6	TG	NWGBVTAVFQNIRZ-UHFFFAOYSA-N	O=C(OCC(OC(=O)CCCCCCCCCCCC=CCCCCCCCCCC)COC(=O)CCCCCCCC=CCCCCCCCC)CCCCCCCC=CCC=CCCCCC	410	TRUE	TRUE	TRUE	99.9	28.4	70.1	100	100	13.4943	1
Species that did not pass manual curation:
PeakID	Title	Scans	RT left(min)	RT (min)	RT right (min)	Precursor m/z	Height	Area	Model masses	Adduct	Isotope	Comment	Reference RT	Reference m/z	Formula	Class	InChIKey	SMILES	Annotation tag (VS1.0)	RT matched	m/z matched	MS/MS matched	RT similarity	Dot product	Reverse dot product	Fragment presence %	Total score	S/N	Injection
441	CAR 10:0	146	0.340333	0.517083	0.818383	316.249	15288.9	123615	null	[M+H]+	M + 0		2.59	316.248	C17H33NO4	CAR	LZOSYCMHQXPBFU-UHFFFAOYSA-N	O=C([O-])CC(OC(=O)CCCCCCCCC)C[N+](C)(C)C	410	TRUE	TRUE	TRUE	100	18.5	15.6	100	89.9	38.4518	1
2996	Cer 25:0;3O|Cer 17:0;2O/8:0;O	1661	4.6349	5.01425	5.15622	430.383	10499.7	85788.4	null	[M+H]+	M + 0	similar chromatogram in higher mz_3025	7.38	430.389	C25H51NO4	CerHDS	RAKPEFLAJAWVTF-UHFFFAOYSA-N	O=C(NC(CO)C(O)CCCCCCCCCCCCCC)C(O)CCCCCC	410	TRUE	TRUE	TRUE	100	35.1	62.6	100	100	5.99475	1
1885	Cer 30:1;2O|Cer 18:1;2O/12:0	1133	3.50745	3.62543	3.96228	464.447	26358.3	168657	null	[M+H-H2O]+	M + 0	adduct linked to 1888_[M+H]+	8.54	464.446	C30H59NO3	CerNS	HXFPPRPLRSPNIB-UHFFFAOYSA-N	O=C(NC(CO)C(O)C=CCCCCCCCCCCCCC)CCCCCCCCCCC	410	TRUE	TRUE	TRUE	99.9	30	58.3	100	94.5	59.4055	1
2085	Cer 30:1;2O|Cer 18:1;2O/12:0	1313	3.78628	4.14963	4.43427	464.447	491733	2647184	null	[M+H-H2O]+	M + 0	adduct linked to 2089_[M+H]+; found in higher mz's MsMs_2089	8.54	464.446	C30H59NO3	CerNS	HXFPPRPLRSPNIB-UHFFFAOYSA-N	O=C(NC(CO)C(O)C=CCCCCCCCCCCCCC)CCCCCCCCCCC	410	TRUE	TRUE	TRUE	99.9	75.6	97	100	100	584.417	1
2048	Cer 30:1;2O|Cer 18:1;2O/12:0	821	3.51075	3.6005	3.78187	464.447	38879.9	188388	null	[M+H-H2O]+	M + 0	adduct linked to 2050_[M+H]+	8.54	464.446	C30H59NO3	CerNS	HXFPPRPLRSPNIB-UHFFFAOYSA-N	O=C(NC(CO)C(O)C=CCCCCCCCCCCCCC)CCCCCCCCCCC	410	TRUE	TRUE	TRUE	99.9	73.1	92.2	100	100	48.1758	5
1800	Cer 31:6;2O|Cer 13:2;2O/18:4	740	3.13395	3.25197	3.40312	468.388	1939.72	27704.6	null	[M+H-H2O]+	M + 0		7.01	468.384	C31H51NO3	CerNS	GIFFBSHPCILKBC-UHFFFAOYSA-N	O=C(NC(CO)C(O)C=CCCC=CCCCC)CCCCC=CCC=CCC=CCC=CCC	410	TRUE	TRUE	TRUE	99.9	0.2	68.9	100	100	0.701688	5
2409	Cer 33:1;3O|Cer 24:1;2O/9:0;O	984	4.23407	4.29822	4.70855	540.501	7862.74	54446.1	null	[M+H]+	M + 0		8.85	540.499	C33H65NO4	CerHS	ZJBMCVLUMPULNR-UHFFFAOYSA-N	O=C(NC(CO)C(O)C=CCCCCCCCCCCCCCCCCCCC)C(O)CCCCCCC	410	TRUE	TRUE	TRUE	99.9	19.2	45.7	100	100	3.24717	5
2340	Cer 34:1;2O|Cer 18:1;2O/16:0	1433	4.35538	4.44595	4.53367	538.519	6622.82	36922.3	null	[M+H]+	M + 0	adduct linked to 2339_[M+H-H2O]+	9.38	538.519	C34H67NO3	CerNS	YDNKGFDKKRUKPY-UHFFFAOYSA-N	O=C(NC(CO)C(O)C=CCCCCCCCCCCCCC)CCCCCCCCCCCCCCC	410	TRUE	TRUE	TRUE	99.9	40.9	80.2	100	100	2.92805	1
2339	Cer 34:1;2O|Cer 18:1;2O/16:0	1433	4.31695	4.44595	4.52158	520.509	14976.5	84593.3	null	[M+H-H2O]+	M + 0	adduct linked to 2340_[M+H]+; found in higher mz's MsMs_2353; found in higher mz's MsMs_2350	9.38	520.509	C34H67NO3	CerNS	YDNKGFDKKRUKPY-UHFFFAOYSA-N	O=C(NC(CO)C(O)C=CCCCCCCCCCCCCC)CCCCCCCCCCCCCCC	410	TRUE	TRUE	TRUE	99.9	45.2	76.8	100	100	22.145	1
3368	Cer 34:1;2O|Cer 18:1;2O/16:0	1823	5.11217	5.42173	5.60752	520.508	19379.4	125443	null	[M+H-H2O]+	M + 0	adduct linked to 3372_[M+H]+	9.38	520.509	C34H67NO3	CerNS	YDNKGFDKKRUKPY-UHFFFAOYSA-N	O=C(NC(CO)C(O)C=CCCCCCCCCCCCCC)CCCCCCCCCCCCCCC	410	TRUE	TRUE	TRUE	99.9	62.6	90.6	100	100	18.9567	1
2934	Cer 34:2;2O|Cer 14:1;2O/20:1	1619	4.59512	4.89532	5.0285	518.491	2876.36	16949.1	null	[M+H-H2O]+	M + 0		9.29	518.493	C34H65NO3	CerNS	DKQPXKGVDIXPMN-UHFFFAOYSA-N	O=C(NC(CO)C(O)C=CCCCCCCCCC)CCCCCCCCCC=CCCCCCCCC	410	TRUE	TRUE	TRUE	99.9	0.1	83.2	100	100	6.01485	1
4254	Cer 34:5;2O|Cer 15:3;2O/19:2	2417	6.93445	7.16655	7.41198	552.43	9973	101596	null	[M+Na]+	M + 0		8.36	552.439	C34H59NO3	CerNS	IDUZKAAEZTWUAM-UHFFFAOYSA-N	O=C(NC(CO)C(O)C=CCCC=CCCC=CCC)CCCCCCCC=CCC=CCCCCCC	410	TRUE	TRUE	TRUE	100	3.3	73.5	100	89.9	5.5251	1
4200	Cer 36:0;3O|Cer 21:0;2O/15:0;O	1397	5.78188	6.1113	6.18145	566.546	3902.78	37034.5	null	[M+H-H2O]+	M + 0	adduct linked to 4192_[M+Na]+	10.83	566.551	C36H73NO4	CerHDS	GKSDSXBAGSEKGH-UHFFFAOYSA-N	O=C(NC(CO)C(O)CCCCCCCCCCCCCCCCCC)C(O)CCCCCCCCCCCCC	410	TRUE	TRUE	TRUE	99.9	1.9	76.3	100	100	2.68322	6
1866	Cer 38:0;3O|Cer 28:0;2O/10:0;O	1091	3.13977	3.49463	3.7584	594.582	6130.25	79152.1	null	[M+H-H2O]+	M + 0		11.68	594.582	C38H77NO4	CerHDS	QKVVDIAVYJTWTR-UHFFFAOYSA-N	O=C(NC(CO)C(O)CCCCCCCCCCCCCCCCCCCCCCCCC)C(O)CCCCCCCC	410	TRUE	TRUE	TRUE	99.7	0.5	74.6	100	100	5.91657	1
3568	Cer 39:1;2O|Cer 16:1;2O/23:0	1774	6.60333	7.09583	7.3611	590.588	3280.9	29490.3	null	[M+H-H2O]+	M + 0		12.73	590.587	C39H77NO3	CerNS	WYSRACVJQVNCRW-UHFFFAOYSA-N	O=C(NC(CO)C(O)C=CCCCCCCCCCCC)CCCCCCCCCCCCCCCCCCCCCC	410	TRUE	TRUE	TRUE	99.8	13.7	63.3	100	99	6.14935	2
5266	Cer 41:1;2O|Cer 18:1;2O/23:0	2616	10.1865	10.2886	10.4518	618.62	1455.55	10850	null	[M+H-H2O]+	M + 0		13.16	618.618	C41H81NO3	CerNS	NAJHAHQNQCNWOP-UHFFFAOYSA-N	O=C(NC(CO)C(O)C=CCCCCCCCCCCCCC)CCCCCCCCCCCCCCCCCCCCCC	410	TRUE	TRUE	TRUE	100	20.6	76.5	100	100	8.39286	2
4575	Cer 42:1;2O|Cer 18:1;2O/24:0	2681	7.68532	7.9395	8.27747	632.634	227690	1.25522e+06	null	[M+H-H2O]+	M + 0	adduct linked to 4579_[M+H]+	13.26	632.634	C42H83NO3	CerNS	ZJVVOYPTFQEGPH-UHFFFAOYSA-N	O=C(NC(CO)C(O)C=CCCCCCCCCCCCCC)CCCCCCCCCCCCCCCCCCCCCCC	410	TRUE	TRUE	TRUE	99.9	67.1	89.7	100	100	134.797	1
5265	Cer 42:2;2O|Cer 18:2;2O/24:0	2369	9.6469	9.92022	10.0455	630.619	2260.69	29687.6	null	[M+H-H2O]+	M + 0		13.06	630.618	C42H81NO3	CerNS	ZCUCZYYSYGKQQV-UHFFFAOYSA-N	O=C(NC(CO)C(O)C=CCCC=CCCCCCCCCC)CCCCCCCCCCCCCCCCCCCCCCC	410	TRUE	TRUE	TRUE	100	6.5	77.9	100	100	15.693	3
4386	Cer 45:7;3O|Cer 23:3;2O/22:4;O	2579	7.5214	7.66977	7.8756	678.583	6203.71	46061	null	[M+H-H2O]+	M + 0		11.3	678.582	C45H77NO4	CerHS	SMGCWRGYDWRPTC-UHFFFAOYSA-N	O=C(NC(CO)C(O)C=CCCC=CCCC=CCCCCCCCCCC)C(O)CCCCCCCC=CCC=CCC=CCC=CCC	410	TRUE	TRUE	TRUE	99.9	2.3	76.7	100	100	3.19814	1
3703	Cer 46:9;3O|Cer 16:3;2O/30:6;O	1169	4.71753	5.11123	5.36983	706.576	4991.3	55406.2	null	[M+H]+	M + 0		11.06	706.577	C46H75NO4	CerHS	AODZNDYBZLAENJ-UHFFFAOYSA-N	O=C(NC(CO)C(O)C=CCCC=CCCC=CCCC)C(O)CCCCCCCCCC=CCC=CCC=CCC=CCC=CCC=CCC	410	TRUE	TRUE	TRUE	99.8	0.1	86.8	100	100	4.90624	7
3107	Cer 46:9;3O|Cer 20:3;2O/26:6;O	1703	4.94325	5.11217	5.33908	706.576	7383.38	58918.4	null	[M+H]+	M + 0		10.75	706.577	C46H75NO4	CerHS	UQFAWYQKCGMSJA-UHFFFAOYSA-N	O=C(NC(CO)C(O)C=CCCC=CCCC=CCCCCCCC)C(O)CCCCCC=CCC=CCC=CCC=CCC=CCC=CCC	410	TRUE	TRUE	TRUE	99.8	15.2	79.5	100	100	4.17412	1
4583	Cer 48:4;3O|Cer 26:1;2O/22:3;O	1967	8.15433	8.2466	8.42408	726.672	4401.84	34864.6	null	[M+H-H2O]+	M + 0		13.31	726.676	C48H89NO4	CerHS	MIWYGJZZUVXMRH-UHFFFAOYSA-N	O=C(NC(CO)C(O)C=CCCCCCCCCCCCCCCCCCCCCC)C(O)CCCCCCCC=CCC=CCC=CCCCCC	410	TRUE	TRUE	TRUE	99.9	1.1	83.4	100	100	12.9167	3
3791	Cer 49:9;3O|Cer 27:3;2O/22:6;O	1978	7.67488	7.89092	8.12277	730.617	4140.08	36939.2	null	[M+H-H2O]+	M + 0	adduct linked to 3792_[M+Na]+; adduct linked to 3794_[M+H]+	12.08	730.613	C49H81NO4	CerHS	INLMFJQEGYCJQA-UHFFFAOYSA-N	O=C(NC(CO)C(O)C=CCCC=CCCC=CCCCCCCCCCCCCCC)C(O)CC=CCC=CCC=CCC=CCC=CCC=CCC	410	TRUE	TRUE	TRUE	99.9	1.7	71	100	100	2.69685	2
6023	Cer 51:4;3O|Cer 18:3;2O/33:1;O	2164	9.26612	9.43068	9.68395	768.713	85231.6	442663	null	[M+H-H2O]+	M + 0		13.38	768.723	C51H95NO4	CerHS	AYEZLBGHIZEKTN-UHFFFAOYSA-N	O=C(NC(CO)C(O)C=CCCC=CCCC=CCCCCC)C(O)CCCCCCCCCCCCCCCCCCCC=CCCCCCCCCCC	410	TRUE	TRUE	TRUE	99.9	1.9	79.4	100	100	124.549	7
4813	Cer 51:5;3O|Cer 21:0;2O/30:5;O	2747	7.96463	8.07913	8.3468	766.706	121720	819710	null	[M+H-H2O]+	M + 0		13.37	766.707	C51H93NO4	CerHDS	QWZLKBVIFRTOGY-UHFFFAOYSA-N	O=C(NC(CO)C(O)CCCCCCCCCCCCCCCCCC)C(O)CCCCCCCCCCCCC=CCC=CCC=CCC=CCC=CCC	410	TRUE	TRUE	TRUE	99.9	5.3	55.9	100	100	42.3865	1
4492	Cer 53:8;3O|Cer 23:3;2O/30:5;O	2645	7.61847	7.85348	8.05423	806.703	46491.4	358358	null	[M+H]+	M + 0		12.96	806.702	C53H91NO4	CerHS	ZMQXFDUISJUODN-UHFFFAOYSA-N	O=C(NC(CO)C(O)C=CCCC=CCCC=CCCCCCCCCCC)C(O)CCCCCCCCCCCCC=CCC=CCC=CCC=CCC=CCC	410	TRUE	TRUE	TRUE	99.9	2.9	71.5	100	100	25.0159	1
5503	Cer 56:2;3O|Cer 22:0;2O/34:2;O	2344	9.66838	9.99328	10.2116	842.833	2960.58	24226.6	null	[M+H-H2O]+	M + 0		14.32	842.832	C56H109NO4	CerHDS	JTDQKCDJMHMHIL-UHFFFAOYSA-N	O=C(NC(CO)C(O)CCCCCCCCCCCCCCCCCCC)C(O)CCCCCCCCCCCCCCCCCCCCC=CCC=CCCCCCCC	410	TRUE	TRUE	TRUE	99.9	24.5	63.7	100	100	6.43102	4
5290	Cer 56:4;3O|Cer 19:3;2O/37:1;O	3251	9.30668	9.4348	9.66415	838.79	4536.4	30479.4	null	[M+H-H2O]+	M + 0		13.75	838.801	C56H105NO4	CerHS	KDBUFIZYVVTSFE-UHFFFAOYSA-N	O=C(NC(CO)C(O)C=CCCC=CCCC=CCCCCCC)C(O)CCCCCCCCCCCCCCCCCCCCCCCC=CCCCCCCCCCC	410	TRUE	TRUE	TRUE	99.9	3	76.1	100	99.9	2.1663	1
4972	Cer 58:3;3O|Cer 28:0;2O/30:3;O	2544	9.81887	10.0188	10.2436	868.847	7505.58	67190.9	null	[M+H-H2O]+	M + 0		14.43	868.848	C58H111NO4	CerHDS	YSUPXIQNWNRNRE-UHFFFAOYSA-N	O=C(NC(CO)C(O)CCCCCCCCCCCCCCCCCCCCCCCCC)C(O)CCCCCCCCCCCCCC=CCC=CCC=CCCCCCCC	410	TRUE	TRUE	TRUE	99.9	15.7	63.1	100	100	47.1682	2
6147	Cer 60:3;4O	3545	10.0003	10.1069	10.2245	912.876	8394.62	66370.9	null	[M+H-H2O]+	M + 0		14.28	912.874	C60H115NO5	CerAP	BLZHILYRBFIURC-UHFFFAOYSA-N	O=C(NC(CO)C(O)C(O)CCCC=CCCC=CCCCCCCCCC)C(O)CCCCCCCCCCCCCCCCCCCCCCCCC=CCCCCCCCCCC	420	TRUE	TRUE	TRUE	99.9	13.5	55.3	92.9	80	30.7499	1
6696	Cer 62:4;3O|Cer 24:3;2O/38:1;O	3737	10.5255	10.5924	10.7615	922.878	9863.49	70880.4	null	[M+H-H2O]+	M + 0		14.66	922.895	C62H117NO4	CerHS	SCIRQHJSMKENSW-UHFFFAOYSA-N	O=C(NC(CO)C(O)C=CCCC=CCCC=CCCCCCCCCCCC)C(O)CCCCCCCCCCCCCCCCCCCCCCCCC=CCCCCCCCCCC	410	TRUE	TRUE	TRUE	99.9	6.8	72	100	93.1	13.4278	1
5518	Cer 64:8;3O|Cer 28:3;2O/36:5;O	3347	9.53678	9.65272	10.0003	942.85	149145	1.09803e+06	null	[M+H-H2O]+	M + 0		14.36	942.864	C64H113NO4	CerHS	AJOZRJUQGRKGBD-UHFFFAOYSA-N	O=C(NC(CO)C(O)C=CCCC=CCCC=CCCCCCCCCCCCCCCC)C(O)CCCCCCCCCCCCCCCCCCC=CCC=CCC=CCC=CCC=CCC	410	TRUE	TRUE	TRUE	99.9	21	63	100	98.2	185.068	1
6772	Cer 66:5;3O|Cer 30:0;2O/36:5;O	3797	10.691	10.7782	10.9968	976.926	17308.5	114317	null	[M+H-H2O]+	M + 0		14.9	976.942	C66H123NO4	CerHDS	NAGCENBFNWQZHK-UHFFFAOYSA-N	O=C(NC(CO)C(O)CCCCCCCCCCCCCCCCCCCCCCCCCCC)C(O)CCCCCCCCCCCCCCCCCCC=CCC=CCC=CCC=CCC=CCC	410	TRUE	TRUE	TRUE	99.9	5.3	69.9	100	95.5	17.231	1
5990	Cer 66:8;3O|Cer 28:2;2O/38:6;O	3491	9.88638	9.98598	10.2245	970.879	79588.4	479026	null	[M+H-H2O]+	M + 0		14.53	970.895	C66H117NO4	CerHS	QGISVFOUOFJFQH-UHFFFAOYSA-N	O=C(NC(CO)C(O)C=CCCC=CCCCCCCCCCCCCCCCCCCC)C(O)CCCCCCCCCCCCCCCCCC=CCC=CCC=CCC=CCC=CCC=CCC	410	TRUE	TRUE	TRUE	99.9	12.6	68	100	96.2	246.456	1
5597	Cer 66:9;3O|Cer 28:3;2O/38:6;O	3377	9.60625	9.71285	9.94885	968.864	77923.2	629014	null	[M+H-H2O]+	M + 0		14.41	968.879	C66H115NO4	CerHS	GKJGUNAHDFOSBP-UHFFFAOYSA-N	O=C(NC(CO)C(O)C=CCCC=CCCC=CCCCCCCCCCCCCCCC)C(O)CCCCCCCCCCCCCCCCCC=CCC=CCC=CCC=CCC=CCC=CCC	410	TRUE	TRUE	TRUE	99.9	15	67.5	100	96.7	80.8759	1
6400	Cer 67:7;3O|Cer 29:3;2O/38:4;O	3617	10.1232	10.2613	10.467	986.908	162272	1.03493e+06	null	[M+H-H2O]+	M + 0		14.76	986.926	C67H121NO4	CerHS	MIFMZGUHBQJYCZ-UHFFFAOYSA-N	O=C(NC(CO)C(O)C=CCCC=CCCC=CCCCCCCCCCCCCCCCC)C(O)CCCCCCCCCCCCCCCCCCCCCCCC=CCC=CCC=CCC=CCC	410	TRUE	TRUE	TRUE	99.9	29.9	62.7	100	93.9	78.6251	1
5576	Cer 67:9;3O|Cer 29:3;2O/38:6;O	3371	9.60625	9.69958	9.94885	982.883	129593	1.00543e+06	null	[M+H-H2O]+	M + 0		14.49	982.895	C67H117NO4	CerHS	WMNRNQPEYQXNDF-UHFFFAOYSA-N	O=C(NC(CO)C(O)C=CCCC=CCCC=CCCCCCCCCCCCCCCCC)C(O)CCCCCCCCCCCCCCCCCC=CCC=CCC=CCC=CCC=CCC=CCC	410	TRUE	TRUE	TRUE	99.9	46	62.9	100	100	177.013	1
6437	Cer 68:8;3O|Cer 30:2;2O/38:6;O	3635	10.2009	10.3062	10.4205	998.91	7103	54654.1	null	[M+H-H2O]+	M + 0		14.65	998.926	C68H121NO4	CerHS	YUIPBDAQDOMPME-UHFFFAOYSA-N	O=C(NC(CO)C(O)C=CCCC=CCCCCCCCCCCCCCCCCCCCCC)C(O)CCCCCCCCCCCCCCCCCC=CCC=CCC=CCC=CCC=CCC=CCC	410	TRUE	TRUE	TRUE	99.9	0.3	70.8	100	95.7	12.8759	1
1210	DG 25:1	770	2.41318	2.51628	2.6816	491.372	15927.6	131925	null	[M+Na]+	M + 0	adduct linked to 1206_[M+H]+	8.07	491.371	C28H52O5	DG	ZFNLDEZNXCUYHV-UHFFFAOYSA-N	O=C(OCC(OC(=O)CCCCCCCC=CCCCCCCC)CO)CCCCCCC	420	TRUE	TRUE	TRUE	99.8	5.2	75	100	100	8.32642	1
1214	DG 27:0	770	2.21045	2.51628	2.66112	521.422	26634.1	241698	null	[M+Na]+	M + 0		8.95	521.418	C30H58O5	DG	WAVOYYNISYBYEO-UHFFFAOYSA-N	O=C(OCC(OC(=O)CCCCCCC)CO)CCCCCCCCCCCCCCCCCC	420	TRUE	TRUE	TRUE	99.8	9.3	75	100	98.1	16.1476	1
3921	DG 28:0	2002	7.85443	7.9837	8.14003	535.427	3210.18	27919.3	null	[M+Na]+	M + 0		9.16	535.433	C31H60O5	DG	KROOFOIWVUCCSW-UHFFFAOYSA-N	O=C(OCC(OC(=O)CCCCCCC)CO)CCCCCCCCCCCCCCCCCCC	420	TRUE	TRUE	TRUE	100	3.7	75	100	94.5	3.85111	2
2180	DG 28:2	1367	4.06483	4.2858	4.50933	531.408	1.44376e+06	7.64443e+06	null	[M+Na]+	M + 0		8.49	531.402	C31H56O5	DG	ROHANZJEYWIHHE-UHFFFAOYSA-N	O=C(OCC(OC(=O)CCCCCCCCCC=CCC=CCCCCC)CO)CCCCCCC	420	TRUE	TRUE	TRUE	99.9	4.7	75	100	93.8	1036.67	1
2120	DG 29:1	621	2.68882	2.765	2.90028	547.436	8983.18	57371.3	null	[M+Na]+	M + 0	adduct linked to 2096_[M+H]+	8.99	547.433	C32H60O5	DG	FTQGBVUFCDQLFK-UHFFFAOYSA-N	O=C(OCC(OC(=O)CCCCCCCCCC=CCCCCCCCCC)CO)CCCCCCC	420	TRUE	TRUE	TRUE	99.8	6.3	75	100	99.5	5.47768	9
5018	DG 29:4|DG 13:1_16:3	2957	8.42378	8.58513	8.90023	536.437	190573	1613059	null	[M+NH4]+	M + 0	similar chromatogram in higher mz_5021	8.1	536.431	C32H54O5	DG	KYWCFEMEMQAHBX-UHFFFAOYSA-N	O=C(OCC(OC(=O)CCCCCC=CCC=CCC=CCC)CO)CCCCCCCC=CCCC	410	TRUE	TRUE	TRUE	100	2.5	66.7	100	92.8	108.056	1
4685	DG 29:4|DG 8:0_21:4	2699	7.70305	7.97748	8.17125	536.437	238339	1.65226e+06	null	[M+NH4]+	M + 0		8.05	536.431	C32H54O5	DG	MVDFFNUCVPVXEM-UHFFFAOYSA-N	O=C(OCC(OC(=O)CCCCCCCC=CCC=CCC=CCC=CCC)CO)CCCCCCC	410	TRUE	TRUE	TRUE	100	6.5	65	100	93.3	136.291	1
3736	DG 30:0	2009	5.80962	5.94833	6.1707	563.464	73387.2	543631	null	[M+Na]+	M + 0	similar chromatogram in higher mz_3759; similar chromatogram in higher mz_3765; similar chromatogram in higher mz_3769; similar chromatogram in higher mz_3774; similar chromatogram in higher mz_3776; similar chromatogram in higher mz_3730	10.15	563.465	C33H64O5	DG	CSPQFUGHYJVYJM-UHFFFAOYSA-N	O=C(OCC(OC(=O)CCCCCCC)CO)CCCCCCCCCCCCCCCCCCCCC	420	TRUE	TRUE	TRUE	99.9	32.4	75	100	100	60.5869	1
2951	DG 30:2	1637	4.5822	4.94325	5.29165	559.439	3921.06	22380.8	null	[M+Na]+	M + 0	similar chromatogram in higher mz_2941	8.88	559.433	C33H60O5	DG	BYSRPAGGVIYRKS-UHFFFAOYSA-N	O=C(OCC(OC(=O)CCCCCCCCCCCC=CCC=CCCCCC)CO)CCCCCCC	420	TRUE	TRUE	TRUE	99.9	0.6	75	100	95.4	4.62012	1
2184	DG 30:5	1367	4.1159	4.2858	4.44595	553.389	144291	768009	null	[M+Na]+	M + 0		8.09	553.386	C33H54O5	DG	DJXJTJKDICBWFD-UHFFFAOYSA-N	O=C(OCC(OC(=O)CCCCCC=CCC=CCC=CCC=CCC=CCC)CO)CCCCCCC	420	TRUE	TRUE	TRUE	99.9	32.5	75	100	100	97.8396	1
1468	DG 31:0	878	2.66112	2.86102	3.1122	577.484	31682.2	473810	null	[M+Na]+	M + 0		10.92	577.48	C34H66O5	DG	ZYAZBALEUCQCIW-UHFFFAOYSA-N	O=C(OCC(OC(=O)CCCCCCC)CO)CCCCCCCCCCCCCCCCCCCCCC	420	TRUE	TRUE	TRUE	99.7	12.4	75	100	98.8	15.3621	1
1414	DG 31:2	848	2.43185	2.75097	2.92975	573.453	4723.22	100247	null	[M+Na]+	M + 0		9.28	573.449	C34H62O5	DG	POLFDWLWUDHPGR-UHFFFAOYSA-N	O=C(OCC(OC(=O)CCCCCCCCCCCC=CCC=CCCCCC)CO)CCCCCCCC	420	TRUE	TRUE	TRUE	99.8	17	75	100	98.9	2.45736	1
1214	DG 31:3	638	2.7713	2.81393	2.9352	571.43	16333.8	67263.5	null	[M+Na]+	M + 0	adduct linked to 1317_[M+H]+	9	571.433	C34H60O5	DG	XOFBKODQOVCRGU-UHFFFAOYSA-N	O=C(OCC(OC(=O)CCCCCCCCC=CCC=CCC=CCCCCC)CO)CCCCCCCC	420	TRUE	TRUE	TRUE	99.8	0.2	75	100	98.6	5.3828	5
3906	DG 32:0	1560	6.2079	6.55877	6.80908	591.494	4196.73	34950.1	null	[M+Na]+	M + 0	adduct linked to 3905_[M+NH4]+	11.46	591.496	C35H68O5	DG	IMXMTGVRZTUYOM-UHFFFAOYSA-N	O=C(OCC(OC(=O)CCCCCCC)CO)CCCCCCCCCCCCCCCCCCCCCCC	420	TRUE	TRUE	TRUE	99.9	22.9	75	100	100	2.88892	3
1717	DG 33:4	713	2.98893	3.0145	3.15882	597.447	11452.6	67678.3	null	[M+Na]+	M + 0	adduct linked to 1725_[M+H]+; adduct linked to 1708_[M+H]+	9.33	597.449	C36H62O5	DG	SLBOIAMLRAJMPI-UHFFFAOYSA-N	O=C(OCC(OC(=O)CCCCCCCCCCC=CCC=CCC=CCC=CCC)CO)CCCCCCCC	420	TRUE	TRUE	TRUE	99.8	34.5	75	100	100	5.44999	3
669	DG 33:9	342	1.25065	1.42998	1.6269	587.368	9632.88	90373.8	null	[M+Na]+	M + 0		7.72	587.371	C36H52O5	DG	WGHGXUAYNREFQX-UHFFFAOYSA-N	O=C(OCC(OC(=O)CC=CCC=CCC=CCC=CCC=CCC)CO)CC=CCC=CCC=CCC=CCC	420	TRUE	TRUE	TRUE	99.8	15	75	100	100	4.75155	2
4463	DG 33:9	1278	5.4542	5.61337	5.74593	587.36	1587	17163.7	null	[M+Na]+	M + 0		7.72	587.371	C36H52O5	DG	WGHGXUAYNREFQX-UHFFFAOYSA-N	O=C(OCC(OC(=O)CC=CCC=CCC=CCC=CCC=CCC)CO)CC=CCC=CCC=CCC=CCC	420	TRUE	TRUE	TRUE	100	3	75	100	86.8	1.28372	10
3983	DG 34:0	2141	6.1707	6.3236	6.5513	619.532	8698.66	87495.5	null	[M+Na]+	M + 0	adduct linked to 3949_[M+NH4]+; similar chromatogram in higher mz_3996; similar chromatogram in higher mz_4020; found in higher mz's MsMs_3949	12.61	619.527	C37H72O5	DG	SSJMMYPUZPYGQU-UHFFFAOYSA-N	O=C(OCC(OC(=O)CCCCCCC)CO)CCCCCCCCCCCCCCCCCCCCCCCCC	420	TRUE	TRUE	TRUE	99.8	3.8	75	100	97.4	6.49454	1
4264	DG 34:0	2435	6.95425	7.22828	7.39043	619.528	22694.3	184224	null	[M+Na]+	M + 0	similar chromatogram in higher mz_4266	12.61	619.527	C37H72O5	DG	SSJMMYPUZPYGQU-UHFFFAOYSA-N	O=C(OCC(OC(=O)CCCCCCC)CO)CCCCCCCCCCCCCCCCCCCCCCCCC	420	TRUE	TRUE	TRUE	99.9	50.6	75	100	100	17.3317	1
2363	DG 34:1	1451	4.43427	4.48462	4.6902	617.514	11882.9	79966.6	null	[M+Na]+	M + 0		11.53	617.511	C37H70O5	DG	GXKVCDAYOVXTID-UHFFFAOYSA-N	O=C(OCC(OC(=O)CCCCCCCCCCCCCC=CCCCCCCCCCC)CO)CCCCCCC	420	TRUE	TRUE	TRUE	99.8	43.4	75	100	100	9.57101	1
4150	DG 34:1	2273	6.53543	6.71685	6.95425	617.512	25071.9	189402	null	[M+Na]+	M + 0		11.53	617.511	C37H70O5	DG	GXKVCDAYOVXTID-UHFFFAOYSA-N	O=C(OCC(OC(=O)CCCCCCCCCCCCCC=CCCCCCCCCCC)CO)CCCCCCC	420	TRUE	TRUE	TRUE	99.9	55	75	100	100	20.0273	1
2003	DG 34:2	1265	3.78628	4.0192	4.22788	615.501	7740.6	110816	null	[M+Na]+	M + 0		10.77	615.496	C37H68O5	DG	DPWHHRVJHABNSH-UHFFFAOYSA-N	O=C(OCC(OC(=O)CCCCCCCCCCCCCC=CCC=CCCCCCCC)CO)CCCCCCC	420	TRUE	TRUE	TRUE	99.8	23.3	75	100	98.6	3.42556	1
3361	DG 34:2	1817	5.26148	5.40258	5.49865	615.489	3683.94	23942.9	null	[M+Na]+	M + 0	adduct linked to 3362_[M+NH4]+; found in higher mz's MsMs_3362	10.77	615.496	C37H68O5	DG	DPWHHRVJHABNSH-UHFFFAOYSA-N	O=C(OCC(OC(=O)CCCCCCCCCCCCCC=CCC=CCCCCCCC)CO)CCCCCCC	420	TRUE	TRUE	TRUE	99.9	5.3	75	100	95.1	1.89689	1
3912	DG 34:2	2099	6.02692	6.19915	6.33592	615.494	19401.8	156668	null	[M+Na]+	M + 0	similar chromatogram in higher mz_3918	10.77	615.496	C37H68O5	DG	DPWHHRVJHABNSH-UHFFFAOYSA-N	O=C(OCC(OC(=O)CCCCCCCCCCCCCC=CCC=CCCCCCCC)CO)CCCCCCC	420	TRUE	TRUE	TRUE	99.9	59	75	100	100	9.58417	1
4922	DG 34:2	2831	8.14615	8.26118	8.42378	615.497	5490.91	49477.7	null	[M+Na]+	M + 0	similar chromatogram in higher mz_4931; similar chromatogram in higher mz_4934; similar chromatogram in higher mz_4897; similar chromatogram in higher mz_4914; found in higher mz's MsMs_4897; found in higher mz's MsMs_4892	10.77	615.496	C37H68O5	DG	DPWHHRVJHABNSH-UHFFFAOYSA-N	O=C(OCC(OC(=O)CCCCCCCCCCCCCC=CCC=CCCCCCCC)CO)CCCCCCC	420	TRUE	TRUE	TRUE	100	15.4	75	100	100	2.60321	1
2187	DG 34:2	1126	4.39648	4.54557	4.7153	615.5	4723.61	45428.7	null	[M+Na]+	M + 0		10.77	615.496	C37H68O5	DG	DPWHHRVJHABNSH-UHFFFAOYSA-N	O=C(OCC(OC(=O)CCCCCCCCCCCCCC=CCC=CCCCCCCC)CO)CCCCCCC	420	TRUE	TRUE	TRUE	99.8	7.3	75	100	98.8	6.36269	2
585	DG 34:9	195	0.52315	0.845367	1.02268	601.378	2992.06	42741.9	null	[M+Na]+	M + 0		7.93	601.386	C37H54O5	DG	OFVHISYXDSVOGX-UHFFFAOYSA-N	O=C(OCC(OC(=O)CCC=CCC=CCC=CCC=CCC=CCC)CO)CC=CCC=CCC=CCC=CCC	420	TRUE	TRUE	TRUE	99.7	null	75	100	91.6	1.35169	3
4455	DG 36:0	2627	7.54165	7.80618	8.05423	647.561	23099.6	173558	null	[M+Na]+	M + 0		13.07	647.558	C39H76O5	DG	WMWXFVUXSKUAAX-UHFFFAOYSA-N	O=C(OCC(OC(=O)CCCCCCC)CO)CCCCCCCCCCCCCCCCCCCCCCCCCCC	420	TRUE	TRUE	TRUE	99.9	36.1	75	100	100	17.7443	1
4165	DG 36:2	2303	6.58822	6.78885	7.10715	643.527	22276.3	209121	null	[M+Na]+	M + 0		12.17	643.527	C39H72O5	DG	LWKIYUMZYBCPGM-UHFFFAOYSA-N	O=C(OCC(OC(=O)CCCCCCCCCCCCCCCC=CCC=CCCCCCCC)CO)CCCCCCC	420	TRUE	TRUE	TRUE	99.9	53	75	100	100	13.5397	1
3708	DG 36:4	1991	5.69962	5.88958	6.05182	639.497	5206.29	64800.4	null	[M+Na]+	M + 0		10.59	639.496	C39H68O5	DG	WYVLDQOCKMLGTE-UHFFFAOYSA-N	O=C(OCC(OC(=O)CCCCCCCCCCCCCCC=CCC=CCC=CCC=CCC)CO)CCCCCCC	420	TRUE	TRUE	TRUE	99.9	33.5	75	100	100	2.2186	1
3714	DG 37:7	1942	7.55352	7.76912	7.9837	647.461	12665.9	113634	null	[M+Na]+	M + 0		9.6	647.465	C40H64O5	DG	HWGDKLDOTMWARD-UHFFFAOYSA-N	O=C(OCC(OC(=O)CCCCCC=CCC=CCC=CCC=CCC=CCC=CCC=CCC)CO)CCCCCCCC	420	TRUE	TRUE	TRUE	100	5.9	75	100	99.4	7.91643	2
3303	DG 38:5	1558	6.0748	6.21842	6.34145	665.513	5020.33	43095.1	null	[M+Na]+	M + 0	adduct linked to 3302_[M+H]+	10.85	665.511	C41H70O5	DG	AOLSGZQTHJEDCU-UHFFFAOYSA-N	O=C(OCC(OC(=O)CCCCCCCCCCCCCC=CCC=CCC=CCC=CCC=CCC)CO)CCCCCCC	420	TRUE	TRUE	TRUE	99.9	6.7	75	100	100	2.50715	2
2292	DG 39:2	1415	4.21662	4.41107	4.53367	685.564	34603.5	202309	null	[M+Na]+	M + 0	adduct linked to 2295_[M+H]+	13.01	685.574	C42H78O5	DG	VJIVYXKALSBZCR-UHFFFAOYSA-N	O=C(OCC(OC(=O)CCCCCCCCCCCCCCCCCC=CCC=CCCCCCCC)CO)CCCCCCCC	420	TRUE	TRUE	TRUE	99.6	29.4	75	100	93.2	23.6483	1
2094	DG 39:2	837	3.59625	3.67327	3.80675	685.579	4002.55	20739.3	null	[M+Na]+	M + 0	adduct linked to 2097_[M+H]+	13.01	685.574	C42H78O5	DG	VJIVYXKALSBZCR-UHFFFAOYSA-N	O=C(OCC(OC(=O)CCCCCCCCCCCCCCCCCC=CCC=CCCCCCCC)CO)CCCCCCCC	420	TRUE	TRUE	TRUE	99.6	0.3	75	100	97.4	2.54547	5
4322	DG 39:6	2513	7.28678	7.48987	7.70305	677.511	13245.1	89331.6	null	[M+Na]+	M + 0		11.16	677.511	C42H70O5	DG	HKDREXBACGRUKF-UHFFFAOYSA-N	O=C(OCC(OC(=O)CCCCCCCCCCC=CCC=CCC=CCC=CCC=CCC=CCC)CO)CCCCCCCC	420	TRUE	TRUE	TRUE	99.9	3.5	75	100	100	8.53301	1
4739	DG 40:2	2729	7.9395	8.0426	8.19482	699.598	10017.9	63013.2	null	[M+Na]+	M + 0		13.35	699.59	C43H80O5	DG	XTJSTVBHURXVFG-UHFFFAOYSA-N	O=C(OCC(OC(=O)CCCCCCCCCCCCCCCCCCCC=CCC=CCCCCCCC)CO)CCCCCCC	420	TRUE	TRUE	TRUE	99.9	5.4	75	100	94.8	4.38722	1
2624	DG 41:2	1252	4.61397	5.04173	5.28822	713.593	5517.76	44363.7	null	[M+Na]+	M + 0	adduct linked to 2626_[M+H]+; adduct linked to 2634_[M+Na]+	13.37	713.605	C44H82O5	DG	WHIYJWARGWYTBR-UHFFFAOYSA-N	O=C(OCC(OC(=O)CCCCCCCCCCCCCCCCCCCC=CCC=CCCCCCCC)CO)CCCCCCCC	420	TRUE	TRUE	TRUE	99.7	17	75	100	89.2	8.23933	2
1388	DG 41:4	627	2.43028	2.65648	2.6959	709.582	2361.18	29899.8	null	[M+Na]+	M + 0		13.07	709.574	C44H78O5	DG	BQROPXFSNSSUSD-UHFFFAOYSA-N	O=C(OCC(OC(=O)CCCCCCCCCCCCCCCCCCC=CCC=CCC=CCC=CCC)CO)CCCCCCCC	420	TRUE	TRUE	TRUE	99.5	0.6	75	100	94.8	1.56365	3
4645	DG 42:3	2687	7.85348	7.9526	8.10333	725.619	30074.6	171069	null	[M+Na]+	M + 0		13.31	725.605	C45H82O5	DG	YINIFQZXPXXKKS-UHFFFAOYSA-N	O=C(OCC(OC(=O)CCCCCCCCCCCCCCCCCCC=CCC=CCC=CCCCCCCC)CO)CCCCCCC	420	TRUE	TRUE	TRUE	99.9	5.9	75	100	86.3	27.7071	1
5622	DG 42:6	3389	9.61782	9.74122	10.0003	719.572	4043.04	19937.8	null	[M+Na]+	M + 0		12.78	719.558	C45H76O5	DG	DWNBNJDZOMMNHN-UHFFFAOYSA-N	O=C(OCC(OC(=O)CCCCCCCCCCCCCCC=CCC=CCC=CCC=CCC=CCC=CCC)CO)CCCCCCC	420	TRUE	TRUE	TRUE	100	0.1	75	100	86	2.15787	1
1958	DG 42:9	1211	3.70648	3.84432	4.0192	713.499	6691.69	50156.4	null	[M+Na]+	M + 0		10.55	713.511	C45H70O5	DG	FMBLKZCAGUEWQW-UHFFFAOYSA-N	O=C(OCC(OC(=O)CCCCCC=CCC=CCC=CCC=CCC=CCC=CCC=CCC=CCC=CCC)CO)CCCCCCC	420	TRUE	TRUE	TRUE	99.8	10.7	75	100	88.5	4.3853	1
1367	DG 43:10	824	2.59165	2.6816	2.81625	725.522	12234.4	83302.3	null	[M+Na]+	M + 0		10.51	725.511	C46H70O5	DG	BYPJMLAWXBCWDJ-UHFFFAOYSA-N	O=C(OCC(OC(=O)CCCCCC=CCC=CCC=CCC=CCC=CCC=CCC=CCC)CO)CCCCC=CCC=CCC=CCC	420	TRUE	TRUE	TRUE	99.7	11.8	75	100	92.3	5.31444	1
3984	DG 43:3	2141	6.1025	6.3236	6.63612	739.634	133745	875714	null	[M+Na]+	M + 0		13.46	739.621	C46H84O5	DG	OPUPXPQLPVBEMM-UHFFFAOYSA-N	O=C(OCC(OC(=O)CCCCCCCCCCCCCCCCCCC=CCC=CCC=CCCCCCCC)CO)CCCCCCCC	420	TRUE	TRUE	TRUE	99.7	6.7	75	100	87.6	66.5359	1
4648	DG 43:3	2687	7.85348	7.9526	8.10333	739.635	18550.1	105590	null	[M+Na]+	M + 0		13.46	739.621	C46H84O5	DG	OPUPXPQLPVBEMM-UHFFFAOYSA-N	O=C(OCC(OC(=O)CCCCCCCCCCCCCCCCCCC=CCC=CCC=CCCCCCCC)CO)CCCCCCCC	420	TRUE	TRUE	TRUE	99.8	1.3	75	100	86.3	8.7146	1
4706	DG 43:9	2717	7.8756	8.01952	8.2335	727.541	15680.7	112091	null	[M+Na]+	M + 0		11.31	727.527	C46H72O5	DG	LOOPTAHZDFSQNI-UHFFFAOYSA-N	O=C(OCC(OC(=O)CCCCCC=CCC=CCC=CCC=CCC=CCC=CCC=CCC=CCC=CCC)CO)CCCCCCCC	420	TRUE	TRUE	TRUE	99.9	15.7	75	100	86.4	5.83646	1
1981	DG 44:10	1241	3.80797	3.93842	4.09767	739.516	12016.4	82569.6	null	[M+Na]+	M + 0		11.24	739.527	C47H72O5	DG	KERCMTWAJRDWJL-UHFFFAOYSA-N	O=C(OCC(OC(=O)CCCCC=CCC=CCC=CCC=CCC=CCC=CCC=CCC=CCC=CCC=CCC)CO)CCCCCCC	420	TRUE	TRUE	TRUE	99.7	3	75	100	90.3	5.69707	1
4475	DG 44:5	2639	7.63542	7.83415	8.0426	749.619	8800.55	82518.6	null	[M+Na]+	M + 0		13.16	749.605	C47H82O5	DG	LAAWPLOHEMXMFP-UHFFFAOYSA-N	O=C(OCC(OC(=O)CCCCCCCCCCCCCCCCCCCC=CCC=CCC=CCC=CCC=CCC)CO)CCCCCCC	420	TRUE	TRUE	TRUE	99.9	3.1	75	100	86.5	6.80754	1
1598	DG 44:6	935	2.88777	3.02967	3.17957	747.592	70982	422571	null	[M+Na]+	M + 0	adduct linked to 1592_[M+H]+; adduct linked to 1594_[M+NH4]+	13.13	747.59	C47H80O5	DG	POFTTXYZYWTJEQ-UHFFFAOYSA-N	O=C(OCC(OC(=O)CCCCCCCCCCCCCCCCC=CCC=CCC=CCC=CCC=CCC=CCC)CO)CCCCCCC	420	TRUE	TRUE	TRUE	99.5	1	75	100	99.7	56.9088	1
3924	DG 44:8	2105	6.11505	6.21772	6.3236	743.558	9341.01	73092.6	null	[M+Na]+	M + 0		12.31	743.558	C47H76O5	DG	URXGFOOVUWVAQZ-UHFFFAOYSA-N	O=C(OCC(OC(=O)CCCCCCCCCCC=CCC=CCC=CCC=CCC=CCC=CCC=CCC=CCC)CO)CCCCCCC	420	TRUE	TRUE	TRUE	99.8	61.1	75	100	100	3.84627	1
2335	DG 44:9	1421	4.27423	4.42263	4.49703	741.53	24354.8	185589	null	[M+Na]+	M + 0		11.63	741.543	C47H74O5	DG	NITXBQILFXRJJS-UHFFFAOYSA-N	O=C(OCC(OC(=O)CCCCCCCC=CCC=CCC=CCC=CCC=CCC=CCC=CCC=CCC=CCC)CO)CCCCCCC	420	TRUE	TRUE	TRUE	99.7	43.8	75	100	91.9	13.5124	1
3218	DG 45:10	1751	5.13955	5.23147	5.32142	753.551	7469.83	44188.8	null	[M+Na]+	M + 0	similar chromatogram in higher mz_3236; similar chromatogram in higher mz_3245; similar chromatogram in higher mz_3247; similar chromatogram in higher mz_3249; similar chromatogram in higher mz_3261	11.83	753.543	C48H74O5	DG	MFXUDFZLOOKSNM-UHFFFAOYSA-N	O=C(OCC(OC(=O)CCCCC=CCC=CCC=CCC=CCC=CCC=CCC=CCC=CCC=CCC=CCC)CO)CCCCCCCC	420	TRUE	TRUE	TRUE	99.8	5	75	100	94.8	5.22402	1
3950	DG 45:2	2135	6.15947	6.31207	6.45832	769.658	3843.77	31299.2	null	[M+Na]+	M + 0		13.7	769.668	C48H90O5	DG	STIAIPLDSJJXCV-UHFFFAOYSA-N	O=C(OCC(OC(=O)CCCCCCCCCCCCCCCCCCCCCCCC=CCC=CCCCCCCC)CO)CCCCCCCC	420	TRUE	TRUE	TRUE	99.7	3.9	75	100	92.4	5.55211	1
4071	DG 45:5	2183	6.15947	6.445	6.57173	763.635	7433.16	89282	null	[M+Na]+	M + 0	similar chromatogram in higher mz_4083	13.3	763.621	C48H84O5	DG	VJYVZGJTQHZYIY-UHFFFAOYSA-N	O=C(OCC(OC(=O)CCCCCCCCCCCCCCCCCCCC=CCC=CCC=CCC=CCC=CCC)CO)CCCCCCCC	420	TRUE	TRUE	TRUE	99.8	14.5	75	100	87.8	6.16675	1
4217	DG 45:5	1863	7.62637	7.84613	8.08318	763.633	6130.06	66213.6	null	[M+Na]+	M + 0		13.3	763.621	C48H84O5	DG	VJYVZGJTQHZYIY-UHFFFAOYSA-N	O=C(OCC(OC(=O)CCCCCCCCCCCCCCCCCCCC=CCC=CCC=CCC=CCC=CCC)CO)CCCCCCCC	420	TRUE	TRUE	TRUE	99.9	0.2	75	100	89.7	5.73515	3
2741	DG 45:7	1541	4.42263	4.6902	5.13955	759.576	7449528	59715800	null	[M+Na]+	M + 0		13.1	759.59	C48H80O5	DG	ALADTLXJFODIQX-UHFFFAOYSA-N	O=C(OCC(OC(=O)CCCCCCCCCCCCCC=CCC=CCC=CCC=CCC=CCC=CCC=CCC)CO)CCCCCCCC	420	TRUE	TRUE	TRUE	99.6	43.7	75	100	90.4	8066.49	1
3246	DG 46:3	1516	5.83262	6.05088	6.28888	781.68	229499	1.80145e+06	null	[M+Na]+	M + 0		13.67	781.668	C49H90O5	DG	YLNOAHPUBHWCAM-UHFFFAOYSA-N	O=C(OCC(OC(=O)CCCCCCCCCCCCCCCCCCCCCCC=CCC=CCC=CCCCCCCC)CO)CCCCCCC	420	TRUE	TRUE	TRUE	99.7	37.2	75	100	93.7	157.474	2
4743	DG 47:0	2729	7.9526	8.0426	8.2217	801.721	3946.85	29810.1	null	[M+Na]+	M + 0		14.37	801.731	C50H98O5	DG	FCRISEUOOUEKAD-UHFFFAOYSA-N	O=C(OCC(OC(=O)CCCCCCCC)CO)CCCCCCCCCCCCCCCCCCCCCCCCCCCCCCCCCCCCC	420	TRUE	TRUE	TRUE	99.8	6.2	75	100	93.8	2.79547	1
3296	DG 47:7	1781	5.07683	5.30467	5.78665	787.607	7.97703e+06	62040996	null	[M+Na]+	M + 0		13.33	787.621	C50H84O5	DG	PMFDMYPZQVMHHM-UHFFFAOYSA-N	O=C(OCC(OC(=O)CCCCCCCCCCCCCCCC=CCC=CCC=CCC=CCC=CCC=CCC=CCC)CO)CCCCCCCC	420	TRUE	TRUE	TRUE	99.7	60.5	75	100	93.1	6200.49	1
2143	DG 48:11	1343	3.9954	4.22788	4.41107	793.559	11114	80537.9	null	[M+Na]+	M + 0		12.27	793.574	C51H78O5	DG	SFIQYJBOUPEJMQ-UHFFFAOYSA-N	O=C(OCC(OC(=O)CCCC=CCC=CCC=CCC=CCC=CCC=CCC=CCC=CCC=CCC)CO)CCCCCCCC=CCC=CCCC	420	TRUE	TRUE	TRUE	99.7	0.2	75	100	85.8	5.09739	1
1693	DG 49:13	971	2.92975	3.13977	3.35935	803.544	459591	2.71994e+06	null	[M+Na]+	M + 0		12.01	803.558	C52H76O5	DG	UDRROSXCOBRMMC-UHFFFAOYSA-N	O=C(OCC(OC(=O)CCCCCC=CCC=CCC=CCC=CCC=CCC=CCC=CCC=CCC=CCC)CO)CC=CCC=CCC=CCC=CCC	420	TRUE	TRUE	TRUE	99.6	null	75	100	86.9	413.92	1
4866	DG 49:7	2261	9.30088	9.47707	9.75013	815.652	4275.5	33873.9	null	[M+Na]+	M + 0		13.46	815.652	C52H88O5	DG	KPOIYIVSMZMAMU-UHFFFAOYSA-N	O=C(OCC(OC(=O)CCCCCCCCCCCCCCCC=CCC=CCC=CCC=CCC=CCC=CCC=CCC)CO)CCCCCCCCCC	420	TRUE	TRUE	TRUE	99.9	0.6	75	100	100	5.16756	3
6713	DG 50:1	3755	10.5068	10.6451	10.8	841.759	3689.22	26430.5	null	[M+Na]+	M + 0		14.34	841.762	C53H102O5	DG	UUBFQQSZONTKHN-UHFFFAOYSA-N	O=C(OCC(OC(=O)CCCCCCCCCCCCCCCCCCCCCCCCCC=CCCCCCCCCCC)CO)CCCCCCCCCCC	420	TRUE	TRUE	TRUE	99.9	7.1	75	100	100	10.1209	1
5645	DG 51:6	2374	9.99328	10.1199	10.3906	845.698	6016.31	40073.9	null	[M+Na]+	M + 0		13.78	845.699	C54H94O5	DG	JAQTWALGLUSTSW-UHFFFAOYSA-N	O=C(OCC(OC(=O)CCCCCCCCCCCCCCCCCCC=CCC=CCC=CCC=CCC=CCC=CCC)CO)CCCCCCCCCCCC	420	TRUE	TRUE	TRUE	99.9	17.1	75	100	100	7.67526	4
5158	DG 51:7	2345	9.6715	9.82418	9.99682	843.682	13608.7	102655	null	[M+Na]+	M + 0		13.58	843.684	C54H92O5	DG	PBSSTAQWZPBBJM-UHFFFAOYSA-N	O=C(OCC(OC(=O)CCCCCCCCCCCCCCCC=CCC=CCC=CCC=CCC=CCC=CCC=CCC)CO)CCCCCCCCCCCC	420	TRUE	TRUE	TRUE	99.9	2.8	75	100	100	12.5213	3
5330	DG 51:8	2194	9.41757	9.51927	9.68737	841.667	20245	101340	null	[M+Na]+	M + 0		13.55	841.668	C54H90O5	DG	PIKATRARSGJDNU-UHFFFAOYSA-N	O=C(OCC(OC(=O)CCCCCCCCCCCCC=CCC=CCC=CCC=CCC=CCC=CCC=CCC=CCC)CO)CCCCCCCCCCCC	420	TRUE	TRUE	TRUE	99.9	1	75	100	100	18.5775	5
5156	DG 51:9	3161	9.07125	9.20198	9.4348	839.651	9085.36	71392	null	[M+Na]+	M + 0		13.46	839.652	C54H88O5	DG	WJDQZRZKQZJQRP-UHFFFAOYSA-N	O=C(OCC(OC(=O)CCCCCCCCCC=CCC=CCC=CCC=CCC=CCC=CCC=CCC=CCC=CCC)CO)CCCCCCCCCCCC	420	TRUE	TRUE	TRUE	99.9	11	75	100	100	5.65757	1
1671	Dioctyl phthalate (also known as the production of plastic)	971	2.91702	3.13977	3.52683	391.286	4.66621e+06	26437480	null	[M+H]+	M + 0	adduct linked to 1684_[M+Na]+; similar chromatogram in higher mz_1667	7.431	391.284	C24H38O4	Others	MQIUGAXCHLFZKX-UHFFFAOYSA-N	CCCCCCCCOC(=O)C1=C(C=CC=C1)C(=O)OCCCCCCCC	430	TRUE	TRUE	TRUE	99.9	67.6	71.6	100	82.4	3805.05	1
1684	Dioctyl phthalate (also known as the production of plastic)	971	2.97322	3.13977	3.41805	413.267	900173	5416984	null	[M+Na]+	M + 0	adduct linked to 1671_[M+H]+; found in higher mz's MsMs_1693	7.435	413.266	C24H38O4	Others	MQIUGAXCHLFZKX-UHFFFAOYSA-N	CCCCCCCCOC(=O)C1=CC=CC=C1C(=O)OCCCCCCCC	430	TRUE	TRUE	TRUE	99.9	71.3	92.3	100	88.6	1056.2	1
3793	Hex2Cer 40:1;2O	1495	6.1623	6.2946	6.50928	946.725	5077.84	35101.2	null	[M+H]+	M + 0		11.89	946.719	C52H99NO13	Hex2Cer	QYWVASPEUXEHSY-UHFFFAOYSA-N	O=C(NC(COC1OC(CO)C(OC2OC(CO)C(O)C(O)C2O)C(O)C1O)C(O)C=CCCCCCCCCCCCCC)CCCCCCCCCCCCCCCCCCCCC	420	TRUE	TRUE	TRUE	99.8	30.2	65.2	100	85.6	9.38635	3
1741	HexCer 30:1;2O|HexCer 18:1;2O/12:0	886	3.46892	3.61633	3.8435	644.509	107235	833829	null	[M+H]+	M + 0	adduct linked to 1745_[M+Na]+	8.39	644.51	C36H69NO8	HexCerNS	IYCYEZLMOLRFAN-UHFFFAOYSA-N	O=C(NC(COC1OC(CO)C(O)C(O)C1O)C(O)C=CCCCCCCCCCCCCC)CCCCCCCCCCC	410	TRUE	TRUE	TRUE	99.9	32.4	61.1	100	100	69.2073	2
2825	HexCer 34:1;2O|HexCer 18:1;2O/16:0	1559	4.619	4.74303	4.89532	682.562	21418.3	123064	null	[M+H-H2O]+	M + 0	adduct linked to 2828_[M+H]+; found in higher mz's MsMs_2828; adduct linked to 2805_[M+NH4]+	9.21	682.562	C40H77NO8	HexCerNS	VJLLLMIZEJJZTE-UHFFFAOYSA-N	O=C(NC(COC1OC(CO)C(O)C(O)C1O)C(O)C=CCCCCCCCCCCCCC)CCCCCCCCCCCCCCC	410	TRUE	TRUE	TRUE	99.9	27.4	84.6	100	100	8.87951	1
2529	HexCer 34:1;3O|HexCer 16:1;2O/18:0;O	1487	4.39613	4.55855	4.79993	698.557	35578.3	163935	null	[M+H-H2O]+	M + 0	adduct linked to 2531_[M+H]+; similar chromatogram in higher mz_2477; similar chromatogram in higher mz_2484; similar chromatogram in higher mz_2433	9.04	698.557	C40H77NO9	HexCerHS	DSJYJIDRAVYCHR-UHFFFAOYSA-N	O=C(NC(COC1OC(CO)C(O)C(O)C1O)C(O)C=CCCCCCCCCCCC)C(O)CCCCCCCCCCCCCCCC	410	TRUE	TRUE	TRUE	99.9	35.2	80.5	100	100	14.0229	1
1287	HexCer 35:5;2O|HexCer 18:1;2O/17:4	570	2.43312	2.52917	2.66618	688.524	2408.56	28126.2	null	[M+H-H2O]+	M + 0		8.49	688.515	C41H71NO8	HexCerNS	QIBCEHQCJBQJKC-UHFFFAOYSA-N	O=C(NC(COC1OC(CO)C(O)C(O)C1O)C(O)C=CCCCCCCCCCCCCC)CCCC=CCC=CCC=CCC=CCC	410	TRUE	TRUE	TRUE	99.8	0.1	77.6	100	100	0.814384	7
3180	HexCer 39:5;4O|HexCer 22:3;3O/17:2;(2OH)	1013	4.33587	4.44457	4.73443	776.573	53267.7	464841	null	[M+H-H2O]+	M + 0		8.72	776.567	C45H79NO10	HexCerAP	DTDHCPPBQURZSM-UHFFFAOYSA-N	O=C(NC(COC1OC(CO)C(O)C(O)C1O)C(O)C(O)CCCC=CCCC=CCCC=CCCCCC)C(O)CCCCCCC=CCC=CCCCC	410	TRUE	TRUE	TRUE	99.9	0.1	95.8	100	100	56.3219	8
2913	HexCer 45:6;3O|HexCer 19:3;2O/26:3;O	1109	4.65535	4.83877	5.27842	842.639	17824.5	217127	null	[M+H-H2O]+	M + 0		10.84	842.65	C51H89NO9	HexCerHS	OLDFADLCCYDVAY-UHFFFAOYSA-N	O=C(NC(COC1OC(CO)C(O)C(O)C1O)C(O)C=CCCC=CCCC=CCCCCCC)C(O)CCCCCCCCCC=CCC=CCC=CCCCCCCC	410	TRUE	TRUE	TRUE	99.8	0.5	80.3	100	100	9.29251	5
5015	HexCer 49:8;4O|HexCer 21:3;3O/28:5;(2OH)	2234	9.3586	9.53758	9.72047	910.672	7332.26	64899.2	null	[M+H-H2O]+	M + 0		10.68	910.677	C55H93NO10	HexCerAP	LLGUMDQSHRUCQO-UHFFFAOYSA-N	O=C(NC(COC1OC(CO)C(O)C(O)C1O)C(O)C(O)CCCC=CCCC=CCCC=CCCCC)C(O)CCCCCCCCCCC=CCC=CCC=CCC=CCC=CCC	410	TRUE	TRUE	TRUE	100	0	65.4	100	100	4.35297	4
698	LPC 13:0	350	0.9444	1.18563	1.41235	476.277	10755.9	106641	null	[M+Na]+	M + 0	adduct linked to 695_[M+H]+	5.06	476.275	C21H44NO7P	LPC	WNRCJJWBAXNAPE-UHFFFAOYSA-N	O=C(OCC(O)COP(=O)([O-])OCC[N+](C)(C)C)CCCCCCCCCCCC	410	TRUE	TRUE	TRUE	99.9	64.1	93.2	100	100	7.84168	1
972	LPC 16:0	596	1.79362	2.00837	2.2809	518.323	129809	1.11496e+06	null	[M+Na]+	M + 0	adduct linked to 961_[M+H]+; found in higher mz's MsMs_976	6.21	518.322	C24H50NO7P	LPC	ASWBNKHCZGQVJV-UHFFFAOYSA-N	O=C(OCC(O)COP(=O)([O-])OCC[N+](C)(C)C)CCCCCCCCCCCCCCC	410	TRUE	TRUE	TRUE	99.9	65.7	92.7	100	100	68.3134	1
585	LPC 16:1/0:0	368	1.34857	1.63723	1.98588	494.324	76866.6	785755	null	[M+H]+	M + 0		5.86	494.324	C24H48NO7P	LPC	LFUDDCMNKWEORN-UHFFFAOYSA-N	O=C(OCC(O)COP(=O)([O-])OCC[N+](C)(C)C)CCCCCCCC=CCCCCCC	410	TRUE	TRUE	TRUE	99.9	57.4	86.6	100	100	73.1249	5
946	LPC 17:0	522	1.95448	2.21692	2.43028	532.337	6329.31	75126.1	null	[M+Na]+	M + 0	adduct linked to 941_[M+H]+	6.4	532.337	C25H52NO7P	LPC	SRRQPVVYXBTRQK-UHFFFAOYSA-N	O=C(OCC(O)COP(=O)([O-])OCC[N+](C)(C)C)CCCCCCCCCCCCCCCC	410	TRUE	TRUE	TRUE	99.9	35.2	92.9	100	100	3.5629	3
1162	LPC 18:0	746	2.26135	2.44368	2.64717	546.353	183446	1.25413e+06	null	[M+Na]+	M + 0	adduct linked to 1147_[M+H]+	6.73	546.353	C26H54NO7P	LPC	IHNKQIMGVNPMTC-UHFFFAOYSA-N	O=C(OCC(O)COP(=O)([O-])OCC[N+](C)(C)C)CCCCCCCCCCCCCCCCC	410	TRUE	TRUE	TRUE	99.9	67.3	85.1	100	100	104.01	1
801	LPC 20:4	512	1.41235	1.76002	1.92802	566.321	27651	193999	null	[M+Na]+	M + 0	adduct linked to 799_[M+H]+	5.86	566.322	C28H50NO7P	LPC	GOMVPVRDBLLHQC-UHFFFAOYSA-N	O=C(OCC(O)COP(=O)([O-])OCC[N+](C)(C)C)CCCCCCC=CCC=CCC=CCC=CCC	410	TRUE	TRUE	TRUE	99.9	50.4	87	100	100	13.9784	1
788	LPC 22:6	494	1.45718	1.6979	1.99292	590.324	3323.9	34448.2	null	[M+Na]+	M + 0	adduct linked to 786_[M+H]+	5.67	590.322	C30H50NO7P	LPC	LSOWKZULVQWMLY-UHFFFAOYSA-N	O=C(OCC(O)COP(=O)([O-])OCC[N+](C)(C)C)CCC=CCC=CCC=CCC=CCC=CCC=CCC	410	TRUE	TRUE	TRUE	99.9	3.5	74	100	96.5	2.79575	1
1028	LPC O-16:0	656	1.99292	2.19373	2.51628	482.359	159111	917108	null	[M+H]+	M + 0		6.46	482.361	C24H52NO6P	LPC-O	RKKJZVVEVRCBJA-UHFFFAOYSA-N	O=P([O-])(OCC[N+](C)(C)C)OCC(OCCCCCCCCCCCCCCCC)CO	410	TRUE	TRUE	TRUE	99.9	9.9	89	100	100	93.024	1
752	MG 20:3	446	1.3896	1.5456	1.6979	398.325	4561.66	36188.2	null	[M+NH4]+	M + 0		6.61	398.327	C23H40O4	MG	IKBDZTUBAQMHJD-UHFFFAOYSA-N	O=C(OCC(O)CO)CCCCCCCCCC=CCC=CCC=CCC	410	TRUE	TRUE	TRUE	99.9	11.6	75.7	100	95.8	4.91587	1
2062	MG 34:3	604	2.62913	2.68882	2.8523	594.546	6730.3	46401.1	null	[M+NH4]+	M + 0		10.97	594.546	C37H68O4	MG	PVANTPNTVWSQOB-UHFFFAOYSA-N	O=C(OCC(O)CO)CCCCCCCCCCCCCCCCCCC=CCC=CCC=CCCCCCCC	410	TRUE	TRUE	TRUE	99.7	2.9	83.7	100	100	6.64165	9
1788	NAE 24:1	1043	3.13977	3.35935	3.62543	410.398	19013.8	117701	null	[M+H]+	M + 0	found in higher mz's MsMs_1790	8.19	410.399	C26H51NO2	NAE	AOPPZYZKURCWLE-UHFFFAOYSA-N	O=C(NCCO)CCCCCCCCCCCC=CCCCCCCCCCC	410	TRUE	TRUE	TRUE	99.9	13.3	75	100	100	18.9053	1
1392	NAE 26:5	842	2.57973	2.73352	2.92975	430.363	6704.5	62601.9	null	[M+H]+	M + 0		7.56	430.368	C28H47NO2	NAE	SKLYJTADGQXJFC-UHFFFAOYSA-N	O=C(NCCO)CCCCCCCCCC=CCC=CCC=CCC=CCC=CCC	410	TRUE	TRUE	TRUE	99.9	0.9	75	100	100	3.8279	1
2583	NAE 28:1	1493	4.35538	4.5704	4.81662	466.461	60125.1	245390	null	[M+H]+	M + 0		9.88	466.462	C30H59NO2	NAE	HLTPENVNKCYHNJ-UHFFFAOYSA-N	O=C(NCCO)CCCCCCCCCCCCCCCC=CCCCCCCCCCC	410	TRUE	TRUE	TRUE	99.9	null	75	100	100	63.5913	1
3484	NAE 28:2	1883	5.30467	5.60752	5.84583	464.445	14963.3	112437	null	[M+H]+	M + 0		9.16	464.446	C30H57NO2	NAE	ZXNIJAKSHFMBHG-UHFFFAOYSA-N	O=C(NCCO)CCCCCCCCCCCCCCCC=CCC=CCCCCCCC	410	TRUE	TRUE	TRUE	99.9	2.2	75	100	100	17.7837	1
2935	PC 31:2|PC 12:0_19:2	1140	4.65107	4.88488	5.27508	716.523	84151.3	687976	null	[M+H]+	M + 0	similar chromatogram in higher mz_2941	8.34	716.523	C39H74NO8P	PC	IUDCIAFMRONPBN-UHFFFAOYSA-N	O=C(OCC(OC(=O)CCCCCCCC=CCC=CCCCCCC)COP(=O)([O-])OCC[N+](C)(C)C)CCCCCCCCCCC	410	TRUE	TRUE	TRUE	99.9	7.8	70.2	100	100	63.7651	4
2936	PC 31:2|PC 16:0_15:2	1619	4.6349	4.89532	5.15622	716.523	111338	681401	null	[M+H]+	M + 0		8.34	716.523	C39H74NO8P	PC	YMNVYYQMEIPGSW-UHFFFAOYSA-N	O=C(OCC(OC(=O)CCCCCCC=CCC=CCCC)COP(=O)([O-])OCC[N+](C)(C)C)CCCCCCCCCCCCCCC	410	TRUE	TRUE	TRUE	99.9	24.7	78	100	100	100.142	1
3006	PC 32:1	1661	4.94325	5.01425	5.24617	732.561	3418.54	27128	null	[M+H]+	M + 0		9.1	732.554	C40H78NO8P	PC	PMKRBXZGSUYZRA-UHFFFAOYSA-N	O=C(OCC(OC(=O)CCCCCCCCCCCC=CCCCCCCCCCC)COP(=O)([O-])OCC[N+](C)(C)C)CCCCCCC	420	TRUE	TRUE	TRUE	99.9	60.8	68.3	100	90.3	2.12483	1
2439	PC 32:1	1475	4.39613	4.53367	4.6902	754.533	28821.6	152009	null	[M+Na]+	M + 0		8.92	754.536	C40H78NO8P	PC	MLBVVLKJELORDK-UHFFFAOYSA-N	O=C(OCC(OC(=O)CCCCCCCCCCCCCC=CCCCCCCCCCC)COP(=O)([O-])OCC[N+](C)(C)C)CCCCC	420	TRUE	TRUE	TRUE	99.9	71.7	86.8	100	99	15.329	1
4032	PC 33:4|PC 14:1_19:3	1101	4.70693	4.85058	5.30097	740.525	97114.7	793155	null	[M+H]+	M + 0		8.39	740.523	C41H74NO8P	PC	ZNQBGDKXFAOICZ-UHFFFAOYSA-N	O=C(OCC(OC(=O)CCCCCCCCC=CCC=CCC=CCC)COP(=O)([O-])OCC[N+](C)(C)C)CCCCCCCC=CCCCC	410	TRUE	TRUE	TRUE	99.9	0.4	81.4	100	100	72.2493	9
2814	PC 34:2	1553	4.5822	4.72952	4.89532	780.549	83164.1	704867	null	[M+Na]+	M + 0	adduct linked to 2797_[M+H]+	9.16	780.551	C42H80NO8P	PC	DMKGBZJOEARPBA-UHFFFAOYSA-N	O=C(OCC(OC(=O)CCCCCCCCCCCCCCCC=CCC=CCCCCCCC)COP(=O)([O-])OCC[N+](C)(C)C)CCCCC	420	TRUE	TRUE	TRUE	99.9	73.1	85.7	100	100	56.7832	1
1721	PC 34:3|PC 13:0_21:3	1007	3.13977	3.23483	3.48317	756.555	127208	926349	null	[M+H]+	M + 0	found in higher mz's MsMs_1726	8.92	756.554	C42H78NO8P	PC	PMBOJVDOHCQKNS-UHFFFAOYSA-N	O=C(OCC(OC(=O)CCCCCCCC=CCC=CCC=CCCCCC)COP(=O)([O-])OCC[N+](C)(C)C)CCCCCCCCCCCC	410	TRUE	TRUE	TRUE	99.8	63.2	63.4	100	100	129.916	1
3338	PC 36:2	1793	5.1246	5.33908	5.71385	808.583	121546	1.26786e+06	null	[M+Na]+	M + 0	adduct linked to 3292_[M+H]+	9.86	808.583	C44H84NO8P	PC	ANCOIGUVGMVZMF-UHFFFAOYSA-N	O=C(OCC(OC(=O)CCCCCCCCCCCCCCCCCC=CCC=CCCCCCCC)COP(=O)([O-])OCC[N+](C)(C)C)CCCCC	420	TRUE	TRUE	TRUE	99.9	73.2	81.1	100	100	112.791	1
1936	PC 36:3	1157	3.58078	3.69333	3.9954	784.586	68515.8	669576	null	[M+H]+	M + 0		9.4	784.585	C44H82NO8P	PC	IIGHFIDXVYEMME-UHFFFAOYSA-N	O=C(OCC(OC(=O)CCCCCCCCCC=CCC=CCCCCC)COP(=O)([O-])OCC[N+](C)(C)C)CCCCCCCC=CCCCCCC	420	TRUE	TRUE	TRUE	99.8	22	67.3	100	85.6	53.3447	1
2889	PC 36:3	1601	4.6902	4.84545	5.13955	806.568	138527	1.59359e+06	null	[M+Na]+	M + 0	found in higher mz's MsMs_2871; adduct linked to 2897_[M+H]+	9.3	806.567	C44H82NO8P	PC	WSXZDAPARWPHLV-UHFFFAOYSA-N	O=C(OCC(OC(=O)CCCCCCCCCCCCCCC=CCC=CCC=CCCCCCCC)COP(=O)([O-])OCC[N+](C)(C)C)CCCCC	420	TRUE	TRUE	TRUE	99.9	69.7	86	100	100	108.932	1
2649	PC 36:4	1511	4.43427	4.6068	4.9902	782.574	7611407	61872124	null	[M+H]+	M + 0	found in higher mz's MsMs_2643	8.93	782.569	C44H80NO8P	PC	FVXDQWZBHIXIEJ-UHFFFAOYSA-N	O=C(OCC(OC(=O)CCCCCCCC=CCC=CCCCCC)COP(=O)([O-])OCC[N+](C)(C)C)CCCCCCCC=CCC=CCCCCC	420	TRUE	TRUE	TRUE	99.9	72.8	69.7	100	89.4	4845.01	1
1818	PC 36:4|PC 15:1_21:3	1049	3.17957	3.3752	3.52683	782.569	29847.6	401512	null	[M+H]+	M + 0		9.05	782.569	C44H80NO8P	PC	QPXGMFJBHUOKFA-UHFFFAOYSA-N	O=C(OCC(OC(=O)CCCCCCCC=CCC=CCC=CCCCCC)COP(=O)([O-])OCC[N+](C)(C)C)CCCCCCCC=CCCCCC	410	TRUE	TRUE	TRUE	99.8	27.4	56.6	100	100	3.13703	1
2957	PC 37:4|PC 17:2_20:2	1637	4.67272	4.94325	5.13955	796.585	350436	3.04183e+06	null	[M+H]+	M + 0		9.27	796.585	C45H82NO8P	PC	ANZJEFHOOIIBSA-UHFFFAOYSA-N	O=C(OCC(OC(=O)CCCCCCCCCC=CCC=CCCCCC)COP(=O)([O-])OCC[N+](C)(C)C)CCCCCCCC=CCC=CCCCC	410	TRUE	TRUE	TRUE	99.9	5.3	64.9	100	100	196.657	1
3690	PC 38:2	1979	5.75783	5.85893	6.11505	836.613	17025.6	141550	null	[M+Na]+	M + 0	adduct linked to 3686_[M+H]+	11.02	836.614	C46H88NO8P	PC	PJKMRXZFQHHZDS-UHFFFAOYSA-N	O=C(OCC(OC(=O)CCCCCCCCCCCCCCCCCCCC=CCC=CCCCCCCC)COP(=O)([O-])OCC[N+](C)(C)C)CCCCC	420	TRUE	TRUE	TRUE	99.9	65	78.6	100	97.1	13.0485	1
3434	PC 38:3	1847	5.32142	5.49865	5.63523	834.598	104929	874252	null	[M+Na]+	M + 0		10.28	834.598	C46H86NO8P	PC	RSFPKBHSGZGCAF-UHFFFAOYSA-N	O=C(OCC(OC(=O)CCCCCCCCCCCCCCCCC=CCC=CCC=CCCCCCCC)COP(=O)([O-])OCC[N+](C)(C)C)CCCCC	420	TRUE	TRUE	TRUE	99.9	67.4	75.8	100	91.9	83.2489	1
2662	PC 38:7|PC 19:3_19:4	1511	4.53367	4.6068	4.83172	804.553	83190.3	458446	null	[M+H]+	M + 0		8.76	804.554	C46H78NO8P	PC	YVCZKOGNUSYBSQ-UHFFFAOYSA-N	O=C(OCC(OC(=O)CCCCCC=CCC=CCC=CCC=CCC)COP(=O)([O-])OCC[N+](C)(C)C)CCCCCCCCC=CCC=CCC=CCC	410	TRUE	TRUE	TRUE	99.9	45	53.2	100	100	36.2363	1
1730	PC 39:10	1007	3.13977	3.23483	3.41805	812.521	8439.85	56844.5	null	[M+H]+	M + 0		8.02	812.523	C47H74NO8P	PC	HATQXHUAPDBOFD-UHFFFAOYSA-N	O=C(OCC(OC(=O)CCCC=CCC=CCC=CCC=CCC=CCC)COP(=O)([O-])OCC[N+](C)(C)C)CCC=CCC=CCC=CCC=CCC=CCC	420	TRUE	TRUE	TRUE	99.9	11.7	65	100	83.9	6.62782	1
2940	PC 39:4	1625	4.619	4.91318	5.10017	824.619	7585.91	72216.8	null	[M+H]+	M + 0	found in higher mz's MsMs_2960	9.94	824.616	C47H86NO8P	PC	QPJYCXNXKLRPQC-UHFFFAOYSA-N	O=C(OCC(OC(=O)CCCCCCCCCCCCCCCCCCC=CCC=CCC=CCC=CCC)COP(=O)([O-])OCC[N+](C)(C)C)CCCCCC	420	TRUE	TRUE	TRUE	99.9	10.1	70.6	100	89.5	6.18164	1
2978	PC 39:4|PC 13:1_26:3	1164	4.58133	4.99017	5.116	824.609	5889.07	72307.3	null	[M+H]+	M + 0		10.02	824.616	C47H86NO8P	PC	WYSDNYGXNMKSCO-UHFFFAOYSA-N	O=C(OCC(OC(=O)CCCCCCCCCCC=CCC=CCC=CCCCCCCC)COP(=O)([O-])OCC[N+](C)(C)C)CCCCCCCC=CCCC	410	TRUE	TRUE	TRUE	99.9	0.7	76.5	100	100	6.87037	4
2994	PC 39:5	1655	4.83172	4.9902	5.1246	822.599	40059.4	393873	null	[M+H]+	M + 0		9.4	822.601	C47H84NO8P	PC	BRMFMOQUAVPQFD-UHFFFAOYSA-N	O=C(OCC(OC(=O)CCCCCCCC=CCC=CCC=CCC=CCC)COP(=O)([O-])OCC[N+](C)(C)C)CCCCCCCC=CCCCCCCCC	420	TRUE	TRUE	TRUE	99.9	25.4	66.3	100	85.5	24.7206	1
2856	PC 39:6|PC 19:1_20:5	1583	4.619	4.79993	5.01425	820.58	71091.6	554241	null	[M+H]+	M + 0		9.15	820.585	C47H82NO8P	PC	AUHWRMZSSZGGCF-UHFFFAOYSA-N	O=C(OCC(OC(=O)CCCC=CCC=CCC=CCC=CCC=CCC)COP(=O)([O-])OCC[N+](C)(C)C)CCCCCCCC=CCCCCCCCCC	410	TRUE	TRUE	TRUE	99.9	35	69	100	100	33.9231	1
4101	PC 40:2|PC 25:0_15:2	2225	6.47848	6.57173	6.74028	842.661	6677.42	61170.4	null	[M+H]+	M + 0		12.52	842.663	C48H92NO8P	PC	AJBJLSPENMKFCR-UHFFFAOYSA-N	O=C(OCC(OC(=O)CCCCCCC=CCC=CCCC)COP(=O)([O-])OCC[N+](C)(C)C)CCCCCCCCCCCCCCCCCCCCCCCC	410	TRUE	TRUE	TRUE	99.8	32.7	61.2	100	100	3.40254	1
3104	PC 40:6	1697	4.9738	5.10017	5.26148	856.582	11805	89617.1	null	[M+Na]+	M + 0	adduct linked to 3123_[M+H]+	9.27	856.583	C48H84NO8P	PC	ITSVFHIEQXZXCM-UHFFFAOYSA-N	O=C(OCC(OC(=O)CCCCCCCCCCCCCCC=CCC=CCC=CCC=CCC=CCC=CCC)COP(=O)([O-])OCC[N+](C)(C)C)CCCCC	420	TRUE	TRUE	TRUE	99.9	65.5	71.7	100	90.8	11.107	1
2216	PC 40:9|PC 20:4_20:5	1367	4.09767	4.2858	4.41107	828.55	24072.3	170880	null	[M+H]+	M + 0	similar chromatogram in higher mz_2175	8.52	828.554	C48H78NO8P	PC	VZHJGZIHURTYOK-UHFFFAOYSA-N	O=C(OCC(OC(=O)CCCC=CCC=CCC=CCC=CCC=CCC)COP(=O)([O-])OCC[N+](C)(C)C)CCCCCCC=CCC=CCC=CCC=CCC	410	TRUE	TRUE	TRUE	99.9	14.5	61.7	100	100	8.7486	1
4256	PC 42:2	2417	7.05567	7.16655	7.33638	870.693	6163.06	49940.2	null	[M+H]+	M + 0		13.05	870.695	C50H96NO8P	PC	LZCAQCSFNYERJW-UHFFFAOYSA-N	O=C(OCC(OC(=O)CCCCCCCCCC=CCCCCCCCCC)COP(=O)([O-])OCC[N+](C)(C)C)CCCCCCCCCC=CCCCCCCCCC	420	TRUE	TRUE	TRUE	99.8	10.8	73	100	85.4	5.20638	1
2117	PC 42:9|PC 16:4_26:5	1102	4.36543	4.46395	4.63637	856.585	6440.09	53031.5	null	[M+H]+	M + 0		8.92	856.585	C50H82NO8P	PC	YLCWYBVJHOMSDF-UHFFFAOYSA-N	O=C(OCC(OC(=O)CCCCCCCCCC=CCC=CCC=CCC=CCC=CCC)COP(=O)([O-])OCC[N+](C)(C)C)CCC=CCC=CCC=CCC=CCC	410	TRUE	TRUE	TRUE	99.9	4.8	63.3	100	100	6.96733	2
4308	PC 43:3|PC 22:1_21:2	2489	7.25402	7.41198	7.54165	882.685	4240.23	47536.3	null	[M+H]+	M + 0		12.98	882.695	C51H96NO8P	PC	VEGKXKJBRXBLSS-UHFFFAOYSA-N	O=C(OCC(OC(=O)CCCCCCCCCC=CCC=CCCCCCC)COP(=O)([O-])OCC[N+](C)(C)C)CCCCCCCCCCCC=CCCCCCCCC	410	TRUE	TRUE	TRUE	99.8	22.1	66.3	100	99.8	2.14832	1
3052	PC 44:5|PC 18:2_26:3	983	4.22843	4.30643	4.45672	892.677	3017.29	21000	null	[M+H]+	M + 0		12.02	892.679	C52H94NO8P	PC	CVEPSMBLOKELGY-UHFFFAOYSA-N	O=C(OCC(OC(=O)CCCCCCCCCCC=CCC=CCC=CCCCCCCC)COP(=O)([O-])OCC[N+](C)(C)C)CCCCCCCC=CCC=CCCCCC	410	TRUE	TRUE	TRUE	99.7	2.6	72.7	100	100	3.08449	7
2861	PC O-30:0	1589	4.6349	4.81662	5.29165	692.56	19169.3	116056	null	[M+H]+	M + 0		9.52	692.559	C38H78NO7P	PC-O	QWXGXDFYLSOKRF-UHFFFAOYSA-N	O=C(OC(COCCCCCCCC)COP(=O)([O-])OCC[N+](C)(C)C)CCCCCCCCCCCCCCCCCCCCC	420	TRUE	TRUE	TRUE	99.9	55.8	70.7	100	94.6	16.4395	1
2826	PC O-30:1	1559	4.6349	4.74303	4.89532	690.543	11975.5	68821.9	null	[M+H]+	M + 0		9.03	690.543	C38H76NO7P	PC-O	CNXQXEMKYGYFSY-UHFFFAOYSA-N	O=C(OC(COCCCCCCCC)COP(=O)([O-])OCC[N+](C)(C)C)CCCCCCCCCCCC=CCCCCCCCC	420	TRUE	TRUE	TRUE	99.9	23.7	75.1	100	92.4	7.49035	1
2991	PC O-31:2	1420	5.54312	5.69937	5.99772	702.544	23426.3	218891	null	[M+H]+	M + 0		9.01	702.543	C39H76NO7P	PC-O	HCVKNLGKGZWFHN-UHFFFAOYSA-N	O=C(OC(COCCCCCCCCC)COP(=O)([O-])OCC[N+](C)(C)C)CCCCCCCCCCCC=CCC=CCCCCC	420	TRUE	TRUE	TRUE	99.9	9.5	57.9	100	87.4	12.23	2
3382	PC O-32:0	1829	5.24617	5.44473	5.73982	720.591	214159	1.56259e+06	null	[M+H]+	M + 0		10.44	720.59	C40H82NO7P	PC-O	AXEPEEXNGOBZFB-UHFFFAOYSA-N	O=C(OC(COCCCCCCCC)COP(=O)([O-])OCC[N+](C)(C)C)CCCCCCCCCCCCCCCCCCCCCCC	420	TRUE	TRUE	TRUE	99.9	68.5	76.9	100	97.1	77.1842	1
2862	PC O-32:1	1336	5.19573	5.36365	5.7504	718.573	167622	1.29992e+06	null	[M+H]+	M + 0		9.71	718.575	C40H80NO7P	PC-O	LQQMWURSSDKNHJ-UHFFFAOYSA-N	O=C(OC(COCCCCCCCC)COP(=O)([O-])OCC[N+](C)(C)C)CCCCCCCCCCCC=CCCCCCCCCCC	420	TRUE	TRUE	TRUE	99.9	14.6	67	100	89.6	221.262	2
2361	PC O-32:2	1445	4.33867	4.47225	4.50933	716.556	7653.89	46882.3	null	[M+H]+	M + 0		9.28	716.559	C40H78NO7P	PC-O	WSADSIWKXDGULT-UHFFFAOYSA-N	O=C(OC(COCCCCCCCC)COP(=O)([O-])OCC[N+](C)(C)C)CCCCCCCCCCCC=CCC=CCCCCCCC	420	TRUE	TRUE	TRUE	99.9	45.2	82.4	100	95.4	5.14304	1
3494	PC O-32:3	1007	4.40177	4.41882	4.70392	714.557	4080.29	17798.2	null	[M+H]+	M + 0		9.09	714.543	C40H76NO7P	PC-O	JSBZAACBDJHOMA-UHFFFAOYSA-N	O=C(OC(COCCCCCCCC)COP(=O)([O-])OCC[N+](C)(C)C)CCCCCCCCC=CCC=CCC=CCCCCCCC	420	TRUE	TRUE	TRUE	99.9	13.7	66.8	100	85.4	3.63126	10
4535	PC O-33:1	1265	5.36562	5.57837	5.74043	732.588	5658.46	72566.5	null	[M+H]+	M + 0		10.12	732.59	C41H82NO7P	PC-O	PGLJKAQHLPTYOQ-UHFFFAOYSA-N	O=C(OC(COCCCCCCCC)COP(=O)([O-])OCC[N+](C)(C)C)CCCCCCCCCCCCC=CCCCCCCCCCC	420	TRUE	TRUE	TRUE	99.9	17	68.6	100	89.9	6.1335	9
2840	PC O-33:2	1571	4.6349	4.76988	4.89532	730.575	9713.68	60500.4	null	[M+H]+	M + 0		9.65	730.575	C41H80NO7P	PC-O	HDFFDVBQQYCFQN-UHFFFAOYSA-N	O=C(OC(COCCCCCCCCC)COP(=O)([O-])OCC[N+](C)(C)C)CCCCCCCCCCCC=CCC=CCCCCCCC	420	TRUE	TRUE	TRUE	99.9	44.9	77.2	100	100	7.96261	1
3860	PC O-34:0	2051	5.88958	6.069	6.3236	748.62	28068.9	203994	null	[M+H]+	M + 0	similar chromatogram in higher mz_3850	11.31	748.622	C42H86NO7P	PC-O	BNIFFRNYMGLGIV-UHFFFAOYSA-N	O=C(OC(COCCCCCCCC)COP(=O)([O-])OCC[N+](C)(C)C)CCCCCCCCCCCCCCCCCCCCCCCCC	420	TRUE	TRUE	TRUE	99.9	26.7	75.9	100	92.6	16.5393	1
3450	PC O-34:1	1853	5.30467	5.52363	5.82125	746.604	411612	3.09295e+06	null	[M+H]+	M + 0		10.69	746.606	C42H84NO7P	PC-O	OVZJGEFUWZPYRW-UHFFFAOYSA-N	O=C(OC(COCCCCCCCC)COP(=O)([O-])OCC[N+](C)(C)C)CCCCCCCCCCCCCC=CCCCCCCCCCC	420	TRUE	TRUE	TRUE	99.9	62.8	77.3	100	100	180.461	1
3082	PC O-34:2	1685	4.84545	5.07683	5.29165	744.591	674476	4.26018e+06	null	[M+H]+	M + 0		9.97	744.59	C42H82NO7P	PC-O	WBAZRZTVRJLENP-UHFFFAOYSA-N	O=C(OC(COCCCCCCCC)COP(=O)([O-])OCC[N+](C)(C)C)CCCCCCCCCCCCCC=CCC=CCCCCCCC	420	TRUE	TRUE	TRUE	99.9	75.3	79.6	100	100	376.881	1
2978	PC O-34:3	1655	4.84545	4.9902	5.30467	742.578	1.40397e+06	8.25435e+06	null	[M+H]+	M + 0	adduct linked to 2971_[M+H]+; similar chromatogram in higher mz_2979; similar chromatogram in higher mz_2980; similar chromatogram in higher mz_2983; similar chromatogram in higher mz_2984; similar chromatogram in higher mz_2985	9.61	742.575	C42H80NO7P	PC-O	MIKWCKCBCDZUNB-UHFFFAOYSA-N	O=C(OC(COCCCCCCCC)COP(=O)([O-])OCC[N+](C)(C)C)CCCCCCCCCCC=CCC=CCC=CCCCCCCC	420	TRUE	TRUE	TRUE	99.9	41.1	65.8	100	91.3	1403.16	1
2599	PC O-34:4	1493	4.45897	4.5704	4.83172	740.558	46848.1	268456	null	[M+H]+	M + 0		9.31	740.559	C42H78NO7P	PC-O	KNHXCLGABLNNRN-UHFFFAOYSA-N	O=C(OC(COCCCCCCCC)COP(=O)([O-])OCC[N+](C)(C)C)CCCCCCCCCCCCC=CCC=CCC=CCC=CCC	420	TRUE	TRUE	TRUE	99.9	29.5	74.2	100	92.7	36.7507	1
1690	PC O-34:4	836	3.33858	3.41897	3.61633	740.558	4011.38	34336.7	null	[M+H]+	M + 0	adduct linked to 1662_[M+Na]+	9.31	740.559	C42H78NO7P	PC-O	KNHXCLGABLNNRN-UHFFFAOYSA-N	O=C(OC(COCCCCCCCC)COP(=O)([O-])OCC[N+](C)(C)C)CCCCCCCCCCCCC=CCC=CCC=CCC=CCC	420	TRUE	TRUE	TRUE	99.8	18.5	74.7	100	91.8	1.87372	2
2810	PC O-35:4	1553	4.6349	4.72952	4.94325	754.573	10323.4	93302.1	null	[M+H]+	M + 0		9.48	754.575	C43H80NO7P	PC-O	XVLYBECFLHBCTE-UHFFFAOYSA-N	O=C(OC(COCCCCCCCCC)COP(=O)([O-])OCC[N+](C)(C)C)CCCCCCCCCCCCC=CCC=CCC=CCC=CCC	420	TRUE	TRUE	TRUE	99.9	52.6	70.2	100	94.2	4.7081	1
3895	PC O-36:1	2087	5.96407	6.1707	6.3858	774.637	33066	259636	null	[M+H]+	M + 0		11.79	774.637	C44H88NO7P	PC-O	IIOOVJGBEQXRHD-UHFFFAOYSA-N	O=C(OC(COCCCCCCCC)COP(=O)([O-])OCC[N+](C)(C)C)CCCCCCCCCCCCCCCC=CCCCCCCCCCC	420	TRUE	TRUE	TRUE	99.8	43.5	55.7	100	90.5	18.9528	1
3540	PC O-36:2	1919	5.44473	5.71385	5.90995	772.624	177014	1.69495e+06	null	[M+H]+	M + 0		10.85	772.622	C44H86NO7P	PC-O	MFLNWJCWDLDCLH-UHFFFAOYSA-N	O=C(OC(COCCCCCCCC)COP(=O)([O-])OCC[N+](C)(C)C)CCCCCCCCCCCCCCCC=CCC=CCCCCCCC	420	TRUE	TRUE	TRUE	99.9	52.4	73	100	94.4	128.173	1
3492	PC O-36:3	1895	5.40258	5.63523	5.90995	770.61	161529	1465331	null	[M+H]+	M + 0	adduct linked to 3487_[M+H]+	10.22	770.606	C44H84NO7P	PC-O	GDJAIASCRXEGBE-UHFFFAOYSA-N	O=C(OC(COCCCCCCCC)COP(=O)([O-])OCC[N+](C)(C)C)CCCCCCCCCCCCC=CCC=CCC=CCCCCCCC	420	TRUE	TRUE	TRUE	99.9	32.1	76.1	100	92.2	92.6746	1
2556	PC O-36:5	1228	4.767	4.93902	5.31482	766.575	1.38357e+06	10892033	null	[M+H]+	M + 0	similar chromatogram in higher mz_2559; similar chromatogram in higher mz_2562	9.41	766.575	C44H80NO7P	PC-O	RDKCYWXIOLUDKK-UHFFFAOYSA-N	O=C(OC(COCCCCCCCC)COP(=O)([O-])OCC[N+](C)(C)C)CCCCCCCCCCCC=CCC=CCC=CCC=CCC=CCC	420	TRUE	TRUE	TRUE	99.9	14	56.7	100	87.7	770.446	2
3179	PC O-37:5	1715	5.01425	5.13955	5.49865	780.591	51516.4	547144	null	[M+H]+	M + 0		9.84	780.59	C45H82NO7P	PC-O	ZOCNILJFNAHQJJ-UHFFFAOYSA-N	O=C(OC(COCCCCCCCCC)COP(=O)([O-])OCC[N+](C)(C)C)CCCCCCCCCCCC=CCC=CCC=CCC=CCC=CCC	420	TRUE	TRUE	TRUE	99.9	51.9	77.1	100	95.5	37.0043	1
3631	PC O-37:8	1955	5.69962	5.80962	5.96407	774.542	16121.5	111525	null	[M+H]+	M + 0		8.93	774.543	C45H76NO7P	PC-O	YCFMUVIXSYGBEZ-UHFFFAOYSA-N	O=C(OC(COCCCCCCCC=CCC=CCCC)COP(=O)([O-])OCC[N+](C)(C)C)CCC=CCC=CCC=CCC=CCC=CCC=CCC	420	TRUE	TRUE	TRUE	100	37.8	66.4	100	91.8	15.2993	1
3709	PC O-38:3	1991	5.82125	5.88958	6.069	798.636	60283.3	456662	null	[M+H]+	M + 0		11.45	798.637	C46H88NO7P	PC-O	JQEOVXRIBKQIGX-UHFFFAOYSA-N	O=C(OC(COCCCCCCCCCC)COP(=O)([O-])OCC[N+](C)(C)C)CCCCCCCCCCCCC=CCC=CCC=CCCCCCCC	420	TRUE	TRUE	TRUE	99.8	57.3	72.6	100	95.1	37.3871	1
3500	PC O-38:4	1901	5.56157	5.65517	5.94833	796.625	606756	4375261	null	[M+H]+	M + 0		10.73	796.622	C46H86NO7P	PC-O	JZNRQLVUHAJDFY-UHFFFAOYSA-N	O=C(OC(COCCCCCCCCCC)COP(=O)([O-])OCC[N+](C)(C)C)CCCCCCCCCCCCCCC=CCC=CCC=CCC=CCC	420	TRUE	TRUE	TRUE	99.9	16.5	59.5	100	87.4	337.463	1
3096	PC O-38:5	1691	4.92935	5.08847	5.30467	794.607	1.40547e+06	8822568	null	[M+H]+	M + 0		10.16	794.606	C46H84NO7P	PC-O	XDRAHGUDUSFGRJ-UHFFFAOYSA-N	O=C(OC(COCCCCCCCCCC)COP(=O)([O-])OCC[N+](C)(C)C)CCCCCCCCCCCC=CCC=CCC=CCC=CCC=CCC	420	TRUE	TRUE	TRUE	99.9	69.5	73.9	100	96.6	1043.89	1
3468	PC O-38:5	1865	5.46848	5.56157	5.82125	794.606	295515	1964844	null	[M+H]+	M + 0		10.16	794.606	C46H84NO7P	PC-O	XDRAHGUDUSFGRJ-UHFFFAOYSA-N	O=C(OC(COCCCCCCCCCC)COP(=O)([O-])OCC[N+](C)(C)C)CCCCCCCCCCCC=CCC=CCC=CCC=CCC=CCC	420	TRUE	TRUE	TRUE	99.9	59.1	68.4	100	94.6	220.852	1
2967	PC O-38:5	1390	5.46115	5.56837	5.9756	794.604	223630	1.88599e+06	null	[M+H]+	M + 0		10.16	794.606	C46H84NO7P	PC-O	XDRAHGUDUSFGRJ-UHFFFAOYSA-N	O=C(OC(COCCCCCCCCCC)COP(=O)([O-])OCC[N+](C)(C)C)CCCCCCCCCCCC=CCC=CCC=CCC=CCC=CCC	420	TRUE	TRUE	TRUE	99.9	32.5	73	100	92.7	98.2477	2
2546	PC O-38:7	1487	4.41107	4.55855	4.67272	790.574	73831.2	377153	null	[M+H]+	M + 0		9.53	790.575	C46H80NO7P	PC-O	UUNPNPNQDISOCV-UHFFFAOYSA-N	O=C(OC(COCCCCCCCCCC)COP(=O)([O-])OCC[N+](C)(C)C)CCCCCC=CCC=CCC=CCC=CCC=CCC=CCC=CCC	420	TRUE	TRUE	TRUE	99.9	51.7	75.4	100	95.2	40.3846	1
1726	PC O-38:7	1007	3.1253	3.23483	3.34682	790.56	23856	158819	null	[M+H]+	M + 0	found in higher mz's MsMs_1713	9.53	790.575	C46H80NO7P	PC-O	UUNPNPNQDISOCV-UHFFFAOYSA-N	O=C(OC(COCCCCCCCCCC)COP(=O)([O-])OCC[N+](C)(C)C)CCCCCC=CCC=CCC=CCC=CCC=CCC=CCC=CCC	420	TRUE	TRUE	TRUE	99.8	16.6	80.5	100	89.2	12.3531	1
1819	PC O-38:8	1049	3.17957	3.3752	3.56253	788.552	40136.1	252009	null	[M+H]+	M + 0	found in higher mz's MsMs_1821	9.11	788.559	C46H78NO7P	PC-O	QJNDLYSSLHZQNB-UHFFFAOYSA-N	O=C(OC(COCCCCCCCCC=CCC=CCCC)COP(=O)([O-])OCC[N+](C)(C)C)CCC=CCC=CCC=CCC=CCC=CCC=CCC	420	TRUE	TRUE	TRUE	99.8	1.6	82.4	100	87.4	8.80633	1
3967	PC O-40:4	2135	6.18353	6.31207	6.63612	824.653	118245	785100	null	[M+H]+	M + 0		12.08	824.653	C48H90NO7P	PC-O	PCRPQEYUJVWWPG-UHFFFAOYSA-N	O=C(OC(COCCCCCCCCCCCC)COP(=O)([O-])OCC[N+](C)(C)C)CCCCCCCCCCCCCCC=CCC=CCC=CCC=CCC	420	TRUE	TRUE	TRUE	99.8	23.9	55.7	100	98.5	42.6443	1
3522	PC O-40:5	1913	5.60752	5.69962	6.11505	822.636	135731	1.27304e+06	null	[M+H]+	M + 0		11.08	822.637	C48H88NO7P	PC-O	GZYCUOIGRDDFMV-UHFFFAOYSA-N	O=C(OC(COCCCCCCCCCCCC)COP(=O)([O-])OCC[N+](C)(C)C)CCCCCCCCCCCC=CCC=CCC=CCC=CCC=CCC	420	TRUE	TRUE	TRUE	99.9	18.7	62.6	100	99.3	103.156	1
3205	PC O-40:6	1739	5.0285	5.2034	5.29165	820.62	94143	756357	null	[M+H]+	M + 0		10.51	820.622	C48H86NO7P	PC-O	WKQRDJBOIJKXHO-UHFFFAOYSA-N	O=C(OC(COCCCCCCCCCCCC)COP(=O)([O-])OCC[N+](C)(C)C)CCCCCCCCC=CCC=CCC=CCC=CCC=CCC=CCC	420	TRUE	TRUE	TRUE	99.9	65	71.2	100	95.5	43.3979	1
2967	PC O-40:7	1643	4.84545	4.9609	5.21737	818.607	124748	1054309	null	[M+H]+	M + 0		9.9	818.606	C48H84NO7P	PC-O	VQFHSIDWVIVATB-UHFFFAOYSA-N	O=C(OC(COCCCCCCCCCCCC)COP(=O)([O-])OCC[N+](C)(C)C)CCCCCC=CCC=CCC=CCC=CCC=CCC=CCC=CCC	420	TRUE	TRUE	TRUE	99.9	40.1	71	100	100	101.364	1
2855	PC O-40:7	1583	4.6349	4.79993	4.84545	818.602	13921.5	88337.7	null	[M+H]+	M + 0		9.9	818.606	C48H84NO7P	PC-O	VQFHSIDWVIVATB-UHFFFAOYSA-N	O=C(OC(COCCCCCCCCCCCC)COP(=O)([O-])OCC[N+](C)(C)C)CCCCCC=CCC=CCC=CCC=CCC=CCC=CCC=CCC	420	TRUE	TRUE	TRUE	99.9	42.4	73.8	100	92.9	9.94957	1
3366	PC O-40:7	1817	5.30467	5.40258	5.56157	818.604	43040.8	327911	null	[M+H]+	M + 0		9.9	818.606	C48H84NO7P	PC-O	VQFHSIDWVIVATB-UHFFFAOYSA-N	O=C(OC(COCCCCCCCCCCCC)COP(=O)([O-])OCC[N+](C)(C)C)CCCCCC=CCC=CCC=CCC=CCC=CCC=CCC=CCC	420	TRUE	TRUE	TRUE	99.9	61	68	100	94.4	30.4571	1
2921	PC O-40:8	1607	4.75547	4.86075	4.9902	816.591	32558.1	238092	null	[M+H]+	M + 0		9.45	816.59	C48H82NO7P	PC-O	DOVXXELSLKWDHQ-UHFFFAOYSA-N	O=C(OC(COCCCCCCCCC=CCCCC)COP(=O)([O-])OCC[N+](C)(C)C)CCCC=CCC=CCC=CCC=CCC=CCC=CCC=CCC	420	TRUE	TRUE	TRUE	99.9	39.1	70.1	100	100	28.7006	1
3074	PC O-41:10	1438	5.50267	5.77432	6.12447	826.572	16054.2	143726	null	[M+H]+	M + 0		9	826.575	C49H80NO7P	PC-O	MCEXUGWKJHSZJS-UHFFFAOYSA-N	O=C(OC(COCCCCCC=CCC=CCC=CCC)COP(=O)([O-])OCC[N+](C)(C)C)CCCC=CCC=CCC=CCC=CCC=CCC=CCC=CCC	420	TRUE	TRUE	TRUE	99.9	25.1	63.1	100	89.6	8.04655	2
1150	PC O-41:9	593	2.43455	2.51423	2.69163	828.6	2137.94	20539.2	null	[M+H]+	M + 0		9.32	828.59	C49H82NO7P	PC-O	AEUAMXXJTKWLET-UHFFFAOYSA-N	O=C(OC(COCCCCCCCC=CCC=CCCC)COP(=O)([O-])OCC[N+](C)(C)C)CCCC=CCC=CCC=CCC=CCC=CCC=CCC=CCC	420	TRUE	TRUE	TRUE	99.8	9.2	59.5	100	81.8	1.38468	3
4086	PC O-42:4	2195	6.36377	6.47848	6.78885	852.684	21509	243629	null	[M+H]+	M + 0		13.02	852.684	C50H94NO7P	PC-O	WCRMUYBCGFGNRR-UHFFFAOYSA-N	O=C(OC(COCCCCCCCCCCCCCC)COP(=O)([O-])OCC[N+](C)(C)C)CCCCCCCCCCCCCCC=CCC=CCC=CCC=CCC	420	TRUE	TRUE	TRUE	99.8	53.9	50.8	100	90.5	10.2421	1
3634	PC O-42:6	1955	5.40258	5.80962	6.069	848.654	102126	742014	null	[M+H]+	M + 0		11.49	848.653	C50H90NO7P	PC-O	WOWWBOGGFOWOOM-UHFFFAOYSA-N	O=C(OC(COCCCCCCCCCCCCCC)COP(=O)([O-])OCC[N+](C)(C)C)CCCCCCCCC=CCC=CCC=CCC=CCC=CCC=CCC	420	TRUE	TRUE	TRUE	99.8	56.6	69.2	100	94.4	29.1623	1
3116	PC O-42:6	1456	5.4362	5.81702	6.05088	848.651	89208.5	754122	null	[M+H]+	M + 0		11.49	848.653	C50H90NO7P	PC-O	WOWWBOGGFOWOOM-UHFFFAOYSA-N	O=C(OC(COCCCCCCCCCCCCCC)COP(=O)([O-])OCC[N+](C)(C)C)CCCCCCCCC=CCC=CCC=CCC=CCC=CCC=CCC	420	TRUE	TRUE	TRUE	99.8	28.7	71.3	100	100	27.1669	2
4141	PC O-44:5	2255	6.5513	6.6554	6.77198	878.697	10804.6	96416	null	[M+H]+	M + 0		12.93	878.7	C52H96NO7P	PC-O	NKGFQIYBEVOJQB-UHFFFAOYSA-N	O=C(OC(COCCCCCCCCCCCCCCCC)COP(=O)([O-])OCC[N+](C)(C)C)CCCCCCCCCCCC=CCC=CCC=CCC=CCC=CCC	420	TRUE	TRUE	TRUE	99.8	38	61	100	90.6	4.12136	1
4059	PC O-44:6	2177	6.1707	6.42407	6.69063	876.686	88846.1	778132	null	[M+H]+	M + 0		12.51	876.684	C52H94NO7P	PC-O	IYYVNINVOLHLIG-UHFFFAOYSA-N	O=C(OC(COCCCCCCCCCCCCCCCC)COP(=O)([O-])OCC[N+](C)(C)C)CCCCCCCCC=CCC=CCC=CCC=CCC=CCC=CCC	420	TRUE	TRUE	TRUE	99.8	62.8	66.8	100	94.5	64.6115	1
4229	PC O-46:6	2351	6.57173	6.95425	7.25402	904.714	10659.4	174174	null	[M+H]+	M + 0		12.94	904.715	C54H98NO7P	PC-O	YYQVBXLHYGAOHW-UHFFFAOYSA-N	O=C(OC(COCCCCCCCCCCCCCCCCCC)COP(=O)([O-])OCC[N+](C)(C)C)CCCCCCCCC=CCC=CCC=CCC=CCC=CCC=CCC	420	TRUE	TRUE	TRUE	99.8	52.2	66.3	100	100	8.65803	1
3887	PC O-47:12	2081	6.05182	6.15947	6.31207	906.625	4739.88	37075.9	null	[M+H]+	M + 0		10.79	906.637	C55H88NO7P	PC-O	NWBBAFZATSAQMF-UHFFFAOYSA-N	O=C(OC(COCCCC=CCC=CCC=CCC=CCC=CCC)COP(=O)([O-])OCC[N+](C)(C)C)CCCCCC=CCC=CCC=CCC=CCC=CCC=CCC=CCC	420	TRUE	TRUE	TRUE	99.9	5.5	84.3	100	84.7	3.01006	1
3700	PE 34:0	1985	5.75783	5.87563	6.03867	742.534	16889.1	108104	null	[M+Na]+	M + 0	adduct linked to 3683_[M+H]+	10.54	742.536	C39H78NO8P	PE	ILTDLHORFAROLI-UHFFFAOYSA-N	O=C(OCC(OC(=O)CCCCC)COP(=O)(O)OCCN)CCCCCCCCCCCCCCCCCCCCCCCCCCC	420	TRUE	TRUE	TRUE	99.9	34.2	41.7	100	96.6	16.7757	1
3393	PE O-37:2	1835	5.29165	5.46848	5.75783	744.592	280337	1.96538e+06	null	[M+H]+	M + 0	similar chromatogram in higher mz_3395	12.46	744.59	C42H82NO7P	PE-O	JAMSOWXEPSMJQO-UHFFFAOYSA-N	O=C(OC(COC=CCCCCCCC=CCCCCCCCCC)COP(=O)(O)OCCN)CCCCCCCCCCCCCCCCC	420	TRUE	TRUE	TRUE	99.8	58.1	24.3	100	83.5	155.758	1
2500	PE O-39:6	1481	4.35538	4.5464	4.59512	764.556	163976	781038	null	[M+H]+	M + 0	adduct linked to 2501_[M+H]+; found in higher mz's MsMs_2501	10.64	764.559	C44H78NO7P	PE-O	VTKYMDNLAAIDEY-UHFFFAOYSA-N	O=C(OC(COC=CCCCCCCCCCCCCCCCCC)COP(=O)(O)OCCN)CCCC=CCC=CCC=CCC=CCC=CCC	420	TRUE	TRUE	TRUE	99.8	40.3	24.6	100	93	155.114	1
2501	PE O-39:6	1481	4.35538	4.5464	4.72952	764.559	163976	835431	null	[M+H]+	M + 0	adduct linked to 2500_[M+H]+	10.64	764.559	C44H78NO7P	PE-O	VTKYMDNLAAIDEY-UHFFFAOYSA-N	O=C(OC(COC=CCCCCCCCCCCCCCCCCC)COP(=O)(O)OCCN)CCCC=CCC=CCC=CCC=CCC=CCC	420	TRUE	TRUE	TRUE	99.8	40.3	24.6	100	93.9	66.2051	1
3402	PE P-37:4|PE P-17:0_20:4	1841	5.26148	5.48042	5.7708	738.544	21504.8	214856	null	[M+H]+	M + 0		10.15	738.543	C42H76NO7P	PE-O	SUCZWPZZJOWHRI-UHFFFAOYSA-N	O=C(OC(COC=CCCCCCCCCCCCCCCC)COP(=O)(O)OCCN)CCCCCCC=CCC=CCC=CCC=CCC	410	TRUE	TRUE	TRUE	99.9	34.7	72.7	100	100	7.89192	1
2248	PE P-38:5|PE P-18:0_20:5	1385	4.24002	4.33867	4.42263	750.544	7837.68	58779.1	null	[M+H]+	M + 0		10.05	750.543	C43H76NO7P	PE-O	KCNBSSYOJRUKOM-UHFFFAOYSA-N	O=C(OC(COC=CCCCCCCCCCCCCCCCC)COP(=O)(O)OCCN)CCCC=CCC=CCC=CCC=CCC=CCC	410	TRUE	TRUE	TRUE	99.8	25.5	56.6	100	100	2.08116	1
3598	RIKEN P-VS1 ID-11820 from Mouse_Macrophage_WT_N_F1AA	1931	5.60752	5.75783	5.94833	811.602	56773.5	462409	null	[M+H]+	M + 0		10.68	811.609		Unknown			430	TRUE	TRUE	TRUE	99.9	79.3	79.3	71.4	82.4	41.5369	1
7637	RIKEN P-VS1 ID-14438 from Mouse_Plasma_WT_N_Ctr	2338	10.0538	10.2014	10.663	877.806	6275149	48155112	null	[M+2H]2+	M + 0	adduct linked to 7661_[M+Na]+	14.55	877.795		Unknown			430	TRUE	TRUE	TRUE	99.9	80.9	73.9	92.9	81.1	6813.75	9
4268	RIKEN P-VS1 ID-5453 from Mouse_Macrophage_WT_N_F1AA	2441	7.05567	7.25402	7.54165	579.534	77431.5	563382	null	[M+H]+	M + 0	similar chromatogram in higher mz_4273; similar chromatogram in higher mz_4275; similar chromatogram in higher mz_4277	12.89	579.534		Unknown			430	TRUE	TRUE	TRUE	99.8	58.9	95.5	87.5	83.9	24.3235	1
2634	RIKEN P-VS1 ID-5863 from Mouse_Adipose_WT_N_F1AA	1505	4.39613	4.59512	4.72952	603.535	325482	1.98461e+06	null	[M+H]+	M + 0	similar chromatogram in higher mz_2657; similar chromatogram in higher mz_2643; found in higher mz's MsMs_2645	14.76	603.534		Unknown			430	TRUE	TRUE	TRUE	99.5	61.5	90.9	70	81.7	75.3905	1
2520	RIKEN P-VS1 ID-6350 from Mouse_Macrophage_WT_N_F1AA	1487	4.43427	4.55855	4.72952	627.535	1.3544e+06	6.40111e+06	null	[M+H]+	M + 0	found in higher mz's MsMs_2555	8.62	627.541		Unknown			430	TRUE	TRUE	TRUE	99.9	62.1	91.6	100	81.7	819.724	1
3136	RIKEN P-VS1 ID-9786 from Mouse_Brain_WT_N_F1DHA	1709	4.94325	5.1246	5.62315	761.588	7883732	53655940	null	[M+H]+	M + 0		9.85	761.585		Unknown			430	TRUE	TRUE	TRUE	99.9	77.5	73.7	83.3	84.2	5895.24	1
2708	SL 48:7;2O|SL 20:3;O/28:4;O	1068	4.28762	4.58133	4.80557	802.596	19212.2	172072	null	[M+H]+	M + 0		11.92	802.601	C48H83NO6S	SL	CDOZBPJJQMUHHH-UHFFFAOYSA-N	O=C(N(CC(O)C=CCCC=CCCC=CCCCCCCC)CS(=O)(=O)O)C(O)CCCCCCCCCCCCCC=CCC=CCC=CCC=CCC	410	TRUE	TRUE	TRUE	99.7	0.9	61.9	100	100	19.1623	4
2081	SM 34:0;3O	1307	3.93842	4.13815	4.2858	721.586	19771.8	136267	null	[M+H]+	M + 0		8.88	721.585	C39H81N2O7P	SM+O	KCEDXANCLAIXNJ-UHFFFAOYSA-N	O=C(NC(COP(=O)([O-])OCC[N+](C)(C)C)C(O)C(O)CCCCCCCC)CCCCCCCCCCCCCCCCCCCCC	420	TRUE	TRUE	TRUE	99.9	25.7	58.5	100	100	11.8383	1
1911	SM 34:1;3O	1145	3.50745	3.66157	3.82688	719.57	10055.7	74873.1	null	[M+H]+	M + 0		8.51	719.57	C39H79N2O7P	SM	FDLNUCQCWAHRMF-UHFFFAOYSA-N	O=C(NC(COP(=O)([O-])OCC[N+](C)(C)C)C(O)C(O)CCCC=CCCC)CCCCCCCCCCCCCCCCCCCCC	420	TRUE	TRUE	TRUE	99.9	13.1	62	100	100	5.14639	1
2132	SM 34:1;3O	1325	4.03075	4.17655	4.3668	719.569	36555.3	232188	null	[M+H]+	M + 0		8.51	719.57	C39H79N2O7P	SM	FDLNUCQCWAHRMF-UHFFFAOYSA-N	O=C(NC(COP(=O)([O-])OCC[N+](C)(C)C)C(O)C(O)CCCC=CCCC)CCCCCCCCCCCCCCCCCCCCC	420	TRUE	TRUE	TRUE	99.9	8.7	56.2	100	100	9.06505	1
1978	SM 34:2;2O	1241	3.80797	3.93842	4.27423	723.542	74533.1	483887	null	[M+Na]+	M + 0	adduct linked to 1974_[M+H]+; found in higher mz's MsMs_1987	8.67	723.541	C39H77N2O6P	SM	VYDHYGBBAHKWKG-UHFFFAOYSA-N	O=C(NC(COP(=O)([O-])OCC[N+](C)(C)C)C(O)C=CCCCCCCC)CCCCCCCCCCCC=CCCCCCCCC	420	TRUE	TRUE	TRUE	99.9	55	87.5	100	100	48.62	1
2758	SM 35:1;2O|SM 18:1;2O/17:0	1089	4.37592	4.5875	4.65765	717.592	93987.2	705098	null	[M+H]+	M + 0		9.17	717.591	C40H81N2O6P	SM	YMQZQHIESOAPQH-UHFFFAOYSA-N	O=C(NC(COP(=O)([O-])OCC[N+](C)(C)C)C(O)C=CCCCCCCCCCCCCC)CCCCCCCCCCCCCCCC	410	TRUE	TRUE	TRUE	99.9	17	79.6	100	100	47.0459	3
3031	SM 36:1;2O|SM 19:1;2O/17:0	1667	4.86075	5.0285	5.42173	731.611	3.01917e+06	18207998	null	[M+H]+	M + 0		9.63	731.606	C41H83N2O6P	SM	SRWZUZKZTUVBRZ-UHFFFAOYSA-N	O=C(NC(COP(=O)([O-])OCC[N+](C)(C)C)C(O)C=CCCCCCCCCCCCCCC)CCCCCCCCCCCCCCCC	410	TRUE	TRUE	TRUE	99.9	4.7	75	100	100	3141.83	1
3241	SM 36:2;2O|SM 14:0;2O/22:2	1037	4.332	4.53532	5.08465	729.593	3.35083e+06	25708656	null	[M+H]+	M + 0	adduct linked to 3270_[M+Na]+	9.08	729.591	C41H81N2O6P	SM	IBKJCGYCSLPSDN-UHFFFAOYSA-N	O=C(NC(COP(=O)([O-])OCC[N+](C)(C)C)C(O)CCCCCCCCCCC)CCCCCCCCCCCC=CCC=CCCCCC	410	TRUE	TRUE	TRUE	99.9	15.4	56.8	100	100	3318.11	7
2509	SM 37:7;3O	1204	4.66247	4.83958	4.91242	749.529	9165.94	82253.3	null	[M+H]+	M + 0		7.83	749.523	C42H73N2O7P	SM	JJHYWOGJGLKQAB-UHFFFAOYSA-N	O=C(NC(COP(=O)([O-])OCC[N+](C)(C)C)C(O)C(O)CCCC=CCCCC)CCCCC=CCC=CCC=CCC=CCC=CCC=CCC	420	TRUE	TRUE	TRUE	100	21.7	72.7	100	100	7.096	2
2733	SM 38:2;2O|SM 28:2;2O/10:0	1288	4.93902	5.17295	5.64618	757.625	477089	3.729e+06	null	[M+H]+	M + 0	adduct linked to 2736_[M+Na]+	9.96	757.622	C43H85N2O6P	SM	UGBIUYAEXOWVGA-UHFFFAOYSA-N	O=C(NC(COP(=O)([O-])OCC[N+](C)(C)C)C(O)C=CCCC=CCCCCCCCCCCCCCCCCCCC)CCCCCCCCC	410	TRUE	TRUE	TRUE	99.9	49.8	82.2	100	100	430.289	2
2936	SM 38:5;3O	1127	4.75937	4.91797	5.30503	767.58	619237	5095096	null	[M+H]+	M + 0	similar chromatogram in higher mz_2939	8.52	767.57	C43H79N2O7P	SM+O	YIQXZLJDELLFRG-UHFFFAOYSA-N	O=C(NC(COP(=O)([O-])OCC[N+](C)(C)C)C(O)C(O)CCCC=CCCC)CCCCCCCCCCCCC=CCC=CCC=CCC=CCC	420	TRUE	TRUE	TRUE	99.9	51.3	59.2	100	99.3	424.706	5
3741	SM 39:0;2O|SM 21:0;2O/18:0	1468	6.17452	6.28183	6.50002	775.666	6516.98	50335.6	null	[M+H]+	M + 0		11.88	775.669	C44H91N2O6P	SM	OZOUCIWGCCJUIU-UHFFFAOYSA-N	O=C(NC(COP(=O)([O-])OCC[N+](C)(C)C)C(O)CCCCCCCCCCCCCCCCCC)CCCCCCCCCCCCCCCCC	410	TRUE	TRUE	TRUE	99.8	38.8	64.7	100	100	8.8829	4
3022	SM 39:0;2O|SM 30:0;2O/9:0	1661	4.71253	5.01425	5.10017	775.661	1154.01	11407.8	null	[M+H]+	M + 0		11.9	775.669	C44H91N2O6P	SM	CJVDXTJIWYLESM-UHFFFAOYSA-N	O=C(NC(COP(=O)([O-])OCC[N+](C)(C)C)C(O)CCCCCCCCCCCCCCCCCCCCCCCCCCC)CCCCCCCC	410	TRUE	TRUE	TRUE	99.8	5.1	78	100	100	1.2467	1
2601	SM 39:6;3O	1493	4.49703	4.5704	4.6349	779.579	5827.99	28238.9	null	[M+H]+	M + 0		8.52	779.57	C44H79N2O7P	SM+O	BRDTUCVRPJJWSG-UHFFFAOYSA-N	O=C(NC(COP(=O)([O-])OCC[N+](C)(C)C)C(O)C(O)CCCC=CCCCC)CCCCCCCCCC=CCC=CCC=CCC=CCC=CCC	420	TRUE	TRUE	TRUE	99.9	40.9	88.5	100	100	2.04784	1
3365	SM 40:1;3O	1817	5.23147	5.40258	5.62315	803.662	10566.4	89989.1	null	[M+H]+	M + 0		10.58	803.664	C45H91N2O7P	SM+O	LRRMGDKDONXXFD-UHFFFAOYSA-N	O=C(NC(COP(=O)([O-])OCC[N+](C)(C)C)C(O)C(O)CCCC=CCCC)CCCCCCCCCCCCCCCCCCCCCCCCCCC	420	TRUE	TRUE	TRUE	99.9	36.8	60.7	100	100	6.52463	1
3365	SM 40:1;3O	1817	5.23147	5.40258	5.62315	803.662	10566.4	89989.1	null	[M+H]+	M + 0		10.58	803.664	C45H91N2O7P	SM+O	LRRMGDKDONXXFD-UHFFFAOYSA-N	O=C(NC(COP(=O)([O-])OCC[N+](C)(C)C)C(O)C(O)CCCC=CCCC)CCCCCCCCCCCCCCCCCCCCCCCCCCC	420	TRUE	TRUE	TRUE	99.9	36.8	60.7	100	100	6.52463	1
3760	SM 40:1;3O	1237	5.1701	5.43013	5.64085	803.661	9685.81	102016	null	[M+H]+	M + 0		10.58	803.664	C45H91N2O7P	SM+O	LRRMGDKDONXXFD-UHFFFAOYSA-N	O=C(NC(COP(=O)([O-])OCC[N+](C)(C)C)C(O)C(O)CCCC=CCCC)CCCCCCCCCCCCCCCCCCCCCCCCCCC	420	TRUE	TRUE	TRUE	99.9	30.6	60.8	100	100	16.1096	6
3511	SM 40:3;2O|SM 15:3;2O/25:0	1907	5.57342	5.68167	5.82125	783.627	9042.85	67993	null	[M+H]+	M + 0		10.35	783.638	C45H87N2O6P	SM	VJMHHEQFTZJUPI-UHFFFAOYSA-N	O=C(NC(COP(=O)([O-])OCC[N+](C)(C)C)C(O)C=CCCC=CCCC=CCC)CCCCCCCCCCCCCCCCCCCCCCCC	410	TRUE	TRUE	TRUE	99.9	8.3	70.1	100	96.5	7.15876	1
2997	SM 40:4;2O|SM 24:1;2O/16:3	1420	5.48723	5.69937	5.9756	781.621	45580.9	417630	null	[M+H]+	M + 0		9.74	781.622	C45H85N2O6P	SM	CRBULBFPDGGANS-UHFFFAOYSA-N	O=C(NC(COP(=O)([O-])OCC[N+](C)(C)C)C(O)C=CCCCCCCCCCCCCCCCCCCC)CCCCCC=CCC=CCC=CCC	410	TRUE	TRUE	TRUE	99.9	4	73.8	100	100	31.1898	2
3398	SM 40:4;3O	1835	5.38867	5.46848	5.56157	797.625	93407.7	678490	null	[M+H]+	M + 0		9.12	797.617	C45H85N2O7P	SM+O	ZJUOFMODXXNOAW-UHFFFAOYSA-N	O=C(NC(COP(=O)([O-])OCC[N+](C)(C)C)C(O)C(O)CCCC=CCCC)CCCCCCCCCCCCC=CCC=CCC=CCCCCCCC	420	TRUE	TRUE	TRUE	99.9	63.5	61.1	100	100	38.3689	1
3202	SM 40:5;2O|SM 21:3;2O/19:2	1733	5.01425	5.19118	5.32142	779.606	12189.7	70153.8	null	[M+H]+	M + 0		9.3	779.606	C45H83N2O6P	SM	XVEULWHCJFJQHN-UHFFFAOYSA-N	O=C(NC(COP(=O)([O-])OCC[N+](C)(C)C)C(O)C=CCCC=CCCC=CCCCCCCCC)CCCCCCCC=CCC=CCCCCCC	410	TRUE	TRUE	TRUE	99.9	29.2	66.5	100	100	5.64835	1
2947	SM 40:8;3O	1631	4.72952	4.92935	5.1246	789.559	18305.5	122229	null	[M+H]+	M + 0		8.36	789.554	C45H77N2O7P	SM+O	CWYSYZBGGNSGHV-UHFFFAOYSA-N	O=C(NC(COP(=O)([O-])OCC[N+](C)(C)C)C(O)C(O)C=CCCC=CCC)CCCCCCCCC=CCC=CCC=CCC=CCC=CCC=CCC	420	TRUE	TRUE	TRUE	99.9	28.3	56.5	100	100	14.9987	1
3424	SM 40:8;3O	1061	4.40443	4.63813	4.77073	789.557	2478.85	32036.8	null	[M+H]+	M + 0		8.36	789.554	C45H77N2O7P	SM	CWYSYZBGGNSGHV-UHFFFAOYSA-N	O=C(NC(COP(=O)([O-])OCC[N+](C)(C)C)C(O)C(O)C=CCCC=CCC)CCCCCCCCC=CCC=CCC=CCC=CCC=CCC=CCC	420	TRUE	TRUE	TRUE	99.9	39.8	60.1	100	100	2.41431	7
3589	SM 40:8;3O	1127	4.74413	4.92538	5.11123	789.563	13513.1	114068	null	[M+H]+	M + 0		8.36	789.554	C45H77N2O7P	SM	CWYSYZBGGNSGHV-UHFFFAOYSA-N	O=C(NC(COP(=O)([O-])OCC[N+](C)(C)C)C(O)C(O)C=CCCC=CCC)CCCCCCCCC=CCC=CCC=CCC=CCC=CCC=CCC	420	TRUE	TRUE	TRUE	99.9	39.8	60.1	100	100	13.4697	7
4078	SM 42:1;2O	2189	6.40142	6.45832	6.71685	815.693	182313	1.67216e+06	null	[M+H]+	M + 0		12.92	815.7	C47H95N2O6P	SM	SJKQWVPGRUTFNL-UHFFFAOYSA-N	O=C(NC(COP(=O)([O-])OCC[N+](C)(C)C)C(O)C=CCCCCCCC)CCCCCCCCCCCCCCCCCCCCCCCCCCCCC	420	TRUE	TRUE	TRUE	99.8	33.7	84.7	100	92.1	257.156	1
3839	SM 42:1;3O	2033	5.71385	6.02692	6.23942	831.694	35083.1	253277	null	[M+H]+	M + 0		11.44	831.695	C47H95N2O7P	SM+O	KKVNJHINLOBWCG-UHFFFAOYSA-N	O=C(NC(COP(=O)([O-])OCC[N+](C)(C)C)C(O)C(O)CCCC=CCCC)CCCCCCCCCCCCCCCCCCCCCCCCCCCCC	420	TRUE	TRUE	TRUE	99.9	37.3	86	100	100	16.3884	1
3433	SM 42:2;3O	1847	5.29165	5.49865	5.68167	829.678	11101.5	142324	null	[M+H]+	M + 0		10.75	829.679	C47H93N2O7P	SM+O	JTHVSQGSSKGCKV-UHFFFAOYSA-N	O=C(NC(COP(=O)([O-])OCC[N+](C)(C)C)C(O)C(O)CCCC=CCCC)CCCCCCCCCCCCCCCCCC=CCCCCCCCCCC	420	TRUE	TRUE	TRUE	99.9	54.7	90.9	100	100	2.92999	1
3247	SM 42:9;3O	1031	4.34438	4.52322	4.70783	815.581	2261.19	20347.8	null	[M+H]+	M + 0		8.53	815.57	C47H79N2O7P	SM+O	SSLSPHCMIZNMJK-UHFFFAOYSA-N	O=C(NC(COP(=O)([O-])OCC[N+](C)(C)C)C(O)C(O)C=CCCC=CCCC=CCC)CCCCCCC=CCC=CCC=CCC=CCC=CCC=CCC	420	TRUE	TRUE	TRUE	99.9	10.4	76.6	100	100	2.49022	8
4436	SM 43:2;3O	2621	7.54165	7.78848	7.9249	843.71	12118.5	100433	null	[M+H]+	M + 0		11.2	843.695	C48H95N2O7P	SM	KMDMLEUUAFRMMC-UHFFFAOYSA-N	O=C(NC(COP(=O)([O-])OCC[N+](C)(C)C)C(O)C(O)CCCC=CCCC)CCCCCCCCCCCCCCCCCCC=CCCCCCCCCCC	420	TRUE	TRUE	TRUE	99.9	16.7	61.1	100	90.4	9.21025	1
4600	SM 44:3;2O|SM 21:3;2O/23:0	1466	6.28895	6.42682	6.52898	839.702	22377.3	192348	null	[M+H]+	M + 0		12.82	839.7	C49H95N2O6P	SM	APJRHIBBAPABJG-UHFFFAOYSA-N	O=C(NC(COP(=O)([O-])OCC[N+](C)(C)C)C(O)C=CCCC=CCCC=CCCCCCCCC)CCCCCCCCCCCCCCCCCCCCCC	410	TRUE	TRUE	TRUE	99.8	28.3	82.3	100	100	21.8915	8
2573	ST 27:1;O	1493	4.39613	4.5704	4.71253	369.351	106131	643817	null	[M+H-H2O]+	M + 0	similar chromatogram in higher mz_2579; similar chromatogram in higher mz_2583; similar chromatogram in higher mz_2589; similar chromatogram in higher mz_2591; similar chromatogram in higher mz_2604; similar chromatogram in higher mz_2614	9	369.352	C27H46O	ST	HVYWMOMLDIMFJA-UHFFFAOYSA-N	OC1CC2=CCC3C(CCC4(C)C(CCC34)C(C)CCCC(C)C)C2(C)CC1	410	TRUE	TRUE	TRUE	99.9	35.1	34.3	100	89.2	7.63289	1
4605	ST 27:1;O	2687	7.41198	7.9526	7.99095	369.352	702012	5.79564e+06	null	[M+H-H2O]+	M + 0	found in higher mz's MsMs_4645; found in higher mz's MsMs_4631; found in higher mz's MsMs_4628	9	369.352	C27H46O	ST	HVYWMOMLDIMFJA-UHFFFAOYSA-N	OC1CC2=CCC3C(CCC4(C)C(CCC34)C(C)CCCC(C)C)C2(C)CC1	410	TRUE	TRUE	TRUE	100	63	71.4	100	100	50.3383	1
4767	ST 27:1;O	2741	7.99095	8.06703	8.5056	369.351	1.30796e+06	8392362	null	[M+H-H2O]+	M + 0	found in higher mz's MsMs_4743; found in higher mz's MsMs_4806	9	369.352	C27H46O	ST	HVYWMOMLDIMFJA-UHFFFAOYSA-N	OC1CC2=CCC3C(CCC4(C)C(CCC34)C(C)CCCC(C)C)C2(C)CC1	410	TRUE	TRUE	TRUE	100	42	18.9	100	81.1	94.4103	1
5369	ST 27:1;O	3299	9.44635	9.55108	9.64107	369.353	131980	752535	null	[M+H-H2O]+	M + 0	similar chromatogram in higher mz_5372; similar chromatogram in higher mz_5362; similar chromatogram in higher mz_5375; similar chromatogram in higher mz_5367	9	369.352	C27H46O	ST	HVYWMOMLDIMFJA-UHFFFAOYSA-N	OC1CC2=CCC3C(CCC4(C)C(CCC34)C(C)CCCC(C)C)C2(C)CC1	410	TRUE	TRUE	TRUE	100	47.4	60.6	100	100	33.0207	1
6084	ST 27:1;O	3533	9.94885	10.0793	10.2613	369.353	4.0902e+06	25219928	null	[M+H-H2O]+	M + 0	found in higher mz's MsMs_6106; found in higher mz's MsMs_6103; found in higher mz's MsMs_6094	9	369.352	C27H46O	ST	HVYWMOMLDIMFJA-UHFFFAOYSA-N	OC1CC2=CCC3C(CCC4(C)C(CCC34)C(C)CCCC(C)C)C2(C)CC1	410	TRUE	TRUE	TRUE	100	69	85.2	100	100	1079.44	1
6505	ST 27:1;O	3665	10.2613	10.3998	10.6451	369.353	2.46994e+06	16639541	null	[M+H-H2O]+	M + 0		9	369.352	C27H46O	ST	HVYWMOMLDIMFJA-UHFFFAOYSA-N	OC1CC2=CCC3C(CCC4(C)C(CCC34)C(C)CCCC(C)C)C2(C)CC1	410	TRUE	TRUE	TRUE	100	56.1	41.7	100	94.7	652.682	1
6463	ST 27:1;O	2287	9.62405	9.86902	9.94785	369.35	505630	5887181	null	[M+H-H2O]+	M + 0		9	369.352	C27H46O	ST	HVYWMOMLDIMFJA-UHFFFAOYSA-N	OC1CC2=CCC3C(CCC4(C)C(CCC34)C(C)CCCC(C)C)C2(C)CC1	410	TRUE	TRUE	TRUE	100	38.4	31.9	100	90	469.932	7
4452	ST 27:2;O	2627	7.41198	7.80618	7.85348	367.337	41827	342789	null	[M+H-H2O]+	M + 0		7.85	367.336	C27H44O	ST	AVSXSVCZWQODGV-UHFFFAOYSA-N	OC1CC2=CCC3C(CCC4(C)C(CCC34)C(C)CCC=C(C)C)C2(C)CC1	410	TRUE	TRUE	TRUE	100	17.4	91.8	100	100	34.044	1
5582	ST 27:2;O	3377	9.64107	9.71285	9.77212	367.336	5282.58	32171.1	null	[M+H-H2O]+	M + 0	adduct linked to 5583_[M+H-H2O]+; found in higher mz's MsMs_5583	7.85	367.336	C27H44O	ST	AVSXSVCZWQODGV-UHFFFAOYSA-N	OC1CC2=CCC3C(CCC4(C)C(CCC34)C(C)CCC=C(C)C)C2(C)CC1	410	TRUE	TRUE	TRUE	100	12.3	73.4	100	100	2.64489	1
5583	ST 27:2;O	3377	9.65272	9.71285	9.93718	367.337	5282.58	53900.6	null	[M+H-H2O]+	M + 0	adduct linked to 5582_[M+H-H2O]+	7.85	367.336	C27H44O	ST	AVSXSVCZWQODGV-UHFFFAOYSA-N	OC1CC2=CCC3C(CCC4(C)C(CCC34)C(C)CCC=C(C)C)C2(C)CC1	410	TRUE	TRUE	TRUE	100	12.3	73.4	100	100	8.29168	1
6052	ST 28:1;O	3515	9.94885	10.0381	10.1232	383.367	5469.94	29834.5	null	[M+H-H2O]+	M + 0		9.56	383.367	C28H48O	ST	SGNBVLSWZMBQTH-UHFFFAOYSA-N	OC1CC2=CCC3C(CCC4(C)C(CCC34)C(C)CCC(C)C(C)C)C2(C)CC1	410	TRUE	TRUE	TRUE	100	8.9	84.1	100	100	3.35474	1
6672	ST 28:1;O	3713	10.4205	10.5419	10.8	383.366	13277.3	77027.3	null	[M+H-H2O]+	M + 0		9.56	383.367	C28H48O	ST	SGNBVLSWZMBQTH-UHFFFAOYSA-N	OC1CC2=CCC3C(CCC4(C)C(CCC34)C(C)CCC(C)C(C)C)C2(C)CC1	410	TRUE	TRUE	TRUE	100	23.9	75.6	100	93.3	8.16548	1
1095	ST 28:2;O	698	1.98018	2.3254	2.53662	421.353	3227.33	52341.7	null	[M+Na]+	M + 0		8.76	421.344	C28H46O	ST	OILXMJHPFNGGTO-UHFFFAOYSA-N	OC1CC2=CCC3C(CCC4(C)C(CCC34)C(C=CC(C)C(C)C)C)C2(C)CC1	410	TRUE	TRUE	TRUE	99.8	6.5	87.8	100	100	4.53386	1
6455	ST 29:1;O	3647	10.2245	10.3369	10.5534	397.382	15788.9	103463	null	[M+H-H2O]+	M + 0		10.09	397.383	C29H50O	ST	KZJWDPNRJALLNS-UHFFFAOYSA-N	OC1CC2=CCC3C(CCC4(C)C(CCC34)C(C)CCC(CC)C(C)C)C2(C)CC1	410	TRUE	TRUE	TRUE	100	15.8	32.6	100	85.1	16.5507	1
5425	ST 29:2;O	2399	9.92022	10.0455	10.1575	395.365	1773.02	12264.3	null	[M+H-H2O]+	M + 0		9.46	395.367	C29H48O	ST	HCXVJBMSMIARIN-UHFFFAOYSA-N	OC1CC2=CCC3C(CCC4(C)C(CCC34)C(C=CC(CC)C(C)C)C)C2(C)CC1	410	TRUE	TRUE	TRUE	100	3.9	78.9	100	100	2.17165	3
1632	TG 33:0|TG 11:0_11:0_11:0	941	2.90305	3.0482	3.15632	619.49	52600	361765	null	[M+Na]+	M + 0		10.83	619.491	C36H68O6	TG	MBXVIRZWSHICAV-UHFFFAOYSA-N	O=C(OCC(OC(=O)CCCCCCCCCC)COC(=O)CCCCCCCCCC)CCCCCCCCCC	410	TRUE	TRUE	TRUE	99.7	55.1	73.2	100	100	23.7676	1
2526	TG 36:0|TG 12:0_12:0_12:0	1487	4.3668	4.55855	4.86075	661.527	34355.3	143808	null	[M+Na]+	M + 0		12.85	661.538	C39H74O6	TG	VMPHSYLJUKZBJJ-UHFFFAOYSA-N	O=C(OCC(OC(=O)CCCCCCCCCCC)COC(=O)CCCCCCCCCCC)CCCCCCCCCCC	410	TRUE	TRUE	TRUE	99.7	6.4	74	100	100	20.5463	1
4516	TG 42:5|TG 9:0_9:0_24:5	2663	7.60518	7.89907	8.19482	735.568	17566.8	143644	null	[M+Na]+	M + 0	adduct linked to 4515_[M+NH4]+	12.68	735.553	C45H76O6	TG	HTXUCFAGXZRANF-UHFFFAOYSA-N	O=C(OCC(OC(=O)CCCCCCCC)COC(=O)CCCCCCCC)CCCCCCCC=CCC=CCC=CCC=CCC=CCC	410	TRUE	TRUE	TRUE	99.9	4.3	74.2	100	99.7	10.9676	1
3817	TG 43:1|TG 8:0_22:0_13:1	1984	7.67488	7.9169	8.14003	757.626	2800.56	33370.5	null	[M+Na]+	M + 0		13.68	757.632	C46H86O6	TG	AXJVYDCJKCFKIA-UHFFFAOYSA-N	O=C(OCC(OC(=O)CCCCCCCCCCCCCCCCCCCCC)COC(=O)CCCCCCCC=CCCC)CCCCCCC	410	TRUE	TRUE	TRUE	99.8	1.8	74.3	100	100	3.20859	2
3372	TG 43:2|TG 9:0_17:1_17:1	1049	4.40443	4.58553	5.0052	755.608	29766	348444	null	[M+Na]+	M + 0		13.52	755.616	C46H84O6	TG	MZKOEGFJAFHXCT-UHFFFAOYSA-N	O=C(OCC(OC(=O)CCCCCCCC=CCCCCCCC)COC(=O)CCCCCCCC)CCCCCCCC=CCCCCCCC	410	TRUE	TRUE	TRUE	99.6	19.2	72.6	100	100	27.9992	7
4462	TG 43:3|TG 12:0_12:0_19:3	1429	6.21183	6.26763	6.32373	753.613	5755.35	19014.7	null	[M+Na]+	M + 0		13.51	753.6	C46H82O6	TG	CAJWUQABMNSLLA-UHFFFAOYSA-N	O=C(OCC(OC(=O)CCCCCCCCCCC)COC(=O)CCCCCCCCCCC)CCCCCCCCC=CCC=CCC=CCC	410	TRUE	TRUE	TRUE	99.7	4.3	73.2	100	100	5.43618	8
3215	TG 43:4|TG 13:0_15:1_15:3	1031	4.39137	4.52322	4.83827	751.571	18152.4	148943	null	[M+Na]+	M + 0		13.18	751.585	C46H80O6	TG	BMMODGVSPSZUOE-UHFFFAOYSA-N	O=C(OCC(OC(=O)CCCCCCCC=CCCCCC)COC(=O)CCCCCCCCCCCC)CCCCC=CCC=CCC=CCC	410	TRUE	TRUE	TRUE	99.6	4	74.3	100	100	15.5947	8
1610	TG 44:2|TG 14:0_15:1_15:1	935	2.91702	3.02967	3.15632	769.647	46445.1	274167	null	[M+Na]+	M + 0		13.56	769.632	C47H86O6	TG	UYMJJISQCDNYAL-UHFFFAOYSA-N	O=C(OCC(OC(=O)CCCCCCCC=CCCCCC)COC(=O)CCCCCCCCCCCCC)CCCCCCCC=CCCCCC	410	TRUE	TRUE	TRUE	99.4	2.4	74.6	100	99.5	16.9358	1
5314	TG 46:1|TG 10:0_14:0_22:1	2182	9.2563	9.46525	9.66078	799.679	26638.6	157627	null	[M+Na]+	M + 0		14.03	799.679	C49H92O6	TG	BNYZGFMNBAODRV-UHFFFAOYSA-N	O=C(OCC(OC(=O)CCCCCCCCCCCCC)COC(=O)CCCCCCCCCCCC=CCCCCCCCC)CCCCCCCCC	410	TRUE	TRUE	TRUE	99.9	7.3	73	100	100	47.1629	5
5302	TG 46:1|TG 14:0_16:0_16:1	2176	9.27762	9.44315	9.91388	794.725	351505	2.02825e+06	null	[M+NH4]+	M + 0		14.02	794.723	C49H92O6	TG	JYICXCHHKWVGEI-UHFFFAOYSA-N	O=C(OCC(OC(=O)CCCCCCCCCCCCCCC)COC(=O)CCCCCCCCCCCCC)CCCCCCCC=CCCCCCC	410	TRUE	TRUE	TRUE	99.9	44.1	92.7	100	100	322.593	5
6082	TG 46:1|TG 14:0_16:0_16:1	2170	9.33695	9.45875	9.78925	794.725	400851	2.17632e+06	null	[M+NH4]+	M + 0	adduct linked to 6078_[M+Na]+	14.02	794.723	C49H92O6	TG	JYICXCHHKWVGEI-UHFFFAOYSA-N	O=C(OCC(OC(=O)CCCCCCCCCCCCCCC)COC(=O)CCCCCCCCCCCCC)CCCCCCCC=CCCCCCC	410	TRUE	TRUE	TRUE	99.9	23.9	91.6	100	100	334.147	7
3162	TG 47:7|TG 15:1_16:3_16:3	1037	4.43047	4.56122	4.78	801.587	7136.57	58179.2	null	[M+Na]+	M + 0		13	801.6	C50H82O6	TG	FFWUUEOGBSBAPW-UHFFFAOYSA-N	O=C(OCC(OC(=O)CCCCCC=CCC=CCC=CCC)COC(=O)CCCCCCCC=CCCCCC)CCCCCC=CCC=CCC=CCC	410	TRUE	TRUE	TRUE	99.6	3.1	74.3	100	100	7.72163	6
6156	TG 48:0|TG 16:0_16:0_16:0	3551	9.94885	10.1232	10.2492	829.725	66598.2	299627	null	[M+Na]+	M + 0	adduct linked to 6172_[M+NH4]+	14.6	829.726	C51H98O6	TG	PVNIQBQSYATKKL-UHFFFAOYSA-N	O=C(OCC(OC(=O)CCCCCCCCCCCCCCC)COC(=O)CCCCCCCCCCCCCCC)CCCCCCCCCCCCCCC	410	TRUE	TRUE	TRUE	99.9	58.2	75	100	100	40.0074	1
4449	TG 48:0|TG 16:0_16:0_16:0	2418	9.42635	9.59038	9.70212	829.724	12422.8	99427.9	null	[M+Na]+	M + 0		14.6	829.726	C51H98O6	TG	PVNIQBQSYATKKL-UHFFFAOYSA-N	O=C(OCC(OC(=O)CCCCCCCCCCCCCCC)COC(=O)CCCCCCCCCCCCCCC)CCCCCCCCCCCCCCC	410	TRUE	TRUE	TRUE	99.9	34.9	74.7	100	100	7.74912	2
4560	TG 48:1|TG 14:0_16:0_18:1	2675	7.78848	7.9249	8.0426	827.709	40263.4	320203	null	[M+Na]+	M + 0		14.28	827.71	C51H96O6	TG	GPXZOHHIWJNYTJ-UHFFFAOYSA-N	O=C(OCC(OC(=O)CCCCCCCCCCCCCCC)COC(=O)CCCCCCCCCCCCC)CCCCCCCC=CCCCCCCCC	410	TRUE	TRUE	TRUE	99.8	51.5	72.8	100	100	9.97547	1
5333	TG 48:2|TG 14:0_16:0_18:2	3287	9.37378	9.52388	9.91383	820.741	1.6636e+06	9793779	null	[M+NH4]+	M + 0	adduct linked to 5334_[M+NH4]+; adduct linked to 5325_[M+H]+; similar chromatogram in higher mz_5335; similar chromatogram in higher mz_5336; similar chromatogram in higher mz_5337; similar chromatogram in higher mz_5338; similar chromatogram in higher mz_5345; similar chromatogram in higher mz_5349; similar chromatogram in higher mz_5353; found in higher mz's MsMs_5334	14.08	820.739	C51H94O6	TG	YUIIXXZIUIOJQY-UHFFFAOYSA-N	O=C(OCC(OC(=O)CCCCCCCCCCCCCCC)COC(=O)CCCCCCCCCCCCC)CCCCCCCC=CCC=CCCCCC	410	TRUE	TRUE	TRUE	99.9	46.3	90.4	100	100	1113.48	1
5344	TG 48:2|TG 14:0_16:0_18:2	2195	9.27762	9.52353	9.9666	820.741	2.02974e+06	10428690	null	[M+NH4]+	M + 0	adduct linked to 5362_[M+H]+; adduct linked to 5352_[M+Na]+; similar chromatogram in higher mz_5325; similar chromatogram in higher mz_5346; similar chromatogram in higher mz_5348; similar chromatogram in higher mz_5335	14.08	820.739	C51H94O6	TG	YUIIXXZIUIOJQY-UHFFFAOYSA-N	O=C(OCC(OC(=O)CCCCCCCCCCCCCCC)COC(=O)CCCCCCCCCCCCC)CCCCCCCC=CCC=CCCCCC	410	TRUE	TRUE	TRUE	99.9	54.7	90.4	100	100	1563.9	5
6027	TG 49:1|TG 14:0_16:0_19:1	3503	9.86868	10.0134	10.2245	841.726	21736.4	114456	null	[M+Na]+	M + 0	adduct linked to 6002_[M+NH4]+	14.35	841.726	C52H98O6	TG	SPMNUCWDJVDAIK-UHFFFAOYSA-N	O=C(OCC(OC(=O)CCCCCCCCCCCCCCC)COC(=O)CCCCCCCCCCCCC)CCCCCCCC=CCCCCCCCCC	410	TRUE	TRUE	TRUE	99.9	62.1	71	100	100	9.95304	1
5251	TG 49:3|TG 16:0_15:1_18:2	3239	9.20198	9.39895	9.75773	832.739	40865.3	404263	null	[M+NH4]+	M + 0	adduct linked to 5252_[M+NH4]+; found in higher mz's MsMs_5252	14.02	832.739	C52H94O6	TG	KTTNGDLMDAZVLT-UHFFFAOYSA-N	O=C(OCC(OC(=O)CCCCCCCC=CCCCCC)COC(=O)CCCCCCCCCCCCCCC)CCCCCCCC=CCC=CCCCCC	410	TRUE	TRUE	TRUE	99.9	27.8	84.5	100	100	28.888	1
5884	TG 50:0|TG 16:0_17:0_17:0	3467	9.8011	9.93718	10.0522	857.758	64781.7	372995	null	[M+Na]+	M + 0	similar chromatogram in higher mz_5888; similar chromatogram in higher mz_5859; similar chromatogram in higher mz_5947; similar chromatogram in higher mz_5907; similar chromatogram in higher mz_5865; similar chromatogram in higher mz_5909; similar chromatogram in higher mz_5911; similar chromatogram in higher mz_5915; similar chromatogram in higher mz_5874	14.97	857.757	C53H102O6	TG	YPBKIOMZYBTLMK-UHFFFAOYSA-N	O=C(OCC(OC(=O)CCCCCCCCCCCCCCCC)COC(=O)CCCCCCCCCCCCCCCC)CCCCCCCCCCCCCCC	410	TRUE	TRUE	TRUE	99.9	34.3	67.8	100	100	163.689	1
6748	TG 50:1|TG 16:0_16:0_18:1	3791	10.6451	10.7615	10.9968	850.783	5184.84	70468.9	null	[M+NH4]+	M + 0		14.62	850.786	C53H100O6	TG	YHMDGPZOSGBQRH-UHFFFAOYSA-N	O=C(OCC(OC(=O)CCCCCCCCCCCCCCC)COC(=O)CCCCCCCCCCCCCCC)CCCCCCCC=CCCCCCCCC	410	TRUE	TRUE	TRUE	99.9	12.6	57.4	100	100	4.85039	1
4966	TG 50:1|TG 16:0_16:0_18:1	2873	8.10333	8.35852	8.6547	855.745	197657	1.69434e+06	null	[M+Na]+	M + 0	found in higher mz's MsMs_4978	14.62	855.741	C53H100O6	TG	YHMDGPZOSGBQRH-UHFFFAOYSA-N	O=C(OCC(OC(=O)CCCCCCCCCCCCCCC)COC(=O)CCCCCCCCCCCCCCC)CCCCCCCC=CCCCCCCCC	410	TRUE	TRUE	TRUE	99.8	49.2	74.9	100	100	259.214	1
5484	TG 50:1|TG 16:0_16:0_18:1	3347	9.51262	9.65272	9.90218	855.745	59729.1	378941	null	[M+Na]+	M + 0	similar chromatogram in higher mz_5488; similar chromatogram in higher mz_5489; similar chromatogram in higher mz_5490; similar chromatogram in higher mz_5491; similar chromatogram in higher mz_5492; similar chromatogram in higher mz_5468; similar chromatogram in higher mz_5495; similar chromatogram in higher mz_5504; similar chromatogram in higher mz_5522; found in higher mz's MsMs_5488; found i…	14.62	855.741	C53H100O6	TG	YHMDGPZOSGBQRH-UHFFFAOYSA-N	O=C(OCC(OC(=O)CCCCCCCCCCCCCCC)COC(=O)CCCCCCCCCCCCCCC)CCCCCCCC=CCCCCCCCC	410	TRUE	TRUE	TRUE	99.9	47.9	74.7	100	100	184.188	1
6191	TG 50:1|TG 16:0_16:0_18:1	3563	10.0381	10.1523	10.3195	855.736	342368	1.7175e+06	null	[M+Na]+	M + 0	adduct linked to 6212_[M+NH4]+	14.62	855.741	C53H100O6	TG	YHMDGPZOSGBQRH-UHFFFAOYSA-N	O=C(OCC(OC(=O)CCCCCCCCCCCCCCC)COC(=O)CCCCCCCCCCCCCCC)CCCCCCCC=CCCCCCCCC	410	TRUE	TRUE	TRUE	99.9	64.8	74.2	100	100	1048.67	1
7611	TG 50:1|TG 16:0_16:0_18:1	2332	10.0007	10.183	10.6364	850.787	3.21384e+06	25304760	null	[M+NH4]+	M + 0	similar chromatogram in higher mz_7619	14.62	850.786	C53H100O6	TG	YHMDGPZOSGBQRH-UHFFFAOYSA-N	O=C(OCC(OC(=O)CCCCCCCCCCCCCCC)COC(=O)CCCCCCCCCCCCCCC)CCCCCCCC=CCCCCCCCC	410	TRUE	TRUE	TRUE	99.9	76.1	90.1	100	100	2787.72	9
4731	TG 50:2|TG 16:0_16:0_18:2	2723	7.83415	8.03103	8.38747	853.728	177920	1.94155e+06	null	[M+Na]+	M + 0		14.31	853.726	C53H98O6	TG	MTWYSKGJIDFSRC-UHFFFAOYSA-N	O=C(OCC(OC(=O)CCCCCCCCCCCCCCC)COC(=O)CCCCCCCCCCCCCCC)CCCCCCCC=CCC=CCCCCC	410	TRUE	TRUE	TRUE	99.8	54	73.7	100	100	37.9278	1
5777	TG 50:2|TG 16:0_16:0_18:2	3437	9.74122	9.86868	10.0951	853.727	430861	2.45759e+06	null	[M+Na]+	M + 0	adduct linked to 5822_[M+NH4]+	14.31	853.726	C53H98O6	TG	MTWYSKGJIDFSRC-UHFFFAOYSA-N	O=C(OCC(OC(=O)CCCCCCCCCCCCCCC)COC(=O)CCCCCCCCCCCCCCC)CCCCCCCC=CCC=CCCCCC	410	TRUE	TRUE	TRUE	99.9	66.6	73.8	100	100	206.227	1
4404	TG 50:3|TG 16:1_16:1_18:1	2609	7.39043	7.75623	7.8756	851.709	33545.4	420784	null	[M+Na]+	M + 0	found in higher mz's MsMs_4409	14.09	851.71	C53H96O6	TG	UFHNZOACKFBCOM-UHFFFAOYSA-N	O=C(OCC(OC(=O)CCCCCCCC=CCCCCCC)COC(=O)CCCCCCCC=CCCCCCCCC)CCCCCCCC=CCCCCCC	410	TRUE	TRUE	TRUE	99.8	40.7	74.2	100	100	13.7263	1
5425	TG 50:3|TG 9:0_20:0_21:3	3311	9.38577	9.58163	9.82368	851.714	230682	1.40025e+06	null	[M+Na]+	M + 0		14.05	851.71	C53H96O6	TG	DTSBDANSSNIFTR-UHFFFAOYSA-N	O=C(OCC(OC(=O)CCCCCCCCCCCCCCCCCCC)COC(=O)CCCCCCCC)CCCCCCCC=CCC=CCC=CCCCCC	410	TRUE	TRUE	TRUE	99.9	59.2	69.9	100	100	101.544	1
5078	TG 50:5|TG 16:1_16:1_18:3	3089	8.72473	8.99662	9.24572	847.678	11710.8	161133	null	[M+Na]+	M + 0		13.8	847.679	C53H92O6	TG	AFTBPUXZTDLRSP-UHFFFAOYSA-N	O=C(OCC(OC(=O)CCCCCCCC=CCCCCCC)COC(=O)CCCCCCCC=CCCCCCC)CCCCCCCC=CCC=CCC=CCC	410	TRUE	TRUE	TRUE	99.9	56.3	73.1	100	100	11.0328	1
5487	TG 51:5;1O|TG 16:1_18:1_17:3;1O	3347	9.51262	9.65272	9.7847	872.728	40568	238826	null	[M+NH4]+	M + 0	found in higher mz's MsMs_5488	13.52	872.734	C54H94O7	OxTG	HWLGBKMIAUXROG-UHFFFAOYSA-N	O=C(OCC(OC(=O)CCCCCCCC=CCCCCCCCC)COC(=O)CCCCCC(O)C=CCC=CCC=CCC)CCCCCCCC=CCCCCCC	410	TRUE	TRUE	TRUE	99.9	40	62	100	100	31.4023	1
6378	TG 52:0|TG 13:0_18:0_21:0	3617	10.1069	10.2613	10.4205	885.79	20853	131611	null	[M+Na]+	M + 0		15.38	885.788	C55H106O6	TG	ZLVDDRLHZXZRJI-UHFFFAOYSA-N	O=C(OCC(OC(=O)CCCCCCCCCCCCCCCCC)COC(=O)CCCCCCCCCCCCCCCCCCCC)CCCCCCCCCCCC	410	TRUE	TRUE	TRUE	99.9	30.1	68.9	100	100	36.1929	1
5055	TG 52:1|TG 16:0_16:0_20:1	3029	8.58513	8.79808	9.1159	883.774	21729.6	232769	null	[M+Na]+	M + 0		14.91	883.773	C55H104O6	TG	XRTUKMLVVRMOLM-UHFFFAOYSA-N	O=C(OCC(OC(=O)CCCCCCCCCCCCCCC)COC(=O)CCCCCCCCCCCCCCC)CCCCCCCCCC=CCCCCCCCC	410	TRUE	TRUE	TRUE	99.8	42.7	74.6	100	100	42.3982	1
5968	TG 52:1|TG 17:0_17:0_18:1	3491	9.82368	9.98598	10.1358	883.774	29769.1	202840	null	[M+Na]+	M + 0		14.92	883.773	C55H104O6	TG	KYWHSWHGHPZPIC-UHFFFAOYSA-N	O=C(OCC(OC(=O)CCCCCCCCCCCCCCCC)COC(=O)CCCCCCCCCCCCCCCC)CCCCCCCC=CCCCCCCCC	410	TRUE	TRUE	TRUE	99.9	41	73.7	100	100	27.3508	1
6274	TG 52:2|TG 16:0_18:1_18:1	3581	10.0664	10.1892	10.467	881.76	419129	2.89946e+06	null	[M+Na]+	M + 0	found in higher mz's MsMs_6255	14.65	881.757	C55H102O6	TG	JFISYPWOVQNHLS-UHFFFAOYSA-N	O=C(OCC(OC(=O)CCCCCCCC=CCCCCCCCC)COC(=O)CCCCCCCCCCCCCCC)CCCCCCCC=CCCCCCCCC	410	TRUE	TRUE	TRUE	99.9	65	74.2	100	100	225.341	1
7693	TG 52:2|TG 16:0_18:1_18:1	2344	10.0804	10.219	10.663	876.803	6488462	52129796	null	[M+NH4]+	M + 0	adduct linked to 7629_[M+H]+; adduct linked to 7658_[M+Na]+	14.65	876.802	C55H102O6	TG	JFISYPWOVQNHLS-UHFFFAOYSA-N	O=C(OCC(OC(=O)CCCCCCCC=CCCCCCCCC)COC(=O)CCCCCCCCCCCCCCC)CCCCCCCC=CCCCCCCCC	410	TRUE	TRUE	TRUE	99.9	82.6	89.4	100	100	8173.74	9
5000	TG 52:2|TG 8:0_18:1_26:1	2903	8.30412	8.43588	8.7807	881.762	63591.6	689650	null	[M+Na]+	M + 0	found in higher mz's MsMs_4989	14.65	881.757	C55H102O6	TG	UEAOHEIPWLMBAB-UHFFFAOYSA-N	O=C(OCC(OC(=O)CCCCCCCC=CCCCCCCCC)COC(=O)CCCCCCCCCCCCCC=CCCCCCCCCCC)CCCCCCC	410	TRUE	TRUE	TRUE	99.8	48.4	73.2	100	100	32.4537	1
4897	TG 52:3;2O|TG 16:0_19:2_17:1;2O	2825	8.11685	8.24673	8.4871	906.778	205356	1.44591e+06	null	[M+NH4]+	M + 0		13.69	906.776	C55H100O8	OxTG	RWNNSIMTTULFSN-UHFFFAOYSA-N	O=C(OCC(OC(=O)CCCCCCCC=CCC=CCCCCCC)COC(=O)CCCCCCC(O)C=CCCCCCCCO)CCCCCCCCCCCCCCC	410	TRUE	TRUE	TRUE	99.9	17.5	60.6	100	100	131.197	1
5863	TG 52:3|TG 16:0_18:1_18:2	3461	9.7847	9.92553	10.1662	879.743	675912	4.89709e+06	null	[M+Na]+	M + 0	adduct linked to 5943_[M+NH4]+	14.42	879.741	C55H100O6	TG	KGLAHZTWGPHKFF-UHFFFAOYSA-N	O=C(OCC(OC(=O)CCCCCCCC=CCCCCCCCC)COC(=O)CCCCCCCCCCCCCCC)CCCCCCCC=CCC=CCCCCC	410	TRUE	TRUE	TRUE	99.9	69.1	73.5	100	100	420.044	1
4895	TG 52:4;1O|TG 18:1_18:1_16:2;1O	2825	8.1599	8.24673	8.40785	888.768	30615.6	266669	null	[M+NH4]+	M + 0	adduct linked to 4892_[M+H]+; found in higher mz's MsMs_4897	13.74	888.765	C55H98O7	OxTG	LOAVAOZJONNDOO-UHFFFAOYSA-N	O=C(OCC(OC(=O)CCCCCCCC=CCCCCCCCC)COC(=O)CCCCCCC(O)C=CCC=CCCC)CCCCCCCC=CCCCCCCCC	410	TRUE	TRUE	TRUE	99.8	31.7	49.5	100	97.6	49.1948	1
5504	TG 52:4|TG 16:0_18:2_18:2	3347	9.51262	9.65272	9.92553	877.728	523678	3.67663e+06	null	[M+Na]+	M + 0	found in higher mz's MsMs_5526	14.21	877.726	C55H98O6	TG	LXAWUIOWWNQCQA-UHFFFAOYSA-N	O=C(OCC(OC(=O)CCCCCCCC=CCC=CCCCCC)COC(=O)CCCCCCCCCCCCCCC)CCCCCCCC=CCC=CCCCCC	410	TRUE	TRUE	TRUE	99.9	64.6	73.4	100	100	426.541	1
4437	TG 52:4|TG 16:1_18:1_18:2	2621	7.58822	7.78848	7.89907	877.726	29874.3	364434	null	[M+Na]+	M + 0	adduct linked to 4438_[M+Na]+; found in higher mz's MsMs_4444; found in higher mz's MsMs_4438	14.22	877.726	C55H98O6	TG	WHSWXEYWNPTUPW-UHFFFAOYSA-N	O=C(OCC(OC(=O)CCCCCCCC=CCCCCCCCC)COC(=O)CCCCCCCC=CCCCCCC)CCCCCCCC=CCC=CCCCCC	410	TRUE	TRUE	TRUE	99.8	36	74.4	100	100	10.7771	1
4438	TG 52:4|TG 16:1_18:1_18:2	2621	7.58822	7.78848	7.89907	877.732	29874.3	364434	null	[M+Na]+	M + 0	adduct linked to 4437_[M+Na]+; found in higher mz's MsMs_4444	14.22	877.726	C55H98O6	TG	WHSWXEYWNPTUPW-UHFFFAOYSA-N	O=C(OCC(OC(=O)CCCCCCCC=CCCCCCCCC)COC(=O)CCCCCCCC=CCCCCCC)CCCCCCCC=CCC=CCCCCC	410	TRUE	TRUE	TRUE	99.8	36	74.4	100	100	20.8261	1
4547	TG 52:5;1O|TG 19:2_17:3_16:0;1O	2669	7.80618	7.91165	8.03103	886.75	27539.4	242830	null	[M+NH4]+	M + 0	found in higher mz's MsMs_4549	13.69	886.749	C55H96O7	OxTG	NBOLSZUHUOVKHE-UHFFFAOYSA-N	O=C(OCC(OC(=O)CCCCCCC=CCC=CCC=CCC)COC(=O)CCCCCCC(O)CCCCCCCC)CCCCCCCC=CCC=CCCCCCC	410	TRUE	TRUE	TRUE	99.8	25.8	57.5	100	100	29.8603	1
4360	TG 52:5;2O|TG 16:0_18:3_18:2;2O	2561	7.25402	7.61847	7.74278	902.742	23928.3	374059	null	[M+NH4]+	M + 0		13.45	902.744	C55H96O8	OxTG	MCKOIZJSPQOGCQ-UHFFFAOYSA-N	O=C(OCC(OC(=O)CCCCCCCC=CCC=CCC=CCC)COC(=O)CCCCCC(O)C(O)C=CCC=CCCCCC)CCCCCCCCCCCCCCC	410	TRUE	TRUE	TRUE	99.8	17.6	42.4	100	100	31.8882	1
5194	TG 52:5|TG 16:0_16:1_20:4	2167	9.18832	9.40478	9.73797	870.756	1149803	10768696	null	[M+NH4]+	M + 0		14.04	870.755	C55H96O6	TG	PBFPTUPUIISNJT-UHFFFAOYSA-N	O=C(OCC(OC(=O)CCCCCCCC=CCCCCCC)COC(=O)CCCCCCCCCCCCCCC)CCCCCCC=CCC=CCC=CCC=CCC	410	TRUE	TRUE	TRUE	99.9	32.4	59	100	100	1427.13	5
3281	TG 52:8|TG 17:2_17:2_18:4	1272	5.27508	5.45547	5.60805	869.678	4192.75	37648.4	null	[M+Na]+	M + 0		13.63	869.663	C55H90O6	TG	MBOCUTUFZWDCMN-UHFFFAOYSA-N	O=C(OCC(OC(=O)CCCCCCCC=CCC=CCCCC)COC(=O)CCCCCCCC=CCC=CCCCC)CCCCC=CCC=CCC=CCC=CCC	410	TRUE	TRUE	TRUE	99.7	1.8	74.6	100	100	3.99058	4
6488	TG 53:2|TG 21:0_16:1_16:1	3653	10.2125	10.3612	10.5419	895.77	69474.2	445256	null	[M+Na]+	M + 0		14.78	895.773	C56H104O6	TG	IAIAREATKVAYEL-UHFFFAOYSA-N	O=C(OCC(OC(=O)CCCCCCCC=CCCCCCC)COC(=O)CCCCCCCCCCCCCCCCCCCC)CCCCCCCC=CCCCCCC	410	TRUE	TRUE	TRUE	99.9	43.3	72.2	100	100	104.387	1
6137	TG 53:3|TG 17:1_18:1_18:1	3539	9.93718	10.0951	10.237	893.756	59916.6	404832	null	[M+Na]+	M + 0		14.55	893.757	C56H102O6	TG	ZNQBEJJYVJSZLM-UHFFFAOYSA-N	O=C(OCC(OC(=O)CCCCCCCC=CCCCCCCCC)COC(=O)CCCCCCCC=CCCCCCCCC)CCCCCCCC=CCCCCCCC	410	TRUE	TRUE	TRUE	99.9	48.9	74.1	100	100	35.4593	1
6367	TG 54:3|TG 18:1_18:1_18:1	3611	10.1358	10.2492	10.5255	907.773	278808	1.88241e+06	null	[M+Na]+	M + 0	adduct linked to 6352_[M+NH4]+; found in higher mz's MsMs_6404	14.65	907.773	C57H104O6	TG	PHYFQTYBJUILEZ-UHFFFAOYSA-N	O=C(OCC(OC(=O)CCCCCCCC=CCCCCCCCC)COC(=O)CCCCCCCC=CCCCCCCCC)CCCCCCCC=CCCCCCCCC	410	TRUE	TRUE	TRUE	99.9	52.1	74.3	100	100	346.01	1
7713	TG 54:3|TG 18:1_18:1_18:1	2350	10.0804	10.2456	10.6897	902.821	4.99887e+06	40205196	null	[M+NH4]+	M + 0	adduct linked to 7735_[M+Na]+; similar chromatogram in higher mz_7720	14.65	902.817	C57H104O6	TG	PHYFQTYBJUILEZ-UHFFFAOYSA-N	O=C(OCC(OC(=O)CCCCCCCC=CCCCCCCCC)COC(=O)CCCCCCCC=CCCCCCCCC)CCCCCCCC=CCCCCCCCC	410	TRUE	TRUE	TRUE	99.9	81.4	86.6	100	100	8059.56	9
6009	TG 54:4|TG 18:1_18:1_18:2	3497	9.8392	10.0003	10.2245	905.759	556180	3482168	null	[M+Na]+	M + 0	found in higher mz's MsMs_6018	14.51	905.757	C57H102O6	TG	JTMWOTXEVWLTTO-UHFFFAOYSA-N	O=C(OCC(OC(=O)CCCCCCCC=CCCCCCCCC)COC(=O)CCCCCCCC=CCCCCCCCC)CCCCCCCC=CCC=CCCCCC	410	TRUE	TRUE	TRUE	99.9	63.7	74.7	100	100	597.923	1
5589	TG 54:5|TG 18:1_18:2_18:2	3377	9.60625	9.71285	9.8011	903.741	294055	2.01301e+06	null	[M+Na]+	M + 0	adduct linked to 5555_[M+NH4]+; found in higher mz's MsMs_5600; found in higher mz's MsMs_5596	14.32	903.741	C57H100O6	TG	VVEBTVMJPTZDHO-UHFFFAOYSA-N	O=C(OCC(OC(=O)CCCCCCCC=CCC=CCCCCC)COC(=O)CCCCCCCC=CCCCCCCCC)CCCCCCCC=CCC=CCCCCC	410	TRUE	TRUE	TRUE	99.9	69.4	73.8	100	100	451.024	1
4444	TG 54:6;1O|TG 18:2_18:2_18:2;1O	2621	7.54165	7.78848	7.8756	912.765	12219.1	121556	null	[M+NH4]+	M + 0		13.64	912.765	C57H98O7	OxTG	PEJGVKGDCQVMJQ-UHFFFAOYSA-N	O=C(OCC(OC(=O)CCCCCCCC=CCC=CCCCCC)COC(=O)CCCCCCC(O)C=CCC=CCCCCC)CCCCCCCC=CCC=CCCCCC	410	TRUE	TRUE	TRUE	99.8	18.1	52.4	100	100	21.3391	1
5378	TG 54:6|TG 16:0_18:2_20:4	2214	9.515	9.56252	9.86428	896.772	1292499	7540970	null	[M+NH4]+	M + 0		14.07	896.77	C57H98O6	TG	NPELAMJIYLFQEL-UHFFFAOYSA-N	O=C(OCC(OC(=O)CCCCCCCC=CCC=CCCCCC)COC(=O)CCCCCCCCCCCCCCC)CCCCCCC=CCC=CCC=CCC=CCC	410	TRUE	TRUE	TRUE	99.9	38	69.7	100	100	1237.07	5
6170	TG 54:6|TG 16:0_18:2_20:4	2197	9.49953	9.56252	9.8956	896.774	1.34443e+06	7684984	null	[M+NH4]+	M + 0	adduct linked to 6174_[M+Na]+	14.07	896.77	C57H98O6	TG	NPELAMJIYLFQEL-UHFFFAOYSA-N	O=C(OCC(OC(=O)CCCCCCCC=CCC=CCCCCC)COC(=O)CCCCCCCCCCCCCCC)CCCCCCC=CCC=CCC=CCC=CCC	410	TRUE	TRUE	TRUE	99.9	40.5	72.6	100	100	1746.18	7
5276	TG 54:6|TG 18:2_18:2_18:2	3245	9.20198	9.41622	9.49512	901.728	118432	837477	null	[M+Na]+	M + 0	adduct linked to 5255_[M+NH4]+	14.02	901.726	C57H98O6	TG	HBOQXIRUPVQLKX-UHFFFAOYSA-N	O=C(OCC(OC(=O)CCCCCCCC=CCC=CCCCCC)COC(=O)CCCCCCCC=CCC=CCCCCC)CCCCCCCC=CCC=CCCCCC	410	TRUE	TRUE	TRUE	99.9	56.9	74.6	100	100	66.4601	1
4282	TG 54:7;2O|TG 17:0_20:5_17:2;2O	2459	7.12758	7.3098	7.44768	926.742	10488.7	123738	null	[M+NH4]+	M + 0		13.48	926.744	C57H96O8	OxTG	JAPHOYXVWVMGSK-UHFFFAOYSA-N	O=C(OCC(OC(=O)CCCC=CCC=CCC=CCC=CCC=CCC)COC(=O)CCCCCCC(O)C=CCC=CCCCCO)CCCCCCCCCCCCCCCC	410	TRUE	TRUE	TRUE	99.8	17.1	45.9	100	99.8	5.27339	1
6500	TG 55:3|TG 22:0_16:1_17:2	3659	10.2009	10.3848	10.5924	921.789	10976.8	93700.7	null	[M+Na]+	M + 0		14.9	921.788	C58H106O6	TG	MNNAXRWNQQDLEZ-UHFFFAOYSA-N	O=C(OCC(OC(=O)CCCCCCCC=CCCCCCC)COC(=O)CCCCCCCCCCCCCCCCCCCCC)CCCCCCCC=CCC=CCCCC	410	TRUE	TRUE	TRUE	99.9	8.1	73.7	100	100	6.40714	1
6680	TG 56:3|TG 15:0_25:0_16:3	3719	10.4463	10.5534	10.7193	935.801	19681.3	148004	null	[M+Na]+	M + 0		15.16	935.804	C59H108O6	TG	HWVAOQBFXZXCHG-UHFFFAOYSA-N	O=C(OCC(OC(=O)CCCCCCCCCCCCCCCCCCCCCCCC)COC(=O)CCCCCCCCCCCCCC)CCCCCC=CCC=CCC=CCC	410	TRUE	TRUE	TRUE	99.9	9.6	74.5	100	100	17.1411	1
6313	TG 56:5|TG 18:0_18:1_20:4	3587	10.0522	10.2009	10.3998	926.814	414329	4.57712e+06	null	[M+NH4]+	M + 0	adduct linked to 6253_[M+NH4]+; found in higher mz's MsMs_6253	14.58	926.817	C59H104O6	TG	NMOSKFDAUMPINK-UHFFFAOYSA-N	O=C(OCC(OC(=O)CCCCCCCC=CCCCCCCCC)COC(=O)CCCCCCCCCCCCCCCCC)CCCCCCC=CCC=CCC=CCC=CCC	410	TRUE	TRUE	TRUE	99.9	38.1	71.5	100	100	241.562	1
5799	TG 56:6|TG 8:0_18:1_30:5	3437	9.67583	9.86868	10.1777	929.758	94016	907424	null	[M+Na]+	M + 0	adduct linked to 5796_[M+NH4]+	14.43	929.757	C59H102O6	TG	UYDSZQSBXVKIRM-UHFFFAOYSA-N	O=C(OCC(OC(=O)CCCCCCCC=CCCCCCCCC)COC(=O)CCCCCCCCCCCCCC=CCC=CCC=CCC=CCC=CCC)CCCCCCC	410	TRUE	TRUE	TRUE	99.9	38.4	72.7	100	100	129.85	1
4466	TG 56:8;2O|TG 16:0_18:3_22:5;2O	2627	7.55338	7.80618	7.88713	952.762	11828.5	169339	null	[M+NH4]+	M + 0		13.37	952.76	C59H98O8	OxTG	BVCRUGSTPCUWGB-UHFFFAOYSA-N	O=C(OCC(OC(=O)CCCCCCCC=CCC=CCC=CCC)COC(=O)CCCC(O)C(O)C=CCC=CCC=CCC=CCC=CCC)CCCCCCCCCCCCCCC	410	TRUE	TRUE	TRUE	99.8	15.7	41.1	100	98.7	6.92913	1
3287	TG 56:8|TG 20:2_18:3_18:3	1546	5.94912	6.1731	6.34145	925.715	2378.5	34571.4	null	[M+Na]+	M + 0		13.93	925.726	C59H98O6	TG	XCSCYLBZWLBALD-UHFFFAOYSA-N	O=C(OCC(OC(=O)CCCCCCCC=CCC=CCC=CCC)COC(=O)CCCCCCCCCC=CCC=CCCCCC)CCCCCCCC=CCC=CCC=CCC	410	TRUE	TRUE	TRUE	99.7	0.9	73.2	100	100	1.59047	2
4528	TG 57:5|TG 10:0_19:0_28:5	2663	7.66977	7.89907	8.2217	945.788	22107.9	239843	null	[M+Na]+	M + 0		14.8	945.788	C60H106O6	TG	MDVLSDRXSRJXBR-UHFFFAOYSA-N	O=C(OCC(OC(=O)CCCCCCCCCCCCCCCCCC)COC(=O)CCCCCCCCCCCC=CCC=CCC=CCC=CCC=CCC)CCCCCCCCC	410	TRUE	TRUE	TRUE	99.8	22.2	72.2	100	100	25.0887	1
5084	TG 58:6|TG 14:1_26:1_18:4	2574	9.89637	10.1376	10.4518	957.786	11411.7	131243	null	[M+Na]+	M + 0		14.71	957.788	C61H106O6	TG	NQWBBPIZFFCGQL-UHFFFAOYSA-N	O=C(OCC(OC(=O)CCCCCCCCCCCCCC=CCCCCCCCCCC)COC(=O)CCCCCCCC=CCCCC)CCCCC=CCC=CCC=CCC=CCC	410	TRUE	TRUE	TRUE	99.9	24.1	72.7	100	100	13.728	2
6049	TG 58:7|TG 16:1_21:3_21:3	3509	9.94885	10.026	10.2009	955.772	12607.3	91865.4	null	[M+Na]+	M + 0	adduct linked to 6036_[M+NH4]+	14.49	955.773	C61H104O6	TG	XVLALGXYXNORCP-UHFFFAOYSA-N	O=C(OCC(OC(=O)CCCCCCCC=CCC=CCC=CCCCCC)COC(=O)CCCCCCCC=CCCCCCC)CCCCCCCC=CCC=CCC=CCCCCC	410	TRUE	TRUE	TRUE	99.9	45.1	71.8	100	100	14.2054	1
5442	TG 58:8|TG 18:1_18:2_22:5	3311	9.4348	9.58163	9.64107	948.814	9197.12	36990.2	null	[M+NH4]+	M + 0		14.32	948.802	C61H102O6	TG	ZMFFWUOLHWWCNZ-UHFFFAOYSA-N	O=C(OCC(OC(=O)CCCCCCCC=CCC=CCCCCC)COC(=O)CCCCCCCC=CCCCCCCCC)CCCCCC=CCC=CCC=CCC=CCC=CCC	410	TRUE	TRUE	TRUE	99.9	26.9	48.3	100	100	9.81181	1
5337	TG 58:9|TG 18:1_20:4_20:4	2194	9.2691	9.51927	9.94048	946.785	140119	1.06449e+06	null	[M+NH4]+	M + 0	adduct linked to 5339_[M+Na]+	14.11	946.786	C61H100O6	TG	DFNHWVOJZBVVQC-UHFFFAOYSA-N	O=C(OCC(OC(=O)CCCCCCC=CCC=CCC=CCC=CCC)COC(=O)CCCCCCCC=CCCCCCCCC)CCCCCCC=CCC=CCC=CCC=CCC	410	TRUE	TRUE	TRUE	99.9	29.8	52.7	100	100	125.846	5
6105	TG 58:9|TG 18:1_20:4_20:4	2182	9.34973	9.51232	9.8956	946.789	149315	1.01086e+06	null	[M+NH4]+	M + 0	adduct linked to 6098_[M+Na]+	14.11	946.786	C61H100O6	TG	DFNHWVOJZBVVQC-UHFFFAOYSA-N	O=C(OCC(OC(=O)CCCCCCC=CCC=CCC=CCC=CCC)COC(=O)CCCCCCCC=CCCCCCCCC)CCCCCCC=CCC=CCC=CCC=CCC	410	TRUE	TRUE	TRUE	99.9	20.4	47.6	100	100	172.072	7
6037	TG 59:3|TG 19:0_25:0_15:3	3503	9.8011	10.0134	10.0793	977.833	9145.99	92746.6	null	[M+Na]+	M + 0		15.76	977.851	C62H114O6	TG	OUXLVSODGCSITD-UHFFFAOYSA-N	O=C(OCC(OC(=O)CCCCCCCCCCCCCCCCCCCCCCCC)COC(=O)CCCCCCCCCCCCCCCCCC)CCCCC=CCC=CCC=CCC	410	TRUE	TRUE	TRUE	99.8	6.8	74.1	100	100	9.98707	1
2294	TG 60:2|TG 20:0_20:1_20:1	948	3.76667	4.14425	4.60228	993.869	2287.87	9626.99	null	[M+Na]+	M + 0	adduct linked to 2327_[M+H]+	16.52	993.882	C63H118O6	TG	QPNVLDQSHXVPMG-UHFFFAOYSA-N	O=C(OCC(OC(=O)CCCCCCCCCC=CCCCCCCCC)COC(=O)CCCCCCCCCCCCCCCCCCC)CCCCCCCCCC=CCCCCCCCC	410	TRUE	TRUE	TRUE	99.2	1.3	74.8	100	100	3.70875	5
4320	TG 60:3|TG 18:0_18:0_24:3	2358	9.04467	9.35285	9.65982	991.855	3655.12	62228.5	null	[M+Na]+	M + 0		16.04	991.866	C63H116O6	TG	DCBXRMRAIDYSHI-UHFFFAOYSA-N	O=C(OCC(OC(=O)CCCCCCCCCCCCCCCCC)COC(=O)CCCCCCCCCCCCCCCCC)CCCCCCCCC=CCC=CCC=CCCCCCCC	410	TRUE	TRUE	TRUE	99.8	null	74.9	100	100	4.78191	2
6126	TG 60:9|TG 17:2_17:2_26:5	2246	9.60485	9.75855	9.99727	979.765	2075.61	27180.9	null	[M+Na]+	M + 0		14.36	979.773	C63H104O6	TG	SRVQPGSDMIEXHO-UHFFFAOYSA-N	O=C(OCC(OC(=O)CCCCCCCC=CCC=CCCCC)COC(=O)CCCCCCCCCC=CCC=CCC=CCC=CCC=CCC)CCCCCCCC=CCC=CCCCC	410	TRUE	TRUE	TRUE	99.9	8.7	73.6	100	100	2.44021	6
5262	TG 62:17|TG 18:5_18:5_26:7	2610	10.1123	10.266	10.6102	991.685	2786.94	20817.2	null	[M+Na]+	M + 0		13.46	991.679	C65H92O6	TG	FZHZOPISVQHGJF-UHFFFAOYSA-N	O=C(OCC(OC(=O)CC=CCC=CCC=CCC=CCC=CCC)COC(=O)CCCC=CCC=CCC=CCC=CCC=CCC=CCC=CCC)CC=CCC=CCC=CCC=CCC=CCC	410	TRUE	TRUE	TRUE	99.9	8.6	73.4	100	100	6.02382	2

## Sheet: MS-Dial Neg
Species that passed manual curation:
PeakID	Title	Scans	RT left(min)	RT (min)	RT right (min)	Precursor m/z	Height	Area	Model masses	Adduct	Isotope	Comment	Reference RT	Reference m/z	Formula	Class	InChIKey	SMILES	Annotation tag (VS1.0)	RT matched	m/z matched	MS/MS matched	RT similarity	Dot product	Reverse dot product	Fragment presence %	Total score	S/N	Injection
1588	Cer 30:1;2O|Cer 18:1;2O/12:0	1159	3.95533	4.16035	4.5651	526.449	637146	3677513	null	[M+HCOO]-	M + 0	adduct linked to 1582_[M-H]-	8.54	526.448	C30H59NO3	Cer	HXFPPRPLRSPNIB-UHFFFAOYSA-N	O=C(NC(CO)C(O)C=CCCCCCCCCCCCCC)CCCCCCCCCCC	410	TRUE	TRUE	TRUE	99.9	74.4	78.7	100	100	1347.43	1
2318	Cer 34:1;2O|Cer 18:1;2O/16:0	1317	5.1178	5.43858	5.62632	536.501	2558.48	22009.8	null	[M-H]-	M + 0	adduct linked to 2321_[M+FA-H]-; similar chromatogram in higher mz_2319; similar chromatogram in higher mz_2326; similar chromatogram in higher mz_2329; similar chromatogram in higher mz_2331	9.38	536.505	C34H67NO3	Cer	YDNKGFDKKRUKPY-UHFFFAOYSA-N	O=C(NC(CO)C(O)C=CCCCCCCCCCCCCC)CCCCCCCCCCCCCCC	410	TRUE	TRUE	TRUE	99.9	3.5	61.3	100	93.7	7.45694	2
1495	FA 20:0	1057	3.71492	3.86163	4.10615	311.295	8984.33	62673.4	null	[M-H]-	M + 0	similar chromatogram in higher mz_1485; similar chromatogram in higher mz_1490	7.58	311.296	C20H40O2	FA	VKOBVWXKNCXXDE-UHFFFAOYSA-N	O=C(O)CCCCCCCCCCCCCCCCCCC	410	TRUE	TRUE	TRUE	99.9	29.7	75	100	100	12.55	1
1164	FA 20:3	620	2.5556	2.67913	3.06398	305.249	59229	577319	null	[M-H]-	M + 0		6.41	305.249	C20H34O2	FA	AHANXAKGNAKFSK-UHFFFAOYSA-N	O=C(O)CCCCCCCCCC=CCC=CCC=CCC	410	TRUE	TRUE	TRUE	99.9	5	75	100	100	122.492	2
961	FA 20:4	650	2.29078	2.4702	2.724	303.233	629916	4033797	null	[M-H]-	M + 0	similar chromatogram in higher mz_963; similar chromatogram in higher mz_964; similar chromatogram in higher mz_984; found in higher mz's MsMs_977; found in higher mz's MsMs_958; found in higher mz's MsMs_973; found in higher mz's MsMs_990; found in higher mz's MsMs_968	5.96	303.233	C20H32O2	FA	HQPCSDADVLFHHO-UHFFFAOYSA-N	O=C(O)CCCCCCC=CCC=CCC=CCC=CCC	410	TRUE	TRUE	TRUE	99.9	13.5	75	100	100	2450.09	1
884	FA 20:5	560	2.02717	2.18383	2.38142	301.218	40040.9	300118	null	[M-H]-	M + 0	similar chromatogram in higher mz_881	5.69	301.217	C20H30O2	FA	JAZBEHYOTPTENJ-UHFFFAOYSA-N	O=C(O)CCCC=CCC=CCC=CCC=CCC=CCC	410	TRUE	TRUE	TRUE	99.9	2.3	75	100	100	44.0854	1
921	FA 22:6	614	2.13167	2.36665	2.67083	327.233	158995	999919	null	[M-H]-	M + 0	similar chromatogram in higher mz_924	5.95	327.233	C22H32O2	FA	MBMBGCFOFBJSGT-UHFFFAOYSA-N	O=C(O)CCC=CCC=CCC=CCC=CCC=CCC=CCC	410	TRUE	TRUE	TRUE	99.9	12.4	75	100	100	94.4391	1
2344	FA 24:0	1561	5.13038	5.33307	5.49068	367.358	3339.79	26386.1	null	[M-H]-	M + 0	similar chromatogram in higher mz_2322; similar chromatogram in higher mz_2323; similar chromatogram in higher mz_2349; similar chromatogram in higher mz_2352; similar chromatogram in higher mz_2329; similar chromatogram in higher mz_2330; similar chromatogram in higher mz_2353; similar chromatogram in higher mz_2354; similar chromatogram in higher mz_2332; similar chromatogram in higher mz_2356;…	8.5	367.358	C24H48O2	FA	QZZGJDVWLFXDLK-UHFFFAOYSA-N	O=C(O)CCCCCCCCCCCCCCCCCCCCCCC	410	TRUE	TRUE	TRUE	99.9	14.8	75	100	100	7.17566	1
1895	FA 24:1	1303	4.45773	4.57705	4.81417	365.342	3220.89	22036.9	null	[M-H]-	M + 0	found in higher mz's MsMs_1755	8.13	365.342	C24H46O2	FA	AVPORSRTKOSBPH-UHFFFAOYSA-N	O=C(O)CCCCCCCCCCCC=CCCCCCCCCCC	410	TRUE	TRUE	TRUE	99.9	4.3	75	100	100	14.7747	1
1442	HexCer 30:1;2O	979	3.50138	3.6186	3.8755	642.495	44065	261616	null	[M-H]-	M + 0	similar chromatogram in higher mz_1445; similar chromatogram in higher mz_1449; similar chromatogram in higher mz_1453; similar chromatogram in higher mz_1457; found in higher mz's MsMs_1449; found in higher mz's MsMs_1445	8.5	642.495	C36H69NO8	HexCer	YKCXZAOLIDQVJF-UHFFFAOYSA-N	O=C(NC(COC1OC(CO)C(O)C(O)C1O)C(O)C=CCCCCCCCCCCC)CCCCCCCCCCCCC	420	TRUE	TRUE	TRUE	99.9	26.6	83.6	100	98.4	104.14	1
2074	HexCer 34:1;2O	1137	4.64305	4.75565	5.00055	698.558	3786.95	26516.8	null	[M-H]-	M + 0		9.5	698.558	C40H77NO8	HexCer	VEAAZTPVPLAWHM-UHFFFAOYSA-N	O=C(NC(COC1OC(CO)C(O)C(O)C1O)C(O)C=CCCCCCCCCCCCCCCCC)CCCCCCCCCCCC	420	TRUE	TRUE	TRUE	99.9	26.6	85.1	100	89.7	3.02997	2
2867	HexCer 40:1;2O	1981	6.50242	6.67068	7.06533	828.659	64530.8	416207	null	[M+HCOO]-	M + 0	adduct linked to 2859_[M-H]-	12.04	828.657	C46H89NO8	HexCer	FZMJISFZRIRZPX-UHFFFAOYSA-N	O=C(NC(COC1OC(CO)C(O)C(O)C1O)C(O)CCCCCCCCCCCCCCC)CCCCCCCCCCCC=CCCCCCCCC	420	TRUE	TRUE	TRUE	99.9	48.7	81.1	100	97.3	183.404	1
2672	HexCer 41:2;2O	1593	6.4067	6.48872	6.80313	840.655	4342.28	44481.1	null	[M+HCOO]-	M + 0		11.94	840.657	C47H89NO8	HexCer	GZDZKLXISYFGQJ-UHFFFAOYSA-N	O=C(NC(COC1OC(CO)C(O)C(O)C1O)C(O)C=CCCCCCCCCCCCCCCCCC)CCCCCCCC=CCCCCCCCCC	420	TRUE	TRUE	TRUE	99.9	6.8	87.8	92.9	85.9	6.83635	2
3033	HexCer 42:1;2O	2167	7.05037	7.25015	7.50605	856.688	74590.8	544648	null	[M+HCOO]-	M + 0		13.04	856.688	C48H93NO8	HexCer	YUFCWZQHMZQZAF-UHFFFAOYSA-N	O=C(NC(COC1OC(CO)C(O)C(O)C1O)C(O)C=CCCCCCCCCCCCC)CCCCCCCCCCCCCCCCCCCCCCCC	420	TRUE	TRUE	TRUE	99.8	31.9	80.9	100	91.5	153.073	1
2871	HexCer 42:2;2O	1981	6.49	6.67068	6.76312	854.675	54435.1	350697	null	[M+HCOO]-	M + 0		12.57	854.673	C48H91NO8	HexCer	AAPLYUDFFFLURL-UHFFFAOYSA-N	O=C(NC(COC1OC(CO)C(O)C(O)C1O)C(O)CCCCCCCCCCCCCCCCCCC)CCCCCCCCCC=CCC=CCCCCC	420	TRUE	TRUE	TRUE	99.8	59.1	79.3	92.9	89.3	148.895	1
683	LPC 13:0	272	0.8509	1.16095	1.55915	498.284	73105.6	916408	null	[M+HCOO]-	M + 0		5.06	498.284	C21H44NO7P	LPC	WNRCJJWBAXNAPE-UHFFFAOYSA-N	O=C(OCC(O)COP(=O)([O-])OCC[N+](C)(C)C)CCCCCCCCCCCC	410	TRUE	TRUE	TRUE	99.9	17.8	87.7	100	100	151.224	1
827	LPC 16:0	500	1.72618	1.98857	2.45385	540.332	2.32004e+06	18802128	null	[M+HCOO]-	M + 0		6.21	540.331	C24H50NO7P	LPC	ASWBNKHCZGQVJV-UHFFFAOYSA-N	O=C(OCC(O)COP(=O)([O-])OCC[N+](C)(C)C)CCCCCCCCCCCCCCC	410	TRUE	TRUE	TRUE	99.9	67.1	92.3	100	100	2434.48	1
725	LPC 16:1	386	1.30317	1.60195	1.92325	538.316	33336.5	398403	null	[M+HCOO]-	M + 0		5.86	538.315	C24H48NO7P	LPC	LFUDDCMNKWEORN-UHFFFAOYSA-N	O=C(OCC(O)COP(=O)([O-])OCC[N+](C)(C)C)CCCCCCCC=CCCCCCC	410	TRUE	TRUE	TRUE	99.9	20.1	69.1	100	100	52.9186	1
901	LPC 17:0	572	1.94688	2.22382	2.43392	554.348	53173.3	475262	null	[M+HCOO]-	M + 0		6.4	554.346	C25H52NO7P	LPC	SRRQPVVYXBTRQK-UHFFFAOYSA-N	O=C(OCC(O)COP(=O)([O-])OCC[N+](C)(C)C)CCCCCCCCCCCCCCCC	410	TRUE	TRUE	TRUE	99.9	14.5	79.5	100	100	97.9356	1
800	LPC 17:1	464	1.44228	1.8687	1.98857	552.331	5499.11	62379	null	[M+HCOO]-	M + 0		6.03	552.331	C25H50NO7P	LPC	LPMGFNAQZPADDZ-UHFFFAOYSA-N	O=C(OCC(O)COP(=O)([O-])OCC[N+](C)(C)C)CCCCCCCC=CCCCCCCC	410	TRUE	TRUE	TRUE	99.9	21.5	86.1	100	100	9.41595	1
948	LPC 18:0	644	2.24462	2.45385	2.9813	568.364	1.51039e+06	10328905	null	[M+HCOO]-	M + 0	found in higher mz's MsMs_973	6.73	568.362	C26H54NO7P	LPC	IHNKQIMGVNPMTC-UHFFFAOYSA-N	O=C(OCC(O)COP(=O)([O-])OCC[N+](C)(C)C)CCCCCCCCCCCCCCCCC	410	TRUE	TRUE	TRUE	99.9	81	89.3	100	100	2674.86	1
868	LPC 18:1	536	1.88642	2.11205	2.43392	566.348	516685	4071153	null	[M+HCOO]-	M + 0		6.27	566.346	C26H52NO7P	LPC	YAMUFBLWGFFICM-UHFFFAOYSA-N	O=C(OCC(O)COP(=O)([O-])OCC[N+](C)(C)C)CCCCCCCC=CCCCCCCCC	410	TRUE	TRUE	TRUE	99.9	42.1	87.1	100	100	746.739	1
774	LPC 18:2	434	1.51165	1.76557	2.22382	564.332	527203	4.45328e+06	null	[M+HCOO]-	M + 0		5.97	564.331	C26H50NO7P	LPC	SPJFYYJXNPEZDW-UHFFFAOYSA-N	O=C(OCC(O)COP(=O)([O-])OCC[N+](C)(C)C)CCCCCCCC=CCC=CCCCCC	410	TRUE	TRUE	TRUE	99.9	59.3	88.8	100	100	743.46	1
709	LPC 18:3	350	1.18652	1.46722	1.7869	562.317	9755.84	121962	null	[M+HCOO]-	M + 0		5.74	562.315	C26H48NO7P	LPC	WKQNRCYKYCKESD-UHFFFAOYSA-N	O=C(OCC(O)COP(=O)([O-])OCC[N+](C)(C)C)CCCCCCCC=CCC=CCC=CCC	410	TRUE	TRUE	TRUE	99.9	24.5	81.4	100	100	16.9222	1
991	LPC 20:1	656	2.33063	2.48675	2.67083	594.379	15540	118468	null	[M+HCOO]-	M + 0		6.99	594.378	C28H56NO7P	LPC	YYSFWGQAKJTHRE-UHFFFAOYSA-N	O=C(OCC(O)COP(=O)([O-])OCC[N+](C)(C)C)CCCCCCCCCC=CCCCCCCCC	410	TRUE	TRUE	TRUE	99.9	8	69.4	100	100	30.6344	1
898	LPC 20:2	566	2.02717	2.20463	2.38142	592.362	15407.8	128931	null	[M+HCOO]-	M + 0		6.57	592.362	C28H54NO7P	LPC	YYQVCMMXPIJVHY-UHFFFAOYSA-N	O=C(OCC(O)COP(=O)([O-])OCC[N+](C)(C)C)CCCCCCCCCC=CCC=CCCCCC	410	TRUE	TRUE	TRUE	99.9	17.5	83.2	100	100	37.8176	1
818	LPC 20:3	488	1.80735	1.94688	2.16703	590.347	56455.7	476375	null	[M+HCOO]-	M + 0		6.1	590.346	C28H52NO7P	LPC	XUDGAAFUMTTZCO-UHFFFAOYSA-N	O=C(OCC(O)COP(=O)([O-])OCC[N+](C)(C)C)CCCCCCCCCC=CCC=CCC=CCC	410	TRUE	TRUE	TRUE	99.9	33.9	74.7	100	100	140.497	1
760	LPC 20:4	422	1.51165	1.72618	2.02717	588.332	173188	1.48333e+06	null	[M+HCOO]-	M + 0	similar chromatogram in higher mz_762	5.86	588.331	C28H50NO7P	LPC	GOMVPVRDBLLHQC-UHFFFAOYSA-N	O=C(OCC(O)COP(=O)([O-])OCC[N+](C)(C)C)CCCCCCC=CCC=CCC=CCC=CCC	410	TRUE	TRUE	TRUE	99.9	59.2	93	100	100	423.777	1
699	LPC 20:5	338	1.18652	1.42015	1.64887	586.315	8956.95	100832	null	[M+HCOO]-	M + 0		5.52	586.315	C28H48NO7P	LPC	PDIGSOAOQOXRDU-UHFFFAOYSA-N	O=C(OCC(O)COP(=O)([O-])OCC[N+](C)(C)C)CCCC=CCC=CCC=CCC=CCC=CCC	410	TRUE	TRUE	TRUE	99.9	3.8	89	100	100	17.687	1
873	LPC 22:4	536	1.94688	2.11205	2.26813	616.362	8125.05	68004.2	null	[M+HCOO]-	M + 0		6.25	616.362	C30H54NO7P	LPC	GXEIJYZRCDTJTE-UHFFFAOYSA-N	O=C(OCC(O)COP(=O)([O-])OCC[N+](C)(C)C)CCCCCCCCC=CCC=CCC=CCC=CCC	410	TRUE	TRUE	TRUE	99.9	20.6	85.3	100	100	14.066	1
791	LPC 22:5	452	1.46722	1.83132	2.24462	614.346	14698.9	198535	null	[M+HCOO]-	M + 0		5.96	614.346	C30H52NO7P	LPC	BIEOSECQPGGZMF-UHFFFAOYSA-N	O=C(OCC(O)COP(=O)([O-])OCC[N+](C)(C)C)CCCCCC=CCC=CCC=CCC=CCC=CCC	410	TRUE	TRUE	TRUE	99.9	13.2	75	100	100	21.4342	1
748	LPC 22:6	410	1.42015	1.68925	1.98857	612.331	33397.7	284928	null	[M+HCOO]-	M + 0		5.67	612.331	C30H50NO7P	LPC	LSOWKZULVQWMLY-UHFFFAOYSA-N	O=C(OCC(O)COP(=O)([O-])OCC[N+](C)(C)C)CCC=CCC=CCC=CCC=CCC=CCC=CCC	410	TRUE	TRUE	TRUE	99.9	23.6	84.2	100	100	59.2783	1
1582	LPC 24:0	891	3.71897	3.78778	4.0346	652.456	3393.33	25486.1	null	[M+HCOO]-	M + 0		8.2	652.456	C32H66NO7P	LPC	SKJMUADLQLZAGH-UHFFFAOYSA-N	O=C(OCC(O)COP(=O)([O-])OCC[N+](C)(C)C)CCCCCCCCCCCCCCCCCCCCCCC	410	TRUE	TRUE	TRUE	99.9	14.3	64.3	100	100	5.83113	2
1568	LPC O-24:0	1147	3.97098	4.12492	4.26455	638.477	5166.05	34196.6	null	[M+HCOO]-	M + 0	similar chromatogram in higher mz_1569; similar chromatogram in higher mz_1571; similar chromatogram in higher mz_1574	8.59	638.477	C32H68NO6P	LPC-O	YWBUJPLAZHBWTG-UHFFFAOYSA-N	O=P([O-])(OCC[N+](C)(C)C)OCC(OCCCCCCCCCCCCCCCCCCCCCCCC)CO	410	TRUE	TRUE	TRUE	99.9	15.1	93.1	100	100	13.0801	1
717	LPE 14:0	368	1.20665	1.53512	1.88642	424.247	90088.5	890964	null	[M-H]-	M + 0		5.5	424.247	C19H40NO7P	LPE	RPXHXZNGZBHSMJ-UHFFFAOYSA-N	O=C(OCC(O)COP(=O)(O)OCCN)CCCCCCCCCCCCC	410	TRUE	TRUE	TRUE	99.9	9.4	91.7	100	100	196.117	1
858	LPE 16:0	524	1.8513	2.07388	2.36665	452.278	39925.4	323784	null	[M-H]-	M + 0		6.33	452.278	C21H44NO7P	LPE	YVYMBNSKXOXSKW-UHFFFAOYSA-N	O=C(OCC(O)COP(=O)(O)OCCN)CCCCCCCCCCCCCCC	410	TRUE	TRUE	TRUE	99.9	36.3	77	100	100	75.0646	1
998	LPE 18:0	662	2.34802	2.50947	2.67083	480.31	110034	756326	null	[M-H]-	M + 0		6.82	480.31	C23H48NO7P	LPE	BBYWOYAFBUOUFP-UHFFFAOYSA-N	O=C(OCC(O)COP(=O)(O)OCCN)CCCCCCCCCCCCCCCCC	410	TRUE	TRUE	TRUE	99.9	46.9	61.9	100	93	182.817	1
879	LPE 18:1	554	1.92325	2.16703	2.38142	478.294	34426.6	294133	null	[M-H]-	M + 0	adduct linked to 887_[M+FA-H]-	6.41	478.294	C23H46NO7P	LPE	PYVRVRFVLRNJLY-UHFFFAOYSA-N	O=C(OCC(O)COP(=O)(O)OCCN)CCCCCCCC=CCCCCCCCC	410	TRUE	TRUE	TRUE	99.9	23.3	66.4	100	97.6	115.025	1
790	LPE 18:2	452	1.53512	1.83132	2.09295	476.278	37826.4	319461	null	[M-H]-	M + 0		6.13	476.278	C23H44NO7P	LPE	DBHKHNGBVGWQJE-UHFFFAOYSA-N	O=C(OCC(O)COP(=O)(O)OCCN)CCCCCCCC=CCC=CCCCCC	410	TRUE	TRUE	TRUE	99.9	24.4	82.2	100	100	115.205	1
844	LPE 20:3	506	1.8687	2.00862	2.29078	502.294	5329.76	49635.5	null	[M-H]-	M + 0		6.22	502.294	C25H46NO7P	LPE	UEONHLLDVDPRRN-UHFFFAOYSA-N	O=C(OCC(O)COP(=O)(O)OCCN)CCCCCCCCCC=CCC=CCC=CCC	410	TRUE	TRUE	TRUE	99.9	34.6	90.6	100	100	11.5389	1
786	LPE 20:4	446	1.42015	1.80735	2.13167	500.279	32628.7	277380	null	[M-H]-	M + 0		5.83	500.278	C25H44NO7P	LPE	JPNPIRVRGLGTRE-UHFFFAOYSA-N	O=C(OCC(O)COP(=O)(O)OCCN)CCCCCCC=CCC=CCC=CCC=CCC	410	TRUE	TRUE	TRUE	99.9	9.8	62.8	100	89.3	61.7352	1
763	LPE 22:6	428	1.44228	1.74467	1.92325	524.278	17243.9	142274	null	[M-H]-	M + 0	similar chromatogram in higher mz_765; similar chromatogram in higher mz_766; similar chromatogram in higher mz_767	5.69	524.278	C27H44NO7P	LPE	XEVRBOQZSXWGQO-UHFFFAOYSA-N	O=C(OCC(O)COP(=O)(O)OCCN)CCC=CCC=CCC=CCC=CCC=CCC=CCC	410	TRUE	TRUE	TRUE	99.9	33.8	86.2	100	100	28.1146	1
911	LPE O-16:1	584	2.09295	2.26813	2.45385	436.284	29298.2	189728	null	[M-H]-	M + 0	similar chromatogram in higher mz_914	6.43	436.283	C21H44NO6P	LPE-O	RRTPYUGIBQLEDN-UHFFFAOYSA-N	O=P(O)(OCCN)OCC(O)COCCCCCCCCC=CCCCCCC	410	TRUE	TRUE	TRUE	99.9	45.1	89.8	100	100	111.177	1
[truncated: 171 more rows]

## Sheet: Lipostar Pos
Species that passed manual curation:
class	abbreviation chains	sum composition	formula	adduct	lib m/z	avg RT	confidence	iso. pat. score	num frag matches	fragment score	score	pubchem ID	ID
[truncated: 21,414 more rows]

## Sheet: Lipostar Neg
Species that passed manual curation:
[truncated: 15,928 more rows]
