# Supplementary material for: Q-RAI data-independent acquisition for lipidomic quantitative profiling
Source: Sci Rep. 2023 Nov 7;13:19281. doi: 10.1038/s41598-023-46312-8 (PMC10630469; doi:10.1038/s41598-023-46312-8)
Supplement: Supplementary file 3 — Supplementary Table S2. [file 41598_2023_46312_MOESM3_ESM.xlsx]

## Sheet: MK Fixed Pos
MS1 features that passed manual curation:
group	class	compound	Sum Composition	formula	MS_level	adduct	precursor_m/z	fragment_m/z	RT (library)	RT	Fixed Pos 1	Fixed Pos 2	Fixed Pos 3	RT_Fixed Pos 1	RT_Fixed Pos 2	RT_Fixed Pos 3	score_Fixed Pos 1	score_Fixed Pos 2	score_Fixed Pos 3	RSD (%)	Mean Abundance
4	AcylCarn	Decanoylcarnitine M+H HMDB (E)	CAR 10:0	C17H33NO4	1	M+H	316.248		0.51	0.52	20936.9	21999.2	21327	0.52	0.5	0.52	0.76	0.78	0.73	2.04822	21421
2	AcylCarn	CAR 10:1 M Atlas (E)	CAR 10:1	C17H32NO4	1	M	314.233		0.43	0.44	25121.2	22917.5	23639.3	0.44	0.45	0.43	0.86	0.84	0.84	3.83935	23892.7
5	AcylCarn	CAR 12:1 M Atlas (E)	CAR 12:1	C19H36NO4	1	M	342.264		0.65	0.67	15652.5	15544.7	16360	0.66	0.67	0.67	0.59	0.59	0.59	2.28114	15852.4
11	AcylCarn	AcylCarnitine 14:1 M+H SLING_MRM (E)	CAR 14:1	C21H39N1O4	1	M+H	370.295		1.11	1.08	14182.9	10789.2	13597.7	1.1	1.08	1.08	0.6	0.6	0.77	11.5214	12856.6
15	AcylCarn	CAR 16:0 M Atlas (E)	CAR 16:0	C23H46NO4	1	M	400.342		1.92	1.9	27517	31229	27013.7	1.9	1.9	1.9	0.7	0.76	0.73	6.57563	28586.6
16	AcylCarn	AcylCarnitine 16:0-d3 [ISTD] M+H SLING_MRM (E)	CAR 16:0-d3	C23H42D3N1O4	1	M+H	403.361		1.92	1.9	484836	459581	485494	1.9	1.9	1.9	0.86	0.86	0.87	2.53094	476637
21	AcylCarn	AcylCarnitine 18:0 M+H SLING_MRM (E)	CAR 18:0	C25H49N1O4	1	M+H	428.373		2.44	2.36	11472.3	10836.8	9398.8	2.37	2.36	2.36	0.68	0.7	0.71	8.20658	10569.3
20	AcylCarn	Oleoyl-L-Carnitine M+H MSDIAL (E)	CAR 18:1	C25H47NO4, C25H48NO4	1	M+H	426.358		2.03	2.03	43669	38187	34386.9	2.03	2.03	2.03	0.64	0.79	0.81	9.83307	38747.6
69	CE	CE 18:2 (Targeted) M+NH4 (E) (E)	CE 18:2		1	M+NH4	666.618		10.07	10.06	475667	478461	491740	10.07	10.06	10.06	0.88	0.93	0.96	1.45484	481956
68	CE	CE 18:3 M+NH4 Atlas (E)	CE 18:3	C45H74O2	1	M+NH4	664.603		9.76	9.75	32109.7	25690.9	32623.5	9.75	9.76	9.75	0.82	0.73	0.77	10.4638	30141.4
81	CE	CE 20:3 (Targeted) M+NH4 (E) (E)	CE 20:3		1	M+NH4	692.633		10.13	10.14	26058.1	23562.8	23828	10.13	10.14	10.14	0.81	0.78	0.84	4.57068	24483
78	CE	CE 20:4 (Targeted) M+NH4 (E) (E)	CE 20:4		1	M+NH4	690.618		9.87	9.86	62296.1	65011	70758.6	9.87	9.86	9.86	0.96	0.89	0.88	5.34364	66021.9
75	CE	CE 20:5 M+NH4 SLING_MRM (E)	CE 20:5	C47H74O2	1	M+NH4	688.602		9.55	9.55	30653.1	27623.7	29970.1	9.55	9.56	9.53	0.83	0.86	0.87	4.4106	29415.6
94	CE	CE 22:6 (Targeted) M+NH4 (E) (E)	CE 22:6		1	M+NH4	714.618		9.72	9.72	66062.8	59117.7	62197.2	9.71	9.72	9.72	0.9	0.92	0.87	4.54916	62459.2
45	Cer	Cer 18:1;2O/16:1 M+H Atlas (E)	Cer 34:2	C34H65NO3	1	M+H	536.504		4.55	4.54	6523.3	6534.7	4221.7	4.56	4.54	4.54	0.64	0.72	0.61	18.8837	5759.9
25	DeoxyCer	Cer m18:1/12:0 [SphB] [ISTD] M+H SLING_MRM (E)	Cer 30:1	C30H59N1O2	1	M+H	466.461		4.56	4.56	50020.2	53879.2	47424.5	4.58	4.56	4.56	0.88	0.96	0.97	5.25738	50441.3
60	DeoxyCer	Cer m18:2/24:0 M+H SLING_MRM (E)	Cer 42:2	C42H81N1O2	1	M+H	632.633		7.95	7.93	247076	241787	248044	7.93	7.93	7.93	0.92	0.96	0.95	1.11952	245636
51	DG	DG 15:0_15:0 M+NH4 Atlas (E)	DG 30:0	C33H64O5	1	M+NH4	558.508		5.92	5.91	63783.7	66596.6	76844.6	5.91	5.91	5.91	0.9	0.89	0.89	8.12551	69075
58	DG	DG 16:0_18:2 M+NH4 Atlas (E)	DG 34:2	C37H68O5	1	M+NH4	610.54		6.21	6.19	83661.8	92840.6	87559.6	6.2	6.19	6.19	0.79	0.83	0.87	4.2733	88020.7
63	DG	DG 18:1_18:1 M+NH4 Atlas (E)	DG 36:2	C39H72O5	1	M+NH4	638.571		6.78	6.78	70339.1	68201.1	73731.5	6.78	6.79	6.77	0.81	0.8	0.86	3.21812	70757.2
62	DG	DG 18:1_18:2 M+NH4 Atlas (E)	DG 36:3	C39H70O5	1	M+NH4	636.556		6.3	6.3	114231	117044	117684	6.31	6.29	6.3	0.93	0.92	0.91	1.28945	116320
61	DG	DG 18:2_18:2 M+NH4 Atlas (E)	DG 36:4	C39H68O5	1	M+NH4	634.54		5.84	5.83	74648.2	78217.5	73972.4	5.83	5.84	5.82	0.83	0.83	0.66	2.46311	75612.7
232	Hex2Cer	Hex2Cer 16:1;2O/14:0 M+H Atlas (E)	Hex2Cer 30:1	C42H79NO13	1	M+H	806.562		3.39	3.38	183545	187201	196042	3.39	3.38	3.38	0.92	0.93	0.94	2.77676	188929
311	Hex2Cer	Hex2Cer 18:1;2O/16:0 M+H Atlas (E)	Hex2Cer 34:1	C46H87NO13	1	M+H	862.625		4.45	4.43	124699	119011	113883	4.45	4.43	4.43	0.89	0.94	0.93	3.70621	119198
360	Hex2Cer	Hex2Cer 18:1;2O/24:1 M+H Atlas (E)	Hex2Cer 42:2	C54H101NO13	1	M+H	972.733		6.3	6.28	22028.9	20269.4	22891.3	6.29	6.28	6.28	0.79	0.82	0.8	5.02107	21729.9
64	HexCer	HexCer 18:1;2O/12:0 M+H Atlas (E)	HexCer 30:1	C36H69NO8	1	M+H	644.509		3.63	3.62	165120	157033	151604	3.63	3.62	3.62	0.96	0.96	0.91	3.51663	157919
74	HexCer	Hex1Cer d18:1/16:0 [-H2O] M+H SLING_MRM (E)	HexCer 34:1	C40H75N1O7	1	M+H	682.561		4.75	4.74	21795.9	24697.3	21888.5	4.74	4.74	4.75	0.71	0.79	0.85	5.90701	22793.9
83	HexCer	HexCer 18:1;2O/16:1 M+H Atlas (E)	HexCer 34:2	C40H75NO8	1	M+H	698.556		4.55	4.54	37092.1	35407.4	31440.4	4.56	4.54	4.54	0.8	0.7	0.82	6.83812	34646.6
24	LPC	LPC 13:0 [ISTD] M+H SLING_MRM (E)	LPC 13:0	C21H44N1O7P1	1	M+H	454.292		1.2	1.19	331442	340117	323406	1.19	1.19	1.19	0.94	0.94	0.97	2.05743	331655
26	LPC	LPC 14:0-SN1 M+H Atlas (E)	LPC 14:0	C22H46NO7P	1	M+H	468.308		1.47	1.47	54854.9	58803.2	55310.8	1.48	1.47	1.47	0.91	0.85	0.88	3.13129	56323
29	LPC	LPC 15:0-SN1 M+H Atlas (E)	LPC 15:0	C23H48NO7P	1	M+H	482.324		1.75	1.74	58664.8	56698	51996.8	1.76	1.74	1.74	0.82	0.9	0.88	5.01457	55786.5
33	LPC	1-Palmitoyl-sn-glycero-3-phosphocholine M+H MSDIAL (E)	LPC 16:0	C24H50NO7P	1	M+H	496.341		2	2	6.74898e+06	7.02815e+06	7.19413e+06	2.01	2	1.99	0.83	0.84	0.83	2.62755	6.99042e+06
32	LPC	LPC 16:1-SN1 M+H Atlas (E)	LPC 16:1	C24H48NO7P	1	M+H	494.324		1.63	1.63	145370	146391	160754	1.63	1.63	1.63	0.9	0.94	0.9	4.65644	150838
36	LPC	LysoPC(17:0/0:0) M+H HMDB (E)	LPC 17:0	C25H52NO7P	1	M+H	510.356		2.22	2.21	163281	151743	164489	2.21	2.2	2.21	0.88	0.83	0.85	3.59418	159838
44	LPC	LysoPC(0:0/18:0) M+H HMDB (E)	LPC 18:0	C26H54NO7P	1	M+H	524.372		2.45	2.44	4708425	4653815	4580081	2.44	2.43	2.45	0.99	0.99	0.99	1.13159	4.64744e+06
43	LPC	LPC 18:1-SN2 M+H Atlas (E)	LPC 18:1	C26H52NO7P	1	M+H	522.356		2.02	2.1	1.90121e+06	1.89881e+06	1.94793e+06	2.1	2.11	2.1	0.87	0.86	0.87	1.1801	1.91598e+06
39	LPC	LPC 18:2 M+H SLING_MRM (E)	LPC 18:2	C26H50N1O7P1	1	M+H	520.341		1.77	1.78	2332244	2233089	2.28605e+06	1.77	1.78	1.78	0.77	0.8	0.8	1.77386	2.28379e+06
38	LPC	LPC 18:3-SN1 M+H Atlas (E)	LPC 18:3	C26H48NO7P	1	M+H	518.323		1.49	1.48	39097.3	41628.1	41980.5	1.48	1.49	1.48	0.78	0.6	0.7	3.13964	40902
49	LPC	LPC 20:2-SN1 M+H Atlas (E)	LPC 20:2	C28H54NO7P	1	M+H	548.371		2.2	2.21	38456.2	36640.4	37871.1	2.21	2.2	2.21	0.83	0.75	0.87	2.00966	37655.9
47	LPC	LPC 20:4-SN1 M+H Atlas (E)	LPC 20:4	C28H50NO7P	1	M+H	544.34		1.75	1.74	9115.8	676778	709220	1.46	1.74	1.74	0.84	0.85	0.83	69.3831	465038
55	LPC	LPC 22:5 M+H SLING_MRM (E)	LPC 22:5	C30H52N1O7P1	1	M+H	570.354		1.85	1.85	82856	73835.2	75787.6	1.85	1.85	1.85	0.79	0.87	0.81	5.00061	77492.9
54	LPC	LPC 22:6-SN1 M+H Atlas (E)	LPC 22:6	C30H50NO7P	1	M+H	568.34		1.69	1.69	106297	107585	106101	1.7	1.68	1.69	0.97	0.88	0.89	0.617212	106661
19	LPE	LPE 14:0 [ISTD] M+H SLING_MRM (E)	LPE 14:0	C19H40N1O7P1	1	M+H	426.261		1.55	1.54	66055.5	84942.7	84709.5	1.55	1.54	1.54	0.84	0.77	0.74	11.2628	78569.2
23	LPE	LPE 16:0 M+H SLING_MRM (E)	LPE 16:0	C21H44N1O7P1	1	M+H	454.293		2.08	2.07	30622.6	28100.2	29702.3	2.06	2.07	2.07	0.86	0.79	0.82	3.53597	29475
28	LPE	LPE 18:2 M+H SLING_MRM (E)	LPE 18:2	C23H44N1O7P1	1	M+H	478.292		1.85	1.85	30560.5	34634.8	32680.9	1.85	1.83	1.85	0.75	0.73	0.78	5.09967	32625.4
8	MG	1-Monostearin M+H FiehnHILIC (E)	MG 18:0	C21H42O4	1	M+H	359.316		3.04	3.03	117854	118920	122759	3.03	3.04	3.03	0.94	0.97	0.96	1.75783	119844
59	Other	1-(hexadecanoyloxy)-3-hydroxypropan-2-yl-octadec-9-enoate M+NH4 MSDIAL (E)	DG 34:1	C37H70O5	1	M+NH4	612.556		6.66	6.66	54837.8	56528.2	53841.7	6.67	6.66	6.66	0.92	0.89	0.91	2.01365	55069.2
22	Other	alpha-Tocopherol M+H HMDB (E)	α-Tocopherol	C29H50O2	1	M+H	431.388		5	5	39133.3	40897.9	39226.6	5.01	5	5	0.65	0.66	0.65	2.03948	39752.6
66	PC	PC 26:0 [ISTD] M+H SLING_MRM (E)	PC 26:0	C34H68N1O8P1	1	M+H	650.476		3.37	3.36	586307	603989	607536	3.37	3.36	3.36	0.85	0.84	0.83	1.54936	599277
90	PC	PC 30:0 M+H SLING_MRM (E)	PC 30:0	C38H76N1O8P1	1	M+H	706.538		4.43	4.42	299814	297044	296519	4.43	4.42	4.42	0.8	0.82	0.82	0.485413	297793
87	PC	PC 15:0_15:1 M+H Atlas (E)	PC 30:1	C38H74NO8P	1	M+H	704.521		3.97	3.96	29143	28259.7	29329.5	3.98	3.96	3.96	0.83	0.82	0.83	1.61395	28910.7
100	PC	PC 31:1 M+H SLING_MRM (E)	PC 31:1	C39H76N1O8P1	1	M+H	718.539		4.38	4.25	12130.5	13200	12242.4	4.27	4.23	4.25	0.58	0.58	0.58	3.83232	12524.3
125	PC	PC 16:0_16:0 M+H Atlas (E)	PC 32:0	C40H80NO8P	1	M+H	734.57		4.93	5.02	2313583	2.28579e+06	2.29164e+06	5.03	5.02	5.02	0.72	0.73	0.73	0.520756	2.29701e+06
122	PC	PC 32:1 M+H SLING_MRM (E)	PC 32:1	C40H78N1O8P1	1	M+H	732.555		4.45	4.54	4721308	4.74423e+06	4717070	4.54	4.54	4.54	0.78	0.77	0.78	0.252378	4.72754e+06
118	PC	PC 32:2 M+H SLING_MRM (E)	PC 32:2	C40H76N1O8P1	1	M+H	730.538		4.11	4.1	247488	249367	244841	4.1	4.09	4.11	0.93	0.93	0.93	0.751067	247232
145	PC	PC 33:0 M+H SLING_MRM (E)	PC 33:0	C41H82N1O8P1	1	M+H	748.584		5.25	5.22	75177.2	78907.6	95239	5.21	5.22	5.24	0.76	0.77	0.77	10.4829	83107.9
142	PC	PC 33:1 M+H SLING_MRM (E)	PC 33:1	C41H80N1O8P1	1	M+H	746.569		4.69	4.82	331760	346312	327362	4.81	4.82	4.82	0.7	0.7	0.71	2.41633	335144
139	PC	PC 33:2 M+H SLING_MRM (E)	PC 33:2	C41H78N1O8P1	1	M+H	744.553		4.39	4.38	274595	280404	274940	4.39	4.38	4.38	0.85	0.85	0.85	0.96172	276646
164	PC	[2,3-di(heptadecanoyloxy)propyl] 2-(trimethylazaniumyl)ethyl phosphate M+H MSDIAL (E)	PC 34:0	C42H84NO8P	1	M+H	762.6		5.65	5.64	392960	378514	387236	5.65	5.64	5.64	0.79	0.82	0.81	1.53785	386236
161	PC	PC(16:0/18:1(9Z)) M+H MSDIAL (E)	PC 34:1	C42H82NO8P	1	M+H	760.588		5.13	5.13	12187495	12271090	12185282	5.12	5.13	5.13	0.95	0.94	0.95	0.326976	1.22146e+07
158	PC	PC 34:2 M+H SLING_MRM (E)	PC 34:2	C42H80N1O8P1	1	M+H	758.57		4.7	4.69	13673942	13657377	13552240	4.7	4.69	4.69	0.81	0.82	0.82	0.395458	13627853
155	PC	PC 34:3 M+H SLING_MRM (E)	PC 34:3	C42H78N1O8P1	1	M+H	756.554		4.29	4.29	1.50446e+06	1.51722e+06	1.49322e+06	4.28	4.29	4.29	0.83	0.84	0.82	0.651638	1.50497e+06
152	PC	PC 34:4 M+H SLING_MRM (E)	PC 34:4	C42H76N1O8P1	1	M+H	754.538		4.06	4.05	94982.7	94582.6	90484.8	4.07	4.05	4.05	0.68	0.6	0.7	2.1774	93350
179	PC	PC 35:1 M+H SLING_MRM (E)	PC 35:1	C43H84N1O8P1	1	M+H	774.6		5.43	5.42	438460	440244	463256	5.43	5.42	5.42	0.81	0.79	0.78	2.52436	447320
176	PC	PC 35:2 M+H SLING_MRM (E)	PC 35:2	C43H82N1O8P1	1	M+H	772.585		4.83	4.96	1.38848e+06	1.42935e+06	1.40965e+06	4.98	4.96	4.96	0.89	0.77	0.77	1.1842	1.40916e+06
172	PC	PC 35:3 M+H SLING_MRM (E)	PC 35:3	C43H80N1O8P1	1	M+H	770.569		4.54	4.54	332768	316261	332292	4.54	4.54	4.54	0.81	0.8	0.81	2.34528	327107
170	PC	PC 35:4 M+H SLING_MRM (E)	PC 35:4	C43H78N1O8P1	1	M+H	768.553		4.35	4.32	113303	113100	109852	4.34	4.32	4.32	0.84	0.84	0.88	1.41072	112085
203	PC	PC 36:0 M+H SLING_MRM (E)	PC 36:0	C44H88N1O8P1	1	M+H	790.632		6.27	6.26	41866	44605	45036.2	6.27	6.26	6.26	0.72	0.74	0.75	3.20262	43835.7
200	PC	PC 36:1 M+H SLING_MRM (E)	PC 36:1	C44H86N1O8P1	1	M+H	788.618		5.76	5.75	5.94861e+06	5956658	6004645	5.76	5.75	5.75	0.98	0.98	0.97	0.414376	5.96997e+06
197	PC	PC 36:2 M+H SLING_MRM (E)	PC 36:2	C44H84N1O8P1	1	M+H	786.603		5.3	5.29	14492334	14597775	14675426	5.3	5.29	5.29	0.87	0.87	0.87	0.514332	1.45885e+07
195	PC	PC 36:3 M+H SLING_MRM (E)	PC 36:3	C44H82N1O8P1	1	M+H	784.587		4.84	4.82	17983314	19318402	17782784	4.83	4.82	4.82	0.98	0.98	0.99	3.71193	18361500
190	PC	PC 36:4 M+H SLING_MRM (E)	PC 36:4	C44H80N1O8P1	1	M+H	782.571		4.4	4.62	11300333	11392707	11443462	4.61	4.62	4.62	0.82	0.82	0.83	0.520703	11378834
187	PC	PC 36:5 M+H SLING_MRM (E)	PC 36:5	C44H78N1O8P1	1	M+H	780.554		4.15	4.25	1.3331e+06	1.34366e+06	1.29335e+06	4.27	4.25	4.25	0.84	0.95	0.95	1.63654	1.32337e+06
227	PC	PC 19:0_18:1 M+H Atlas (E)	PC 37:1	C45H88NO8P	1	M+H	802.631		6.03	6.02	38932.2	40132.9	39609.1	6.03	6.02	6.02	0.79	0.76	0.76	1.2425	39558.1
221	PC	PC 19:0_18:2 M+H Atlas (E)	PC 37:2	C45H86NO8P	1	M+H	800.615		5.6	5.58	168570	168723	156503	5.6	5.58	5.58	0.73	0.72	0.72	3.47816	164599
218	PC	PC 19:0_18:3 M+H Atlas (E)	PC 37:3	C45H84NO8P	1	M+H	798.598		5.09	5.07	341734	335174	353214	5.09	5.07	5.07	0.82	0.8	0.8	2.17122	343374
214	PC	PC 37:4 M+H SLING_MRM (E)	PC 37:4	C45H82N1O8P1	1	M+H	796.585		4.9	4.91	603383	611766	605471	4.92	4.91	4.91	0.57	0.58	0.57	0.587143	606873
210	PC	PC 19:0_18:5 M+H Atlas (E)	PC 37:5	C45H80NO8P	1	M+H	794.568		4.44	4.54	126412	126198	121952	4.54	4.54	4.54	0.77	0.76	0.75	1.64499	124854
206	PC	PC 37:6 M+H SLING_MRM (E)	PC 37:6	C45H78N1O8P1	1	M+H	792.553		4.22	4.22	29546.4	30522.1	33014.2	4.23	4.22	4.21	0.67	0.67	0.68	4.70596	31027.6
250	PC	PC 19:0_19:1 M+H Atlas (E)	PC 38:1	C46H90NO8P	1	M+H	816.647		6.33	6.32	90767.3	87930.4	95246.6	6.32	6.33	6.31	0.8	0.79	0.8	3.29827	91314.8
247	PC	PC 38:2 M+H SLING_MRM (E)	PC 38:2	C46H88N1O8P1	1	M+H	814.631		5.85	5.85	600673	644007	580944	5.85	5.86	5.84	0.83	0.84	0.82	4.3283	608541
244	PC	PC 38:3 M+H SLING_MRM (E)	PC 38:3	C46H86N1O8P1	1	M+H	812.618		5.49	5.49	6366990	6.04227e+06	6.16872e+06	5.49	5.49	5.49	0.96	0.98	0.96	2.15811	6192658
239	PC	PC 38:4 M+H SLING_MRM (E)	PC 38:4	C46H84N1O8P1	1	M+H	810.603		4.95	5.24	9325625	9470472	9286591	5.25	5.24	5.24	0.83	0.82	0.83	0.845044	9360896
235	PC	PC 38:5 M+H SLING_MRM (E)	PC 38:5	C46H82N1O8P1	1	M+H	808.584		4.7	4.69	8544719	8523156	8429811	4.7	4.69	4.69	0.84	0.84	0.84	0.586745	8.49923e+06
233	PC	PC 38:6 M+H SLING_MRM (E)	PC 38:6	C46H80N1O8P1	1	M+H	806.57		4.29	4.29	966327	1.01431e+06	969126	4.28	4.29	4.29	0.82	0.98	0.98	2.23647	983255
261	PC	PC 39:5 M+H SLING_MRM (E)	PC 39:5	C47H84N1O8P1	1	M+H	822.599		4.98	4.96	126316	143369	130749	4.96	4.98	4.96	0.65	0.66	0.66	5.41232	133478
256	PC	PC 39:6 M+H SLING_MRM (E)	PC 39:6	C47H82N1O8P1	1	M+H	820.584		4.67	4.78	111103	113100	18145.1	4.79	4.78	4.54	0.86	0.87	0.86	54.8372	80782.8
287	PC	PC 40:4 M+H SLING_MRM (E)	PC 40:4	C48H88N1O8P1	1	M+H	838.632		5.69	5.69	628731	614476	616255	5.69	5.69	5.69	0.82	0.82	0.84	1.02325	619821
285	PC	PC 40:5 M+H SLING_MRM (E)	PC 40:5	C48H86N1O8P1	1	M+H	836.614		5.31	5.29	1.59616e+06	1.58253e+06	1.60643e+06	5.3	5.29	5.29	0.8	0.79	0.79	0.613503	1.59504e+06
279	PC	PC 40:7 M+H SLING_MRM (E)	PC 40:7	C48H82N1O8P1	1	M+H	832.585		4.43	4.56	813552	861167	825452	4.58	4.56	4.56	0.92	0.9	0.91	2.42778	833391
277	PC	PC 40:8 M+H SLING_MRM (E)	PC 40:8	C48H80N1O8P1	1	M+H	830.569		4.19	4.18	98676.8	95420.1	98870.3	4.17	4.18	4.18	0.83	0.82	0.82	1.6208	97655.7
318	PC	PC 21:1_21:1 M+H Atlas (E)	PC 42:2	C50H96NO8P	1	M+H	870.692		7.18	7.15	8337.7	13166.5	8802.7	7.16	7.15	7.15	0.53	0.69	0.74	21.5299	10102.3
314	PC	PC 22:0_20:5 M+H Atlas (E)	PC 42:5	C50H90NO8P	1	M+H	864.646		5.79	5.8	54505.9	53879.2	57327.1	5.8	5.8	5.8	0.77	0.76	0.76	2.71488	55237.4
312	PC	PC 22:1_20:5 M+H Atlas (E)	PC 42:6	C50H88NO8P	1	M+H	862.63		5.21	5.49	32461.5	22702.9	28378.2	5.51	5.49	5.49	0.73	0.73	0.69	14.3695	27847.5
307	PC	PC 22:3_20:5 M+H Atlas (E)	PC 42:8	C50H84NO8P	1	M+H	858.6		4.61	4.6	37742.9	40454.7	34115	4.61	4.6	4.6	0.55	0.55	0.55	6.93732	37437.5
105	PC-O	PCO-32:0 M+H SLING_MRM (E)	PC O-32:0	C40H82N1O7P1	1	M+H	720.589		5.43	5.44	300007	320170	316172	5.43	5.44	5.44	0.95	0.97	0.97	2.79283	312116
136	PC-O	PC O-34:3 M+H Atlas (E)	PC O-34:3	C42H80NO7P	1	M+H	742.575		5	4.98	1656617	1.61826e+06	1.56378e+06	4.99	4.98	4.98	0.68	0.69	0.69	2.36165	1.61289e+06
177	PC-O	PCO-36:2 M+H SLING_MRM (E)	PC O-36:2	C44H86N1O7P1	1	M+H	772.621		5.71	5.69	357030	353252	345215	5.71	5.69	5.69	0.8	0.81	0.8	1.40036	351832
297	PC-O	PC O-42:6 M+H Atlas (E)	PC O-42:6	C50H90NO7P	1	M+H	848.652		5.82	5.8	133382	118384	122308	5.82	5.8	5.8	0.86	0.77	0.74	5.09326	124691
323	PC-O	PC O-44:6 M+H Atlas (E)	PC O-44:6	C52H94NO7P	1	M+H	876.684		6.41	6.41	154267	173011	170285	6.42	6.4	6.41	0.73	0.8	0.8	4.98568	165854
77	PC-P	PCP-30:0 M+H SLING_MRM (E)	PC P-30:0	C38H76N1O7P1	1	M+H	690.542		4.75	4.74	12003.3	14331.7	13728.3	4.74	4.73	4.75	0.9	0.9	0.91	7.38812	13354.4
149	PC-P	PCP-35:4 M+H SLING_MRM (E)	PC P-35:4	C43H78N1O7P1	1	M+H	752.558		4.54	4.54	30855.2	32625.6	32478.1	4.56	4.54	4.54	0.71	0.74	0.76	2.50755	31986.3
167	PC-P	PCP-36:5 M+H SLING_MRM (E)	PC P-36:5	C44H78N1O7P1	1	M+H	764.559		4.54	4.54	167563	162683	157715	4.54	4.54	4.54	0.67	0.65	0.67	2.47183	162654
202	PC-P	PCP-38:6 M+H SLING_MRM (E)	PC P-38:6	C46H80N1O7P1	1	M+H	790.574		4.76	4.78	172622	72010.7	165048	4.78	4.56	4.78	0.68	0.69	0.68	33.5002	136560
249	PC-P	PCP-40:7 M+H SLING_MRM (E)	PC P-40:7	C48H82N1O7P1	1	M+H	816.588		4.87	4.85	20390.4	52430	48035.3	4.54	4.85	4.86	0.67	0.73	0.76	35.2033	40285.2
103	PE	PE 34:0 [ISTD] M+H SLING_MRM (E)	PE 34:0	C39H78N1O8P1	1	M+H	720.553		5.87	5.86	338711	330850	334145	5.87	5.86	5.86	0.87	0.93	0.93	0.963375	334569
99	PE	PE 16:0_18:1 M+H Atlas (E)	PE 34:1	C39H76NO8P	1	M+H	718.538		5.35	5.35	52686.1	62390.2	50639.9	5.34	5.35	5.35	0.83	0.82	0.81	9.27861	55238.7
96	PE	PE 34:2 (Targeted) M+H (E) (E)	PE 34:2		1	M+H	716.522		4.89	4.89	137236	133971	128067	4.89	4.89	4.89	0.87	0.88	0.89	2.85113	133092
138	PE	PE 36:2 M+H SLING_MRM (E)	PE 36:2	C41H78N1O8P1	1	M+H	744.553		5.51	5.51	267602	273464	271524	5.52	5.51	5.51	0.84	0.8	0.84	0.900125	270863
134	PE	PE 18:1_18:2 M+H Atlas (E)	PE 36:3	C41H76NO8P	1	M+H	742.538		5	4.98	131364	133108	116388	4.99	4.98	4.98	0.65	0.67	0.66	5.91155	126953
169	PE	PE 38:4 (Targeted) M+H (E) (E)	PE 38:4		1	M+H	768.553		5.3	5.46	368740	356334	364450	5.47	5.46	5.46	0.83	0.86	0.83	1.41655	363175
165	PE	PE 38:6 (Targeted) M+H (E) (E)	PE 38:6		1	M+H	764.522		4.72	4.71	92620.7	80958.1	93833.8	4.7	4.71	4.71	0.87	0.88	0.8	6.51229	89137.5
88	PE-O	PEO-34:1 M+H SLING_MRM (E)	PE O-34:1	C39H78N1O7P1	1	M+H	704.556		5.76	5.76	19551.4	17163.8	16960.9	5.76	5.77	5.75	0.94	0.92	0.72	6.57426	17892
84	PE-O	PE O-16:1_18:2 M+H Atlas (E)	PE O-34:3	C39H74NO7P	1	M+H	700.527		5.24	5.22	98746.3	98063.7	100301	5.23	5.22	5.22	0.87	0.94	0.94	0.945457	99037.1
114	PE-O	PE O-18:2_18:1 M+H Atlas (E)	PE O-36:3	C41H78NO7P	1	M+H	728.558		5.88	5.88	163266	154866	161340	5.87	5.88	5.88	0.66	0.54	0.58	2.24806	159824
109	PE-O	PE O-18:3_18:2 M+H Atlas (E)	PE O-36:5	C41H74NO7P	1	M+H	724.527		4.86	5.17	379839	375869	389113	5.18	5.17	5.17	0.67	0.66	0.73	1.45423	381607
107	PE-O	PE O-16:1_20:5 M+H Atlas (E)	PE O-36:6	C41H72NO7P	1	M+H	722.51		4.76	4.76	26452.3	25427.8	26511.1	4.76	4.76	4.76	0.78	0.77	0.7	1.9035	26130.4
128	PE-O	PE O-17:1_20:4 M+H Atlas (E)	PE O-37:5	C42H76NO7P	1	M+H	738.543		5.46	5.44	43438.6	42954.2	46461.9	5.45	5.44	5.44	0.81	0.81	0.72	3.50463	44284.9
148	PE-O	PE O-16:1_22:4 M+H Atlas (E)	PE O-38:5	C43H78NO7P	1	M+H	752.558		5.63	5.62	50697	54125.9	56184.6	5.62	5.6	5.62	0.91	0.9	0.91	4.21744	53669.2
144	PE-O	PE O-18:3_20:4 M+H Atlas (E)	PE O-38:7	C43H74NO7P	1	M+H	748.527		5	5	197241	204997	207074	5.01	5	5	0.67	0.64	0.65	2.0835	203104
166	PS	PS 34:0 [ISTD] M+H SLING_MRM (E)	PS 34:0	C40H78N1O10P1	1	M+H	764.544		4.98	4.95	187215	186552	189846	4.96	4.95	4.95	0.88	0.88	0.9	0.757313	187871
243	PS	PS 38:4 M+H SLING_MRM (E)	PS 38:4	C44H78N1O10P1	1	M+H	812.541		4.62	4.58	11930.5	12006.9	11272.3	4.58	4.56	4.58	0.75	0.66	0.67	2.80972	11736.6
72	SM	SM 32:1 M+H SLING_MRM (E)	SM 32:1	C37H75N2O6P1	1	M+H	675.543		3.84	3.83	553989	536117	538639	3.85	3.83	3.83	0.95	0.93	0.93	1.45468	542915
70	SM	SM 32:2 M+H SLING_MRM (E)	SM 32:2	C37H73N2O6P1	1	M+H	673.527		3.44	3.43	39822.6	41413.7	36520.7	3.43	3.42	3.43	0.63	0.62	0.62	5.19167	39252.3
79	SM	SM 33:0 M+H SLING_MRM (E)	SM 33:0	C38H79N2O6P1	1	M+H	691.573		4.37	4.32	9302.5	10388.9	7721.1	4.34	4.32	4.32	0.85	0.84	0.87	11.9875	9137.5
76	SM	SM 31:1;2O/2:0 M+H Atlas (E)	SM 33:1	C38H77N2O6P	1	M+H	689.559		4.11	4.11	391234	373343	394885	4.12	4.11	4.11	0.84	0.84	0.84	2.43558	386488
89	SM	SM 34:0 M+H SLING_MRM (E)	SM 34:0	C39H81N2O6P1	1	M+H	705.59		4.63	4.64	412622	446731	429401	4.63	4.64	4.64	0.96	0.96	0.95	3.24157	429585
86	SM	SM d18:1/16:0 (Targeted) M+H (E) (E)	SM 34:1		1	M+H	703.577		4.42	4.4	9921957	9842076	9873339	4.41	4.4	4.4	0.84	0.84	0.84	0.33269	9879124
85	SM	SM 32:2;2O/2:0 M+H Atlas (E)	SM 34:2	C39H77N2O6P	1	M+H	701.56		3.95	3.94	1491794	1.48082e+06	1.48313e+06	3.96	3.94	3.94	0.86	0.85	0.84	0.318093	1.48525e+06
98	SM	SM 35:1 M+H SLING_MRM (E)	SM 35:1	C40H81N2O6P1	1	M+H	717.59		4.68	4.67	322383	341449	332038	4.68	4.67	4.67	0.77	0.76	0.76	2.34495	331957
95	SM	SM 35:2 M+H SLING_MRM (E)	SM 35:2	C40H79N2O6P1	1	M+H	715.575		4.25	4.23	40103.6	42839.5	45653.7	4.25	4.23	4.23	0.8	0.77	0.78	5.28604	42865.6
124	SM	SM 36:0 M+H SLING_MRM (E)	SM 36:0	C41H85N2O6P1	1	M+H	733.622		5.27	5.26	115123	114550	112541	5.27	5.26	5.26	0.82	0.8	0.83	0.970642	114072
120	SM	SM 36:1 M+H SLING_MRM (E)	SM 36:1	C41H83N2O6P1	1	M+H	731.607		5.31	5.02	3631097	3648347	3.60335e+06	5.03	5.02	5.02	0.7	0.7	0.7	0.510933	3.6276e+06
116	SM	SM 36:2 M+H SLING_MRM (E)	SM 36:2	C41H81N2O6P1	1	M+H	729.592		4.46	4.54	4.81757e+06	4814879	4690466	4.54	4.54	4.54	0.9	0.9	0.9	1.24191	4.7743e+06
112	SM	SM 36:3 M+H SLING_MRM (E)	SM 36:3	C41H79N2O6P1	1	M+H	727.573		4.11	4.11	76664.6	69712.2	77934.5	4.12	4.11	4.11	0.93	0.93	0.93	4.83358	74770.4
141	SM	SM 37:1 M+H SLING_MRM (E)	SM 37:1	C42H85N2O6P1	1	M+H	745.621		5.2	5.36	127782	121723	127790	5.36	5.37	5.36	0.87	0.87	0.87	2.27276	125765
137	SM	SM 37:2 M+H SLING_MRM (E)	SM 37:2	C42H83N2O6P1	1	M+H	743.605		4.85	4.84	63461.2	56871.8	54593.6	4.9	4.84	4.84	0.83	0.81	0.77	6.44858	58308.9
160	SM	SM 16:1;2O/22:0 M+H Atlas (E)	SM 38:1	C43H87N2O6P	1	M+H	759.638		5.69	5.68	1.82e+06	1.81583e+06	1.79233e+06	5.69	5.68	5.68	0.96	0.94	0.95	0.673266	1.80939e+06
157	SM	SM 38:2 M+H SLING_MRM (E)	SM 38:2	C43H85N2O6P1	1	M+H	757.621		5.18	5.17	725072	703091	694531	5.18	5.17	5.17	0.88	0.85	0.88	1.81799	707565
154	SM	SM 38:3 M+H SLING_MRM (E)	SM 38:3	C43H83N2O6P1	1	M+H	755.605		4.59	4.58	53908.5	50803.6	54139.4	4.58	4.58	4.58	0.79	0.77	0.78	2.87252	52950.5
181	SM	SM 37:0;2O/2:0 M+H Atlas (E)	SM 39:0	C44H91N2O6P	1	M+H	775.667		6.27	6.26	18305.3	12275.9	16810.1	6.27	6.26	6.26	0.81	0.78	0.78	16.2283	15797.1
178	SM	SM 37:1;2O/2:0 M+H Atlas (E)	SM 39:1	C44H89N2O6P	1	M+H	773.652		5.85	6.01	443512	436459	417648	6.01	6.02	6	0.73	0.74	0.72	2.52387	432540
175	SM	SM 37:2;2O/2:0 M+H Atlas (E)	SM 39:2	C44H87N2O6P	1	M+H	771.636		5.39	5.49	94990.4	94058.7	94760.6	5.51	5.49	5.49	0.88	0.85	0.84	0.418915	94603.2
201	SM	SM 38:0;2O/2:0 M+H Atlas (E)	SM 40:0	C45H93N2O6P	1	M+H	789.683		6.56	6.55	71331.6	80059	75531.1	6.56	6.55	6.55	0.82	0.8	0.81	4.71148	75640.6
198	SM	SM 40:1 M+H SLING_MRM, SM 40:1 d18:1/22:0 M+H SLING_MRM (E)	SM 40:1		1	M+H	787.67		6.1	6.31	4618721	4.60386e+06	4614309	6.31	6.31	6.31	0.65	0.66	0.65	0.135143	4.6123e+06
196	SM	SM 37:2;2O/3:0 M+H Atlas (E)	SM 40:2	C45H89N2O6P	1	M+H	785.654		5.83	5.82	2.94966e+06	2.86097e+06	2793272	5.82	5.82	5.82	0.86	0.85	0.86	2.23278	2.86797e+06
194	SM	SM 40:3 M+H SLING_MRM (E)	SM 40:3	C45H87N2O6P1	1	M+H	783.637		5.21	5.2	226695	223935	230496	5.21	5.2	5.2	0.87	0.89	0.87	1.18459	227042
189	SM	SM 27:3;2O/13:1 M+H Atlas (E)	SM 40:4	C45H85N2O6P	1	M+H	781.62		4.75	4.75	46578.8	48460.5	45632.9	4.76	4.74	4.75	0.72	0.73	0.74	2.50635	46890.7
185	SM	SM 24:3;2O/16:2 M+H Atlas (E)	SM 40:5	C45H83N2O6P	1	M+H	779.605		4.53	4.49	27544.1	11420.7	25590.8	4.47	4.53	4.49	0.7	0.7	0.71	33.3881	21518.5
224	SM	SM 37:1;2O/4:0 M+H Atlas (E)	SM 41:1	C46H93N2O6P	1	M+H	801.685		6.63	6.62	1.37658e+06	1.34732e+06	1.39772e+06	6.64	6.62	6.62	0.85	0.86	0.85	1.50408	1.37387e+06
220	SM	SM 41:2 M+H SLING_MRM (E)	SM 41:2	C46H91N2O6P1	1	M+H	799.668		6.11	6.11	885796	668319	876252	6.11	6.13	6.1	0.95	0.81	0.82	12.3865	810122
217	SM	SM 41:3 M+H SLING_MRM (E)	SM 41:3	C46H89N2O6P1	1	M+H	797.651		5.51	5.51	110704	108745	118058	5.51	5.51	5.51	0.81	0.81	0.81	3.56357	112502
248	SM	SM d18:1:24:0 (Targeted) M+H (E) (E)	SM 42:1		1	M+H	815.701		6.65	6.92	3.04473e+06	3005881	3.00365e+06	6.93	6.91	6.92	0.61	0.58	0.6	0.624902	3.01809e+06
245	SM	SM 24:2;2O/18:0 M+H Atlas (E)	SM 42:2	C47H93N2O6P	1	M+H	813.686		6.16	6.3	6.35057e+06	6369028	6.3131e+06	6.31	6.29	6.3	0.72	0.72	0.72	0.366782	6344233
242	SM	SM 37:3;2O/5:0 M+H Atlas (E)	SM 42:3	C47H91N2O6P	1	M+H	811.67		5.83	5.82	4285659	4.24159e+06	4.28388e+06	5.82	5.82	5.8	0.98	0.98	0.98	0.476963	4270375
238	SM	SM 29:3;2O/13:1 M+H Atlas (E)	SM 42:4	C47H89N2O6P	1	M+H	809.653		5.35	5.33	367666	394381	371851	5.34	5.33	5.33	0.82	0.82	0.82	3.10408	377966
274	SM	SM 43:1 M+H SLING_MRM (E)	SM 43:1	C48H97N2O6P1	1	M+H	829.715		7.16	7.15	94877.9	87360.1	92316.1	7.16	7.15	7.15	0.8	0.81	0.8	3.4098	91518
271	SM	SM 37:2;2O/6:0 M+H Atlas (E)	SM 43:2	C48H95N2O6P	1	M+H	827.699		6.53	6.51	136311	188894	184745	6.49	6.51	6.51	0.84	0.83	0.78	14.0425	169983
289	SM	SM 44:3 M+H SLING_MRM (E)	SM 44:3	C49H95N2O6P1	1	M+H	839.699		6.43	6.42	42182.4	41870.4	45346.7	6.43	6.42	6.42	0.83	0.84	0.82	3.64077	43133.2
67	TG	TG 36:0 [NL-12:0] [ISTD] M+NH4 SLING_MRM (E)	TG 36:0	C39H74O6	1	M+NH4	656.583		7.5	7.48	465335	463382	475549	7.49	7.48	7.48	0.93	0.93	0.92	1.13975	468089
129	TG	TG 8:0_16:0_18:1 M+NH4 Atlas (E)	TG 42:1	C45H84O6	1	M+NH4	738.659		8.63	8.62	38795.1	42974	34128	8.62	8.63	8.62	0.84	0.92	0.79	9.35277	38632.4
193	TG	TG 14:0_15:0_16:0 M+NH4 Atlas (E)	TG 45:0	C48H92O6	1	M+NH4	782.722		9.58	9.57	19547.3	20531.5	19983.1	9.57	9.57	9.57	0.83	0.85	0.77	2.01129	20020.6
216	TG	TG 14:0_16:0_16:0 M+NH4 Atlas (E)	TG 46:0	C49H94O6	1	M+NH4	796.739		9.79	9.79	406996	380216	376335	9.78	9.79	9.79	0.88	0.87	0.86	3.51463	387849
213	TG	TG 14:0_16:0_16:1 M+NH4 Atlas (E)	TG 46:1	C49H92O6	1	M+NH4	794.723		9.47	9.46	440206	458778	421758	9.46	9.45	9.46	0.94	0.96	0.95	3.43291	440248
208	TG	TG 12:0_16:0_18:2 M+NH4 Atlas (E)	TG 46:2	C49H90O6	1	M+NH4	792.707		9.13	9.12	210703	195097	195936	9.13	9.12	9.12	0.98	0.97	0.97	3.5733	200579
204	TG	TG 12:0_16:0_18:3 M+NH4 Atlas (E)	TG 46:3	C49H88O6	1	M+NH4	790.69		8.81	8.8	62866.4	67494.1	68908.7	8.8	8.79	8.81	0.64	0.87	0.8	3.88479	66423.1
241	TG	TG 15:0_16:0_16:0 M+NH4 Atlas (E)	TG 47:0	C50H96O6	1	M+NH4	810.753		9.95	9.94	42651.4	37214	36073.9	9.95	9.94	9.94	0.9	0.9	0.88	7.42613	38646.4
236	TG	TG 15:0_16:0_16:1 M+NH4 Atlas (E)	TG 47:1	C50H94O6	1	M+NH4	808.738		9.65	9.63	75708.2	74064.8	75692.8	9.64	9.63	9.63	0.97	0.91	0.94	1.02601	75155.3
266	TG	Tripalmitin M+NH4 MSDIAL (E)	TG 48:0	C51H98O6	1	M+NH4	824.77		10.13	10.12	648048	572961	634046	10.13	10.12	10.12	0.94	0.92	0.93	5.27227	618352
263	TG	TG 14:0_16:0_18:1 M+NH4 Atlas (E)	TG 48:1	C51H96O6	1	M+NH4	822.755		9.83	9.83	3.06758e+06	2.97015e+06	2972197	9.82	9.83	9.83	0.96	0.96	0.96	1.51344	3.00331e+06
259	TG	TG 14:0_16:0_18:2 M+NH4 Atlas (E)	TG 48:2	C51H94O6	1	M+NH4	820.74		9.53	9.52	1.86437e+06	1.84891e+06	1.87713e+06	9.51	9.52	9.52	0.98	0.97	0.98	0.619078	1.86347e+06
255	TG	TG 14:0_16:0_18:3 M+NH4 Atlas (E)	TG 48:3	C51H92O6	1	M+NH4	818.723		9.21	9.2	400909	392051	395663	9.2	9.19	9.21	0.91	0.8	0.9	0.917863	396208
288	TG	TG 16:0_16:0_17:0 M+NH4 Atlas (E)	TG 49:0	C52H100O6	1	M+NH4	838.785		10.28	10.26	53310.5	46983.3	55871.5	10.27	10.26	10.26	0.95	0.96	0.95	7.17624	52055.1
286	TG	TG 15:0_16:0_18:1 M+NH4 Atlas (E)	TG 49:1	C52H98O6	1	M+NH4	836.77		10.01	9.99	313058	312087	305783	10	9.99	9.99	0.97	0.94	0.97	1.03935	310309
283	TG	TG 15:0_16:1_18:1 M+NH4 Atlas (E)	TG 49:2	C52H96O6	1	M+NH4	834.754		9.71	9.7	268856	257943	279375	9.71	9.7	9.7	0.93	0.93	0.95	3.25613	268725
280	TG	TG 15:1_16:0_18:2 M+NH4 Atlas (E)	TG 49:3	C52H94O6	1	M+NH4	832.739		9.43	9.41	77791.3	88905.5	85284.2	9.4	9.41	9.41	0.87	0.78	0.74	5.51019	83993.7
303	TG	TG 50:0 [NL-18:0] M+NH4 SLING_MRM (E)	TG 50:0	C53H102O6	1	M+NH4	852.801		10.55	10.45	410749	279603	285135	10.46	10.45	10.44	0.65	0.7	0.67	18.6248	325162
299	TG	TG 16:0_16:0_18:1 M+NH4 Atlas (E)	TG 50:1	C53H100O6	1	M+NH4	850.787		10.17	10.15	6815326	6805926	6.73978e+06	10.17	10.15	10.15	0.96	0.95	0.95	0.495322	6.78701e+06
298	TG	TG 16:0_16:0_18:2 M+NH4 Atlas (E)	TG 50:2	C53H98O6	1	M+NH4	848.771		9.88	9.86	8522591	8455372	8427485	9.87	9.86	9.86	0.96	0.95	0.95	0.471375	8.46848e+06
295	TG	TG 16:0_16:1_18:2 M+NH4 Atlas (E)	TG 50:3	C53H96O6	1	M+NH4	846.756		9.58	9.57	4974895	5.13364e+06	5089977	9.57	9.57	9.57	0.96	0.97	0.97	1.32167	5.06617e+06
294	TG	TG 16:0_16:2_18:2 M+NH4 Atlas (E)	TG 50:4	C53H94O6	1	M+NH4	844.74		9.56	9.28	839926	753293	840694	9.27	9.28	9.28	0.65	0.67	0.68	5.05625	811304
316	TG	TG 51:0 [NL-17:0] [ISTD] M+NH4 SLING_MRM (E)	TG 51:0	C54H104O6	1	M+NH4	866.818		10.6	10.59	355381	195184	193516	10.6	10.59	10.59	0.91	0.91	0.92	30.6071	248027
315	TG	TG 16:0_17:0_18:1 M+NH4 Atlas (E)	TG 51:1	C54H102O6	1	M+NH4	864.801		10.31	10.3	391951	390592	401695	10.31	10.3	10.3	0.88	0.9	0.89	1.25273	394746
313	TG	TG 16:1_17:0_18:1 M+NH4 Atlas (E)	TG 51:2	C54H100O6	1	M+NH4	862.786		10.05	10.03	815264	806090	805059	10.04	10.03	10.03	0.86	0.88	0.88	0.567113	808804
310	TG	TG 16:1_17:1_18:1 M+NH4 Atlas (E)	TG 51:3	C54H98O6	1	M+NH4	860.77		9.76	9.75	629211	612338	626858	9.75	9.76	9.75	0.89	0.9	0.91	1.19806	622802
308	TG	TG 15:0_18:1_18:3 M+NH4 Atlas (E)	TG 51:4	C54H96O6	1	M+NH4	858.754		9.48	9.48	184991	181242	170958	9.48	9.48	9.48	0.92	0.9	0.82	3.31292	179064
324	TG	TG 16:0_18:1_18:1 M+NH4 Atlas (E)	TG 52:2	C55H102O6	1	M+NH4	876.803		10.21	10.21	11273895	11301137	11126777	10.2	10.21	10.21	0.93	0.94	0.94	0.681728	1.12339e+07
322	TG	TG 16:0_18:1_18:2 M+NH4 Atlas (E)	TG 52:3	C55H100O6	1	M+NH4	874.787		9.94	9.94	11143485	11215413	11179147	9.93	9.94	9.94	0.93	0.94	0.94	0.26267	1.11793e+07
321	TG	TG 16:1_18:1_18:2 M+NH4 Atlas (E)	TG 52:4	C55H98O6	1	M+NH4	872.772		9.66	9.65	11129902	11000302	11066516	9.66	9.65	9.64	0.93	0.92	0.93	0.478178	1.10656e+07
319	TG	TG 16:0_18:2_18:3 M+NH4 Atlas (E)	TG 52:5	C55H96O6	1	M+NH4	870.755		9.39	9.37	2.24577e+06	2.24077e+06	2.23278e+06	9.38	9.37	9.37	0.97	0.98	0.98	0.238885	2.23977e+06
317	TG	TG 16:1_18:2_18:3 M+NH4 Atlas (E)	TG 52:6	C55H94O6	1	M+NH4	868.738		9.13	9.12	281326	281351	271470	9.11	9.12	9.12	0.9	0.96	0.92	1.67319	278049
334	TG	TG 17:0_18:0_18:1 M+NH4 Atlas (E)	TG 53:1	C56H106O6	1	M+NH4	892.832		10.6	10.59	81417.7	77676	80435.5	10.6	10.59	10.59	0.89	0.88	0.89	1.98382	79843.1
332	TG	TG 17:0_18:1_18:1 M+NH4 Atlas (E)	TG 53:2	C56H104O6	1	M+NH4	890.817		10.35	10.34	591768	585090	586711	10.35	10.34	10.34	0.9	0.93	0.91	0.483796	587856
331	TG	TG 17:0_18:1_18:2 M+NH4 Atlas (E)	TG 53:3	C56H102O6	1	M+NH4	888.801		10.09	10.08	612223	630169	631872	10.07	10.08	10.08	0.97	0.98	0.98	1.4227	624754
330	TG	TG 17:1_18:1_18:2 M+NH4 Atlas (E)	TG 53:4	C56H100O6	1	M+NH4	886.785		9.81	9.81	371980	380288	376985	9.8	9.81	9.81	0.96	0.94	0.93	0.907387	376418
328	TG	TG 17:1_18:1_18:3 M+NH4 Atlas (E)	TG 53:5	C56H98O6	1	M+NH4	884.769		9.58	9.57	154916	153651	157491	9.57	9.56	9.57	0.77	0.78	0.81	1.02871	155353
342	TG	TG 18:0_18:0_18:1 M+NH4 Atlas (E)	TG 54:1	C57H108O6	1	M+NH4	906.848		10.77	10.76	609510	593675	574704	10.77	10.76	10.75	0.94	0.95	0.94	2.40095	592630
341	TG	TG 18:0_18:1_18:1 M+NH4 Atlas (E)	TG 54:2	C57H106O6	1	M+NH4	904.834		10.52	10.5	3759793	3.72189e+06	3.7674e+06	10.49	10.5	10.5	0.93	0.93	0.94	0.530738	3.74969e+06
339	TG	TG 18:1_18:1_18:1 M+NH4 Atlas (E)	TG 54:3	C57H104O6	1	M+NH4	902.819		10.26	10.25	7679019	7702495	7.58293e+06	10.24	10.25	10.25	0.94	0.94	0.94	0.675732	7.65481e+06
338	TG	TG 18:1_18:1_18:2 M+NH4 Atlas (E)	TG 54:4	C57H102O6	1	M+NH4	900.803		9.98	9.97	8029503	7851766	7918676	9.98	9.97	9.97	0.95	0.94	0.95	0.923894	7933315
337	TG	TG 18:1_18:2_18:2 M+NH4 Atlas (E)	TG 54:5	C57H100O6	1	M+NH4	898.787		9.71	9.7	6.23178e+06	6.27622e+06	6182539	9.69	9.7	9.7	0.96	0.97	0.96	0.614146	6.23018e+06
336	TG	TG 16:0_18:2_20:4 M+NH4 Atlas (E)	TG 54:6	C57H98O6	1	M+NH4	896.771		9.48	9.48	2.98131e+06	3031572	3060464	9.48	9.48	9.48	0.9	0.96	0.97	1.0813	3.02445e+06
335	TG	TG 18:2_18:2_18:3 M+NH4 Atlas (E)	TG 54:7	C57H96O6	1	M+NH4	894.754		9.21	9.21	513803	506770	513386	9.2	9.21	9.21	0.88	0.84	0.94	0.630017	511320
345	TG	TG 18:1_18:1_19:1 M+NH4 Atlas (E)	TG 55:3	C58H106O6	1	M+NH4	916.832		10.39	10.39	93429.5	90531.9	87664.8	10.38	10.39	10.39	0.81	0.79	0.79	2.59928	90542.1
344	TG	TG 18:1_18:2_19:1 M+NH4 Atlas (E)	TG 55:4	C58H104O6	1	M+NH4	914.815		10.14	10.15	109958	96998.7	69928.8	10.15	10.15	10.14	0.76	0.7	0.74	18.069	92295.1
352	TG	TG 16:0_18:2_22:0 M+NH4 Atlas (E)	TG 56:2	C59H110O6	1	M+NH4	932.863		10.79	10.77	182566	172358	172704	10.79	10.77	10.77	0.87	0.83	0.84	2.69087	175876
351	TG	TG 18:1_18:1_20:1 M+NH4 Atlas (E)	TG 56:3	C59H108O6	1	M+NH4	930.848		10.53	10.54	308693	303636	326240	10.53	10.54	10.54	0.96	0.98	0.99	3.09596	312856
350	TG	TG 18:0_18:0_20:4 M+NH4 Atlas (E)	TG 56:4	C59H106O6	1	M+NH4	928.83		10.3	10.27	735476	760226	639696	10.27	10.26	10.3	0.77	0.74	0.77	7.3021	711799
349	TG	TG 18:0_18:1_20:4 M+NH4 Atlas (E)	TG 56:5	C59H104O6	1	M+NH4	926.815		10.09	10.08	1407020	1.40126e+06	1396246	10.07	10.08	10.08	0.74	0.71	0.7	0.314089	1.40151e+06
348	TG	TG 16:1_18:0_22:5 M+NH4 Atlas (E)	TG 56:6	C59H102O6	1	M+NH4	924.801		9.88	9.86	1.68778e+06	1.72292e+06	1.69827e+06	9.87	9.86	9.86	0.88	0.94	0.9	0.864866	1.70299e+06
347	TG	TG 18:1_18:2_20:4 M+NH4 Atlas (E)	TG 56:7	C59H100O6	1	M+NH4	922.785		9.64	9.63	1.53453e+06	1.55992e+06	1.56162e+06	9.64	9.63	9.63	0.97	0.97	0.98	0.798222	1.55202e+06
346	TG	TG 18:2_18:2_20:4 M+NH4 Atlas (E)	TG 56:8	C59H98O6	1	M+NH4	920.769		9.39	9.39	495320	453428	498265	9.38	9.39	9.39	0.91	0.83	0.82	4.24544	482338
357	TG	TG 18:1_18:2_22:4 M+NH4 Atlas (E)	TG 58:7	C61H104O6	1	M+NH4	950.813		9.91	9.9	309583	307886	282640	9.89	9.9	9.9	0.73	0.83	0.79	4.10633	300037
356	TG	TG 18:1_18:2_22:5 M+NH4 Atlas (E)	TG 58:8	C61H102O6	1	M+NH4	948.801		9.75	9.72	319623	300271	341617	9.75	9.72	9.72	0.78	0.73	0.59	5.27021	320504
355	TG	TG 18:1_20:4_20:4 M+NH4 Atlas (E)	TG 58:9	C61H100O6	1	M+NH4	946.785		9.51	9.5	213906	198580	204392	9.49	9.5	9.5	0.9	0.88	0.86	3.07231	205626
MS2 features that passed manual curation:
group	class	compound	Sum Composition	formula	MS_level	adduct	precursor_m/z	fragment_m/z	RT (library)	RT	Fixed Pos 1	Fixed Pos 2	Fixed Pos 3	RT_Fixed Pos 1	RT_Fixed Pos 2	RT_Fixed Pos 3	score_Fixed Pos 1	score_Fixed Pos 2	score_Fixed Pos 3	RSD (%)	Mean Abundance
4	AcylCarn	Decanoylcarnitine M+H HMDB (E)	CAR 10:0	C17H33NO4	2	M+H	316.248	60.0801	0.51	0.52	1928.7	1586.7	2208.5	0.52	0.5	0.52	0.35	0.68	0.01	10.9647	11152.2
4	AcylCarn	Decanoylcarnitine M+H HMDB (E)	CAR 10:0	C17H33NO4	2	M+H	316.248	81.0695	0.51	0.52	435.6	114.3	1371.3	0.52	0.5	0.52	-0.14	0.06	0	13.3268	1907.97
4	AcylCarn	Decanoylcarnitine M+H HMDB (E)	CAR 10:0	C17H33NO4	2	M+H	316.248	85.0274	0.51	0.52	10835.8	9838	12782.7	0.52	0.5	0.52	0.07	0.28	0.35	27.7816	507.467
4	AcylCarn	Decanoylcarnitine M+H HMDB (E)	CAR 10:0	C17H33NO4	2	M+H	316.248	85.0744	0.51	0.52	180.9	248.7	241.3	0.52	0.5	0.52	0.11	0.4	0.11	13.5792	223.633
4	AcylCarn	Decanoylcarnitine M+H HMDB (E)	CAR 10:0	C17H33NO4	2	M+H	316.248	123.542	0.51	0.52	0	5.6	0	0.52	0.5	0.52	0	0.1	0	83.262	640.4
4	AcylCarn	Decanoylcarnitine M+H HMDB (E)	CAR 10:0	C17H33NO4	2	M+H	316.248	159.141	0.51	0.52	12.1	5.6	30.1	0.52	0.5	0.52	-0.12	-0.12	0.02	61.8751	216.733
4	AcylCarn	Decanoylcarnitine M+H HMDB (E)	CAR 10:0	C17H33NO4	2	M+H	316.248	160.993	0.51	0.52	404.4	146.6	99.2	0.52	0.5	0.52	0.1	0	0.36	65.0389	15.9333
4	AcylCarn	Decanoylcarnitine M+H HMDB (E)	CAR 10:0	C17H33NO4	2	M+H	316.248	257.173	0.51	0.52	703.7	439.9	378.8	0.52	0.5	0.52	0.27	0.43	0.7	141.421	1.86667
4	AcylCarn	Decanoylcarnitine M+H HMDB (E)	CAR 10:0	C17H33NO4	2	M+H	316.248	312.402	0.51	0.52	0	0	0	0.52	0.5	0.52	0	0	0	#DIV/0!	0
2	AcylCarn	CAR 10:1 M Atlas (E)	CAR 10:1	C17H32NO4	2	M	314.233	54.257	0.43	0.44	0	0	0	0.44	0.45	0.43	0	0	0	10.9748	10782.3
2	AcylCarn	CAR 10:1 M Atlas (E)	CAR 10:1	C17H32NO4	2	M	314.233	85.0293	0.43	0.44	10835.8	9307	12204.1	0.44	0.45	0.43	0.93	0.38	0.85	12.5513	10659.1
2	AcylCarn	CAR 10:1 M Atlas (E)	CAR 10:1	C17H32NO4	2	M	314.233	85.0474	0.43	0.44	10832.3	8940.8	12204.1	0.44	0.45	0.43	0.93	0.31	0.85	12.3039	218.967
2	AcylCarn	CAR 10:1 M Atlas (E)	CAR 10:1	C17H32NO4	2	M	314.233	85.069	0.43	0.44	180.9	239.4	236.6	0.44	0.45	0.43	0.86	0.74	0.9	71.3355	9.53333
2	AcylCarn	CAR 10:1 M Atlas (E)	CAR 10:1	C17H32NO4	2	M	314.233	105.972	0.43	0.44	13.2	15.4	0	0.44	0.45	0.43	0.33	-0.15	0	#DIV/0!	0
2	AcylCarn	CAR 10:1 M Atlas (E)	CAR 10:1	C17H32NO4	2	M	314.233	142.171	0.43	0.44	0	0	0	0.44	0.45	0.43	0	0	0	#DIV/0!	0
2	AcylCarn	CAR 10:1 M Atlas (E)	CAR 10:1	C17H32NO4	2	M	314.233	155.98	0.43	0.44	0	0	0	0.44	0.45	0.43	0	0	0	#DIV/0!	0
5	AcylCarn	CAR 12:1 M Atlas (E)	CAR 12:1	C19H36NO4	2	M	342.264	83.0849	0.65	0.67	176.4	0	189.2	0.66	0.67	0.67	0.12	0	-0.04	23.5621	5252.17
5	AcylCarn	CAR 12:1 M Atlas (E)	CAR 12:1	C19H36NO4	2	M	342.264	85.0279	0.65	0.67	5179.8	6802.7	3774	0.66	0.67	0.67	0.61	0.26	-0.06	97.7186	431.2
5	AcylCarn	CAR 12:1 M Atlas (E)	CAR 12:1	C19H36NO4	2	M	342.264	85.6718	0.65	0.67	0	0	0	0.66	0.67	0.67	0	0	0	70.8406	121.867
5	AcylCarn	CAR 12:1 M Atlas (E)	CAR 12:1	C19H36NO4	2	M	342.264	122.103	0.65	0.67	240.1	0	0	0.66	0.67	0.67	-0.19	0	0	141.421	80.0333
5	AcylCarn	CAR 12:1 M Atlas (E)	CAR 12:1	C19H36NO4	2	M	342.264	265.197	0.65	0.67	17.3	0	0	0.66	0.67	0.67	0.06	0	0	141.421	5.76667
5	AcylCarn	CAR 12:1 M Atlas (E)	CAR 12:1	C19H36NO4	2	M	342.264	283.19	0.65	0.67	1020.1	57.9	215.6	0.66	0.67	0.67	0.26	0.45	0.58	141.421	5.46667
5	AcylCarn	CAR 12:1 M Atlas (E)	CAR 12:1	C19H36NO4	2	M	342.264	316.177	0.65	0.67	0	16.4	0	0.66	0.67	0.67	0	-0.01	0	#DIV/0!	0
5	AcylCarn	CAR 12:1 M Atlas (E)	CAR 12:1	C19H36NO4	2	M	342.264	325.052	0.65	0.67	0	0	0	0.66	0.67	0.67	0	0	0	#DIV/0!	0
11	AcylCarn	AcylCarnitine 14:1 M+H SLING_MRM (E)	CAR 14:1	C21H39N1O4	2	M+H	370.295	60.0812	1.11	1.08	357.6	379.4	895.4	1.1	1.08	1.08	-0.12	0.38	0.2	34.4395	1886.97
11	AcylCarn	AcylCarnitine 14:1 M+H SLING_MRM (E)	CAR 14:1	C21H39N1O4	2	M+H	370.295	85.0284	1.11	1.08	1181.1	1730.2	2749.6	1.1	1.08	1.08	-0.13	0.27	0.48	56.4949	602.367
11	AcylCarn	AcylCarnitine 14:1 M+H SLING_MRM (E)	CAR 14:1	C21H39N1O4	2	M+H	370.295	88.1109	1.11	1.08	151.4	973.4	682.3	1.1	1.08	1.08	-0.32	0.63	0.24	45.6768	544.133
11	AcylCarn	AcylCarnitine 14:1 M+H SLING_MRM (E)	CAR 14:1	C21H39N1O4	2	M+H	370.295	109.102	1.11	1.08	904.8	284.3	261.8	1.1	1.08	1.08	0.2	-0.34	-0.26	61.6069	483.633
11	AcylCarn	AcylCarnitine 14:1 M+H SLING_MRM (E)	CAR 14:1	C21H39N1O4	2	M+H	370.295	120.983	1.11	1.08	129.1	137	384.2	1.1	1.08	1.08	0.1	0.38	0.34	54.6381	216.767
11	AcylCarn	AcylCarnitine 14:1 M+H SLING_MRM (E)	CAR 14:1	C21H39N1O4	2	M+H	370.295	144.101	1.11	1.08	164.1	0	0	1.1	1.08	1.08	-0.19	0	0	141.421	54.7
11	AcylCarn	AcylCarnitine 14:1 M+H SLING_MRM (E)	CAR 14:1	C21H39N1O4	2	M+H	370.295	149.131	1.11	1.08	16.5	16.9	74.4	1.1	1.08	1.08	-0.13	-0.06	0.2	75.6972	35.9333
11	AcylCarn	AcylCarnitine 14:1 M+H SLING_MRM (E)	CAR 14:1	C21H39N1O4	2	M+H	370.295	192.186	1.11	1.08	0	0	0	1.1	1.08	1.08	0	0	0	#DIV/0!	0
11	AcylCarn	AcylCarnitine 14:1 M+H SLING_MRM (E)	CAR 14:1	C21H39N1O4	2	M+H	370.295	197.131	1.11	1.08	0	0	0	1.1	1.08	1.08	0	0	0	#DIV/0!	0
15	AcylCarn	CAR 16:0 M Atlas (E)	CAR 16:0	C23H46NO4	2	M	400.342	61.1931	1.92	1.9	0	0	0	1.9	1.9	1.9	0	0	0	3.65839	70182.8
15	AcylCarn	CAR 16:0 M Atlas (E)	CAR 16:0	C23H46NO4	2	M	400.342	83.0852	1.92	1.9	453.7	942.3	786.6	1.9	1.9	1.9	0.05	0.76	0.57	28.0119	727.533
15	AcylCarn	CAR 16:0 M Atlas (E)	CAR 16:0	C23H46NO4	2	M	400.342	85.0298	1.92	1.9	67341.2	69646	73561.3	1.9	1.9	1.9	0.99	0.94	0.99	45.3152	38.6667
15	AcylCarn	CAR 16:0 M Atlas (E)	CAR 16:0	C23H46NO4	2	M	400.342	85.5269	1.92	1.9	47.5	54.3	14.2	1.9	1.9	1.9	-0.03	0.41	0.15	141.421	20.6333
15	AcylCarn	CAR 16:0 M Atlas (E)	CAR 16:0	C23H46NO4	2	M	400.342	222.212	1.92	1.9	0	61.9	0	1.9	1.9	1.9	0	0.59	0	#DIV/0!	0
15	AcylCarn	CAR 16:0 M Atlas (E)	CAR 16:0	C23H46NO4	2	M	400.342	259.747	1.92	1.9	0	0	0	1.9	1.9	1.9	0	0	0	#DIV/0!	0
15	AcylCarn	CAR 16:0 M Atlas (E)	CAR 16:0	C23H46NO4	2	M	400.342	286.163	1.92	1.9	0	0	0	1.9	1.9	1.9	0	0	0	#DIV/0!	0
15	AcylCarn	CAR 16:0 M Atlas (E)	CAR 16:0	C23H46NO4	2	M	400.342	393.071	1.92	1.9	0	0	0	1.9	1.9	1.9	0	0	0	#DIV/0!	0
16	AcylCarn	AcylCarnitine 16:0-d3 [ISTD] M+H SLING_MRM (E)	CAR 16:0-d3	C23H42D3N1O4	2	M+H	403.361	63.0996	1.92	1.9	9800.7	9941	14117.8	1.9	1.9	1.9	0.98	0.92	0.87	3.88085	69588.3
16	AcylCarn	AcylCarnitine 16:0-d3 [ISTD] M+H SLING_MRM (E)	CAR 16:0-d3	C23H42D3N1O4	2	M+H	403.361	85.029	1.92	1.9	66591.9	69035.6	73137.4	1.9	1.9	1.9	0.99	0.98	0.98	17.7455	11286.5
16	AcylCarn	AcylCarnitine 16:0-d3 [ISTD] M+H SLING_MRM (E)	CAR 16:0-d3	C23H42D3N1O4	2	M+H	403.361	116.491	1.92	1.9	0	0	0	1.9	1.9	1.9	0	0	0	16.1549	10570.5
16	AcylCarn	AcylCarnitine 16:0-d3 [ISTD] M+H SLING_MRM (E)	CAR 16:0-d3	C23H42D3N1O4	2	M+H	403.361	129.08	1.92	1.9	0	6.1	0	1.9	1.9	1.9	0	0.66	0	26.1489	3878.37
16	AcylCarn	AcylCarnitine 16:0-d3 [ISTD] M+H SLING_MRM (E)	CAR 16:0-d3	C23H42D3N1O4	2	M+H	403.361	149.101	1.92	1.9	186.4	316	92.7	1.9	1.9	1.9	-0.11	0.56	0.64	46.1538	198.367
16	AcylCarn	AcylCarnitine 16:0-d3 [ISTD] M+H SLING_MRM (E)	CAR 16:0-d3	C23H42D3N1O4	2	M+H	403.361	239.24	1.92	1.9	3483.8	5269.8	2881.5	1.9	1.9	1.9	0.79	0.97	0.75	141.421	2.03333
16	AcylCarn	AcylCarnitine 16:0-d3 [ISTD] M+H SLING_MRM (E)	CAR 16:0-d3	C23H42D3N1O4	2	M+H	403.361	341.268	1.92	1.9	8959.1	12934	9818.5	1.9	1.9	1.9	0.84	0.99	0.93	#DIV/0!	0
16	AcylCarn	AcylCarnitine 16:0-d3 [ISTD] M+H SLING_MRM (E)	CAR 16:0-d3	C23H42D3N1O4	2	M+H	403.361	345.386	1.92	1.9	0	0	0	1.9	1.9	1.9	0	0	0	#DIV/0!	0
21	AcylCarn	AcylCarnitine 18:0 M+H SLING_MRM (E)	CAR 18:0	C25H49N1O4	2	M+H	428.373	57.6765	2.44	2.36	0	0	0	2.37	2.36	2.36	0	0	0	33.5612	1241.57
21	AcylCarn	AcylCarnitine 18:0 M+H SLING_MRM (E)	CAR 18:0	C25H49N1O4	2	M+H	428.373	76.8152	2.44	2.36	0	0	0	2.37	2.36	2.36	0	0	0	74.9676	216.233
21	AcylCarn	AcylCarnitine 18:0 M+H SLING_MRM (E)	CAR 18:0	C25H49N1O4	2	M+H	428.373	85.0305	2.44	2.36	1539.7	652.3	1532.7	2.37	2.36	2.36	0.63	0.92	0.62	69.2738	25.2
21	AcylCarn	AcylCarnitine 18:0 M+H SLING_MRM (E)	CAR 18:0	C25H49N1O4	2	M+H	428.373	85.0526	2.44	2.36	22	5.6	48	2.37	2.36	2.36	0.33	0.57	0.49	#DIV/0!	0
21	AcylCarn	AcylCarnitine 18:0 M+H SLING_MRM (E)	CAR 18:0	C25H49N1O4	2	M+H	428.373	141.09	2.44	2.36	258.4	0	390.3	2.37	2.36	2.36	0.31	0	0.67	#DIV/0!	0
21	AcylCarn	AcylCarnitine 18:0 M+H SLING_MRM (E)	CAR 18:0	C25H49N1O4	2	M+H	428.373	245.675	2.44	2.36	0	0	0	2.37	2.36	2.36	0	0	0	#DIV/0!	0
21	AcylCarn	AcylCarnitine 18:0 M+H SLING_MRM (E)	CAR 18:0	C25H49N1O4	2	M+H	428.373	286.319	2.44	2.36	0	0	0	2.37	2.36	2.36	0	0	0	#DIV/0!	0
21	AcylCarn	AcylCarnitine 18:0 M+H SLING_MRM (E)	CAR 18:0	C25H49N1O4	2	M+H	428.373	325.72	2.44	2.36	0	0	0	2.37	2.36	2.36	0	0	0	#DIV/0!	0
21	AcylCarn	AcylCarnitine 18:0 M+H SLING_MRM (E)	CAR 18:0	C25H49N1O4	2	M+H	428.373	343.973	2.44	2.36	0	0	0	2.37	2.36	2.36	0	0	0	#DIV/0!	0
20	AcylCarn	Oleoyl-L-Carnitine M+H MSDIAL (E)	CAR 18:1	C25H47NO4, C25H48NO4	2	M+H	426.358	60.0808	2.03	2.03	997.5	304.1	1352.3	2.03	2.03	2.03	0.92	0.45	0.74	39.7708	2405.03
20	AcylCarn	Oleoyl-L-Carnitine M+H MSDIAL (E)	CAR 18:1	C25H47NO4, C25H48NO4	2	M+H	426.358	85.0285	2.03	2.03	1319.7	3646.9	2248.5	2.03	2.03	2.03	0.24	0.68	0.89	49.2073	884.633
20	AcylCarn	Oleoyl-L-Carnitine M+H MSDIAL (E)	CAR 18:1	C25H47NO4, C25H48NO4	2	M+H	426.358	130.086	2.03	2.03	22	0	0	2.03	2.03	2.03	-0.01	0	0	30.795	410.567
20	AcylCarn	Oleoyl-L-Carnitine M+H MSDIAL (E)	CAR 18:1	C25H47NO4, C25H48NO4	2	M+H	426.358	144.1	2.03	2.03	0	301.4	0	2.03	2.03	2.03	0	0.71	0	75.7928	311.5
20	AcylCarn	Oleoyl-L-Carnitine M+H MSDIAL (E)	CAR 18:1	C25H47NO4, C25H48NO4	2	M+H	426.358	149.134	2.03	2.03	443.5	241.9	546.3	2.03	2.03	2.03	-0.22	-0.24	-0.06	48.2983	280.333
20	AcylCarn	Oleoyl-L-Carnitine M+H MSDIAL (E)	CAR 18:1	C25H47NO4, C25H48NO4	2	M+H	426.358	255.161	2.03	2.03	469.2	213.2	158.6	2.03	2.03	2.03	0.22	0.66	0.5	72.4173	249.2
20	AcylCarn	Oleoyl-L-Carnitine M+H MSDIAL (E)	CAR 18:1	C25H47NO4, C25H48NO4	2	M+H	426.358	265.252	2.03	2.03	641.5	190.5	102.5	2.03	2.03	2.03	0.34	0.66	0.5	141.421	100.467
20	AcylCarn	Oleoyl-L-Carnitine M+H MSDIAL (E)	CAR 18:1	C25H47NO4, C25H48NO4	2	M+H	426.358	269.177	2.03	2.03	326.1	421.5	0	2.03	2.03	2.03	-0.07	0.36	0	141.421	7.33333
20	AcylCarn	Oleoyl-L-Carnitine M+H MSDIAL (E)	CAR 18:1	C25H47NO4, C25H48NO4	2	M+H	426.358	283.191	2.03	2.03	0	0	12.5	2.03	2.03	2.03	0	0	0	141.421	4.16667
20	AcylCarn	Oleoyl-L-Carnitine M+H MSDIAL (E)	CAR 18:1	C25H47NO4, C25H48NO4	2	M+H	426.358	285.146	2.03	2.03	0	0	0	2.03	2.03	2.03	0	0	0	#DIV/0!	0
69	CE	CE 18:2 (Targeted) M+NH4 (E) (E)	CE 18:2		2	M+NH4	666.618	112.123	10.07	10.06	160.5	0	6.2	10.07	10.06	10.06	-0.22	0	0.47	2.59452	122059
69	CE	CE 18:2 (Targeted) M+NH4 (E) (E)	CE 18:2		2	M+NH4	666.618	161.132	10.07	10.06	6819.1	5112.3	4480.3	10.07	10.06	10.06	0.86	0.94	0.91	3.03987	43837.8
69	CE	CE 18:2 (Targeted) M+NH4 (E) (E)	CE 18:2		2	M+NH4	666.618	189.164	10.07	10.06	3507.4	2951.9	2779.6	10.07	10.06	10.06	0.81	0.68	0.89	18.0575	5470.57
69	CE	CE 18:2 (Targeted) M+NH4 (E) (E)	CE 18:2		2	M+NH4	666.618	203.179	10.07	10.06	2060.2	1723.2	2540.9	10.07	10.06	10.06	0.61	0.87	0.92	9.36792	4461.53
69	CE	CE 18:2 (Targeted) M+NH4 (E) (E)	CE 18:2		2	M+NH4	666.618	229.199	10.07	10.06	1600.5	804.4	2808.1	10.07	10.06	10.06	0.72	0.66	0.86	16.4997	3728.07
69	CE	CE 18:2 (Targeted) M+NH4 (E) (E)	CE 18:2		2	M+NH4	666.618	243.211	10.07	10.06	2878.2	4313.8	3992.2	10.07	10.06	10.06	0.48	0.93	0.88	10.0839	3079.63
69	CE	CE 18:2 (Targeted) M+NH4 (E) (E)	CE 18:2		2	M+NH4	666.618	259.238	10.07	10.06	5018.2	4011.1	4355.3	10.07	10.06	10.06	0.57	0.84	0.89	15.9166	2108.1
69	CE	CE 18:2 (Targeted) M+NH4 (E) (E)	CE 18:2		2	M+NH4	666.618	369.352	10.07	10.06	122983	125392	117802	10.07	10.06	10.06	0.96	0.97	0.97	62.0503	22251.4
69	CE	CE 18:2 (Targeted) M+NH4 (E) (E)	CE 18:2		2	M+NH4	666.618	369.362	10.07	10.06	41275.8	16547.6	8930.7	10.07	10.06	10.06	0.59	0.13	0.21	47.4048	1737.67
69	CE	CE 18:2 (Targeted) M+NH4 (E) (E)	CE 18:2		2	M+NH4	666.618	370.355	10.07	10.06	44205.7	45254.5	42053.1	10.07	10.06	10.06	0.93	0.96	0.98	133.609	55.5667
68	CE	CE 18:3 M+NH4 Atlas (E)	CE 18:3	C45H74O2	2	M+NH4	664.603	88.1111	9.76	9.75	13952	12917.2	10436.5	9.75	9.76	9.75	0.57	0.4	0.47	11.8623	12435.2
68	CE	CE 18:3 M+NH4 Atlas (E)	CE 18:3	C45H74O2	2	M+NH4	664.603	121.101	9.76	9.75	0	584	0	9.75	9.76	9.75	0	0.66	0	4.96638	8539.73
68	CE	CE 18:3 M+NH4 Atlas (E)	CE 18:3	C45H74O2	2	M+NH4	664.603	139.075	9.76	9.75	261	34.8	171.5	9.75	9.76	9.75	-0.16	-0.16	0.42	17.0673	1433.87
68	CE	CE 18:3 M+NH4 Atlas (E)	CE 18:3	C45H74O2	2	M+NH4	664.603	179.181	9.76	9.75	189.3	689.3	124.3	9.75	9.76	9.75	0.28	0.25	0.28	75.5075	334.3
68	CE	CE 18:3 M+NH4 Atlas (E)	CE 18:3	C45H74O2	2	M+NH4	664.603	233.229	9.76	9.75	135.5	108.5	304	9.75	9.76	9.75	0.13	0	0.61	56.6464	330.1
68	CE	CE 18:3 M+NH4 Atlas (E)	CE 18:3	C45H74O2	2	M+NH4	664.603	243.21	9.76	9.75	283.3	578.9	128.1	9.75	9.76	9.75	-0.09	-0.02	0.37	141.421	194.667
68	CE	CE 18:3 M+NH4 Atlas (E)	CE 18:3	C45H74O2	2	M+NH4	664.603	261.253	9.76	9.75	0	0	38.1	9.75	9.76	9.75	0	0	-0.04	47.3545	182.667
68	CE	CE 18:3 M+NH4 Atlas (E)	CE 18:3	C45H74O2	2	M+NH4	664.603	369.352	9.76	9.75	7941.1	8806.8	8871.3	9.75	9.76	9.75	0.97	0.66	0.81	59.7133	155.767
68	CE	CE 18:3 M+NH4 Atlas (E)	CE 18:3	C45H74O2	2	M+NH4	664.603	369.366	9.76	9.75	1682.1	1100.9	1518.6	9.75	9.76	9.75	0.84	0.61	0.7	141.421	22.6667
68	CE	CE 18:3 M+NH4 Atlas (E)	CE 18:3	C45H74O2	2	M+NH4	664.603	646.583	9.76	9.75	0	68	0	9.75	9.76	9.75	0	-0.22	0	141.421	12.7
81	CE	CE 20:3 (Targeted) M+NH4 (E) (E)	CE 20:3		2	M+NH4	692.633	59.0601	10.13	10.14	6662.9	11094.3	11474.5	10.13	10.14	10.14	0.31	0.33	-0.25	22.4152	9743.9
81	CE	CE 20:3 (Targeted) M+NH4 (E) (E)	CE 20:3		2	M+NH4	692.633	111.116	10.13	10.14	375.4	0	280.2	10.13	10.14	10.14	-0.17	0	-0.17	18.9268	8017.57
81	CE	CE 20:3 (Targeted) M+NH4 (E) (E)	CE 20:3		2	M+NH4	692.633	161.131	10.13	10.14	0	229.5	286.1	10.13	10.14	10.14	0	0.31	0.41	20.6614	2529.23
81	CE	CE 20:3 (Targeted) M+NH4 (E) (E)	CE 20:3		2	M+NH4	692.633	219.209	10.13	10.14	17.1	0	264.5	10.13	10.14	10.14	-0.01	0	0.75	27.7805	1167.53
81	CE	CE 20:3 (Targeted) M+NH4 (E) (E)	CE 20:3		2	M+NH4	692.633	221.227	10.13	10.14	0	0	8.6	10.13	10.14	10.14	0	0	-0.1	72.9129	218.533
81	CE	CE 20:3 (Targeted) M+NH4 (E) (E)	CE 20:3		2	M+NH4	692.633	249.258	10.13	10.14	0	0	0	10.13	10.14	10.14	0	0	0	138.337	200.967
81	CE	CE 20:3 (Targeted) M+NH4 (E) (E)	CE 20:3		2	M+NH4	692.633	259.24	10.13	10.14	8.8	0	594.1	10.13	10.14	10.14	-0.03	0	0.7	71.9775	171.867
81	CE	CE 20:3 (Targeted) M+NH4 (E) (E)	CE 20:3		2	M+NH4	692.633	369.351	10.13	10.14	6302.6	7757.8	9992.3	10.13	10.14	10.14	0.87	0.96	0.92	128.755	93.8667
81	CE	CE 20:3 (Targeted) M+NH4 (E) (E)	CE 20:3		2	M+NH4	692.633	369.366	10.13	10.14	953.4	923.3	1625.9	10.13	10.14	10.14	0.95	0.81	0.55	141.421	2.86667
81	CE	CE 20:3 (Targeted) M+NH4 (E) (E)	CE 20:3		2	M+NH4	692.633	370.356	10.13	10.14	3078.5	2682.8	1826.4	10.13	10.14	10.14	0.64	0.85	0.54	#DIV/0!	0
78	CE	CE 20:4 (Targeted) M+NH4 (E) (E)	CE 20:4		2	M+NH4	690.618	135.116	9.87	9.86	425.9	128	173.4	9.87	9.86	9.86	0.6	0.3	-0.01	7.24188	25140.3
78	CE	CE 20:4 (Targeted) M+NH4 (E) (E)	CE 20:4		2	M+NH4	690.618	147.119	9.87	9.86	1271	567.7	0	9.87	9.86	9.86	0.9	0.7	0	8.74406	7026.9
78	CE	CE 20:4 (Targeted) M+NH4 (E) (E)	CE 20:4		2	M+NH4	690.618	161.133	9.87	9.86	963.1	862.5	781.3	9.87	9.86	9.86	0.51	0.32	0.12	12.2463	1144
78	CE	CE 20:4 (Targeted) M+NH4 (E) (E)	CE 20:4		2	M+NH4	690.618	175.148	9.87	9.86	485.7	560.6	1179.9	9.87	9.86	9.86	0.6	0.58	0.22	8.55732	868.967
78	CE	CE 20:4 (Targeted) M+NH4 (E) (E)	CE 20:4		2	M+NH4	690.618	189.161	9.87	9.86	473.2	162.1	551.6	9.87	9.86	9.86	0.77	0.76	0.82	25.4909	426.1
78	CE	CE 20:4 (Targeted) M+NH4 (E) (E)	CE 20:4		2	M+NH4	690.618	203.182	9.87	9.86	504.2	272.5	501.6	9.87	9.86	9.86	0.69	0.67	0.85	41.9236	742.067
78	CE	CE 20:4 (Targeted) M+NH4 (E) (E)	CE 20:4		2	M+NH4	690.618	243.211	9.87	9.86	960.9	1301.1	1170	9.87	9.86	9.86	0.79	0.21	0.93	84.8208	612.9
78	CE	CE 20:4 (Targeted) M+NH4 (E) (E)	CE 20:4		2	M+NH4	690.618	313.288	9.87	9.86	0	6.7	0	9.87	9.86	9.86	0	-0.18	0	42.5157	395.633
78	CE	CE 20:4 (Targeted) M+NH4 (E) (E)	CE 20:4		2	M+NH4	690.618	369.351	9.87	9.86	26625.7	22576.3	26219	9.87	9.86	9.86	0.97	0.95	0.9	54.0552	242.433
78	CE	CE 20:4 (Targeted) M+NH4 (E) (E)	CE 20:4		2	M+NH4	690.618	370.354	9.87	9.86	6206.7	7685.5	7188.5	9.87	9.86	9.86	0.95	0.92	0.96	141.421	2.23333
75	CE	CE 20:5 M+NH4 SLING_MRM (E)	CE 20:5	C47H74O2	2	M+NH4	688.602	59.0598	9.55	9.55	8074.3	9633	7452.2	9.55	9.56	9.53	0.07	0.31	-0.2	5.46407	17162.2
75	CE	CE 20:5 M+NH4 SLING_MRM (E)	CE 20:5	C47H74O2	2	M+NH4	688.602	59.132	9.55	9.55	47.1	13.6	37	9.55	9.56	9.53	0.01	0.07	-0.21	7.45082	14060.2
75	CE	CE 20:5 M+NH4 SLING_MRM (E)	CE 20:5	C47H74O2	2	M+NH4	688.602	88.1131	9.55	9.55	15953.6	17293.7	18239.3	9.55	9.56	9.53	-0.08	0.8	-0.38	10.9374	8386.5
75	CE	CE 20:5 M+NH4 SLING_MRM (E)	CE 20:5	C47H74O2	2	M+NH4	688.602	102.129	9.55	9.55	15083.7	12620.8	14476.1	9.55	9.56	9.53	0.28	-0.27	-0.61	16.9542	7901.27
75	CE	CE 20:5 M+NH4 SLING_MRM (E)	CE 20:5	C47H74O2	2	M+NH4	688.602	343.157	9.55	9.55	0	0	462	9.55	9.56	9.53	0	0	-0.32	141.421	154
75	CE	CE 20:5 M+NH4 SLING_MRM (E)	CE 20:5	C47H74O2	2	M+NH4	688.602	369.354	9.55	9.55	6010.1	8750	8943.7	9.55	9.56	9.53	0.87	0.98	0.86	43.0839	32.5667
75	CE	CE 20:5 M+NH4 SLING_MRM (E)	CE 20:5	C47H74O2	2	M+NH4	688.602	535.389	9.55	9.55	0	0	0	9.55	9.56	9.53	0	0	0	#DIV/0!	0
75	CE	CE 20:5 M+NH4 SLING_MRM (E)	CE 20:5	C47H74O2	2	M+NH4	688.602	611.468	9.55	9.55	0	0	0	9.55	9.56	9.53	0	0	0	#DIV/0!	0
94	CE	CE 22:6 (Targeted) M+NH4 (E) (E)	CE 22:6		2	M+NH4	714.618	59.06	9.72	9.72	6142.5	6972.9	7172.9	9.71	9.72	9.72	0.05	-0.19	-0.17	3.72294	20226.3
94	CE	CE 22:6 (Targeted) M+NH4 (E) (E)	CE 22:6		2	M+NH4	714.618	135.116	9.72	9.72	494.3	1207.6	580.3	9.71	9.72	9.72	0.58	0.82	0.59	17.1754	6942.87
94	CE	CE 22:6 (Targeted) M+NH4 (E) (E)	CE 22:6		2	M+NH4	714.618	147.118	9.72	9.72	395.8	699.2	348.1	9.71	9.72	9.72	0.12	0.37	0.54	6.59686	6762.77
94	CE	CE 22:6 (Targeted) M+NH4 (E) (E)	CE 22:6		2	M+NH4	714.618	205.196	9.72	9.72	239.7	0	0	9.71	9.72	9.72	-0.13	0	0	57.4565	3333.13
94	CE	CE 22:6 (Targeted) M+NH4 (E) (E)	CE 22:6		2	M+NH4	714.618	259.241	9.72	9.72	461.3	523.6	0	9.71	9.72	9.72	0.61	0.5	0	41.7922	760.733
94	CE	CE 22:6 (Targeted) M+NH4 (E) (E)	CE 22:6		2	M+NH4	714.618	273.26	9.72	9.72	238.6	493.8	103.4	9.71	9.72	9.72	0.48	0.48	-0.21	32.3244	481.033
94	CE	CE 22:6 (Targeted) M+NH4 (E) (E)	CE 22:6		2	M+NH4	714.618	285.244	9.72	9.72	0	0	0	9.71	9.72	9.72	0	0	0	71.1338	328.3
94	CE	CE 22:6 (Targeted) M+NH4 (E) (E)	CE 22:6		2	M+NH4	714.618	369.353	9.72	9.72	19182.4	20930.5	20566.1	9.71	9.72	9.72	0.95	0.92	0.93	58.1014	278.6
94	CE	CE 22:6 (Targeted) M+NH4 (E) (E)	CE 22:6		2	M+NH4	714.618	369.364	9.72	9.72	1919	6040.6	2039.8	9.71	9.72	9.72	0.88	0.24	0.94	141.421	79.9
94	CE	CE 22:6 (Targeted) M+NH4 (E) (E)	CE 22:6		2	M+NH4	714.618	370.354	9.72	9.72	8127.2	5311	7390.4	9.71	9.72	9.72	0.92	0.9	0.93	#DIV/0!	0
45	Cer	Cer 18:1;2O/16:1 M+H Atlas (E)	Cer 34:2	C34H65NO3	2	M+H	536.504	67.0539	4.55	4.54	0	0	0	4.56	4.54	4.54	0	0	0	9.44354	5266.77
45	Cer	Cer 18:1;2O/16:1 M+H Atlas (E)	Cer 34:2	C34H65NO3	2	M+H	536.504	95.0877	4.55	4.54	152.3	619	205.1	4.56	4.54	4.54	-0.05	-0.04	0.1	23.8271	736.8
45	Cer	Cer 18:1;2O/16:1 M+H Atlas (E)	Cer 34:2	C34H65NO3	2	M+H	536.504	109.102	4.55	4.54	840.4	880.4	489.6	4.56	4.54	4.54	0.28	0.68	-0.34	12.5078	178
45	Cer	Cer 18:1;2O/16:1 M+H Atlas (E)	Cer 34:2	C34H65NO3	2	M+H	536.504	252.271	4.55	4.54	184.8	2045.5	45.4	4.56	4.54	4.54	0.03	0.28	0.1	32.7712	1187.57
45	Cer	Cer 18:1;2O/16:1 M+H Atlas (E)	Cer 34:2	C34H65NO3	2	M+H	536.504	264.271	4.55	4.54	4939.5	5969.6	4891.2	4.56	4.54	4.54	0.01	-0.24	-0.12	120.197	758.567
45	Cer	Cer 18:1;2O/16:1 M+H Atlas (E)	Cer 34:2	C34H65NO3	2	M+H	536.504	264.302	4.55	4.54	202.8	182.4	148.8	4.56	4.54	4.54	0.11	-0.26	-0.24	64.1158	325.467
45	Cer	Cer 18:1;2O/16:1 M+H Atlas (E)	Cer 34:2	C34H65NO3	2	M+H	536.504	265.274	4.55	4.54	644.3	1535.6	1382.8	4.56	4.54	4.54	-0.01	-0.22	-0.34	54.0321	150.933
45	Cer	Cer 18:1;2O/16:1 M+H Atlas (E)	Cer 34:2	C34H65NO3	2	M+H	536.504	476.311	4.55	4.54	0	9.2	0	4.56	4.54	4.54	0	0.48	0	141.421	3.06667
45	Cer	Cer 18:1;2O/16:1 M+H Atlas (E)	Cer 34:2	C34H65NO3	2	M+H	536.504	483.2	4.55	4.54	0	0	0	4.56	4.54	4.54	0	0	0	#DIV/0!	0
45	Cer	Cer 18:1;2O/16:1 M+H Atlas (E)	Cer 34:2	C34H65NO3	2	M+H	536.504	518.497	4.55	4.54	85.5	101.4	265.9	4.56	4.54	4.54	-0.26	0.81	0.51	#DIV/0!	0
25	DeoxyCer	Cer m18:1/12:0 [SphB] [ISTD] M+H SLING_MRM (E)	Cer m30:1	C30H59N1O2	2	M+H	466.461	55.0548	4.56	4.56	47.8	0	0	4.58	4.56	4.56	0.48	0	0	7.82212	22581
25	DeoxyCer	Cer m18:1/12:0 [SphB] [ISTD] M+H SLING_MRM (E)	Cer m30:1	C30H59N1O2	2	M+H	466.461	70.0654	4.56	4.56	171.5	0	0	4.58	4.56	4.56	0.48	0	0	15.6502	6523.3
25	DeoxyCer	Cer m18:1/12:0 [SphB] [ISTD] M+H SLING_MRM (E)	Cer m30:1	C30H59N1O2	2	M+H	466.461	198.222	4.56	4.56	0	0	0	4.58	4.56	4.56	0	0	0	10.308	2296.8
25	DeoxyCer	Cer m18:1/12:0 [SphB] [ISTD] M+H SLING_MRM (E)	Cer m30:1	C30H59N1O2	2	M+H	466.461	200.202	4.56	4.56	202.2	0	241.1	4.58	4.56	4.56	0.69	0	0.64	9.13931	584.767
25	DeoxyCer	Cer m18:1/12:0 [SphB] [ISTD] M+H SLING_MRM (E)	Cer m30:1	C30H59N1O2	2	M+H	466.461	266.284	4.56	4.56	25076.8	21244.2	21421.9	4.58	4.56	4.56	0.93	0.96	0.98	19.1008	542.167
25	DeoxyCer	Cer m18:1/12:0 [SphB] [ISTD] M+H SLING_MRM (E)	Cer m30:1	C30H59N1O2	2	M+H	466.461	266.294	4.56	4.56	15292	9238.1	3896.1	4.58	4.56	4.56	0.75	0.72	0.32	49.1312	9475.4
25	DeoxyCer	Cer m18:1/12:0 [SphB] [ISTD] M+H SLING_MRM (E)	Cer m30:1	C30H59N1O2	2	M+H	466.461	266.322	4.56	4.56	639.1	512.1	603.1	4.58	4.56	4.56	0.97	0.94	0.97	71.5227	147.767
25	DeoxyCer	Cer m18:1/12:0 [SphB] [ISTD] M+H SLING_MRM (E)	Cer m30:1	C30H59N1O2	2	M+H	466.461	266.369	4.56	4.56	504	683.7	438.8	4.58	4.56	4.56	0.9	0.96	0.92	141.421	57.1667
25	DeoxyCer	Cer m18:1/12:0 [SphB] [ISTD] M+H SLING_MRM (E)	Cer m30:1	C30H59N1O2	2	M+H	466.461	267.288	4.56	4.56	7764.3	6541.8	5263.8	4.58	4.56	4.56	0.87	0.93	0.88	141.421	15.9333
25	DeoxyCer	Cer m18:1/12:0 [SphB] [ISTD] M+H SLING_MRM (E)	Cer m30:1	C30H59N1O2	2	M+H	466.461	448.451	4.56	4.56	2339.9	2562.8	1987.7	4.58	4.56	4.56	0.94	0.65	0.78	#DIV/0!	0
60	DeoxyCer	Cer m18:2/24:0 M+H SLING_MRM (E)	Cer m42:2	C42H81N1O2	2	M+H	632.633	95.0859	7.95	7.93	106.7	527.1	1306.3	7.93	7.93	7.93	-0.31	0.27	0.75	2.46546	37479.4
60	DeoxyCer	Cer m18:2/24:0 M+H SLING_MRM (E)	Cer m42:2	C42H81N1O2	2	M+H	632.633	109.065	7.95	7.93	0	0	0	7.93	7.93	7.93	0	0	0	14.9749	7069.93
60	DeoxyCer	Cer m18:2/24:0 M+H SLING_MRM (E)	Cer m42:2	C42H81N1O2	2	M+H	632.633	205.195	7.95	7.93	0	32	558.4	7.93	7.93	7.93	0	0.12	0.08	9.11955	5772.27
60	DeoxyCer	Cer m18:2/24:0 M+H SLING_MRM (E)	Cer m42:2	C42H81N1O2	2	M+H	632.633	252.267	7.95	7.93	3351.5	2354.4	3023.3	7.93	7.93	7.93	0.87	0.77	0.77	3.26146	5662.03
60	DeoxyCer	Cer m18:2/24:0 M+H SLING_MRM (E)	Cer m42:2	C42H81N1O2	2	M+H	632.633	264.268	7.95	7.93	36305.2	37569.9	38563.2	7.93	7.93	7.93	0.92	0.97	0.94	14.2594	2909.73
60	DeoxyCer	Cer m18:2/24:0 M+H SLING_MRM (E)	Cer m42:2	C42H81N1O2	2	M+H	632.633	282.281	7.95	7.93	5656	5193.6	6467.2	7.93	7.93	7.93	0.73	0.78	0.88	2.58059	1634.57
60	DeoxyCer	Cer m18:2/24:0 M+H SLING_MRM (E)	Cer m42:2	C42H81N1O2	2	M+H	632.633	283.28	7.95	7.93	1606.1	1603.4	1694.2	7.93	7.93	7.93	0.67	0.7	0.65	76.8491	646.7
60	DeoxyCer	Cer m18:2/24:0 M+H SLING_MRM (E)	Cer m42:2	C42H81N1O2	2	M+H	632.633	603.469	7.95	7.93	0	353.1	479.2	7.93	7.93	7.93	0	-0.3	0.18	73.1049	277.433
60	DeoxyCer	Cer m18:2/24:0 M+H SLING_MRM (E)	Cer m42:2	C42H81N1O2	2	M+H	632.633	614.62	7.95	7.93	5996.5	8510.6	6702.7	7.93	7.93	7.93	0.65	0.96	0.87	130.093	196.8
60	DeoxyCer	Cer m18:2/24:0 M+H SLING_MRM (E)	Cer m42:2	C42H81N1O2	2	M+H	632.633	614.631	7.95	7.93	5443.1	5894.8	5648.2	7.93	7.93	7.93	0.63	0.61	0.87	#DIV/0!	0
51	DG	DG 15:0_15:0 M+NH4 Atlas (E)	DG 30:0	C33H64O5	2	M+NH4	558.508	59.0602	5.92	5.91	10706.9	12755.2	9363.8	5.91	5.91	5.91	0.05	0.5	0.39	8.29636	17761.3
51	DG	DG 15:0_15:0 M+NH4 Atlas (E)	DG 30:0	C33H64O5	2	M+NH4	558.508	83.0851	5.92	5.91	565.6	114.4	225.6	5.91	5.91	5.91	0.02	0.36	-0.2	24.3193	14348.6
51	DG	DG 15:0_15:0 M+NH4 Atlas (E)	DG 30:0	C33H64O5	2	M+NH4	558.508	88.1119	5.92	5.91	9491.9	17534.6	16019.3	5.91	5.91	5.91	0.34	0.44	0.09	12.7443	10942
51	DG	DG 15:0_15:0 M+NH4 Atlas (E)	DG 30:0	C33H64O5	2	M+NH4	558.508	109.1	5.92	5.91	510.8	525.6	258.2	5.91	5.91	5.91	0.56	-0.15	0	9.4282	10368.3
51	DG	DG 15:0_15:0 M+NH4 Atlas (E)	DG 30:0	C33H64O5	2	M+NH4	558.508	223.169	5.92	5.91	21.8	217.2	0	5.91	5.91	5.91	-0.27	-0.02	0	23.3606	1278
51	DG	DG 15:0_15:0 M+NH4 Atlas (E)	DG 30:0	C33H64O5	2	M+NH4	558.508	225.22	5.92	5.91	150	1667.8	1636.8	5.91	5.91	5.91	-0.11	0.68	0.25	28.4367	431.533
51	DG	DG 15:0_15:0 M+NH4 Atlas (E)	DG 30:0	C33H64O5	2	M+NH4	558.508	299.258	5.92	5.91	15678.8	18869.4	18735.6	5.91	5.91	5.91	0.96	0.96	0.93	61.5096	1151.53
51	DG	DG 15:0_15:0 M+NH4 Atlas (E)	DG 30:0	C33H64O5	2	M+NH4	558.508	368.284	5.92	5.91	0	0	0	5.91	5.91	5.91	0	0	0	63.5823	301.867
51	DG	DG 15:0_15:0 M+NH4 Atlas (E)	DG 30:0	C33H64O5	2	M+NH4	558.508	523.474	5.92	5.91	10846.5	11252.6	9005.9	5.91	5.91	5.91	0.88	0.83	0.78	122.582	79.6667
51	DG	DG 15:0_15:0 M+NH4 Atlas (E)	DG 30:0	C33H64O5	2	M+NH4	558.508	523.488	5.92	5.91	1414.7	1555.6	863.7	5.91	5.91	5.91	0.53	0.51	0.74	#DIV/0!	0
58	DG	DG 16:0_18:2 M+NH4 Atlas (E)	DG 34:2	C37H68O5	2	M+NH4	610.54	81.0708	6.21	6.19	364.1	704.9	47.2	6.2	6.19	6.19	0.37	0.03	-0.11	4.46042	12530.1
58	DG	DG 16:0_18:2 M+NH4 Atlas (E)	DG 34:2	C37H68O5	2	M+NH4	610.54	113.096	6.21	6.19	135.9	421.2	0	6.2	6.19	6.19	0.51	-0.2	0	9.81438	9073.5
58	DG	DG 16:0_18:2 M+NH4 Atlas (E)	DG 34:2	C37H68O5	2	M+NH4	610.54	121.1	6.21	6.19	799.2	265.1	723.1	6.2	6.19	6.19	-0.1	-0.01	-0.06	13.0958	6896.43
58	DG	DG 16:0_18:2 M+NH4 Atlas (E)	DG 34:2	C37H68O5	2	M+NH4	610.54	257.247	6.21	6.19	0	273.4	0	6.2	6.19	6.19	0	-0.17	0	38.6622	3049.1
58	DG	DG 16:0_18:2 M+NH4 Atlas (E)	DG 34:2	C37H68O5	2	M+NH4	610.54	313.274	6.21	6.19	8563.6	10325.7	8331.2	6.2	6.19	6.19	0.82	0.81	0.83	61.1726	2153.8
58	DG	DG 16:0_18:2 M+NH4 Atlas (E)	DG 34:2	C37H68O5	2	M+NH4	610.54	313.284	6.21	6.19	4010.5	1360.9	1090	6.2	6.19	6.19	0.58	0.57	0.77	39.593	595.8
58	DG	DG 16:0_18:2 M+NH4 Atlas (E)	DG 34:2	C37H68O5	2	M+NH4	610.54	337.274	6.21	6.19	5619.3	7549.1	7520.9	6.2	6.19	6.19	0.7	0.85	0.81	72.1817	372.067
58	DG	DG 16:0_18:2 M+NH4 Atlas (E)	DG 34:2	C37H68O5	2	M+NH4	610.54	575.501	6.21	6.19	13092.4	12730	11767.9	6.2	6.19	6.19	0.76	0.85	0.8	94.5196	185.7
58	DG	DG 16:0_18:2 M+NH4 Atlas (E)	DG 34:2	C37H68O5	2	M+NH4	610.54	575.518	6.21	6.19	2391.7	2051	4704.6	6.2	6.19	6.19	0.74	0.53	0.4	141.421	91.1333
63	DG	DG 18:1_18:1 M+NH4 Atlas (E)	DG 36:2	C39H72O5	2	M+NH4	638.571	81.0697	6.78	6.78	0	335.6	526	6.78	6.79	6.77	0	0.23	0.21	5.78359	32924
63	DG	DG 18:1_18:1 M+NH4 Atlas (E)	DG 36:2	C39H72O5	2	M+NH4	638.571	88.1117	6.78	6.78	32797	35317	30657.9	6.78	6.79	6.77	0.22	0.56	0.27	1.71924	32305.4
63	DG	DG 18:1_18:1 M+NH4 Atlas (E)	DG 36:2	C39H72O5	2	M+NH4	638.571	102.128	6.78	6.78	31521.7	32742.8	32651.7	6.78	6.79	6.77	0.21	0.2	0.49	4.69457	11448.2
63	DG	DG 18:1_18:1 M+NH4 Atlas (E)	DG 36:2	C39H72O5	2	M+NH4	638.571	239.149	6.78	6.78	447	0	0	6.78	6.79	6.77	-0.14	0	0	11.1195	10722.8
63	DG	DG 18:1_18:1 M+NH4 Atlas (E)	DG 36:2	C39H72O5	2	M+NH4	638.571	337.272	6.78	6.78	1869.2	2269.7	2264.3	6.78	6.79	6.77	0.26	0.43	0.43	21.4365	5618.67
63	DG	DG 18:1_18:1 M+NH4 Atlas (E)	DG 36:2	C39H72O5	2	M+NH4	638.571	339.29	6.78	6.78	11865.5	11789.7	10689.4	6.78	6.79	6.77	0.8	0.71	0.84	18.9652	4793.8
63	DG	DG 18:1_18:1 M+NH4 Atlas (E)	DG 36:2	C39H72O5	2	M+NH4	638.571	339.3	6.78	6.78	4129.5	4172.6	6079.3	6.78	6.79	6.77	0.52	0.56	0.58	8.78644	2134.4
63	DG	DG 18:1_18:1 M+NH4 Atlas (E)	DG 36:2	C39H72O5	2	M+NH4	638.571	365.305	6.78	6.78	723.8	7.3	189.7	6.78	6.79	6.77	0.41	0.38	0.12	99.0539	306.933
63	DG	DG 18:1_18:1 M+NH4 Atlas (E)	DG 36:2	C39H72O5	2	M+NH4	638.571	603.534	6.78	6.78	10160	9627.7	12380.8	6.78	6.79	6.77	0.89	0.82	0.79	75.7133	287.2
63	DG	DG 18:1_18:1 M+NH4 Atlas (E)	DG 36:2	C39H72O5	2	M+NH4	638.571	604.537	6.78	6.78	4283.6	5370.1	7202.3	6.78	6.79	6.77	0.69	0.63	0.82	141.421	149
62	DG	DG 18:1_18:2 M+NH4 Atlas (E)	DG 36:3	C39H70O5	2	M+NH4	636.556	67.0537	6.3	6.3	0	259.9	177.2	6.31	6.29	6.3	0	0.3	0.47	10.889	18784.5
62	DG	DG 18:1_18:2 M+NH4 Atlas (E)	DG 36:3	C39H70O5	2	M+NH4	636.556	265.251	6.3	6.3	0	615.1	616.9	6.31	6.29	6.3	0	0.27	0.46	7.24172	11738.6
62	DG	DG 18:1_18:2 M+NH4 Atlas (E)	DG 36:3	C39H70O5	2	M+NH4	636.556	337.274	6.3	6.3	7717.5	10211.5	10202.7	6.31	6.29	6.3	0.86	0.73	0.86	12.5156	9377.23
62	DG	DG 18:1_18:2 M+NH4 Atlas (E)	DG 36:3	C39H70O5	2	M+NH4	636.556	337.286	6.3	6.3	1950.2	1980	5017.8	6.31	6.29	6.3	0.7	0.71	0.72	13.5203	7652.43
62	DG	DG 18:1_18:2 M+NH4 Atlas (E)	DG 36:3	C39H70O5	2	M+NH4	636.556	339.289	6.3	6.3	10899.8	11412.1	12903.8	6.31	6.29	6.3	0.7	0.81	0.84	16.2275	2705.7
62	DG	DG 18:1_18:2 M+NH4 Atlas (E)	DG 36:3	C39H70O5	2	M+NH4	636.556	364.226	6.3	6.3	0	206.2	155.1	6.31	6.29	6.3	0	0.56	-0.18	48.249	2982.67
62	DG	DG 18:1_18:2 M+NH4 Atlas (E)	DG 36:3	C39H70O5	2	M+NH4	636.556	601.52	6.3	6.3	21348.7	18661.8	16342.9	6.31	6.29	6.3	0.88	0.79	0.86	30.6455	2785.23
62	DG	DG 18:1_18:2 M+NH4 Atlas (E)	DG 36:3	C39H70O5	2	M+NH4	636.556	601.538	6.3	6.3	3149.5	2859.9	2107.7	6.31	6.29	6.3	0.64	0.73	0.65	70.7109	410.667
62	DG	DG 18:1_18:2 M+NH4 Atlas (E)	DG 36:3	C39H70O5	2	M+NH4	636.556	602.519	6.3	6.3	9018.6	7423.1	6515.6	6.31	6.29	6.3	0.87	0.67	0.7	74.4107	145.7
62	DG	DG 18:1_18:2 M+NH4 Atlas (E)	DG 36:3	C39H70O5	2	M+NH4	636.556	619.524	6.3	6.3	2524.5	1894.9	3936.3	6.31	6.29	6.3	0.73	0.74	0.73	72.8015	120.433
61	DG	DG 18:2_18:2 M+NH4 Atlas (E)	DG 36:4	C39H68O5	2	M+NH4	634.54	88.1116	5.84	5.83	30962.8	33067.2	33836.8	5.83	5.84	5.82	-0.26	-0.01	0.14	3.7237	32622.3
61	DG	DG 18:2_18:2 M+NH4 Atlas (E)	DG 36:4	C39H68O5	2	M+NH4	634.54	161.134	5.84	5.83	12.2	7.6	490.6	5.83	5.84	5.82	-0.16	0.32	0.09	18.7013	9346.5
61	DG	DG 18:2_18:2 M+NH4 Atlas (E)	DG 36:4	C39H68O5	2	M+NH4	634.54	165.163	5.84	5.83	404.2	507.6	256.6	5.83	5.84	5.82	0.5	0.19	0.18	20.0791	8564.23
61	DG	DG 18:2_18:2 M+NH4 Atlas (E)	DG 36:4	C39H68O5	2	M+NH4	634.54	259.204	5.84	5.83	123.3	168.4	0	5.83	5.84	5.82	0.36	0.31	0	1.78772	4698.57
61	DG	DG 18:2_18:2 M+NH4 Atlas (E)	DG 36:4	C39H68O5	2	M+NH4	634.54	261.222	5.84	5.83	1393.8	703	1916.4	5.83	5.84	5.82	0.12	0.36	-0.07	8.95899	2198.6
61	DG	DG 18:2_18:2 M+NH4 Atlas (E)	DG 36:4	C39H68O5	2	M+NH4	634.54	335.258	5.84	5.83	2423.2	1943.6	2229	5.83	5.84	5.82	0.68	0.76	0.5	26.4461	389.467
61	DG	DG 18:2_18:2 M+NH4 Atlas (E)	DG 36:4	C39H68O5	2	M+NH4	634.54	337.275	5.84	5.83	10984.8	7150.8	7557.1	5.83	5.84	5.82	0.61	0.78	0.78	31.8064	1716.97
61	DG	DG 18:2_18:2 M+NH4 Atlas (E)	DG 36:4	C39H68O5	2	M+NH4	634.54	599.501	5.84	5.83	7342.9	9094.5	11602.1	5.83	5.84	5.82	0.77	0.92	0.74	37.1488	1337.73
61	DG	DG 18:2_18:2 M+NH4 Atlas (E)	DG 36:4	C39H68O5	2	M+NH4	634.54	600.51	5.84	5.83	4591.3	4708	4796.4	5.83	5.84	5.82	0.8	0.72	0.64	133.197	170.133
61	DG	DG 18:2_18:2 M+NH4 Atlas (E)	DG 36:4	C39H68O5	2	M+NH4	634.54	618.516	5.84	5.83	1439.4	2479.9	1231.6	5.83	5.84	5.82	0.62	0.59	0.42	73.2022	97.2333
232	Hex2Cer	Hex2Cer 16:1;2O/14:0 M+H Atlas (E)	Hex2Cer 30:1	C42H79NO13	2	M+H	806.562	88.1128	3.39	3.38	2911.2	3153.9	4241.9	3.39	3.38	3.38	-0.39	-0.2	0.24	7.27546	40943.4
232	Hex2Cer	Hex2Cer 16:1;2O/14:0 M+H Atlas (E)	Hex2Cer 30:1	C42H79NO13	2	M+H	806.562	184.071	3.39	3.38	41440.5	37072	44317.6	3.39	3.38	3.38	0.14	0.1	0.41	8.01811	36292.2
232	Hex2Cer	Hex2Cer 16:1;2O/14:0 M+H Atlas (E)	Hex2Cer 30:1	C42H79NO13	2	M+H	806.562	264.269	3.39	3.38	2028.4	1735.3	2483.7	3.39	3.38	3.38	0.57	0.56	0.77	9.15696	18976.8
232	Hex2Cer	Hex2Cer 16:1;2O/14:0 M+H Atlas (E)	Hex2Cer 30:1	C42H79NO13	2	M+H	806.562	282.283	3.39	3.38	107.4	267.1	1085.6	3.39	3.38	3.38	0.38	0.68	0.36	16.5887	14364
232	Hex2Cer	Hex2Cer 16:1;2O/14:0 M+H Atlas (E)	Hex2Cer 30:1	C42H79NO13	2	M+H	806.562	446.437	3.39	3.38	4150.8	3236.3	4656.2	3.39	3.38	3.38	0.67	0.82	0.83	19.5795	8674.5
232	Hex2Cer	Hex2Cer 16:1;2O/14:0 M+H Atlas (E)	Hex2Cer 30:1	C42H79NO13	2	M+H	806.562	464.447	3.39	3.38	40275.2	35196.9	33404.4	3.39	3.38	3.38	0.94	0.92	0.94	14.6381	4014.43
232	Hex2Cer	Hex2Cer 16:1;2O/14:0 M+H Atlas (E)	Hex2Cer 30:1	C42H79NO13	2	M+H	806.562	464.463	3.39	3.38	3277	2902.8	2225.9	3.39	3.38	3.38	0.66	0.96	0.76	16.8421	3435.67
232	Hex2Cer	Hex2Cer 16:1;2O/14:0 M+H Atlas (E)	Hex2Cer 30:1	C42H79NO13	2	M+H	806.562	465.452	3.39	3.38	13516	17612.4	11963.6	3.39	3.38	3.38	0.95	0.97	0.92	15.5252	2801.9
232	Hex2Cer	Hex2Cer 16:1;2O/14:0 M+H Atlas (E)	Hex2Cer 30:1	C42H79NO13	2	M+H	806.562	788.558	3.39	3.38	20882.1	16680	19368.4	3.39	3.38	3.38	0.92	0.97	0.98	14.7861	2082.47
232	Hex2Cer	Hex2Cer 16:1;2O/14:0 M+H Atlas (E)	Hex2Cer 30:1	C42H79NO13	2	M+H	806.562	789.561	3.39	3.38	8836.5	6518.1	10668.9	3.39	3.38	3.38	0.78	0.46	0.94	88.0369	486.7
311	Hex2Cer	Hex2Cer 18:1;2O/16:0 M+H Atlas (E)	Hex2Cer 34:1	C46H87NO13	2	M+H	862.625	59.0589	4.45	4.43	770.9	971.1	1713.8	4.45	4.43	4.43	0	-0.21	0.28	2.05948	24834.4
311	Hex2Cer	Hex2Cer 18:1;2O/16:0 M+H Atlas (E)	Hex2Cer 34:1	C46H87NO13	2	M+H	862.625	264.269	4.45	4.43	1395	1470.6	1237.2	4.45	4.43	4.43	0.53	0.75	0.63	6.66583	14425.1
311	Hex2Cer	Hex2Cer 18:1;2O/16:0 M+H Atlas (E)	Hex2Cer 34:1	C46H87NO13	2	M+H	862.625	490.5	4.45	4.43	0	114.4	163.4	4.45	4.43	4.43	0	0.56	0.52	13.6093	11007.8
311	Hex2Cer	Hex2Cer 18:1;2O/16:0 M+H Atlas (E)	Hex2Cer 34:1	C46H87NO13	2	M+H	862.625	502.492	4.45	4.43	2527.7	1894.1	2882.9	4.45	4.43	4.43	0.82	0.82	0.67	9.76386	8340.27
311	Hex2Cer	Hex2Cer 18:1;2O/16:0 M+H Atlas (E)	Hex2Cer 34:1	C46H87NO13	2	M+H	862.625	520.509	4.45	4.43	24286.1	25517.1	24700	4.45	4.43	4.43	0.95	0.99	0.9	3.66716	3107
311	Hex2Cer	Hex2Cer 18:1;2O/16:0 M+H Atlas (E)	Hex2Cer 34:1	C46H87NO13	2	M+H	862.625	520.524	4.45	4.43	3082.7	2981.2	3257.1	4.45	4.43	4.43	0.39	0.8	0.83	16.7964	2434.9
311	Hex2Cer	Hex2Cer 18:1;2O/16:0 M+H Atlas (E)	Hex2Cer 34:1	C46H87NO13	2	M+H	862.625	521.508	4.45	4.43	11191.1	9088.3	12744.1	4.45	4.43	4.43	0.88	0.96	0.91	7.1099	1367.6
311	Hex2Cer	Hex2Cer 18:1;2O/16:0 M+H Atlas (E)	Hex2Cer 34:1	C46H87NO13	2	M+H	862.625	844.618	4.45	4.43	15738	14075.4	13461.9	4.45	4.43	4.43	0.95	0.96	0.93	35.2121	1151.93
311	Hex2Cer	Hex2Cer 18:1;2O/16:0 M+H Atlas (E)	Hex2Cer 34:1	C46H87NO13	2	M+H	862.625	845.619	4.45	4.43	8106.3	7480.7	9433.8	4.45	4.43	4.43	0.97	0.84	0.87	73.937	92.6
360	Hex2Cer	Hex2Cer 18:1;2O/24:1 M+H Atlas (E)	Hex2Cer 42:2	C54H101NO13	2	M+H	972.733	99.0822	6.3	6.28	340.4	320.4	22.6	6.29	6.28	6.28	-0.18	0.18	-0.13	20.0991	3422.8
360	Hex2Cer	Hex2Cer 18:1;2O/24:1 M+H Atlas (E)	Hex2Cer 42:2	C54H101NO13	2	M+H	972.733	264.272	6.3	6.28	0	208.3	0	6.29	6.28	6.28	0	0.54	0	24.7435	2860.87
360	Hex2Cer	Hex2Cer 18:1;2O/24:1 M+H Atlas (E)	Hex2Cer 42:2	C54H101NO13	2	M+H	972.733	612.542	6.3	6.28	0	6.5	0	6.29	6.28	6.28	0	0.43	0	21.8367	1867.67
360	Hex2Cer	Hex2Cer 18:1;2O/24:1 M+H Atlas (E)	Hex2Cer 42:2	C54H101NO13	2	M+H	972.733	629.538	6.3	6.28	0	0	10.7	6.29	6.28	6.28	0	0	-0.17	27.9187	79.5333
360	Hex2Cer	Hex2Cer 18:1;2O/24:1 M+H Atlas (E)	Hex2Cer 42:2	C54H101NO13	2	M+H	972.733	630.624	6.3	6.28	2468.1	4062.4	3737.9	6.29	6.28	6.28	0.81	0.91	0.64	46.2983	2209.93
360	Hex2Cer	Hex2Cer 18:1;2O/24:1 M+H Atlas (E)	Hex2Cer 42:2	C54H101NO13	2	M+H	972.733	631.624	6.3	6.28	2411.1	1428.6	1763.3	6.29	6.28	6.28	0.65	0.67	0.71	31.6978	1729.53
360	Hex2Cer	Hex2Cer 18:1;2O/24:1 M+H Atlas (E)	Hex2Cer 42:2	C54H101NO13	2	M+H	972.733	954.714	6.3	6.28	3347.8	866.9	2415.1	6.29	6.28	6.28	0.84	0.54	0.71	63.7963	227.8
360	Hex2Cer	Hex2Cer 18:1;2O/24:1 M+H Atlas (E)	Hex2Cer 42:2	C54H101NO13	2	M+H	972.733	954.731	6.3	6.28	3861.2	2394.4	2327	6.29	6.28	6.28	0.85	0.4	0.86	141.421	69.4333
360	Hex2Cer	Hex2Cer 18:1;2O/24:1 M+H Atlas (E)	Hex2Cer 42:2	C54H101NO13	2	M+H	972.733	954.784	6.3	6.28	73	109.4	56.2	6.29	6.28	6.28	0.89	0.39	0.59	141.421	3.56667
360	Hex2Cer	Hex2Cer 18:1;2O/24:1 M+H Atlas (E)	Hex2Cer 42:2	C54H101NO13	2	M+H	972.733	955.727	6.3	6.28	1897.7	990	2300.9	6.29	6.28	6.28	0.38	0.56	0.74	141.421	2.16667
64	HexCer	HexCer 18:1;2O/12:0 M+H Atlas (E)	HexCer 30:1	C36H69NO8	2	M+H	644.509	252.269	3.63	3.62	1707.5	517.5	833.6	3.63	3.62	3.62	0.66	0.5	0.83	5.55361	18645.1
64	HexCer	HexCer 18:1;2O/12:0 M+H Atlas (E)	HexCer 30:1	C36H69NO8	2	M+H	644.509	264.27	3.63	3.62	13537.5	16007.5	15754.2	3.63	3.62	3.62	0.86	0.85	0.9	14.8813	17171.7
64	HexCer	HexCer 18:1;2O/12:0 M+H Atlas (E)	HexCer 30:1	C36H69NO8	2	M+H	644.509	282.278	3.63	3.62	1310.2	376.6	527.4	3.63	3.62	3.62	0.48	0.42	0.48	7.34778	15099.7
64	HexCer	HexCer 18:1;2O/12:0 M+H Atlas (E)	HexCer 30:1	C36H69NO8	2	M+H	644.509	434.434	3.63	3.62	1813.4	834	1373.7	3.63	3.62	3.62	0.33	0.34	0.47	21.379	9149.8
64	HexCer	HexCer 18:1;2O/12:0 M+H Atlas (E)	HexCer 30:1	C36H69NO8	2	M+H	644.509	446.436	3.63	3.62	7074.5	9006.6	7491.2	3.63	3.62	3.62	0.94	0.77	0.89	10.5658	7857.43
64	HexCer	HexCer 18:1;2O/12:0 M+H Atlas (E)	HexCer 30:1	C36H69NO8	2	M+H	644.509	446.448	3.63	3.62	3542.7	1206	1365.6	3.63	3.62	3.62	0.9	0.76	0.53	24.8651	2549.13
64	HexCer	HexCer 18:1;2O/12:0 M+H Atlas (E)	HexCer 30:1	C36H69NO8	2	M+H	644.509	464.446	3.63	3.62	17240.9	18987.5	19707	3.63	3.62	3.62	0.93	0.98	0.81	29.8823	1340.37
64	HexCer	HexCer 18:1;2O/12:0 M+H Atlas (E)	HexCer 30:1	C36H69NO8	2	M+H	644.509	464.461	3.63	3.62	2433.4	1837.2	3376.8	3.63	3.62	3.62	0.81	0.92	0.26	52.299	2038.1
64	HexCer	HexCer 18:1;2O/12:0 M+H Atlas (E)	HexCer 30:1	C36H69NO8	2	M+H	644.509	626.497	3.63	3.62	15899.4	20737.1	14878.5	3.63	3.62	3.62	0.95	0.92	0.93	49.3649	1019.53
64	HexCer	HexCer 18:1;2O/12:0 M+H Atlas (E)	HexCer 30:1	C36H69NO8	2	M+H	644.509	626.508	3.63	3.62	11904.3	7994.5	7550.6	3.63	3.62	3.62	0.8	0.62	0.49	55.4444	738.067
74	HexCer	Hex1Cer d18:1/16:0 [-H2O] M+H SLING_MRM (E)	HexCer 34:1	C40H75N1O7	2	M+H	682.561	256.264	4.75	4.74	0	226.5	0	4.74	4.74	4.75	0	-0.19	0	25.3147	3252.47
74	HexCer	Hex1Cer d18:1/16:0 [-H2O] M+H SLING_MRM (E)	HexCer 34:1	C40H75N1O7	2	M+H	682.561	264.271	4.75	4.74	2089.8	3888.7	3778.9	4.74	4.74	4.75	0.89	0.93	0.86	25.0617	1534.8
74	HexCer	Hex1Cer d18:1/16:0 [-H2O] M+H SLING_MRM (E)	HexCer 34:1	C40H75N1O7	2	M+H	682.561	264.283	4.75	4.74	169	547.8	512.7	4.74	4.74	4.75	0.31	0.8	0.9	35.1212	1791.03
74	HexCer	Hex1Cer d18:1/16:0 [-H2O] M+H SLING_MRM (E)	HexCer 34:1	C40H75N1O7	2	M+H	682.561	264.596	4.75	4.74	0	0	0	4.74	4.74	4.75	0	0	0	31.1157	539.467
74	HexCer	Hex1Cer d18:1/16:0 [-H2O] M+H SLING_MRM (E)	HexCer 34:1	C40H75N1O7	2	M+H	682.561	282.277	4.75	4.74	0	137.7	0	4.74	4.74	4.75	0	0	0	41.6991	409.833
74	HexCer	Hex1Cer d18:1/16:0 [-H2O] M+H SLING_MRM (E)	HexCer 34:1	C40H75N1O7	2	M+H	682.561	502.504	4.75	4.74	1768.2	1032.3	2572.6	4.74	4.74	4.75	0.79	0.69	0.56	141.421	75.5
74	HexCer	Hex1Cer d18:1/16:0 [-H2O] M+H SLING_MRM (E)	HexCer 34:1	C40H75N1O7	2	M+H	682.561	504.512	4.75	4.74	385.8	459.6	773	4.74	4.74	4.75	0.42	0.66	0.65	141.421	45.9
74	HexCer	Hex1Cer d18:1/16:0 [-H2O] M+H SLING_MRM (E)	HexCer 34:1	C40H75N1O7	2	M+H	682.561	520.511	4.75	4.74	1216.7	2076	1311.7	4.74	4.74	4.75	0.76	0.85	0.82	#DIV/0!	0
83	HexCer	HexCer 18:1;2O/16:1 M+H Atlas (E)	HexCer 34:2	C40H75NO8	2	M+H	698.556	119.086	4.55	4.54	2948.1	1667.6	1706.4	4.56	4.54	4.54	0.81	-0.11	0.84	14.2296	3373.63
83	HexCer	HexCer 18:1;2O/16:1 M+H Atlas (E)	HexCer 34:2	C40H75NO8	2	M+H	698.556	236.238	4.55	4.54	0	0	0	4.56	4.54	4.54	0	0	0	28.22	2107.37
83	HexCer	HexCer 18:1;2O/16:1 M+H Atlas (E)	HexCer 34:2	C40H75NO8	2	M+H	698.556	247.239	4.55	4.54	0	0	232.4	4.56	4.54	4.54	0	0	0.32	0.593368	2054.23
83	HexCer	HexCer 18:1;2O/16:1 M+H Atlas (E)	HexCer 34:2	C40H75NO8	2	M+H	698.556	264.268	4.55	4.54	1219.9	693.5	1357.1	4.56	4.54	4.54	0.71	0.68	0.63	22.646	1310.73
83	HexCer	HexCer 18:1;2O/16:1 M+H Atlas (E)	HexCer 34:2	C40H75NO8	2	M+H	698.556	265.273	4.55	4.54	95.3	286.1	26.1	4.56	4.54	4.54	0.6	0	0.19	19.9678	1171.5
83	HexCer	HexCer 18:1;2O/16:1 M+H Atlas (E)	HexCer 34:2	C40H75NO8	2	M+H	698.556	380.648	4.55	4.54	0	0	0	4.56	4.54	4.54	0	0	0	26.2367	1090.17
83	HexCer	HexCer 18:1;2O/16:1 M+H Atlas (E)	HexCer 34:2	C40H75NO8	2	M+H	698.556	518.489	4.55	4.54	2769.9	3944.4	3406.6	4.56	4.54	4.54	0.96	0.78	0.9	80.9419	135.833
83	HexCer	HexCer 18:1;2O/16:1 M+H Atlas (E)	HexCer 34:2	C40H75NO8	2	M+H	698.556	518.503	4.55	4.54	2071.3	2047.8	2043.6	4.56	4.54	4.54	0.53	0.67	0.48	141.421	77.4667
83	HexCer	HexCer 18:1;2O/16:1 M+H Atlas (E)	HexCer 34:2	C40H75NO8	2	M+H	698.556	519.498	4.55	4.54	1398.2	849.5	1266.8	4.56	4.54	4.54	0.87	0.75	0.7	#DIV/0!	0
83	HexCer	HexCer 18:1;2O/16:1 M+H Atlas (E)	HexCer 34:2	C40H75NO8	2	M+H	698.556	536.5	4.55	4.54	1194.8	1019.3	1718.1	4.56	4.54	4.54	0.85	0.6	0.87	#DIV/0!	0
24	LPC	LPC 13:0 [ISTD] M+H SLING_MRM (E)	LPC 13:0	C21H44N1O7P1	2	M+H	454.292	88.1112	1.2	1.19	10186.4	14392.1	11018.4	1.19	1.19	1.19	-0.36	0.34	0.06	6.05951	50400
24	LPC	LPC 13:0 [ISTD] M+H SLING_MRM (E)	LPC 13:0	C21H44N1O7P1	2	M+H	454.292	102.127	1.2	1.19	38272.3	36152	38530.3	1.19	1.19	1.19	-0.2	0.2	-0.35	2.83003	37651.5
24	LPC	LPC 13:0 [ISTD] M+H SLING_MRM (E)	LPC 13:0	C21H44N1O7P1	2	M+H	454.292	103.13	1.2	1.19	3697.9	3242.2	3889.4	1.19	1.19	1.19	0.02	0.2	-0.37	15.3256	11865.6
24	LPC	LPC 13:0 [ISTD] M+H SLING_MRM (E)	LPC 13:0	C21H44N1O7P1	2	M+H	454.292	184.074	1.2	1.19	49758.7	54419.6	47021.8	1.19	1.19	1.19	0.95	0.95	0.98	18.3802	4810.47
24	LPC	LPC 13:0 [ISTD] M+H SLING_MRM (E)	LPC 13:0	C21H44N1O7P1	2	M+H	454.292	184.084	1.2	1.19	5567	5294.4	3570	1.19	1.19	1.19	0.09	0.56	0.89	7.51995	3609.83
24	LPC	LPC 13:0 [ISTD] M+H SLING_MRM (E)	LPC 13:0	C21H44N1O7P1	2	M+H	454.292	184.106	1.2	1.19	1242.7	1400.3	1095.5	1.19	1.19	1.19	0.95	0.89	0.97	9.98729	1246.17
24	LPC	LPC 13:0 [ISTD] M+H SLING_MRM (E)	LPC 13:0	C21H44N1O7P1	2	M+H	454.292	184.143	1.2	1.19	753.3	876.4	804.2	1.19	1.19	1.19	0.92	0.95	0.95	6.22526	811.3
24	LPC	LPC 13:0 [ISTD] M+H SLING_MRM (E)	LPC 13:0	C21H44N1O7P1	2	M+H	454.292	185.448	1.2	1.19	150.4	0	113.4	1.19	1.19	1.19	-0.12	0	0.02	72.7673	87.9333
26	LPC	LPC 14:0-SN1 M+H Atlas (E)	LPC 14:0	C22H46NO7P	2	M+H	468.308	61.4164	1.47	1.47	0	0	0	1.48	1.47	1.47	0	0	0	7.87598	9498.2
26	LPC	LPC 14:0-SN1 M+H Atlas (E)	LPC 14:0	C22H46NO7P	2	M+H	468.308	86.0981	1.47	1.47	572.7	868.5	668.9	1.48	1.47	1.47	0.48	0.74	0.61	5.5008	9337.03
26	LPC	LPC 14:0-SN1 M+H Atlas (E)	LPC 14:0	C22H46NO7P	2	M+H	468.308	102.128	1.47	1.47	8915.7	10060.1	9035.3	1.48	1.47	1.47	-0.01	0.16	-0.01	8.52203	7783.6
26	LPC	LPC 14:0-SN1 M+H Atlas (E)	LPC 14:0	C22H46NO7P	2	M+H	468.308	104.107	1.47	1.47	7813	8580.9	6956.9	1.48	1.47	1.47	0.9	0.88	0.93	17.1721	1989.43
26	LPC	LPC 14:0-SN1 M+H Atlas (E)	LPC 14:0	C22H46NO7P	2	M+H	468.308	184.073	1.47	1.47	9934.4	10114.8	8445.4	1.48	1.47	1.47	0.81	0.89	0.69	17.515	703.367
26	LPC	LPC 14:0-SN1 M+H Atlas (E)	LPC 14:0	C22H46NO7P	2	M+H	468.308	285.245	1.47	1.47	48.3	185.6	174.7	1.48	1.47	1.47	-0.12	0.51	0.58	45.7517	136.2
26	LPC	LPC 14:0-SN1 M+H Atlas (E)	LPC 14:0	C22H46NO7P	2	M+H	468.308	345.279	1.47	1.47	257.9	0	9.1	1.48	1.47	1.47	-0.01	0	-0.15	141.421	99.4333
26	LPC	LPC 14:0-SN1 M+H Atlas (E)	LPC 14:0	C22H46NO7P	2	M+H	468.308	391.223	1.47	1.47	298.3	0	0	1.48	1.47	1.47	0.81	0	0	134.256	89
26	LPC	LPC 14:0-SN1 M+H Atlas (E)	LPC 14:0	C22H46NO7P	2	M+H	468.308	450.298	1.47	1.47	1838.8	1667.2	2462.3	1.48	1.47	1.47	0.71	0.87	0.77	#DIV/0!	0
29	LPC	LPC 15:0-SN1 M+H Atlas (E)	LPC 15:0	C23H48NO7P	2	M+H	482.324	88.1119	1.75	1.74	9283.6	9233.3	9625.9	1.76	1.74	1.74	-0.46	-0.5	0.04	3.05879	14311.2
29	LPC	LPC 15:0-SN1 M+H Atlas (E)	LPC 15:0	C23H48NO7P	2	M+H	482.324	89.0592	1.75	1.74	776.6	0	343.7	1.76	1.74	1.74	-0.4	0	-0.45	3.33269	12494.5
29	LPC	LPC 15:0-SN1 M+H Atlas (E)	LPC 15:0	C23H48NO7P	2	M+H	482.324	104.107	1.75	1.74	12601.8	12942.3	11939.4	1.76	1.74	1.74	0.84	0.28	0.55	1.85942	9380.93
29	LPC	LPC 15:0-SN1 M+H Atlas (E)	LPC 15:0	C23H48NO7P	2	M+H	482.324	184.074	1.75	1.74	13752.6	14821.6	14359.5	1.76	1.74	1.74	0.94	0.44	0.41	14.3809	1755.63
29	LPC	LPC 15:0-SN1 M+H Atlas (E)	LPC 15:0	C23H48NO7P	2	M+H	482.324	310.023	1.75	1.74	0	0	0	1.76	1.74	1.74	0	0	0	85.0867	373.433
29	LPC	LPC 15:0-SN1 M+H Atlas (E)	LPC 15:0	C23H48NO7P	2	M+H	482.324	436.342	1.75	1.74	0	0	0	1.76	1.74	1.74	0	0	0	33.4749	177.4
29	LPC	LPC 15:0-SN1 M+H Atlas (E)	LPC 15:0	C23H48NO7P	2	M+H	482.324	464.319	1.75	1.74	1419.4	1819.7	2027.8	1.76	1.74	1.74	0.9	0.8	0.85	#DIV/0!	0
29	LPC	LPC 15:0-SN1 M+H Atlas (E)	LPC 15:0	C23H48NO7P	2	M+H	482.324	464.336	1.75	1.74	95.8	201	235.4	1.76	1.74	1.74	-0.06	0.62	0.85	#DIV/0!	0
33	LPC	1-Palmitoyl-sn-glycero-3-phosphocholine M+H MSDIAL (E)	LPC 16:0	C24H50NO7P	2	M+H	496.341	60.0814	2	2	10150.5	10690.4	12723.6	2.01	2	1.99	0.85	0.89	0.92	1.33244	1.33791e+06
33	LPC	1-Palmitoyl-sn-glycero-3-phosphocholine M+H MSDIAL (E)	LPC 16:0	C24H50NO7P	2	M+H	496.341	86.0968	2	2	34570.5	38493.6	38522.1	2.01	2	1.99	0.9	0.88	0.91	1.49425	1.04452e+06
33	LPC	1-Palmitoyl-sn-glycero-3-phosphocholine M+H MSDIAL (E)	LPC 16:0	C24H50NO7P	2	M+H	496.341	104.108	2	2	1.05351e+06	1.02257e+06	1.05749e+06	2.01	2	1.99	0.9	0.91	0.92	2.61287	207138
33	LPC	1-Palmitoyl-sn-glycero-3-phosphocholine M+H MSDIAL (E)	LPC 16:0	C24H50NO7P	2	M+H	496.341	125	2	2	4043.1	3565.2	4491.1	2.01	2	1.99	0.81	0.63	0.64	4.99019	37195.4
33	LPC	1-Palmitoyl-sn-glycero-3-phosphocholine M+H MSDIAL (E)	LPC 16:0	C24H50NO7P	2	M+H	496.341	184.075	2	2	1313594	1.34429e+06	1.35584e+06	2.01	2	1.99	0.89	0.89	0.9	11.4562	22672.2
33	LPC	1-Palmitoyl-sn-glycero-3-phosphocholine M+H MSDIAL (E)	LPC 16:0	C24H50NO7P	2	M+H	496.341	258.11	2	2	22095.9	21047.9	24038.6	2.01	2	1.99	0.85	0.88	0.92	5.53282	22394.1
33	LPC	1-Palmitoyl-sn-glycero-3-phosphocholine M+H MSDIAL (E)	LPC 16:0	C24H50NO7P	2	M+H	496.341	313.275	2	2	24133.3	24860.2	19023	2.01	2	1.99	0.93	0.92	0.95	9.90209	11188.2
33	LPC	1-Palmitoyl-sn-glycero-3-phosphocholine M+H MSDIAL (E)	LPC 16:0	C24H50NO7P	2	M+H	496.341	478.332	2	2	199602	212068	209744	2.01	2	1.99	0.91	0.9	0.89	9.37392	4033.13
32	LPC	LPC 16:1-SN1 M+H Atlas (E)	LPC 16:1	C24H48NO7P	2	M+H	494.324	86.0964	1.63	1.63	2258.2	469.7	1159.7	1.63	1.63	1.63	0.6	0.39	0.42	3.34982	27037.1
32	LPC	LPC 16:1-SN1 M+H Atlas (E)	LPC 16:1	C24H48NO7P	2	M+H	494.324	88.1127	1.63	1.63	17289.7	14580.1	21374.4	1.63	1.63	1.63	0.42	0.11	-0.08	8.73653	21175.1
32	LPC	LPC 16:1-SN1 M+H Atlas (E)	LPC 16:1	C24H48NO7P	2	M+H	494.324	104.106	1.63	1.63	23304.6	21426.5	18794.1	1.63	1.63	1.63	0.65	0.68	0.67	15.7349	17748.1
32	LPC	LPC 16:1-SN1 M+H Atlas (E)	LPC 16:1	C24H48NO7P	2	M+H	494.324	105.103	1.63	1.63	1145.1	2331.3	850.6	1.63	1.63	1.63	0.4	0.23	-0.06	17.3787	4006.63
32	LPC	LPC 16:1-SN1 M+H Atlas (E)	LPC 16:1	C24H48NO7P	2	M+H	494.324	121.061	1.63	1.63	0	0	319.7	1.63	1.63	1.63	0	0	0.39	50.9533	2623.6
32	LPC	LPC 16:1-SN1 M+H Atlas (E)	LPC 16:1	C24H48NO7P	2	M+H	494.324	184.072	1.63	1.63	28264.2	26741.5	26105.6	1.63	1.63	1.63	0.6	0.7	0.68	44.3718	1442.33
32	LPC	LPC 16:1-SN1 M+H Atlas (E)	LPC 16:1	C24H48NO7P	2	M+H	494.324	197.055	1.63	1.63	0	0	0	1.63	1.63	1.63	0	0	0	56.8325	1295.87
32	LPC	LPC 16:1-SN1 M+H Atlas (E)	LPC 16:1	C24H48NO7P	2	M+H	494.324	258.108	1.63	1.63	1048.6	1055	156.1	1.63	1.63	1.63	0.13	0.53	-0.07	56.0577	753.233
32	LPC	LPC 16:1-SN1 M+H Atlas (E)	LPC 16:1	C24H48NO7P	2	M+H	494.324	476.308	1.63	1.63	4931.7	3836.4	3251.8	1.63	1.63	1.63	0.52	0.71	0.74	141.421	106.567
32	LPC	LPC 16:1-SN1 M+H Atlas (E)	LPC 16:1	C24H48NO7P	2	M+H	494.324	476.323	1.63	1.63	4262.1	2621.1	987.6	1.63	1.63	1.63	0.46	0.34	0.24	#DIV/0!	0
36	LPC	LysoPC(17:0/0:0) M+H HMDB (E)	LPC 17:0	C25H52NO7P	2	M+H	510.356	86.0964	2.22	2.21	2395.6	3179.4	2443.9	2.21	2.2	2.21	-0.1	-0.12	0.15	11.3766	45388.4
36	LPC	LysoPC(17:0/0:0) M+H HMDB (E)	LPC 17:0	C25H52NO7P	2	M+H	510.356	104.107	2.22	2.21	51602.4	45603.4	38959.5	2.21	2.2	2.21	0.46	0.26	0.2	0.999825	24101.7
36	LPC	LysoPC(17:0/0:0) M+H HMDB (E)	LPC 17:0	C25H52NO7P	2	M+H	510.356	145.537	2.22	2.21	0	0	0	2.21	2.2	2.21	0	0	0	17.3159	4230.2
36	LPC	LysoPC(17:0/0:0) M+H HMDB (E)	LPC 17:0	C25H52NO7P	2	M+H	510.356	181.087	2.22	2.21	12.1	215.8	535.4	2.21	2.2	2.21	-0.14	0.16	-0.16	13.4175	2672.97
36	LPC	LysoPC(17:0/0:0) M+H HMDB (E)	LPC 17:0	C25H52NO7P	2	M+H	510.356	184.073	2.22	2.21	24014	23860.3	24430.7	2.21	2.2	2.21	0.78	0.9	0.91	10.4062	2030.1
36	LPC	LysoPC(17:0/0:0) M+H HMDB (E)	LPC 17:0	C25H52NO7P	2	M+H	510.356	185.076	2.22	2.21	2328.7	1872.3	1889.3	2.21	2.2	2.21	0.55	0.1	0.36	66.1586	1122.3
36	LPC	LysoPC(17:0/0:0) M+H HMDB (E)	LPC 17:0	C25H52NO7P	2	M+H	510.356	258.11	2.22	2.21	495.6	706	2165.3	2.21	2.2	2.21	0.45	0.45	0.66	84.6492	254.433
36	LPC	LysoPC(17:0/0:0) M+H HMDB (E)	LPC 17:0	C25H52NO7P	2	M+H	510.356	492.342	2.22	2.21	5266.1	3715.9	3708.6	2.21	2.2	2.21	0.82	0.89	0.87	#DIV/0!	0
44	LPC	LysoPC(0:0/18:0) M+H HMDB (E)	LPC 18:0	C26H54NO7P	2	M+H	524.372	60.0808	2.45	2.44	7245.2	6180.8	4059.9	2.44	2.43	2.45	0.87	0.96	0.93	4.96324	581477
44	LPC	LysoPC(0:0/18:0) M+H HMDB (E)	LPC 18:0	C26H54NO7P	2	M+H	524.372	86.0969	2.45	2.44	17826.5	21412.2	15437.2	2.44	2.43	2.45	0.94	0.91	0.95	2.79922	531509
44	LPC	LysoPC(0:0/18:0) M+H HMDB (E)	LPC 18:0	C26H54NO7P	2	M+H	524.372	104.108	2.45	2.44	547443	535442	511642	2.44	2.43	2.45	0.95	0.96	0.95	4.18748	102531
44	LPC	LysoPC(0:0/18:0) M+H HMDB (E)	LPC 18:0	C26H54NO7P	2	M+H	524.372	125.001	2.45	2.44	3302.8	1679.7	2992.7	2.44	2.43	2.45	0.67	0.83	0.98	15.2895	32022.1
44	LPC	LysoPC(0:0/18:0) M+H HMDB (E)	LPC 18:0	C26H54NO7P	2	M+H	524.372	184.075	2.45	2.44	607747	595392	541290	2.44	2.43	2.45	0.94	0.92	0.95	13.4732	18225.3
44	LPC	LysoPC(0:0/18:0) M+H HMDB (E)	LPC 18:0	C26H54NO7P	2	M+H	524.372	258.112	2.45	2.44	12661.4	12295.9	10327.9	2.44	2.43	2.45	0.98	0.99	0.97	8.71296	11761.7
44	LPC	LysoPC(0:0/18:0) M+H HMDB (E)	LPC 18:0	C26H54NO7P	2	M+H	524.372	341.307	2.45	2.44	9654.2	10614.6	9890.5	2.44	2.43	2.45	0.9	0.82	0.97	4.06434	10053.1
44	LPC	LysoPC(0:0/18:0) M+H HMDB (E)	LPC 18:0	C26H54NO7P	2	M+H	524.372	506.363	2.45	2.44	108552	100199	98842	2.44	2.43	2.45	0.96	0.94	0.97	22.7158	5828.63
44	LPC	LysoPC(0:0/18:0) M+H HMDB (E)	LPC 18:0	C26H54NO7P	2	M+H	524.372	506.379	2.45	2.44	4209.4	6818.5	5222.8	2.44	2.43	2.45	0.57	0.84	0.76	19.8262	5416.9
44	LPC	LysoPC(0:0/18:0) M+H HMDB (E)	LPC 18:0	C26H54NO7P	2	M+H	524.372	507.365	2.45	2.44	31903.6	38076.9	26085.9	2.44	2.43	2.45	0.94	0.95	0.91	26.4644	2658.4
43	LPC	LPC 18:1-SN2 M+H Atlas (E)	LPC 18:1	C26H52NO7P	2	M+H	522.356	60.0812	2.02	2.1	5799.1	2781.5	4070	2.1	2.11	2.1	0.51	0.41	0.83	10.0133	208006
43	LPC	LPC 18:1-SN2 M+H Atlas (E)	LPC 18:1	C26H52NO7P	2	M+H	522.356	86.0957	2.02	2.1	11352.3	11949.4	11685.4	2.1	2.11	2.1	0.88	0.98	0.62	2.60501	35450.8
43	LPC	LPC 18:1-SN2 M+H Atlas (E)	LPC 18:1	C26H52NO7P	2	M+H	522.356	125	2.02	2.1	1507.9	2684.6	2042.8	2.1	2.11	2.1	0.57	0.39	0.84	12.5464	13060.8
43	LPC	LPC 18:1-SN2 M+H Atlas (E)	LPC 18:1	C26H52NO7P	2	M+H	522.356	184.074	2.02	2.1	178562	222011	223445	2.1	2.11	2.1	0.92	0.92	0.95	2.09485	11662.4
43	LPC	LPC 18:1-SN2 M+H Atlas (E)	LPC 18:1	C26H52NO7P	2	M+H	522.356	184.105	2.02	2.1	4441.5	6063.9	5340.8	2.1	2.11	2.1	0.93	0.91	0.95	12.5641	5282.07
43	LPC	LPC 18:1-SN2 M+H Atlas (E)	LPC 18:1	C26H52NO7P	2	M+H	522.356	184.145	2.02	2.1	3524.8	3934.9	4195.5	2.1	2.11	2.1	0.91	0.92	0.97	29.318	4216.87
43	LPC	LPC 18:1-SN2 M+H Atlas (E)	LPC 18:1	C26H52NO7P	2	M+H	522.356	185.075	2.02	2.1	11447.9	15308.3	12426.1	2.1	2.11	2.1	0.95	0.97	0.96	7.10593	3885.07
43	LPC	LPC 18:1-SN2 M+H Atlas (E)	LPC 18:1	C26H52NO7P	2	M+H	522.356	504.344	2.02	2.1	36225.7	34152.9	35973.8	2.1	2.11	2.1	0.96	0.95	0.85	23.1446	2078.43
39	LPC	LPC 18:2 M+H SLING_MRM (E)	LPC 18:2	C26H50N1O7P1	2	M+H	520.341	69.0694	1.77	1.78	577.3	896.8	188.8	1.77	1.78	1.78	0.59	0.85	-0.19	0.563973	220660
39	LPC	LPC 18:2 M+H SLING_MRM (E)	LPC 18:2	C26H50N1O7P1	2	M+H	520.341	86.0961	1.77	1.78	16061.7	15635.3	10564.1	1.77	1.78	1.78	0.93	0.95	0.96	3.58554	210444
39	LPC	LPC 18:2 M+H SLING_MRM (E)	LPC 18:2	C26H50N1O7P1	2	M+H	520.341	104.107	1.77	1.78	216512	199808	215012	1.77	1.78	1.78	0.94	0.97	0.95	7.04615	32121.1
39	LPC	LPC 18:2 M+H SLING_MRM (E)	LPC 18:2	C26H50N1O7P1	2	M+H	520.341	184.073	1.77	1.78	222283	219258	220439	1.77	1.78	1.78	0.96	0.96	0.96	17.7267	14087
39	LPC	LPC 18:2 M+H SLING_MRM (E)	LPC 18:2	C26H50N1O7P1	2	M+H	520.341	184.098	1.77	1.78	7915.6	7185.2	7142.6	1.77	1.78	1.78	0.97	0.94	0.89	7.90916	12140.6
39	LPC	LPC 18:2 M+H SLING_MRM (E)	LPC 18:2	C26H50N1O7P1	2	M+H	520.341	184.144	1.77	1.78	4344.1	4369.3	4100.9	1.77	1.78	1.78	0.97	0.97	0.95	4.78499	7414.47
39	LPC	LPC 18:2 M+H SLING_MRM (E)	LPC 18:2	C26H50N1O7P1	2	M+H	520.341	185.074	1.77	1.78	11467.8	11455.4	13498.5	1.77	1.78	1.78	0.82	0.81	0.84	2.83332	4271.43
39	LPC	LPC 18:2 M+H SLING_MRM (E)	LPC 18:2	C26H50N1O7P1	2	M+H	520.341	502.334	1.77	1.78	30153.5	35291.3	30918.6	1.77	1.78	1.78	0.97	0.97	0.93	52.2275	554.3
38	LPC	LPC 18:3-SN1 M+H Atlas (E)	LPC 18:3	C26H48NO7P	2	M+H	518.323	86.0954	1.49	1.48	498.3	209.2	676.4	1.48	1.49	1.48	-0.22	-0.22	-0.31	9.88586	41741.6
38	LPC	LPC 18:3-SN1 M+H Atlas (E)	LPC 18:3	C26H48NO7P	2	M+H	518.323	88.111	1.49	1.48	29795.8	35757.7	28581.7	1.48	1.49	1.48	-0.33	-0.19	-0.11	9.99429	31378.4
38	LPC	LPC 18:3-SN1 M+H Atlas (E)	LPC 18:3	C26H48NO7P	2	M+H	518.323	102.127	1.49	1.48	39363.3	47545.9	38315.5	1.48	1.49	1.48	0.01	0.08	0.03	16.8498	22000.4
38	LPC	LPC 18:3-SN1 M+H Atlas (E)	LPC 18:3	C26H48NO7P	2	M+H	518.323	104.107	1.49	1.48	4720.6	4907.2	5669.5	1.48	1.49	1.48	0.74	0.46	0.41	8.04975	5099.1
38	LPC	LPC 18:3-SN1 M+H Atlas (E)	LPC 18:3	C26H48NO7P	2	M+H	518.323	184.074	1.49	1.48	16806.3	25213.2	23981.6	1.48	1.49	1.48	-0.13	-0.29	-0.23	16.7923	769.567
38	LPC	LPC 18:3-SN1 M+H Atlas (E)	LPC 18:3	C26H48NO7P	2	M+H	518.323	258.112	1.49	1.48	307.3	68.9	300.2	1.48	1.49	1.48	-0.04	-0.17	-0.08	41.7341	461.3
38	LPC	LPC 18:3-SN1 M+H Atlas (E)	LPC 18:3	C26H48NO7P	2	M+H	518.323	500.312	1.49	1.48	820.5	896.1	592.1	1.48	1.49	1.48	0.82	0.33	0.53	49.1191	225.467
49	LPC	LPC 20:2-SN1 M+H Atlas (E)	LPC 20:2	C28H54NO7P	2	M+H	548.371	60.0805	2.2	2.21	1159.6	1571.9	1628.2	2.21	2.2	2.21	0.01	0.68	0.23	14.3747	1453.23
49	LPC	LPC 20:2-SN1 M+H Atlas (E)	LPC 20:2	C28H54NO7P	2	M+H	548.371	86.0956	2.2	2.21	3616.5	739.1	515.4	2.21	2.2	2.21	-0.16	0.56	-0.03	20.5144	1169.7
49	LPC	LPC 20:2-SN1 M+H Atlas (E)	LPC 20:2	C28H54NO7P	2	M+H	548.371	104.106	2.2	2.21	21245.3	16786.9	8094.4	2.21	2.2	2.21	0.06	-0.11	0.55	35.5162	15375.5
49	LPC	LPC 20:2-SN1 M+H Atlas (E)	LPC 20:2	C28H54NO7P	2	M+H	548.371	184.073	2.2	2.21	3991.1	7064.6	3524.3	2.21	2.2	2.21	0.67	0.58	0.67	32.3147	4860
49	LPC	LPC 20:2-SN1 M+H Atlas (E)	LPC 20:2	C28H54NO7P	2	M+H	548.371	184.084	2.2	2.21	2079.8	3883.4	770.2	2.21	2.2	2.21	-0.07	0.94	0.62	56.8634	2244.47
49	LPC	LPC 20:2-SN1 M+H Atlas (E)	LPC 20:2	C28H54NO7P	2	M+H	548.371	258.111	2.2	2.21	474.8	0	492.9	2.21	2.2	2.21	0.77	0	0.49	86.97	1623.67
49	LPC	LPC 20:2-SN1 M+H Atlas (E)	LPC 20:2	C28H54NO7P	2	M+H	548.371	365.307	2.2	2.21	0	0	69.2	2.21	2.2	2.21	0	0	0.13	70.7478	322.567
49	LPC	LPC 20:2-SN1 M+H Atlas (E)	LPC 20:2	C28H54NO7P	2	M+H	548.371	530.35	2.2	2.21	880	1467.6	1161.5	2.21	2.2	2.21	0.58	0.52	0.57	141.421	23.0667
47	LPC	LPC 20:4-SN1 M+H Atlas (E)	LPC 20:4	C28H50NO7P	2	M+H	544.34	60.0797	1.75	1.74	682.7	1735.5	1727.9	1.46	1.74	1.74	-0.13	0.01	0.64	11.5241	13475.4
47	LPC	LPC 20:4-SN1 M+H Atlas (E)	LPC 20:4	C28H50NO7P	2	M+H	544.34	88.1124	1.75	1.74	15527	11771	13128.1	1.46	1.74	1.74	0.03	-0.4	-0.42	62.913	61516.9
47	LPC	LPC 20:4-SN1 M+H Atlas (E)	LPC 20:4	C28H50NO7P	2	M+H	544.34	104.108	1.75	1.74	2776.4	80650.7	85946.2	1.46	1.74	1.74	0.62	0.99	0.98	67.3423	56457.8
47	LPC	LPC 20:4-SN1 M+H Atlas (E)	LPC 20:4	C28H50NO7P	2	M+H	544.34	105.111	1.75	1.74	433.1	6074	4695.6	1.46	1.74	1.74	0.36	0.96	0.69	70.7799	8967.43
47	LPC	LPC 20:4-SN1 M+H Atlas (E)	LPC 20:4	C28H50NO7P	2	M+H	544.34	124.998	1.75	1.74	0	655.4	442.1	1.46	1.74	1.74	0	0.61	0.53	64.3004	3734.23
47	LPC	LPC 20:4-SN1 M+H Atlas (E)	LPC 20:4	C28H50NO7P	2	M+H	544.34	184.074	1.75	1.74	6832.4	90855.1	86863.3	1.46	1.74	1.74	0.39	0.9	0.9	65.7016	3725
47	LPC	LPC 20:4-SN1 M+H Atlas (E)	LPC 20:4	C28H50NO7P	2	M+H	544.34	185.076	1.75	1.74	367.8	6132.6	4674.6	1.46	1.74	1.74	0.35	0.37	0.39	35.7816	1382.03
47	LPC	LPC 20:4-SN1 M+H Atlas (E)	LPC 20:4	C28H50NO7P	2	M+H	544.34	526.33	1.75	1.74	0	13107.4	13794.9	1.46	1.74	1.74	0	0.9	0.93	74.6095	365.833
55	LPC	LPC 22:5 M+H SLING_MRM (E)	LPC 22:5	C30H52N1O7P1	2	M+H	570.354	88.1145	1.85	1.85	63709.5	66468.7	62886.7	1.85	1.85	1.85	-0.06	-0.04	-0.01	2.38042	64355
55	LPC	LPC 22:5 M+H SLING_MRM (E)	LPC 22:5	C30H52N1O7P1	2	M+H	570.354	102.127	1.85	1.85	47707.7	56909.3	47130.9	1.85	1.85	1.85	-0.3	-0.13	-0.21	8.85644	50582.6
55	LPC	LPC 22:5 M+H SLING_MRM (E)	LPC 22:5	C30H52N1O7P1	2	M+H	570.354	119.087	1.85	1.85	253.3	273.3	725.3	1.85	1.85	1.85	-0.08	0.04	0.03	6.23802	23738.6
55	LPC	LPC 22:5 M+H SLING_MRM (E)	LPC 22:5	C30H52N1O7P1	2	M+H	570.354	184.072	1.85	1.85	24028.2	25390	21797.6	1.85	1.85	1.85	0.14	0.44	0.28	24.667	2864.13
55	LPC	LPC 22:5 M+H SLING_MRM (E)	LPC 22:5	C30H52N1O7P1	2	M+H	570.354	184.189	1.85	1.85	28.5	81.1	167.3	1.85	1.85	1.85	0.06	-0.09	-0.08	52.2267	417.3
55	LPC	LPC 22:5 M+H SLING_MRM (E)	LPC 22:5	C30H52N1O7P1	2	M+H	570.354	227.202	1.85	1.85	3527.1	3180	1885.3	1.85	1.85	1.85	0.07	0.16	-0.14	61.9887	92.3
55	LPC	LPC 22:5 M+H SLING_MRM (E)	LPC 22:5	C30H52N1O7P1	2	M+H	570.354	345.802	1.85	1.85	0	8.8	0	1.85	1.85	1.85	0	-0.06	0	141.421	2.93333
55	LPC	LPC 22:5 M+H SLING_MRM (E)	LPC 22:5	C30H52N1O7P1	2	M+H	570.354	420.989	1.85	1.85	0	0	0	1.85	1.85	1.85	0	0	0	#DIV/0!	0
55	LPC	LPC 22:5 M+H SLING_MRM (E)	LPC 22:5	C30H52N1O7P1	2	M+H	570.354	531.92	1.85	1.85	0	0	0	1.85	1.85	1.85	0	0	0	#DIV/0!	0
55	LPC	LPC 22:5 M+H SLING_MRM (E)	LPC 22:5	C30H52N1O7P1	2	M+H	570.354	551.042	1.85	1.85	0	0	0	1.85	1.85	1.85	0	0	0	#DIV/0!	0
54	LPC	LPC 22:6-SN1 M+H Atlas (E)	LPC 22:6	C30H50NO7P	2	M+H	568.34	74.0959	1.69	1.69	1763.5	2436	1696.2	1.7	1.68	1.69	0.04	0.24	-0.22	13.2862	16824.6
54	LPC	LPC 22:6-SN1 M+H Atlas (E)	LPC 22:6	C30H50NO7P	2	M+H	568.34	86.0962	1.69	1.69	1371.2	549.6	1318.7	1.7	1.68	1.69	0.39	-0.15	0.29	3.79249	15856.2
54	LPC	LPC 22:6-SN1 M+H Atlas (E)	LPC 22:6	C30H50NO7P	2	M+H	568.34	88.1115	1.69	1.69	13649.2	16106.1	12307	1.7	1.68	1.69	0.12	-0.07	0.22	9.66211	14736.7
54	LPC	LPC 22:6-SN1 M+H Atlas (E)	LPC 22:6	C30H50NO7P	2	M+H	568.34	102.128	1.69	1.69	13871.3	19277.8	17324.8	1.7	1.68	1.69	0.2	0.51	0.14	11.2196	14020.8
54	LPC	LPC 22:6-SN1 M+H Atlas (E)	LPC 22:6	C30H50NO7P	2	M+H	568.34	104.106	1.69	1.69	15602.1	16686.1	15280.4	1.7	1.68	1.69	0.68	0.75	0.72	24.7243	2733.37
54	LPC	LPC 22:6-SN1 M+H Atlas (E)	LPC 22:6	C30H50NO7P	2	M+H	568.34	105.111	1.69	1.69	1092.5	620.3	504.7	1.7	1.68	1.69	-0.12	0.02	0.41	16.9962	1965.23
54	LPC	LPC 22:6-SN1 M+H Atlas (E)	LPC 22:6	C30H50NO7P	2	M+H	568.34	113.058	1.69	1.69	0	352.6	324.9	1.7	1.68	1.69	0	-0.13	-0.3	34.7779	1079.83
54	LPC	LPC 22:6-SN1 M+H Atlas (E)	LPC 22:6	C30H50NO7P	2	M+H	568.34	184.074	1.69	1.69	15852.6	15630.3	12727.1	1.7	1.68	1.69	0.84	0.8	0.6	34.3985	739.167
54	LPC	LPC 22:6-SN1 M+H Atlas (E)	LPC 22:6	C30H50NO7P	2	M+H	568.34	550.329	1.69	1.69	1885	3538.7	2776.4	1.7	1.68	1.69	0.73	0.66	0.71	70.8878	225.833
19	LPE	LPE 14:0 [ISTD] M+H SLING_MRM (E)	LPE 14:0	C19H40N1O7P1	2	M+H	426.261	69.0691	1.55	1.54	234.9	306.1	0	1.55	1.54	1.54	-0.22	0.42	0	3.46088	8482
19	LPE	LPE 14:0 [ISTD] M+H SLING_MRM (E)	LPE 14:0	C19H40N1O7P1	2	M+H	426.261	74.097	1.55	1.54	1193.3	1498.8	1485.5	1.55	1.54	1.54	-0.46	0.08	0.03	8.52146	6571.73
19	LPE	LPE 14:0 [ISTD] M+H SLING_MRM (E)	LPE 14:0	C19H40N1O7P1	2	M+H	426.261	81.0701	1.55	1.54	407.4	269.2	154.7	1.55	1.54	1.54	-0.27	0.37	0.22	10.1243	1392.53
19	LPE	LPE 14:0 [ISTD] M+H SLING_MRM (E)	LPE 14:0	C19H40N1O7P1	2	M+H	426.261	97.1017	1.55	1.54	0	304.2	378.6	1.55	1.54	1.54	0	-0.08	0	37.2845	277.1
19	LPE	LPE 14:0 [ISTD] M+H SLING_MRM (E)	LPE 14:0	C19H40N1O7P1	2	M+H	426.261	98.9834	1.55	1.54	0	0	0	1.55	1.54	1.54	0	0	0	71.959	227.6
19	LPE	LPE 14:0 [ISTD] M+H SLING_MRM (E)	LPE 14:0	C19H40N1O7P1	2	M+H	426.261	198.049	1.55	1.54	0	147.2	8.7	1.55	1.54	1.54	0	0.56	-0.11	53.8684	222.033
19	LPE	LPE 14:0 [ISTD] M+H SLING_MRM (E)	LPE 14:0	C19H40N1O7P1	2	M+H	426.261	225.183	1.55	1.54	7.4	0	22.1	1.55	1.54	1.54	0.81	0	-0.15	72.5246	180.333
19	LPE	LPE 14:0 [ISTD] M+H SLING_MRM (E)	LPE 14:0	C19H40N1O7P1	2	M+H	426.261	285.241	1.55	1.54	8424	8867	8155	1.55	1.54	1.54	0.89	0.79	0.96	129.763	51.9667
19	LPE	LPE 14:0 [ISTD] M+H SLING_MRM (E)	LPE 14:0	C19H40N1O7P1	2	M+H	426.261	285.252	1.55	1.54	6147.2	7363	6205	1.55	1.54	1.54	0.46	0.7	0.87	93.4057	9.83333
19	LPE	LPE 14:0 [ISTD] M+H SLING_MRM (E)	LPE 14:0	C19H40N1O7P1	2	M+H	426.261	365.205	1.55	1.54	388.7	113.7	163.7	1.55	1.54	1.54	0.81	0.48	0.64	#DIV/0!	0
23	LPE	LPE 16:0 M+H SLING_MRM (E)	LPE 16:0	C21H44N1O7P1	2	M+H	454.293	62.0599	2.08	2.07	612.1	751.1	0	2.06	2.07	2.07	-0.14	0.05	0	16.0723	14430.2
23	LPE	LPE 16:0 M+H SLING_MRM (E)	LPE 16:0	C21H44N1O7P1	2	M+H	454.293	88.112	2.08	2.07	6372.8	7739.5	13736.5	2.06	2.07	2.07	-0.36	-0.1	-0.24	7.7233	4148.1
23	LPE	LPE 16:0 M+H SLING_MRM (E)	LPE 16:0	C21H44N1O7P1	2	M+H	454.293	102.127	2.08	2.07	11610.1	14389.9	17290.7	2.06	2.07	2.07	0.16	0.11	0.16	13.4701	930.367
23	LPE	LPE 16:0 M+H SLING_MRM (E)	LPE 16:0	C21H44N1O7P1	2	M+H	454.293	103.133	2.08	2.07	1023.1	753.2	1014.8	2.06	2.07	2.07	0.29	-0.08	-0.23	22.5084	427.133
23	LPE	LPE 16:0 M+H SLING_MRM (E)	LPE 16:0	C21H44N1O7P1	2	M+H	454.293	149.06	2.08	2.07	0	0	0	2.06	2.07	2.07	0	0	0	34.4524	9282.93
23	LPE	LPE 16:0 M+H SLING_MRM (E)	LPE 16:0	C21H44N1O7P1	2	M+H	454.293	155.011	2.08	2.07	363	0	0	2.06	2.07	2.07	0.69	0	0	40.234	1007.97
23	LPE	LPE 16:0 M+H SLING_MRM (E)	LPE 16:0	C21H44N1O7P1	2	M+H	454.293	282.278	2.08	2.07	304.2	438.3	538.9	2.06	2.07	2.07	0.29	0.2	0.75	71.805	454.4
23	LPE	LPE 16:0 M+H SLING_MRM (E)	LPE 16:0	C21H44N1O7P1	2	M+H	454.293	313.273	2.08	2.07	4082.6	3792.6	4569.1	2.06	2.07	2.07	0.78	0.81	0.88	141.421	121
23	LPE	LPE 16:0 M+H SLING_MRM (E)	LPE 16:0	C21H44N1O7P1	2	M+H	454.293	314.277	2.08	2.07	1571.7	817.5	634.7	2.06	2.07	2.07	0.6	0.9	0.64	#DIV/0!	0
28	LPE	LPE 18:2 M+H SLING_MRM (E)	LPE 18:2	C23H44N1O7P1	2	M+H	478.292	62.06	1.85	1.85	1074.2	514.5	398	1.85	1.83	1.85	0.73	0.45	0.85	14.5306	3040.33
28	LPE	LPE 18:2 M+H SLING_MRM (E)	LPE 18:2	C23H44N1O7P1	2	M+H	478.292	97.0652	1.85	1.85	214.1	1074.6	291.4	1.85	1.83	1.85	0	0.3	-0.22	44.5706	662.233
28	LPE	LPE 18:2 M+H SLING_MRM (E)	LPE 18:2	C23H44N1O7P1	2	M+H	478.292	125.061	1.85	1.85	0	53.9	0	1.85	1.83	1.85	0	-0.03	0	73.8004	526.7
28	LPE	LPE 18:2 M+H SLING_MRM (E)	LPE 18:2	C23H44N1O7P1	2	M+H	478.292	136.097	1.85	1.85	0	0	16.4	1.85	1.83	1.85	0	0	0.25	112.55	267.333
28	LPE	LPE 18:2 M+H SLING_MRM (E)	LPE 18:2	C23H44N1O7P1	2	M+H	478.292	159.12	1.85	1.85	0	0	0	1.85	1.83	1.85	0	0	0	141.421	17.9667
28	LPE	LPE 18:2 M+H SLING_MRM (E)	LPE 18:2	C23H44N1O7P1	2	M+H	478.292	263.238	1.85	1.85	687.7	0	114.3	1.85	1.83	1.85	-0.22	0	0.81	141.421	5.46667
28	LPE	LPE 18:2 M+H SLING_MRM (E)	LPE 18:2	C23H44N1O7P1	2	M+H	478.292	309.175	1.85	1.85	0	0	0	1.85	1.83	1.85	0	0	0	#DIV/0!	0
28	LPE	LPE 18:2 M+H SLING_MRM (E)	LPE 18:2	C23H44N1O7P1	2	M+H	478.292	337.273	1.85	1.85	2845.2	3651.9	2623.9	1.85	1.83	1.85	0.96	0.73	0.9	#DIV/0!	0
28	LPE	LPE 18:2 M+H SLING_MRM (E)	LPE 18:2	C23H44N1O7P1	2	M+H	478.292	418.237	1.85	1.85	0	0	0	1.85	1.83	1.85	0	0	0	#DIV/0!	0
8	MG	1-Monostearin M+H FiehnHILIC (E)	MG 18:0	C21H42O4	2	M+H	359.316	57.0694	3.04	3.03	12234.2	12501.2	11839	3.03	3.04	3.03	0.98	0.98	0.86	2.23128	12191.5
8	MG	1-Monostearin M+H FiehnHILIC (E)	MG 18:0	C21H42O4	2	M+H	359.316	67.0539	3.04	3.03	898.8	1645.1	793.5	3.03	3.04	3.03	0.78	0.85	0.58	11.5212	9271.8
8	MG	1-Monostearin M+H FiehnHILIC (E)	MG 18:0	C21H42O4	2	M+H	359.316	69.0701	3.04	3.03	2754.9	2768.9	1550.4	3.03	3.04	3.03	0.86	0.85	0.88	24.2152	6208.63
8	MG	1-Monostearin M+H FiehnHILIC (E)	MG 18:0	C21H42O4	2	M+H	359.316	71.0854	3.04	3.03	10770.8	8684.8	8359.8	3.03	3.04	3.03	0.96	0.81	0.87	4.08845	6112.5
8	MG	1-Monostearin M+H FiehnHILIC (E)	MG 18:0	C21H42O4	2	M+H	359.316	81.0697	3.04	3.03	3823.8	4090.9	2665.4	3.03	3.04	3.03	0.77	0.93	0.81	17.8902	4759.23
8	MG	1-Monostearin M+H FiehnHILIC (E)	MG 18:0	C21H42O4	2	M+H	359.316	83.0858	3.04	3.03	2351	2494.8	3930.9	3.03	3.04	3.03	0.7	0.98	0.9	14.7181	4386.63
8	MG	1-Monostearin M+H FiehnHILIC (E)	MG 18:0	C21H42O4	2	M+H	359.316	85.1011	3.04	3.03	6074	6436	5827.5	3.03	3.04	3.03	0.92	0.9	0.99	17.5438	3526.7
8	MG	1-Monostearin M+H FiehnHILIC (E)	MG 18:0	C21H42O4	2	M+H	359.316	95.0855	3.04	3.03	5393.3	3555.7	5328.7	3.03	3.04	3.03	0.86	0.99	0.82	24.3815	2925.57
8	MG	1-Monostearin M+H FiehnHILIC (E)	MG 18:0	C21H42O4	2	M+H	359.316	109.101	3.04	3.03	3578.3	5158.5	4423.1	3.03	3.04	3.03	0.91	0.99	0.93	24.2205	2358.07
8	MG	1-Monostearin M+H FiehnHILIC (E)	MG 18:0	C21H42O4	2	M+H	359.316	341.304	3.04	3.03	8304.5	5470.5	4850.9	3.03	3.04	3.03	0.92	0.82	0.93	34.0751	1112.47
59	Other	1-(hexadecanoyloxy)-3-hydroxypropan-2-yl-octadec-9-enoate M+NH4 MSDIAL (E)	DG 34:1	C37H70O5	2	M+NH4	612.556	88.1118	6.66	6.66	22160.7	24607	22153.8	6.67	6.66	6.66	0	-0.05	0.03	5.0267	22973.8
59	Other	1-(hexadecanoyloxy)-3-hydroxypropan-2-yl-octadec-9-enoate M+NH4 MSDIAL (E)	DG 34:1	C37H70O5	2	M+NH4	612.556	102.13	6.66	6.66	19568.9	16475.9	22139.4	6.67	6.66	6.66	0.35	-0.02	0.13	11.9383	19394.7
59	Other	1-(hexadecanoyloxy)-3-hydroxypropan-2-yl-octadec-9-enoate M+NH4 MSDIAL (E)	DG 34:1	C37H70O5	2	M+NH4	612.556	121.101	6.66	6.66	307.6	660.6	617.4	6.67	6.66	6.66	-0.15	0.06	-0.16	19.9358	8189.93
59	Other	1-(hexadecanoyloxy)-3-hydroxypropan-2-yl-octadec-9-enoate M+NH4 MSDIAL (E)	DG 34:1	C37H70O5	2	M+NH4	612.556	313.276	6.66	6.66	6716.1	6269.9	5785.1	6.67	6.66	6.66	0.69	0.76	0.84	10.0903	8042.7
59	Other	1-(hexadecanoyloxy)-3-hydroxypropan-2-yl-octadec-9-enoate M+NH4 MSDIAL (E)	DG 34:1	C37H70O5	2	M+NH4	612.556	314.273	6.66	6.66	1480.9	2231.7	912.8	6.67	6.66	6.66	0.63	0.62	0.72	21.2072	7992.27
59	Other	1-(hexadecanoyloxy)-3-hydroxypropan-2-yl-octadec-9-enoate M+NH4 MSDIAL (E)	DG 34:1	C37H70O5	2	M+NH4	612.556	339.286	6.66	6.66	7206.8	9141.7	7779.6	6.67	6.66	6.66	0.86	0.74	0.84	6.07617	6257.03
59	Other	1-(hexadecanoyloxy)-3-hydroxypropan-2-yl-octadec-9-enoate M+NH4 MSDIAL (E)	DG 34:1	C37H70O5	2	M+NH4	612.556	577.512	6.66	6.66	7749.6	10178.8	6048.4	6.67	6.66	6.66	0.9	0.69	0.91	29.7457	528.533
59	Other	1-(hexadecanoyloxy)-3-hydroxypropan-2-yl-octadec-9-enoate M+NH4 MSDIAL (E)	DG 34:1	C37H70O5	2	M+NH4	612.556	577.523	6.66	6.66	8040.8	10260	6269	6.67	6.66	6.66	0.9	0.69	0.91	34.0047	4384.67
59	Other	1-(hexadecanoyloxy)-3-hydroxypropan-2-yl-octadec-9-enoate M+NH4 MSDIAL (E)	DG 34:1	C37H70O5	2	M+NH4	612.556	578.429	6.66	6.66	0	5.5	7.3	6.67	6.66	6.66	0	-0.12	0.39	35.0342	1541.8
59	Other	1-(hexadecanoyloxy)-3-hydroxypropan-2-yl-octadec-9-enoate M+NH4 MSDIAL (E)	DG 34:1	C37H70O5	2	M+NH4	612.556	578.517	6.66	6.66	6421.7	2894.5	3837.8	6.67	6.66	6.66	0.92	0.51	0.71	72.778	4.26667
22	Other	alpha-Tocopherol M+H HMDB (E)	α-Tocopherol	C29H50O2	2	M+H	431.388	57.1047	5	5	44.7	33.7	29.9	5.01	5	5	-0.05	0.8	0.03	6.31829	8236.57
22	Other	alpha-Tocopherol M+H HMDB (E)	α-Tocopherol	C29H50O2	2	M+H	431.388	102.106	5	5	5.6	0	0	5.01	5	5	-0.15	0	0	17.3847	36.1
22	Other	alpha-Tocopherol M+H HMDB (E)	α-Tocopherol	C29H50O2	2	M+H	431.388	121.103	5	5	250.7	0	414.5	5.01	5	5	-0.15	0	-0.21	76.8734	221.733
22	Other	alpha-Tocopherol M+H HMDB (E)	α-Tocopherol	C29H50O2	2	M+H	431.388	165.092	5	5	7573.9	8845.2	8290.6	5.01	5	5	0.98	0.96	0.88	141.421	1.86667
22	Other	alpha-Tocopherol M+H HMDB (E)	α-Tocopherol	C29H50O2	2	M+H	431.388	220.159	5	5	0	0	0	5.01	5	5	0	0	0	#DIV/0!	0
22	Other	alpha-Tocopherol M+H HMDB (E)	α-Tocopherol	C29H50O2	2	M+H	431.388	279.293	5	5	0	0	0	5.01	5	5	0	0	0	#DIV/0!	0
22	Other	alpha-Tocopherol M+H HMDB (E)	α-Tocopherol	C29H50O2	2	M+H	431.388	341.097	5	5	0	0	0	5.01	5	5	0	0	0	#DIV/0!	0
22	Other	alpha-Tocopherol M+H HMDB (E)	α-Tocopherol	C29H50O2	2	M+H	431.388	377.317	5	5	0	0	0	5.01	5	5	0	0	0	#DIV/0!	0
22	Other	alpha-Tocopherol M+H HMDB (E)	α-Tocopherol	C29H50O2	2	M+H	431.388	382.067	5	5	0	0	0	5.01	5	5	0	0	0	#DIV/0!	0
66	PC	PC 26:0 [ISTD] M+H SLING_MRM (E)	PC 26:0	C34H68N1O8P1	2	M+H	650.476	184.073	3.37	3.36	293376	294420	308246	3.37	3.36	3.36	0.84	0.76	0.76	2.26894	298681
66	PC	PC 26:0 [ISTD] M+H SLING_MRM (E)	PC 26:0	C34H68N1O8P1	2	M+H	650.476	184.094	3.37	3.36	10004.6	10201.9	3521.4	3.37	3.36	3.36	0.87	0.71	0.14	0.639363	16274.2
66	PC	PC 26:0 [ISTD] M+H SLING_MRM (E)	PC 26:0	C34H68N1O8P1	2	M+H	650.476	184.105	3.37	3.36	10004.6	10201.9	3521.4	3.37	3.36	3.36	0.87	0.71	0.14	16.7875	4603.4
66	PC	PC 26:0 [ISTD] M+H SLING_MRM (E)	PC 26:0	C34H68N1O8P1	2	M+H	650.476	184.144	3.37	3.36	3917.9	5683.3	4209	3.37	3.36	3.36	0.54	0.75	0.82	17.0264	1171.07
66	PC	PC 26:0 [ISTD] M+H SLING_MRM (E)	PC 26:0	C34H68N1O8P1	2	M+H	650.476	185.076	3.37	3.36	16220.1	16182.8	16419.8	3.37	3.36	3.36	0.71	0.79	0.57	39.2419	7909.3
66	PC	PC 26:0 [ISTD] M+H SLING_MRM (E)	PC 26:0	C34H68N1O8P1	2	M+H	650.476	185.089	3.37	3.36	1169.8	1415.9	927.5	3.37	3.36	3.36	0.17	0.91	0.77	39.2419	7909.3
66	PC	PC 26:0 [ISTD] M+H SLING_MRM (E)	PC 26:0	C34H68N1O8P1	2	M+H	650.476	322.166	3.37	3.36	0	0	0	3.37	3.36	3.36	0	0	0	#DIV/0!	0
66	PC	PC 26:0 [ISTD] M+H SLING_MRM (E)	PC 26:0	C34H68N1O8P1	2	M+H	650.476	590.297	3.37	3.36	0	0	0	3.37	3.36	3.36	0	0	0	#DIV/0!	0
90	PC	PC 30:0 M+H SLING_MRM (E)	PC 30:0	C38H76N1O8P1	2	M+H	706.538	86.0971	4.43	4.42	16024.5	18406.6	14286	4.43	4.42	4.42	0.88	0.77	0.8	1.9353	2.70023e+06
90	PC	PC 30:0 M+H SLING_MRM (E)	PC 30:0	C38H76N1O8P1	2	M+H	706.538	184.073	4.43	4.42	2.6902e+06	2.76865e+06	2641828	4.43	4.42	4.42	0.82	0.87	0.82	2.53581	248838
90	PC	PC 30:0 M+H SLING_MRM (E)	PC 30:0	C38H76N1O8P1	2	M+H	706.538	184.105	4.43	4.42	3899.1	11257.8	3220.3	4.43	4.42	4.42	-0.56	0	-0.49	2.04421	42092.7
90	PC	PC 30:0 M+H SLING_MRM (E)	PC 30:0	C38H76N1O8P1	2	M+H	706.538	185.068	4.43	4.42	256729	248501	241284	4.43	4.42	4.42	0.92	0.92	0.92	10.4012	16239
90	PC	PC 30:0 M+H SLING_MRM (E)	PC 30:0	C38H76N1O8P1	2	M+H	706.538	186.077	4.43	4.42	41719.6	43282.3	41276.1	4.43	4.42	4.42	0.86	0.95	0.85	17.577	3399.6
90	PC	PC 30:0 M+H SLING_MRM (E)	PC 30:0	C38H76N1O8P1	2	M+H	706.538	187.081	4.43	4.42	3492.6	2625.7	4080.5	4.43	4.42	4.42	0.7	0.87	0.8	20.6562	1067.67
90	PC	PC 30:0 M+H SLING_MRM (E)	PC 30:0	C38H76N1O8P1	2	M+H	706.538	359.851	4.43	4.42	0	0	0	4.43	4.42	4.42	0	0	0	59.413	6125.73
90	PC	PC 30:0 M+H SLING_MRM (E)	PC 30:0	C38H76N1O8P1	2	M+H	706.538	688.57	4.43	4.42	1283.6	1154.6	764.8	4.43	4.42	4.42	0.8	0.73	0.49	#DIV/0!	0
87	PC	PC 15:0_15:1 M+H Atlas (E)	PC 30:1	C38H74NO8P	2	M+H	704.521	81.0838	3.97	3.96	0	0	0	3.98	3.96	3.96	0	0	0	2.47663	501729
87	PC	PC 15:0_15:1 M+H Atlas (E)	PC 30:1	C38H74NO8P	2	M+H	704.521	102.127	3.97	3.96	14992	13340.4	14078.4	3.98	3.96	3.96	-0.39	0.19	-0.23	4.77849	14136.9
87	PC	PC 15:0_15:1 M+H Atlas (E)	PC 30:1	C38H74NO8P	2	M+H	704.521	184.072	3.97	3.96	518075	499143	487970	3.98	3.96	3.96	0.9	0.9	0.93	#DIV/0!	0
87	PC	PC 15:0_15:1 M+H Atlas (E)	PC 30:1	C38H74NO8P	2	M+H	704.521	234.551	3.97	3.96	0	0	0	3.98	3.96	3.96	0	0	0	#DIV/0!	0
87	PC	PC 15:0_15:1 M+H Atlas (E)	PC 30:1	C38H74NO8P	2	M+H	704.521	283.169	3.97	3.96	0	0	0	3.98	3.96	3.96	0	0	0	#DIV/0!	0
87	PC	PC 15:0_15:1 M+H Atlas (E)	PC 30:1	C38H74NO8P	2	M+H	704.521	354.721	3.97	3.96	0	0	0	3.98	3.96	3.96	0	0	0	#DIV/0!	0
87	PC	PC 15:0_15:1 M+H Atlas (E)	PC 30:1	C38H74NO8P	2	M+H	704.521	380.282	3.97	3.96	0	0	0	3.98	3.96	3.96	0	0	0	#DIV/0!	0
87	PC	PC 15:0_15:1 M+H Atlas (E)	PC 30:1	C38H74NO8P	2	M+H	704.521	616.66	3.97	3.96	0	0	0	3.98	3.96	3.96	0	0	0	#DIV/0!	0
87	PC	PC 15:0_15:1 M+H Atlas (E)	PC 30:1	C38H74NO8P	2	M+H	704.521	617.604	3.97	3.96	0	0	0	3.98	3.96	3.96	0	0	0	#DIV/0!	0
100	PC	PC 31:1 M+H SLING_MRM (E)	PC 31:1	C39H76N1O8P1	2	M+H	718.539	66.0405	4.38	4.25	0	0	0	4.27	4.23	4.25	0	0	0	67.2293	1.13218e+06
100	PC	PC 31:1 M+H SLING_MRM (E)	PC 31:1	C39H76N1O8P1	2	M+H	718.539	184.075	4.38	4.25	2.18425e+06	408882	803418	4.27	4.23	4.25	-0.15	-0.34	-0.29	141.421	7
100	PC	PC 31:1 M+H SLING_MRM (E)	PC 31:1	C39H76N1O8P1	2	M+H	718.539	224.43	4.38	4.25	0	0	0	4.27	4.23	4.25	0	0	0	141.421	3.7
100	PC	PC 31:1 M+H SLING_MRM (E)	PC 31:1	C39H76N1O8P1	2	M+H	718.539	255.315	4.38	4.25	0	21	0	4.27	4.23	4.25	0	0	0	141.421	2.93333
100	PC	PC 31:1 M+H SLING_MRM (E)	PC 31:1	C39H76N1O8P1	2	M+H	718.539	492.55	4.38	4.25	0	0	0	4.27	4.23	4.25	0	0	0	#DIV/0!	0
100	PC	PC 31:1 M+H SLING_MRM (E)	PC 31:1	C39H76N1O8P1	2	M+H	718.539	520.556	4.38	4.25	11.1	0	0	4.27	4.23	4.25	0.23	0	0	#DIV/0!	0
100	PC	PC 31:1 M+H SLING_MRM (E)	PC 31:1	C39H76N1O8P1	2	M+H	718.539	535.127	4.38	4.25	0	0	0	4.27	4.23	4.25	0	0	0	#DIV/0!	0
100	PC	PC 31:1 M+H SLING_MRM (E)	PC 31:1	C39H76N1O8P1	2	M+H	718.539	629.139	4.38	4.25	0	0	8.8	4.27	4.23	4.25	0	0	0.56	#DIV/0!	0
100	PC	PC 31:1 M+H SLING_MRM (E)	PC 31:1	C39H76N1O8P1	2	M+H	718.539	655.903	4.38	4.25	0	0	0	4.27	4.23	4.25	0	0	0	#DIV/0!	0
100	PC	PC 31:1 M+H SLING_MRM (E)	PC 31:1	C39H76N1O8P1	2	M+H	718.539	658.149	4.38	4.25	0	0	0	4.27	4.23	4.25	0	0	0	#DIV/0!	0
125	PC	PC 16:0_16:0 M+H Atlas (E)	PC 32:0	C40H80NO8P	2	M+H	734.57	86.0962	4.93	5.02	1341.6	3939.1	4336.7	5.03	5.02	5.02	0.76	0.62	0.45	1.6562	1.39379e+06
125	PC	PC 16:0_16:0 M+H Atlas (E)	PC 32:0	C40H80NO8P	2	M+H	734.57	181.889	4.93	5.02	0	35	0	5.03	5.02	5.02	0	0.36	0	8.33076	1972.77
125	PC	PC 16:0_16:0 M+H Atlas (E)	PC 32:0	C40H80NO8P	2	M+H	734.57	184.073	4.93	5.02	1.36839e+06	1.38872e+06	1.42425e+06	5.03	5.02	5.02	0.94	0.94	0.92	5.06193	1675.93
125	PC	PC 16:0_16:0 M+H Atlas (E)	PC 32:0	C40H80NO8P	2	M+H	734.57	185.109	4.93	5.02	2141.8	1750.1	2026.4	5.03	5.02	5.02	0.87	0.9	0.94	41.4294	3205.8
125	PC	PC 16:0_16:0 M+H Atlas (E)	PC 32:0	C40H80NO8P	2	M+H	734.57	360.999	4.93	5.02	3.7	0	0	5.03	5.02	5.02	0	0	0	141.421	11.6667
125	PC	PC 16:0_16:0 M+H Atlas (E)	PC 32:0	C40H80NO8P	2	M+H	734.57	468.308	4.93	5.02	0	0	0	5.03	5.02	5.02	0	0	0	141.421	1.23333
125	PC	PC 16:0_16:0 M+H Atlas (E)	PC 32:0	C40H80NO8P	2	M+H	734.57	468.324	4.93	5.02	0	0	0	5.03	5.02	5.02	0	0	0	#DIV/0!	0
125	PC	PC 16:0_16:0 M+H Atlas (E)	PC 32:0	C40H80NO8P	2	M+H	734.57	496.338	4.93	5.02	1779.6	1676.4	1571.8	5.03	5.02	5.02	0.93	0.9	0.83	#DIV/0!	0
125	PC	PC 16:0_16:0 M+H Atlas (E)	PC 32:0	C40H80NO8P	2	M+H	734.57	508.183	4.93	5.02	0	0	0	5.03	5.02	5.02	0	0	0	#DIV/0!	0
122	PC	PC 32:1 M+H SLING_MRM (E)	PC 32:1	C40H78N1O8P1	2	M+H	732.555	88.1116	4.45	4.54	2258	4052.1	3184.7	4.54	4.54	4.54	-0.4	-0.46	0.44	1.07212	1.9215e+06
122	PC	PC 32:1 M+H SLING_MRM (E)	PC 32:1	C40H78N1O8P1	2	M+H	732.555	105.518	4.45	4.54	0	0	0	4.54	4.54	4.54	0	0	0	1.07085	1.92078e+06
122	PC	PC 32:1 M+H SLING_MRM (E)	PC 32:1	C40H78N1O8P1	2	M+H	732.555	124.998	4.45	4.54	1597.1	648.1	1000.1	4.54	4.54	4.54	0.85	0.8	0.21	23.1465	3164.93
122	PC	PC 32:1 M+H SLING_MRM (E)	PC 32:1	C40H78N1O8P1	2	M+H	732.555	184.073	4.45	4.54	1.89549e+06	1.94587e+06	1923136	4.54	4.54	4.54	0.92	0.93	0.92	23.6911	2228.63
122	PC	PC 32:1 M+H SLING_MRM (E)	PC 32:1	C40H78N1O8P1	2	M+H	732.555	184.083	4.45	4.54	1.89549e+06	1.94587e+06	1.92097e+06	4.54	4.54	4.54	0.92	0.93	0.92	10.499	617.1
122	PC	PC 32:1 M+H SLING_MRM (E)	PC 32:1	C40H78N1O8P1	2	M+H	732.555	184.107	4.45	4.54	2975.1	1871.1	1839.7	4.54	4.54	4.54	-0.45	-0.54	-0.46	47.9792	9838.93
122	PC	PC 32:1 M+H SLING_MRM (E)	PC 32:1	C40H78N1O8P1	2	M+H	732.555	184.144	4.45	4.54	13475.2	3172.1	12869.5	4.54	4.54	4.54	0.54	-0.21	0.45	36.21	1081.77
122	PC	PC 32:1 M+H SLING_MRM (E)	PC 32:1	C40H78N1O8P1	2	M+H	732.555	185.62	4.45	4.54	640.8	681.9	528.6	4.54	4.54	4.54	0.91	0.82	0.81	96.6527	89.9
122	PC	PC 32:1 M+H SLING_MRM (E)	PC 32:1	C40H78N1O8P1	2	M+H	732.555	355.29	4.45	4.54	0	0	0	4.54	4.54	4.54	0	0	0	#DIV/0!	0
122	PC	PC 32:1 M+H SLING_MRM (E)	PC 32:1	C40H78N1O8P1	2	M+H	732.555	504.348	4.45	4.54	62.3	0	207.4	4.54	4.54	4.54	0.5	0	0.7	#DIV/0!	0
118	PC	PC 32:2 M+H SLING_MRM (E)	PC 32:2	C40H76N1O8P1	2	M+H	730.538	88.1119	4.11	4.1	13279.1	10992.3	12792.1	4.1	4.09	4.11	0.22	0	-0.1	0.995882	79964.6
118	PC	PC 32:2 M+H SLING_MRM (E)	PC 32:2	C40H76N1O8P1	2	M+H	730.538	102.128	4.11	4.1	18074.6	16364.7	15594.2	4.1	4.09	4.11	-0.07	0.46	-0.43	6.2151	16677.8
118	PC	PC 32:2 M+H SLING_MRM (E)	PC 32:2	C40H76N1O8P1	2	M+H	730.538	133.087	4.11	4.1	0	793.2	337.1	4.1	4.09	4.11	0	0.24	0.1	7.96087	12354.5
118	PC	PC 32:2 M+H SLING_MRM (E)	PC 32:2	C40H76N1O8P1	2	M+H	730.538	184.074	4.11	4.1	80054.7	78947.3	80891.7	4.1	4.09	4.11	0.82	0.89	0.88	10.573	4850.2
118	PC	PC 32:2 M+H SLING_MRM (E)	PC 32:2	C40H76N1O8P1	2	M+H	730.538	184.085	4.11	4.1	4855.3	5475.7	4219.6	4.1	4.09	4.11	0.42	0.8	0.68	6.83656	1916.13
118	PC	PC 32:2 M+H SLING_MRM (E)	PC 32:2	C40H76N1O8P1	2	M+H	730.538	184.107	4.11	4.1	1730.9	2011.4	2006.1	4.1	4.09	4.11	0.79	0.83	0.87	27.3773	55.3667
118	PC	PC 32:2 M+H SLING_MRM (E)	PC 32:2	C40H76N1O8P1	2	M+H	730.538	184.772	4.11	4.1	286.2	93.2	127.8	4.1	4.09	4.11	0.76	0.25	-0.07	86.2696	376.767
118	PC	PC 32:2 M+H SLING_MRM (E)	PC 32:2	C40H76N1O8P1	2	M+H	730.538	184.961	4.11	4.1	76.6	42.2	47.3	4.1	4.09	4.11	-0.09	0.36	0	49.6973	169.067
118	PC	PC 32:2 M+H SLING_MRM (E)	PC 32:2	C40H76N1O8P1	2	M+H	730.538	669.389	4.11	4.1	0	0	0	4.1	4.09	4.11	0	0	0	#DIV/0!	0
118	PC	PC 32:2 M+H SLING_MRM (E)	PC 32:2	C40H76N1O8P1	2	M+H	730.538	685.333	4.11	4.1	0	0	0	4.1	4.09	4.11	0	0	0	#DIV/0!	0
145	PC	PC 33:0 M+H SLING_MRM (E)	PC 33:0	C41H82N1O8P1	2	M+H	748.584	73.0465	5.25	5.22	0	0	0	5.21	5.22	5.24	0	0	0	26.1574	1007.83
145	PC	PC 33:0 M+H SLING_MRM (E)	PC 33:0	C41H82N1O8P1	2	M+H	748.584	86.0954	5.25	5.22	798	2514.3	5325.6	5.21	5.22	5.24	-0.07	-0.14	-0.27	30.418	1.10697e+06
145	PC	PC 33:0 M+H SLING_MRM (E)	PC 33:0	C41H82N1O8P1	2	M+H	748.584	111.117	5.25	5.22	204.2	443.7	534.7	5.21	5.22	5.24	0.12	-0.34	-0.01	78.1145	8749.23
145	PC	PC 33:0 M+H SLING_MRM (E)	PC 33:0	C41H82N1O8P1	2	M+H	748.584	125	5.25	5.22	744.9	910.4	1368.2	5.21	5.22	5.24	-0.5	-0.14	-0.13	64.8184	2879.3
145	PC	PC 33:0 M+H SLING_MRM (E)	PC 33:0	C41H82N1O8P1	2	M+H	748.584	184.074	5.25	5.22	919276	821814	1.57983e+06	5.21	5.22	5.24	-0.45	-0.44	-0.11	137.325	2554.2
145	PC	PC 33:0 M+H SLING_MRM (E)	PC 33:0	C41H82N1O8P1	2	M+H	748.584	184.106	5.25	5.22	3558.8	4283.4	18405.5	5.21	5.22	5.24	0.74	0.71	0.08	66.5029	1129.67
145	PC	PC 33:0 M+H SLING_MRM (E)	PC 33:0	C41H82N1O8P1	2	M+H	748.584	184.223	5.25	5.22	537.7	661.6	2189.7	5.21	5.22	5.24	0.8	0.02	0.05	35.3608	394.2
145	PC	PC 33:0 M+H SLING_MRM (E)	PC 33:0	C41H82N1O8P1	2	M+H	748.584	607.517	5.25	5.22	0	148.7	7513.9	5.21	5.22	5.24	0	-0.32	-0.17	82.028	199.1
145	PC	PC 33:0 M+H SLING_MRM (E)	PC 33:0	C41H82N1O8P1	2	M+H	748.584	746.432	5.25	5.22	22.1	159.1	416.1	5.21	5.22	5.24	-0.26	-0.19	-0.27	#DIV/0!	0
142	PC	PC 33:1 M+H SLING_MRM (E)	PC 33:1	C41H80N1O8P1	2	M+H	746.569	147.324	4.69	4.82	0	0	0	4.81	4.82	4.82	0	0	0	6.17978	1.67132e+06
142	PC	PC 33:1 M+H SLING_MRM (E)	PC 33:1	C41H80N1O8P1	2	M+H	746.569	184.071	4.69	4.82	1.81423e+06	1.62598e+06	1.57373e+06	4.81	4.82	4.82	-0.46	-0.4	-0.39	127.265	65.6667
142	PC	PC 33:1 M+H SLING_MRM (E)	PC 33:1	C41H80N1O8P1	2	M+H	746.569	358.629	4.69	4.82	0	0	0	4.81	4.82	4.82	0	0	0	141.421	4.26667
142	PC	PC 33:1 M+H SLING_MRM (E)	PC 33:1	C41H80N1O8P1	2	M+H	746.569	380.555	4.69	4.82	6	0	0	4.81	4.82	4.82	-0.22	0	0	141.421	2.93333
142	PC	PC 33:1 M+H SLING_MRM (E)	PC 33:1	C41H80N1O8P1	2	M+H	746.569	455.048	4.69	4.82	0	0	0	4.81	4.82	4.82	0	0	0	141.421	2
142	PC	PC 33:1 M+H SLING_MRM (E)	PC 33:1	C41H80N1O8P1	2	M+H	746.569	608.667	4.69	4.82	0	0	12.8	4.81	4.82	4.82	0	0	0.31	#DIV/0!	0
142	PC	PC 33:1 M+H SLING_MRM (E)	PC 33:1	C41H80N1O8P1	2	M+H	746.569	667.78	4.69	4.82	0	0	8.8	4.81	4.82	4.82	0	0	0.63	#DIV/0!	0
142	PC	PC 33:1 M+H SLING_MRM (E)	PC 33:1	C41H80N1O8P1	2	M+H	746.569	729.67	4.69	4.82	183.6	13.4	0	4.81	4.82	4.82	0.45	0.17	0	#DIV/0!	0
142	PC	PC 33:1 M+H SLING_MRM (E)	PC 33:1	C41H80N1O8P1	2	M+H	746.569	732.514	4.69	4.82	0	0	0	4.81	4.82	4.82	0	0	0	#DIV/0!	0
139	PC	PC 33:2 M+H SLING_MRM (E)	PC 33:2	C41H78N1O8P1	2	M+H	744.553	71.0727	4.39	4.38	8.7	0	0	4.39	4.38	4.38	-0.2	0	0	4.96644	207607
139	PC	PC 33:2 M+H SLING_MRM (E)	PC 33:2	C41H78N1O8P1	2	M+H	744.553	86.0967	4.39	4.38	702.8	662.8	146.7	4.39	4.38	4.38	0.42	-0.26	-0.22	9.57	13776.3
139	PC	PC 33:2 M+H SLING_MRM (E)	PC 33:2	C41H78N1O8P1	2	M+H	744.553	104.108	4.39	4.38	922.4	824.3	712.8	4.39	4.38	4.38	0.25	0.04	0.3	5.05044	5406.9
139	PC	PC 33:2 M+H SLING_MRM (E)	PC 33:2	C41H78N1O8P1	2	M+H	744.553	166.064	4.39	4.38	0	0	0	4.39	4.38	4.38	0	0	0	21.0779	4653.17
139	PC	PC 33:2 M+H SLING_MRM (E)	PC 33:2	C41H78N1O8P1	2	M+H	744.553	184.073	4.39	4.38	197010	204233	221580	4.39	4.38	4.38	0.55	0.47	0.41	8.09004	3957.17
139	PC	PC 33:2 M+H SLING_MRM (E)	PC 33:2	C41H78N1O8P1	2	M+H	744.553	184.094	4.39	4.38	3892.9	4028.6	6038	4.39	4.38	4.38	0.41	0.47	0.11	10.4445	819.833
139	PC	PC 33:2 M+H SLING_MRM (E)	PC 33:2	C41H78N1O8P1	2	M+H	744.553	184.105	4.39	4.38	5026.6	5655.2	5538.9	4.39	4.38	4.38	0.46	0.51	0.66	50.2375	504.1
139	PC	PC 33:2 M+H SLING_MRM (E)	PC 33:2	C41H78N1O8P1	2	M+H	744.553	184.145	4.39	4.38	3931.4	3578.6	4361.5	4.39	4.38	4.38	0.44	0.58	0.38	141.421	2.9
139	PC	PC 33:2 M+H SLING_MRM (E)	PC 33:2	C41H78N1O8P1	2	M+H	744.553	185.071	4.39	4.38	15494.3	12289.9	13544.8	4.39	4.38	4.38	0.12	0.51	0.23	#DIV/0!	0
164	PC	[2,3-di(heptadecanoyloxy)propyl] 2-(trimethylazaniumyl)ethyl phosphate M+H MSDIAL (E)	PC 34:0	C42H84NO8P	2	M+H	762.6	60.0799	5.65	5.64	2011.4	2173.2	820.6	5.65	5.64	5.64	0	-0.04	-0.09	1.73361	669481
164	PC	[2,3-di(heptadecanoyloxy)propyl] 2-(trimethylazaniumyl)ethyl phosphate M+H MSDIAL (E)	PC 34:0	C42H84NO8P	2	M+H	762.6	102.125	5.65	5.64	8103.4	5907.4	10171.9	5.65	5.64	5.64	-0.03	-0.29	0.55	4.34571	38692.2
164	PC	[2,3-di(heptadecanoyloxy)propyl] 2-(trimethylazaniumyl)ethyl phosphate M+H MSDIAL (E)	PC 34:0	C42H84NO8P	2	M+H	762.6	184.073	5.65	5.64	683850	669168	655426	5.65	5.64	5.64	0.45	0.51	0.51	7.64419	8797.9
164	PC	[2,3-di(heptadecanoyloxy)propyl] 2-(trimethylazaniumyl)ethyl phosphate M+H MSDIAL (E)	PC 34:0	C42H84NO8P	2	M+H	762.6	184.107	5.65	5.64	6715.1	8399.5	7745.1	5.65	5.64	5.64	0.05	0.32	0.3	9.62307	8795.43
164	PC	[2,3-di(heptadecanoyloxy)propyl] 2-(trimethylazaniumyl)ethyl phosphate M+H MSDIAL (E)	PC 34:0	C42H84NO8P	2	M+H	762.6	184.144	5.65	5.64	7847.7	9308.8	9237.2	5.65	5.64	5.64	-0.03	0.21	0.37	21.601	8060.9
164	PC	[2,3-di(heptadecanoyloxy)propyl] 2-(trimethylazaniumyl)ethyl phosphate M+H MSDIAL (E)	PC 34:0	C42H84NO8P	2	M+H	762.6	185.077	5.65	5.64	37925.8	37126	41024.9	5.65	5.64	5.64	0.56	0.74	0.57	9.09892	7619.9
164	PC	[2,3-di(heptadecanoyloxy)propyl] 2-(trimethylazaniumyl)ethyl phosphate M+H MSDIAL (E)	PC 34:0	C42H84NO8P	2	M+H	762.6	186.082	5.65	5.64	8023.3	9973.6	8389.4	5.65	5.64	5.64	0.62	0.37	0.48	36.1492	1668.4
164	PC	[2,3-di(heptadecanoyloxy)propyl] 2-(trimethylazaniumyl)ethyl phosphate M+H MSDIAL (E)	PC 34:0	C42H84NO8P	2	M+H	762.6	188.236	5.65	5.64	77.9	73	31.1	5.65	5.64	5.64	0.13	0.29	0.26	141.421	223.033
164	PC	[2,3-di(heptadecanoyloxy)propyl] 2-(trimethylazaniumyl)ethyl phosphate M+H MSDIAL (E)	PC 34:0	C42H84NO8P	2	M+H	762.6	478.327	5.65	5.64	0	669.1	0	5.65	5.64	5.64	0	0.26	0	34.6191	60.6667
161	PC	PC(16:0/18:1(9Z)) M+H MSDIAL (E)	PC 34:1	C42H82NO8P	2	M+H	760.588	60.0799	5.13	5.13	10971.7	13500	14699.3	5.12	5.13	5.13	0.84	0.73	0.72	1.80336	3.81282e+06
161	PC	PC(16:0/18:1(9Z)) M+H MSDIAL (E)	PC 34:1	C42H82NO8P	2	M+H	760.588	86.0963	5.13	5.13	42102	39353.7	48428.1	5.12	5.13	5.13	0.86	0.84	0.86	2.33503	261133
161	PC	PC(16:0/18:1(9Z)) M+H MSDIAL (E)	PC 34:1	C42H82NO8P	2	M+H	760.588	104.107	5.13	5.13	20569.6	22538.1	17508.2	5.12	5.13	5.13	0.85	0.76	0.78	8.77564	43294.6
161	PC	PC(16:0/18:1(9Z)) M+H MSDIAL (E)	PC 34:1	C42H82NO8P	2	M+H	760.588	125	5.13	5.13	13227.2	17711.1	18121.3	5.12	5.13	5.13	0.89	0.8	0.84	0.0388106	43134
161	PC	PC(16:0/18:1(9Z)) M+H MSDIAL (E)	PC 34:1	C42H82NO8P	2	M+H	760.588	184.073	5.13	5.13	3.89317e+06	3.82008e+06	3.72521e+06	5.12	5.13	5.13	0.93	0.94	0.94	10.2426	20205.3
161	PC	PC(16:0/18:1(9Z)) M+H MSDIAL (E)	PC 34:1	C42H82NO8P	2	M+H	760.588	185.077	5.13	5.13	255616	269631	258152	5.12	5.13	5.13	0.85	0.85	0.83	13.5555	16353.2
161	PC	PC(16:0/18:1(9Z)) M+H MSDIAL (E)	PC 34:1	C42H82NO8P	2	M+H	760.588	186.08	5.13	5.13	43113.3	43154.3	43134.4	5.12	5.13	5.13	0.82	0.81	0.83	2.11035	13881
161	PC	PC(16:0/18:1(9Z)) M+H MSDIAL (E)	PC 34:1	C42H82NO8P	2	M+H	760.588	496.334	5.13	5.13	13575.6	13791.2	14276.1	5.12	5.13	5.13	0.85	0.82	0.82	11.8993	13057
158	PC	PC 34:2 M+H SLING_MRM (E)	PC 34:2	C42H80N1O8P1	2	M+H	758.57	60.0802	4.7	4.69	1490.2	1576.9	2654.5	4.7	4.69	4.69	0.6	0.69	0.54	0.640455	3.26384e+06
158	PC	PC 34:2 M+H SLING_MRM (E)	PC 34:2	C42H80N1O8P1	2	M+H	758.57	86.096	4.7	4.69	8670	8761.5	8557.6	4.7	4.69	4.69	0.79	0.77	0.69	0.640455	3.26384e+06
158	PC	PC 34:2 M+H SLING_MRM (E)	PC 34:2	C42H80N1O8P1	2	M+H	758.57	184.073	4.7	4.69	3.24658e+06	3293256	3251688	4.7	4.69	4.69	0.92	0.93	0.92	4.16362	178981
158	PC	PC 34:2 M+H SLING_MRM (E)	PC 34:2	C42H80N1O8P1	2	M+H	758.57	184.088	4.7	4.69	3.24658e+06	3293256	3251688	4.7	4.69	4.69	0.92	0.93	0.92	3.39279	47461.6
158	PC	PC 34:2 M+H SLING_MRM (E)	PC 34:2	C42H80N1O8P1	2	M+H	758.57	184.105	4.7	4.69	10052.5	10779.6	12689.9	4.7	4.69	4.69	-0.4	-0.04	-0.04	9.06464	12542
158	PC	PC 34:2 M+H SLING_MRM (E)	PC 34:2	C42H80N1O8P1	2	M+H	758.57	184.144	4.7	4.69	45223.9	48946.5	48214.4	4.7	4.69	4.69	0.52	0.55	0.54	9.95387	11174
158	PC	PC 34:2 M+H SLING_MRM (E)	PC 34:2	C42H80N1O8P1	2	M+H	758.57	185.077	4.7	4.69	177301	170810	188831	4.7	4.69	4.69	0.84	0.82	0.84	0.962567	8663.03
158	PC	PC 34:2 M+H SLING_MRM (E)	PC 34:2	C42H80N1O8P1	2	M+H	758.57	186.079	4.7	4.69	11728.4	11747.9	14149.8	4.7	4.69	4.69	0.79	0.87	0.77	27.7687	1907.2
158	PC	PC 34:2 M+H SLING_MRM (E)	PC 34:2	C42H80N1O8P1	2	M+H	758.57	637.235	4.7	4.69	0	0	0	4.7	4.69	4.69	0	0	0	#DIV/0!	0
155	PC	PC 34:3 M+H SLING_MRM (E)	PC 34:3	C42H78N1O8P1	2	M+H	756.554	70.0642	4.29	4.29	0	0	0	4.28	4.29	4.29	0	0	0	24.6164	513530
155	PC	PC 34:3 M+H SLING_MRM (E)	PC 34:3	C42H78N1O8P1	2	M+H	756.554	86.0967	4.29	4.29	1342.4	1258	1551.3	4.28	4.29	4.29	0.05	0.31	-0.12	21.696	31686.8
155	PC	PC 34:3 M+H SLING_MRM (E)	PC 34:3	C42H78N1O8P1	2	M+H	756.554	125	4.29	4.29	163.5	887.2	327.6	4.28	4.29	4.29	0.14	-0.13	0.08	10.1967	11540.3
155	PC	PC 34:3 M+H SLING_MRM (E)	PC 34:3	C42H78N1O8P1	2	M+H	756.554	184.074	4.29	4.29	395024	456864	688704	4.28	4.29	4.29	0.6	0.5	-0.05	9.75227	8449.03
155	PC	PC 34:3 M+H SLING_MRM (E)	PC 34:3	C42H78N1O8P1	2	M+H	756.554	184.106	4.29	4.29	9924.1	12005.1	12691.8	4.28	4.29	4.29	0.62	0.55	0.21	8.90835	1383.9
155	PC	PC 34:3 M+H SLING_MRM (E)	PC 34:3	C42H78N1O8P1	2	M+H	756.554	184.144	4.29	4.29	7487.4	8359.9	9499.8	4.28	4.29	4.29	0.56	0.42	0.26	67.4324	459.433
155	PC	PC 34:3 M+H SLING_MRM (E)	PC 34:3	C42H78N1O8P1	2	M+H	756.554	185.077	4.29	4.29	27828.3	25887.7	41344.4	4.28	4.29	4.29	0.6	0.49	0	32.1617	401.533
155	PC	PC 34:3 M+H SLING_MRM (E)	PC 34:3	C42H78N1O8P1	2	M+H	756.554	257.302	4.29	4.29	0	0	0	4.28	4.29	4.29	0	0	0	#DIV/0!	0
155	PC	PC 34:3 M+H SLING_MRM (E)	PC 34:3	C42H78N1O8P1	2	M+H	756.554	502.336	4.29	4.29	291.6	330.2	582.8	4.28	4.29	4.29	0.25	0.16	-0.04	#DIV/0!	0
152	PC	PC 34:4 M+H SLING_MRM (E)	PC 34:4	C42H76N1O8P1	2	M+H	754.538	59.0594	4.06	4.05	5203.3	6118.6	7967.2	4.07	4.05	4.05	-0.05	-0.42	0.12	6.7962	40396.7
152	PC	PC 34:4 M+H SLING_MRM (E)	PC 34:4	C42H76N1O8P1	2	M+H	754.538	74.0951	4.06	4.05	905	1534.8	1850.3	4.07	4.05	4.05	0.21	-0.4	0.6	6.24407	9967.77
152	PC	PC 34:4 M+H SLING_MRM (E)	PC 34:4	C42H76N1O8P1	2	M+H	754.538	102.129	4.06	4.05	10847.7	9509.1	9546.5	4.07	4.05	4.05	-0.18	-0.09	0.59	17.8795	6429.7
152	PC	PC 34:4 M+H SLING_MRM (E)	PC 34:4	C42H76N1O8P1	2	M+H	754.538	138.093	4.06	4.05	272.3	0	0	4.07	4.05	4.05	0.06	0	0	27.4793	1430.03
152	PC	PC 34:4 M+H SLING_MRM (E)	PC 34:4	C42H76N1O8P1	2	M+H	754.538	184.072	4.06	4.05	44210.3	37858.5	39121.4	4.07	4.05	4.05	0.03	0.45	0.19	67.3317	237.6
152	PC	PC 34:4 M+H SLING_MRM (E)	PC 34:4	C42H76N1O8P1	2	M+H	754.538	213.111	4.06	4.05	7	0	0	4.07	4.05	4.05	-0.15	0	0	141.421	90.7667
152	PC	PC 34:4 M+H SLING_MRM (E)	PC 34:4	C42H76N1O8P1	2	M+H	754.538	548.483	4.06	4.05	0	0	0	4.07	4.05	4.05	0	0	0	141.421	2.33333
152	PC	PC 34:4 M+H SLING_MRM (E)	PC 34:4	C42H76N1O8P1	2	M+H	754.538	653.81	4.06	4.05	0	0	0	4.07	4.05	4.05	0	0	0	#DIV/0!	0
152	PC	PC 34:4 M+H SLING_MRM (E)	PC 34:4	C42H76N1O8P1	2	M+H	754.538	723.538	4.06	4.05	442.3	51.8	218.7	4.07	4.05	4.05	-0.2	-0.21	-0.27	#DIV/0!	0
179	PC	PC 35:1 M+H SLING_MRM (E)	PC 35:1	C43H84N1O8P1	2	M+H	774.6	157.642	5.43	5.42	0	0	2.8	5.43	5.42	5.42	0	0	-0.18	2.77157	235471
179	PC	PC 35:1 M+H SLING_MRM (E)	PC 35:1	C43H84N1O8P1	2	M+H	774.6	184.072	5.43	5.42	228985	244400	233028	5.43	5.42	5.42	-0.07	-0.05	-0.07	2.77157	235471
179	PC	PC 35:1 M+H SLING_MRM (E)	PC 35:1	C43H84N1O8P1	2	M+H	774.6	184.087	5.43	5.42	228985	244400	233028	5.43	5.42	5.42	-0.07	-0.05	-0.07	26.9239	4013.03
179	PC	PC 35:1 M+H SLING_MRM (E)	PC 35:1	C43H84N1O8P1	2	M+H	774.6	186.078	5.43	5.42	2638.1	4123.2	5277.8	5.43	5.42	5.42	-0.07	0.06	0.03	141.421	3.4
179	PC	PC 35:1 M+H SLING_MRM (E)	PC 35:1	C43H84N1O8P1	2	M+H	774.6	239.147	5.43	5.42	0	0	10.2	5.43	5.42	5.42	0	0	-0.18	141.421	3.03333
179	PC	PC 35:1 M+H SLING_MRM (E)	PC 35:1	C43H84N1O8P1	2	M+H	774.6	249.797	5.43	5.42	0	0	9.1	5.43	5.42	5.42	0	0	-0.18	141.421	0.933333
179	PC	PC 35:1 M+H SLING_MRM (E)	PC 35:1	C43H84N1O8P1	2	M+H	774.6	322.28	5.43	5.42	0	0	0	5.43	5.42	5.42	0	0	0	#DIV/0!	0
179	PC	PC 35:1 M+H SLING_MRM (E)	PC 35:1	C43H84N1O8P1	2	M+H	774.6	683.38	5.43	5.42	0	0	0	5.43	5.42	5.42	0	0	0	#DIV/0!	0
179	PC	PC 35:1 M+H SLING_MRM (E)	PC 35:1	C43H84N1O8P1	2	M+H	774.6	683.398	5.43	5.42	0	0	0	5.43	5.42	5.42	0	0	0	#DIV/0!	0
176	PC	PC 35:2 M+H SLING_MRM (E)	PC 35:2	C43H82N1O8P1	2	M+H	772.585	124.304	4.83	4.96	0	0	0	4.98	4.96	4.96	0	0	0	7.75991	3.7852e+06
176	PC	PC 35:2 M+H SLING_MRM (E)	PC 35:2	C43H82N1O8P1	2	M+H	772.585	184.074	4.83	4.96	3.37212e+06	4.02969e+06	3.95379e+06	4.98	4.96	4.96	-0.36	-0.34	-0.34	8.03527	3691.73
176	PC	PC 35:2 M+H SLING_MRM (E)	PC 35:2	C43H82N1O8P1	2	M+H	772.585	184.106	4.83	4.96	6608.7	9307.6	17120.9	4.98	4.96	4.96	0.5	0.36	0.07	17.9558	2529.27
176	PC	PC 35:2 M+H SLING_MRM (E)	PC 35:2	C43H82N1O8P1	2	M+H	772.585	184.514	4.83	4.96	3650.5	3350.8	4073.9	4.98	4.96	4.96	-0.32	-0.28	-0.28	40.4787	11012.4
176	PC	PC 35:2 M+H SLING_MRM (E)	PC 35:2	C43H82N1O8P1	2	M+H	772.585	184.802	4.83	4.96	1916.2	2670	3001.6	4.98	4.96	4.96	-0.37	-0.31	-0.28	51.4855	278.267
176	PC	PC 35:2 M+H SLING_MRM (E)	PC 35:2	C43H82N1O8P1	2	M+H	772.585	388.254	4.83	4.96	75.8	372.9	56.4	4.98	4.96	4.96	-0.14	-0.14	-0.11	86.0287	168.367
176	PC	PC 35:2 M+H SLING_MRM (E)	PC 35:2	C43H82N1O8P1	2	M+H	772.585	388.266	4.83	4.96	75.8	372.9	386.1	4.98	4.96	4.96	-0.14	-0.14	-0.22	61.819	68.4667
176	PC	PC 35:2 M+H SLING_MRM (E)	PC 35:2	C43H82N1O8P1	2	M+H	772.585	575.51	4.83	4.96	95.5	101.2	8.7	4.98	4.96	4.96	-0.01	0.07	0.26	141.421	12.2
176	PC	PC 35:2 M+H SLING_MRM (E)	PC 35:2	C43H82N1O8P1	2	M+H	772.585	755.586	4.83	4.96	0	0	36.6	4.98	4.96	4.96	0	0	-0.12	#DIV/0!	0
172	PC	PC 35:3 M+H SLING_MRM (E)	PC 35:3	C43H80N1O8P1	2	M+H	770.569	163.112	4.54	4.54	0	0	0	4.54	4.54	4.54	0	0	0	12.449	931.2
172	PC	PC 35:3 M+H SLING_MRM (E)	PC 35:3	C43H80N1O8P1	2	M+H	770.569	184.073	4.54	4.54	2.19342e+06	1.14151e+06	1.16219e+06	4.54	4.54	4.54	-0.32	-0.33	-0.34	32.7591	1.49904e+06
172	PC	PC 35:3 M+H SLING_MRM (E)	PC 35:3	C43H80N1O8P1	2	M+H	770.569	184.095	4.54	4.54	9298.6	5856.8	4383	4.54	4.54	4.54	-0.02	-0.09	0.03	36.4646	202423
172	PC	PC 35:3 M+H SLING_MRM (E)	PC 35:3	C43H80N1O8P1	2	M+H	770.569	184.824	4.54	4.54	1090.2	817.1	886.3	4.54	4.54	4.54	-0.25	-0.38	-0.36	31.6254	6512.8
172	PC	PC 35:3 M+H SLING_MRM (E)	PC 35:3	C43H80N1O8P1	2	M+H	770.569	185.07	4.54	4.54	306797	148826	151646	4.54	4.54	4.54	-0.32	-0.34	-0.34	110.405	15.6
172	PC	PC 35:3 M+H SLING_MRM (E)	PC 35:3	C43H80N1O8P1	2	M+H	770.569	196.941	4.54	4.54	7.2	39.6	0	4.54	4.54	4.54	-0.1	-0.25	0	141.421	11.4333
172	PC	PC 35:3 M+H SLING_MRM (E)	PC 35:3	C43H80N1O8P1	2	M+H	770.569	352.317	4.54	4.54	0	34.3	0	4.54	4.54	4.54	0	-0.05	0	#DIV/0!	0
172	PC	PC 35:3 M+H SLING_MRM (E)	PC 35:3	C43H80N1O8P1	2	M+H	770.569	393.25	4.54	4.54	0	0	0	4.54	4.54	4.54	0	0	0	#DIV/0!	0
172	PC	PC 35:3 M+H SLING_MRM (E)	PC 35:3	C43H80N1O8P1	2	M+H	770.569	724.521	4.54	4.54	0	0	0	4.54	4.54	4.54	0	0	0	#DIV/0!	0
170	PC	PC 35:4 M+H SLING_MRM (E)	PC 35:4	C43H78N1O8P1	2	M+H	768.553	86.0953	4.35	4.32	945.3	56.8	267.9	4.34	4.32	4.32	0.48	-0.14	0.46	5.51541	75680.7
170	PC	PC 35:4 M+H SLING_MRM (E)	PC 35:4	C43H78N1O8P1	2	M+H	768.553	88.113	4.35	4.32	6729.1	6709.8	4687.2	4.34	4.32	4.32	0.29	0.15	-0.04	14.6176	7943.2
170	PC	PC 35:4 M+H SLING_MRM (E)	PC 35:4	C43H78N1O8P1	2	M+H	768.553	102.127	4.35	4.32	8602.1	6311.2	8916.3	4.34	4.32	4.32	0.07	-0.03	-0.07	15.8563	6042.03
170	PC	PC 35:4 M+H SLING_MRM (E)	PC 35:4	C43H78N1O8P1	2	M+H	768.553	184.074	4.35	4.32	81568.6	73103.5	72370.1	4.34	4.32	4.32	0.23	0.23	0.3	8.17315	5123.57
170	PC	PC 35:4 M+H SLING_MRM (E)	PC 35:4	C43H78N1O8P1	2	M+H	768.553	184.087	4.35	4.32	5402	4531.7	5437	4.34	4.32	4.32	0.36	-0.26	0.21	89.5309	423.333
170	PC	PC 35:4 M+H SLING_MRM (E)	PC 35:4	C43H78N1O8P1	2	M+H	768.553	377.269	4.35	4.32	9.9	0	0	4.34	4.32	4.32	-0.05	0	0	53.3976	135
170	PC	PC 35:4 M+H SLING_MRM (E)	PC 35:4	C43H78N1O8P1	2	M+H	768.553	482.327	4.35	4.32	99	235.6	70.4	4.34	4.32	4.32	-0.18	0.53	0.01	141.421	3.66667
170	PC	PC 35:4 M+H SLING_MRM (E)	PC 35:4	C43H78N1O8P1	2	M+H	768.553	546.494	4.35	4.32	11	0	0	4.34	4.32	4.32	0.58	0	0	141.421	3.3
170	PC	PC 35:4 M+H SLING_MRM (E)	PC 35:4	C43H78N1O8P1	2	M+H	768.553	569.453	4.35	4.32	0	0	5.8	4.34	4.32	4.32	0	0	0.65	141.421	1.93333
203	PC	PC 36:0 M+H SLING_MRM (E)	PC 36:0	C44H88N1O8P1	2	M+H	790.632	86.0963	6.27	6.26	1088.2	919	1144.5	6.27	6.26	6.26	-0.13	0.07	0.12	2.0987	1.15918e+06
203	PC	PC 36:0 M+H SLING_MRM (E)	PC 36:0	C44H88N1O8P1	2	M+H	790.632	88.112	6.27	6.26	11183	12362.4	13587	6.27	6.26	6.26	-0.45	-0.12	-0.24	2.6009	71134.3
203	PC	PC 36:0 M+H SLING_MRM (E)	PC 36:0	C44H88N1O8P1	2	M+H	790.632	184.074	6.27	6.26	1.19092e+06	1.15479e+06	1.13182e+06	6.27	6.26	6.26	0.17	0.13	0.18	8.52633	61461.8
203	PC	PC 36:0 M+H SLING_MRM (E)	PC 36:0	C44H88N1O8P1	2	M+H	790.632	185.077	6.27	6.26	61725.2	54916	67744.3	6.27	6.26	6.26	0.22	0.13	0.27	7.92963	12377.5
203	PC	PC 36:0 M+H SLING_MRM (E)	PC 36:0	C44H88N1O8P1	2	M+H	790.632	185.088	6.27	6.26	4405.2	3838.6	4679.4	6.27	6.26	6.26	0.06	0.24	0.22	19.6841	9844.3
203	PC	PC 36:0 M+H SLING_MRM (E)	PC 36:0	C44H88N1O8P1	2	M+H	790.632	186.079	6.27	6.26	7223.8	11848.9	10460.2	6.27	6.26	6.26	0.11	0.19	0.32	8.12738	4307.73
203	PC	PC 36:0 M+H SLING_MRM (E)	PC 36:0	C44H88N1O8P1	2	M+H	790.632	187.082	6.27	6.26	626.1	827.4	1277.2	6.27	6.26	6.26	0.28	-0.02	0.33	9.12164	1050.57
203	PC	PC 36:0 M+H SLING_MRM (E)	PC 36:0	C44H88N1O8P1	2	M+H	790.632	789.675	6.27	6.26	71574.8	68680.5	73147.7	6.27	6.26	6.26	0.27	0.16	0.2	29.903	910.233
200	PC	PC 36:1 M+H SLING_MRM (E)	PC 36:1	C44H86N1O8P1	2	M+H	788.618	86.0968	5.76	5.75	2539.9	3519	2492.5	5.76	5.75	5.75	-0.17	0.12	0.19	0.339738	1.63886e+06
200	PC	PC 36:1 M+H SLING_MRM (E)	PC 36:1	C44H86N1O8P1	2	M+H	788.618	104.107	5.76	5.75	6237.7	6461.2	5280.1	5.76	5.75	5.75	0.24	0.18	0.27	3.65614	85455.2
200	PC	PC 36:1 M+H SLING_MRM (E)	PC 36:1	C44H86N1O8P1	2	M+H	788.618	125	5.76	5.75	838.2	594.5	927.1	5.76	5.75	5.75	0.27	-0.06	0.55	6.13086	14884.3
200	PC	PC 36:1 M+H SLING_MRM (E)	PC 36:1	C44H86N1O8P1	2	M+H	788.618	184.074	5.76	5.75	1.64663e+06	1.63387e+06	1.63607e+06	5.76	5.75	5.75	0.65	0.63	0.62	8.5481	5993
200	PC	PC 36:1 M+H SLING_MRM (E)	PC 36:1	C44H86N1O8P1	2	M+H	788.618	185.077	5.76	5.75	81075	87142.5	88148.1	5.76	5.75	5.75	0.42	0.52	0.68	16.598	2850.47
200	PC	PC 36:1 M+H SLING_MRM (E)	PC 36:1	C44H86N1O8P1	2	M+H	788.618	186.079	5.76	5.75	16075.6	14718.4	13858.9	5.76	5.75	5.75	0.64	0.54	0.24	22.7374	1384.93
200	PC	PC 36:1 M+H SLING_MRM (E)	PC 36:1	C44H86N1O8P1	2	M+H	788.618	504.346	5.76	5.75	1204.9	1122.2	1827.7	5.76	5.75	5.75	0.49	0.49	0.71	17.8744	786.6
200	PC	PC 36:1 M+H SLING_MRM (E)	PC 36:1	C44H86N1O8P1	2	M+H	788.618	522.359	5.76	5.75	308.3	380.1	395.9	5.76	5.75	5.75	0.12	0.31	-0.01	20.3502	404.067
200	PC	PC 36:1 M+H SLING_MRM (E)	PC 36:1	C44H86N1O8P1	2	M+H	788.618	524.373	5.76	5.75	1751.7	1288	3449.3	5.76	5.75	5.75	0.85	0.56	0.84	10.5471	361.433
200	PC	PC 36:1 M+H SLING_MRM (E)	PC 36:1	C44H86N1O8P1	2	M+H	788.618	605.556	5.76	5.75	506.7	305.4	400.1	5.76	5.75	5.75	0.57	0.56	0.29	42.9516	2163
197	PC	PC 36:2 M+H SLING_MRM (E)	PC 36:2	C44H84N1O8P1	2	M+H	786.603	101.633	5.3	5.29	0	0	0	5.3	5.29	5.29	0	0	0	0.422788	3.54592e+06
197	PC	PC 36:2 M+H SLING_MRM (E)	PC 36:2	C44H84N1O8P1	2	M+H	786.603	184.073	5.3	5.29	3554957	3.5248e+06	3.55802e+06	5.3	5.29	5.29	0.9	0.89	0.9	1.40625	213102
197	PC	PC 36:2 M+H SLING_MRM (E)	PC 36:2	C44H84N1O8P1	2	M+H	786.603	184.102	5.3	5.29	12681.8	20170.2	13369.7	5.3	5.29	5.29	-0.63	-0.25	-0.65	26.3739	26213.4
197	PC	PC 36:2 M+H SLING_MRM (E)	PC 36:2	C44H84N1O8P1	2	M+H	786.603	184.38	5.3	5.29	3429.4	4120.6	4231.3	5.3	5.29	5.29	0.81	0.69	0.8	21.9352	15407.2
197	PC	PC 36:2 M+H SLING_MRM (E)	PC 36:2	C44H84N1O8P1	2	M+H	786.603	185.072	5.3	5.29	217219	210173	211913	5.3	5.29	5.29	0.8	0.87	0.82	9.03509	3927.1
197	PC	PC 36:2 M+H SLING_MRM (E)	PC 36:2	C44H84N1O8P1	2	M+H	786.603	265.248	5.3	5.29	0	0	0	5.3	5.29	5.29	0	0	0	50.0817	103.5
197	PC	PC 36:2 M+H SLING_MRM (E)	PC 36:2	C44H84N1O8P1	2	M+H	786.603	347.389	5.3	5.29	0	13.3	0	5.3	5.29	5.29	0	0.04	0	141.421	4.43333
197	PC	PC 36:2 M+H SLING_MRM (E)	PC 36:2	C44H84N1O8P1	2	M+H	786.603	757.836	5.3	5.29	0	0	0	5.3	5.29	5.29	0	0	0	#DIV/0!	0
197	PC	PC 36:2 M+H SLING_MRM (E)	PC 36:2	C44H84N1O8P1	2	M+H	786.603	781	5.3	5.29	63.5	176.7	70.3	5.3	5.29	5.29	-0.15	-0.19	0.04	#DIV/0!	0
197	PC	PC 36:2 M+H SLING_MRM (E)	PC 36:2	C44H84N1O8P1	2	M+H	786.603	785.579	5.3	5.29	19058.9	35561.6	24019.6	5.3	5.29	5.29	-0.23	-0.32	-0.22	#DIV/0!	0
195	PC	PC 36:3 M+H SLING_MRM (E)	PC 36:3	C44H82N1O8P1	2	M+H	784.587	86.0965	4.84	4.82	24617.8	24098.1	28122.7	4.83	4.82	4.82	-0.16	0.04	-0.07	1.01394	5897887
195	PC	PC 36:3 M+H SLING_MRM (E)	PC 36:3	C44H82N1O8P1	2	M+H	784.587	98.9841	4.84	4.82	1219.7	999.7	475.3	4.83	4.82	4.82	0.03	0.2	-0.2	2.50197	343127
195	PC	PC 36:3 M+H SLING_MRM (E)	PC 36:3	C44H82N1O8P1	2	M+H	784.587	104.109	4.84	4.82	29832.1	23407.9	26445.5	4.83	4.82	4.82	-0.05	0.26	-0.07	9.87868	26561.8
195	PC	PC 36:3 M+H SLING_MRM (E)	PC 36:3	C44H82N1O8P1	2	M+H	784.587	125	4.84	4.82	8765.1	6924.2	8630	4.83	4.82	4.82	-0.21	-0.12	0.07	6.97836	25612.9
195	PC	PC 36:3 M+H SLING_MRM (E)	PC 36:3	C44H82N1O8P1	2	M+H	784.587	184.073	4.84	4.82	5.92441e+06	5954168	5.81508e+06	4.83	4.82	4.82	0.35	0.51	0.38	10.3348	8106.43
195	PC	PC 36:3 M+H SLING_MRM (E)	PC 36:3	C44H82N1O8P1	2	M+H	784.587	185.076	4.84	4.82	354841	334506	340036	4.83	4.82	4.82	0.15	0.36	0.12	13.0893	4553.07
195	PC	PC 36:3 M+H SLING_MRM (E)	PC 36:3	C44H82N1O8P1	2	M+H	784.587	475.39	4.84	4.82	0	0	0	4.83	4.82	4.82	0	0	0	15.445	3145
195	PC	PC 36:3 M+H SLING_MRM (E)	PC 36:3	C44H82N1O8P1	2	M+H	784.587	502.329	4.84	4.82	3761.4	2574.2	3099.4	4.83	4.82	4.82	0.56	0.46	0.62	49.763	2154.83
195	PC	PC 36:3 M+H SLING_MRM (E)	PC 36:3	C44H82N1O8P1	2	M+H	784.587	520.34	4.84	4.82	853.4	3479.7	2131.4	4.83	4.82	4.82	0.02	0.48	0.42	34.7632	898.233
195	PC	PC 36:3 M+H SLING_MRM (E)	PC 36:3	C44H82N1O8P1	2	M+H	784.587	522.355	4.84	4.82	4998.2	4950.3	3710.7	4.83	4.82	4.82	0.73	0.8	0.77	#DIV/0!	0
190	PC	PC 36:4 M+H SLING_MRM (E)	PC 36:4	C44H80N1O8P1	2	M+H	782.571	86.0974	4.4	4.62	18839.8	20205.4	22173.8	4.61	4.62	4.62	0.76	0.72	0.8	1.29552	3.70507e+06
190	PC	PC 36:4 M+H SLING_MRM (E)	PC 36:4	C44H80N1O8P1	2	M+H	782.571	88.1117	4.4	4.62	4205.6	5645.3	3890.4	4.61	4.62	4.62	-0.19	-0.39	0.37	12.0102	34419.6
190	PC	PC 36:4 M+H SLING_MRM (E)	PC 36:4	C44H80N1O8P1	2	M+H	782.571	183.967	4.4	4.62	617.4	353	390.1	4.61	4.62	4.62	0.35	0.31	0.12	6.70623	20406.3
190	PC	PC 36:4 M+H SLING_MRM (E)	PC 36:4	C44H80N1O8P1	2	M+H	782.571	184.073	4.4	4.62	3.64878e+06	3.76607e+06	3.70037e+06	4.61	4.62	4.62	0.77	0.74	0.74	13.7152	18641.3
190	PC	PC 36:4 M+H SLING_MRM (E)	PC 36:4	C44H80N1O8P1	2	M+H	782.571	184.093	4.4	4.62	15257.3	21436.2	19230.3	4.61	4.62	4.62	-0.11	-0.24	-0.26	16.6773	4580.43
190	PC	PC 36:4 M+H SLING_MRM (E)	PC 36:4	C44H80N1O8P1	2	M+H	782.571	184.106	4.4	4.62	8520.3	14995.5	7517.3	4.61	4.62	4.62	-0.38	0.32	-0.4	18.4376	1968.37
190	PC	PC 36:4 M+H SLING_MRM (E)	PC 36:4	C44H80N1O8P1	2	M+H	782.571	184.131	4.4	4.62	1570.7	1886.2	2448.2	4.61	4.62	4.62	-0.4	-0.42	-0.38	17.3584	1938.07
190	PC	PC 36:4 M+H SLING_MRM (E)	PC 36:4	C44H80N1O8P1	2	M+H	782.571	184.144	4.4	4.62	30568.9	40154.4	32535.4	4.61	4.62	4.62	0.41	0.25	0.39	25.7729	453.5
190	PC	PC 36:4 M+H SLING_MRM (E)	PC 36:4	C44H80N1O8P1	2	M+H	782.571	599.512	4.4	4.62	1705.1	1695.3	2413.8	4.61	4.62	4.62	0.63	0.54	0.32	32.0391	10344.4
187	PC	PC 36:5 M+H SLING_MRM (E)	PC 36:5	C44H78N1O8P1	2	M+H	780.554	86.0977	4.15	4.25	4526.7	3448.4	5053.7	4.27	4.25	4.25	0.08	0.48	0.45	2.54755	650856
187	PC	PC 36:5 M+H SLING_MRM (E)	PC 36:5	C44H78N1O8P1	2	M+H	780.554	104.106	4.15	4.25	4113.1	2870.1	5415.1	4.27	4.25	4.25	-0.01	0.18	0.34	9.45932	9315.23
187	PC	PC 36:5 M+H SLING_MRM (E)	PC 36:5	C44H78N1O8P1	2	M+H	780.554	184.074	4.15	4.25	662106	627414	663049	4.27	4.25	4.25	0.03	0.03	-0.03	15.3841	4342.93
187	PC	PC 36:5 M+H SLING_MRM (E)	PC 36:5	C44H78N1O8P1	2	M+H	780.554	184.084	4.15	4.25	82042.8	39165.1	160064	4.27	4.25	4.25	0.45	0.08	-0.18	25.1426	4132.77
187	PC	PC 36:5 M+H SLING_MRM (E)	PC 36:5	C44H78N1O8P1	2	M+H	780.554	184.107	4.15	4.25	8074.2	10033.4	9838.1	4.27	4.25	4.25	0.75	0.42	0.43	53.3792	93757.2
187	PC	PC 36:5 M+H SLING_MRM (E)	PC 36:5	C44H78N1O8P1	2	M+H	780.554	293.253	4.15	4.25	0	0	0	4.27	4.25	4.25	0	0	0	65.3067	644.267
187	PC	PC 36:5 M+H SLING_MRM (E)	PC 36:5	C44H78N1O8P1	2	M+H	780.554	721.469	4.15	4.25	418	280.8	1234	4.27	4.25	4.25	0.39	0.33	0.06	128.507	77.5
187	PC	PC 36:5 M+H SLING_MRM (E)	PC 36:5	C44H78N1O8P1	2	M+H	780.554	780.084	4.15	4.25	14.4	0	218.1	4.27	4.25	4.25	0.37	0	-0.11	60.6938	53.2667
187	PC	PC 36:5 M+H SLING_MRM (E)	PC 36:5	C44H78N1O8P1	2	M+H	780.554	780.1	4.15	4.25	7.7	79.3	72.8	4.27	4.25	4.25	0.37	0.33	0.02	#DIV/0!	0
227	PC	PC 19:0_18:1 M+H Atlas (E)	PC 37:1	C45H88NO8P	2	M+H	802.631	59.0601	6.03	6.02	11246.1	15876.6	13229.8	6.03	6.02	6.02	0.47	-0.15	0.18	1.74585	2.25354e+06
227	PC	PC 19:0_18:1 M+H Atlas (E)	PC 37:1	C45H88NO8P	2	M+H	802.631	85.1005	6.03	6.02	524.6	0	260.1	6.03	6.02	6.02	-0.12	0	0.5	4.8337	25740.3
227	PC	PC 19:0_18:1 M+H Atlas (E)	PC 37:1	C45H88NO8P	2	M+H	802.631	88.1116	6.03	6.02	24533.2	27452.6	25235.2	6.03	6.02	6.02	0.18	0	-0.08	10.3793	22431.3
227	PC	PC 19:0_18:1 M+H Atlas (E)	PC 37:1	C45H88NO8P	2	M+H	802.631	184.073	6.03	6.02	2.29584e+06	2201087	2.26368e+06	6.03	6.02	6.02	-0.35	-0.34	-0.41	14.1021	13450.8
227	PC	PC 19:0_18:1 M+H Atlas (E)	PC 37:1	C45H88NO8P	2	M+H	802.631	186.078	6.03	6.02	25235.8	22522.9	19535.1	6.03	6.02	6.02	-0.4	-0.28	-0.4	33.3167	1022.13
227	PC	PC 19:0_18:1 M+H Atlas (E)	PC 37:1	C45H88NO8P	2	M+H	802.631	458.291	6.03	6.02	30.6	61.4	0	6.03	6.02	6.02	-0.16	-0.17	0	81.8795	261.567
227	PC	PC 19:0_18:1 M+H Atlas (E)	PC 37:1	C45H88NO8P	2	M+H	802.631	600.509	6.03	6.02	0	39.5	0	6.03	6.02	6.02	0	0	0	81.7386	30.6667
227	PC	PC 19:0_18:1 M+H Atlas (E)	PC 37:1	C45H88NO8P	2	M+H	802.631	743.576	6.03	6.02	69.6	0	0	6.03	6.02	6.02	0.35	0	0	141.421	23.2
227	PC	PC 19:0_18:1 M+H Atlas (E)	PC 37:1	C45H88NO8P	2	M+H	802.631	744.588	6.03	6.02	540.6	1256.1	1269.7	6.03	6.02	6.02	0.52	0.53	0.61	141.421	13.1667
221	PC	PC 19:0_18:2 M+H Atlas (E)	PC 37:2	C45H86NO8P	2	M+H	800.615	71.0735	5.6	5.58	10	5.8	535.2	5.6	5.58	5.58	0.07	-0.13	0	9.97932	1.97353e+06
221	PC	PC 19:0_18:2 M+H Atlas (E)	PC 37:2	C45H86NO8P	2	M+H	800.615	83.5402	5.6	5.58	0	0	0	5.6	5.58	5.58	0	0	0	2.34818	19984.7
221	PC	PC 19:0_18:2 M+H Atlas (E)	PC 37:2	C45H86NO8P	2	M+H	800.615	184.074	5.6	5.58	1.84298e+06	1.82574e+06	2.25187e+06	5.6	5.58	5.58	-0.24	-0.27	-0.27	13.0984	19683.8
221	PC	PC 19:0_18:2 M+H Atlas (E)	PC 37:2	C45H86NO8P	2	M+H	800.615	184.105	5.6	5.58	22503.8	16272.1	20275.6	5.6	5.58	5.58	-0.22	-0.13	0.01	39.1995	213.8
221	PC	PC 19:0_18:2 M+H Atlas (E)	PC 37:2	C45H86NO8P	2	M+H	800.615	186.081	5.6	5.58	20083	19367.1	20503.9	5.6	5.58	5.58	-0.12	-0.39	-0.2	135.342	183.667
221	PC	PC 19:0_18:2 M+H Atlas (E)	PC 37:2	C45H86NO8P	2	M+H	800.615	335.293	5.6	5.58	0	0	0	5.6	5.58	5.58	0	0	0	#DIV/0!	0
221	PC	PC 19:0_18:2 M+H Atlas (E)	PC 37:2	C45H86NO8P	2	M+H	800.615	782.649	5.6	5.58	176.4	135.1	329.9	5.6	5.58	5.58	-0.06	0.16	-0.14	#DIV/0!	0
218	PC	PC 19:0_18:3 M+H Atlas (E)	PC 37:3	C45H84NO8P	2	M+H	798.598	104.105	5.09	5.07	44556.1	38463.2	40105.6	5.09	5.07	5.07	-0.21	-0.17	-0.17	0.678716	9413350
218	PC	PC 19:0_18:3 M+H Atlas (E)	PC 37:3	C45H84NO8P	2	M+H	798.598	125.001	5.09	5.07	12012	8606.3	11271.6	5.09	5.07	5.07	-0.26	-0.17	-0.21	3.45259	95706.7
218	PC	PC 19:0_18:3 M+H Atlas (E)	PC 37:3	C45H84NO8P	2	M+H	798.598	184.04	5.09	5.07	3070.2	5378.2	1803.2	5.09	5.07	5.07	-0.17	-0.18	-0.01	6.6607	63487.6
218	PC	PC 19:0_18:3 M+H Atlas (E)	PC 37:3	C45H84NO8P	2	M+H	798.598	184.073	5.09	5.07	9473348	9441858	9324844	5.09	5.07	5.07	-0.23	-0.24	-0.21	6.27161	41041.6
218	PC	PC 19:0_18:3 M+H Atlas (E)	PC 37:3	C45H84NO8P	2	M+H	798.598	184.094	5.09	5.07	59843.7	69416.2	61202.9	5.09	5.07	5.07	0.26	0.24	0.15	13.7585	10630
218	PC	PC 19:0_18:3 M+H Atlas (E)	PC 37:3	C45H84NO8P	2	M+H	798.598	184.132	5.09	5.07	7137.5	6992.9	8149.5	5.09	5.07	5.07	0.27	0.18	0.16	6.92833	7426.63
218	PC	PC 19:0_18:3 M+H Atlas (E)	PC 37:3	C45H84NO8P	2	M+H	798.598	186.076	5.09	5.07	91835.2	99908.9	95375.9	5.09	5.07	5.07	-0.25	-0.2	-0.19	11.2525	1636
218	PC	PC 19:0_18:3 M+H Atlas (E)	PC 37:3	C45H84NO8P	2	M+H	798.598	193.935	5.09	5.07	247.8	132	170.9	5.09	5.07	5.07	-0.05	-0.08	-0.01	26.2118	183.567
218	PC	PC 19:0_18:3 M+H Atlas (E)	PC 37:3	C45H84NO8P	2	M+H	798.598	739.465	5.09	5.07	1832.2	1389.7	1686.1	5.09	5.07	5.07	0.58	0.18	0.42	43.3094	3417.2
214	PC	PC 37:4 M+H SLING_MRM (E)	PC 37:4	C45H82N1O8P1	2	M+H	796.585	123.081	4.9	4.91	429.6	472.3	713.6	4.92	4.91	4.91	-0.17	-0.18	-0.06	4.42792	3.60587e+06
214	PC	PC 37:4 M+H SLING_MRM (E)	PC 37:4	C45H82N1O8P1	2	M+H	796.585	162.955	4.9	4.91	321.1	807	351.8	4.92	4.91	4.91	0.48	0.15	-0.17	19.8954	2339.03
214	PC	PC 37:4 M+H SLING_MRM (E)	PC 37:4	C45H82N1O8P1	2	M+H	796.585	184.073	4.9	4.91	3.38646e+06	3.76177e+06	3.66938e+06	4.92	4.91	4.91	0.19	0.21	0.17	23.2192	538.5
214	PC	PC 37:4 M+H SLING_MRM (E)	PC 37:4	C45H82N1O8P1	2	M+H	796.585	247.262	4.9	4.91	0	0	0	4.92	4.91	4.91	0	0	0	38.8841	1217.67
214	PC	PC 37:4 M+H SLING_MRM (E)	PC 37:4	C45H82N1O8P1	2	M+H	796.585	282.394	4.9	4.91	0	10	0	4.92	4.91	4.91	0	-0.13	0	45.0381	493.3
214	PC	PC 37:4 M+H SLING_MRM (E)	PC 37:4	C45H82N1O8P1	2	M+H	796.585	418.231	4.9	4.91	0	0	0	4.92	4.91	4.91	0	0	0	80.6832	391.167
214	PC	PC 37:4 M+H SLING_MRM (E)	PC 37:4	C45H82N1O8P1	2	M+H	796.585	439.306	4.9	4.91	0	0	0	4.92	4.91	4.91	0	0	0	141.421	3.33333
214	PC	PC 37:4 M+H SLING_MRM (E)	PC 37:4	C45H82N1O8P1	2	M+H	796.585	552.351	4.9	4.91	772.9	0	400.6	4.92	4.91	4.91	-0.03	0	0.49	#DIV/0!	0
214	PC	PC 37:4 M+H SLING_MRM (E)	PC 37:4	C45H82N1O8P1	2	M+H	796.585	737.457	4.9	4.91	1067.4	727.7	1857.9	4.92	4.91	4.91	-0.25	-0.21	-0.18	#DIV/0!	0
214	PC	PC 37:4 M+H SLING_MRM (E)	PC 37:4	C45H82N1O8P1	2	M+H	796.585	788.165	4.9	4.91	1733.8	2865.5	2417.8	4.92	4.91	4.91	0.15	0.48	0.04	#DIV/0!	0
210	PC	PC 19:0_18:5 M+H Atlas (E)	PC 37:5	C45H80NO8P	2	M+H	794.568	86.0966	4.44	4.54	15144.2	16400.5	17998.5	4.54	4.54	4.54	-0.54	-0.42	-0.5	1.04927	2.53093e+06
210	PC	PC 19:0_18:5 M+H Atlas (E)	PC 37:5	C45H80NO8P	2	M+H	794.568	125	4.44	4.54	5961.9	5004.5	5345.4	4.54	4.54	4.54	-0.52	-0.54	-0.46	7.07288	16514.4
210	PC	PC 19:0_18:5 M+H Atlas (E)	PC 37:5	C45H80NO8P	2	M+H	794.568	184.074	4.44	4.54	2.50431e+06	2.56718e+06	2.5213e+06	4.54	4.54	4.54	-0.5	-0.53	-0.47	2.52747	10427.5
210	PC	PC 19:0_18:5 M+H Atlas (E)	PC 37:5	C45H80NO8P	2	M+H	794.568	184.088	4.44	4.54	10341.9	10156.2	10784.5	4.54	4.54	4.54	0.66	0.67	0.61	7.28708	5437.27
210	PC	PC 19:0_18:5 M+H Atlas (E)	PC 37:5	C45H80NO8P	2	M+H	794.568	365.678	4.44	4.54	0	0	0	4.54	4.54	4.54	0	0	0	38.9208	320.667
210	PC	PC 19:0_18:5 M+H Atlas (E)	PC 37:5	C45H80NO8P	2	M+H	794.568	392.175	4.44	4.54	0	5.8	0	4.54	4.54	4.54	0	-0.03	0	80.8187	209.567
210	PC	PC 19:0_18:5 M+H Atlas (E)	PC 37:5	C45H80NO8P	2	M+H	794.568	528.531	4.44	4.54	0	0	0	4.54	4.54	4.54	0	0	0	141.421	1.93333
210	PC	PC 19:0_18:5 M+H Atlas (E)	PC 37:5	C45H80NO8P	2	M+H	794.568	710.374	4.44	4.54	0	0	0	4.54	4.54	4.54	0	0	0	#DIV/0!	0
210	PC	PC 19:0_18:5 M+H Atlas (E)	PC 37:5	C45H80NO8P	2	M+H	794.568	726.559	4.44	4.54	213.9	0	414.8	4.54	4.54	4.54	-0.04	0	-0.07	#DIV/0!	0
210	PC	PC 19:0_18:5 M+H Atlas (E)	PC 37:5	C45H80NO8P	2	M+H	794.568	794.262	4.44	4.54	364.8	150.6	446.6	4.54	4.54	4.54	-0.38	-0.3	-0.05	#DIV/0!	0
206	PC	PC 37:6 M+H SLING_MRM (E)	PC 37:6	C45H78N1O8P1	2	M+H	792.553	102.129	4.22	4.22	9532.8	10075.4	6889.7	4.23	4.22	4.21	-0.55	0.12	0.5	5.56793	528103
206	PC	PC 37:6 M+H SLING_MRM (E)	PC 37:6	C45H78N1O8P1	2	M+H	792.553	184.074	4.22	4.22	566310	494784	523213	4.23	4.22	4.21	-0.34	-0.36	-0.34	15.7553	8832.63
206	PC	PC 37:6 M+H SLING_MRM (E)	PC 37:6	C45H78N1O8P1	2	M+H	792.553	184.222	4.22	4.22	828.4	874.8	1074.5	4.23	4.22	4.21	-0.31	-0.36	-0.18	11.5315	925.9
206	PC	PC 37:6 M+H SLING_MRM (E)	PC 37:6	C45H78N1O8P1	2	M+H	792.553	249.15	4.22	4.22	0	58.2	0	4.23	4.22	4.21	0	-0.23	0	141.421	19.4
206	PC	PC 37:6 M+H SLING_MRM (E)	PC 37:6	C45H78N1O8P1	2	M+H	792.553	262.094	4.22	4.22	0	0	0	4.23	4.22	4.21	0	0	0	#DIV/0!	0
206	PC	PC 37:6 M+H SLING_MRM (E)	PC 37:6	C45H78N1O8P1	2	M+H	792.553	297.562	4.22	4.22	0	0	0	4.23	4.22	4.21	0	0	0	#DIV/0!	0
206	PC	PC 37:6 M+H SLING_MRM (E)	PC 37:6	C45H78N1O8P1	2	M+H	792.553	456.739	4.22	4.22	0	0	0	4.23	4.22	4.21	0	0	0	#DIV/0!	0
206	PC	PC 37:6 M+H SLING_MRM (E)	PC 37:6	C45H78N1O8P1	2	M+H	792.553	576.17	4.22	4.22	0	0	0	4.23	4.22	4.21	0	0	0	#DIV/0!	0
206	PC	PC 37:6 M+H SLING_MRM (E)	PC 37:6	C45H78N1O8P1	2	M+H	792.553	731.837	4.22	4.22	0	0	0	4.23	4.22	4.21	0	0	0	#DIV/0!	0
250	PC	PC 19:0_19:1 M+H Atlas (E)	PC 38:1	C46H90NO8P	2	M+H	816.647	86.0958	6.33	6.32	3489	2160.9	2515.7	6.32	6.33	6.31	0.39	0.26	0.22	1.86009	1.69648e+06
250	PC	PC 19:0_19:1 M+H Atlas (E)	PC 38:1	C46H90NO8P	2	M+H	816.647	184.073	6.33	6.32	1.65766e+06	1696833	1.73495e+06	6.32	6.33	6.31	0.89	0.85	0.86	5.94557	141667
250	PC	PC 19:0_19:1 M+H Atlas (E)	PC 38:1	C46H90NO8P	2	M+H	816.647	184.144	6.33	6.32	8470.3	8455.4	8433.7	6.32	6.33	6.31	-0.38	-0.29	-0.36	2.93313	88268.7
250	PC	PC 19:0_19:1 M+H Atlas (E)	PC 38:1	C46H90NO8P	2	M+H	816.647	185.069	6.33	6.32	85055	88356	91395	6.32	6.33	6.31	0.84	0.83	0.85	6.54681	16009.1
250	PC	PC 19:0_19:1 M+H Atlas (E)	PC 38:1	C46H90NO8P	2	M+H	816.647	186.077	6.33	6.32	17416.7	14903.2	15707.3	6.32	6.33	6.31	0.82	0.73	0.84	0.177776	8453.13
250	PC	PC 19:0_19:1 M+H Atlas (E)	PC 38:1	C46H90NO8P	2	M+H	816.647	187.081	6.33	6.32	1151.3	213.8	1406.5	6.32	6.33	6.31	0.42	0.55	0.67	20.6274	2721.87
250	PC	PC 19:0_19:1 M+H Atlas (E)	PC 38:1	C46H90NO8P	2	M+H	816.647	739.612	6.33	6.32	0	108.3	0	6.32	6.33	6.31	0	0.27	0	55.5046	923.867
250	PC	PC 19:0_19:1 M+H Atlas (E)	PC 38:1	C46H90NO8P	2	M+H	816.647	815.683	6.33	6.32	144868	150002	130130	6.32	6.33	6.31	0.86	0.82	0.88	141.421	36.1
247	PC	PC 38:2 M+H SLING_MRM (E)	PC 38:2	C46H88N1O8P1	2	M+H	814.631	71.0729	5.85	5.85	0	0	0	5.85	5.86	5.84	0	0	0	4.12091	1.07122e+06
247	PC	PC 38:2 M+H SLING_MRM (E)	PC 38:2	C46H88N1O8P1	2	M+H	814.631	104.107	5.85	5.85	5134.7	5488.1	5501.8	5.85	5.86	5.84	0.62	0.64	0.41	2.07181	80810.6
247	PC	PC 38:2 M+H SLING_MRM (E)	PC 38:2	C46H88N1O8P1	2	M+H	814.631	184.073	5.85	5.85	1.03939e+06	1.13364e+06	1.04062e+06	5.85	5.86	5.84	0.54	0.62	0.65	9.20889	58227.7
247	PC	PC 38:2 M+H SLING_MRM (E)	PC 38:2	C46H88N1O8P1	2	M+H	814.631	185.077	5.85	5.85	56439.1	65503.9	52740	5.85	5.86	5.84	0.65	0.63	0.54	24.9561	10565.2
247	PC	PC 38:2 M+H SLING_MRM (E)	PC 38:2	C46H88N1O8P1	2	M+H	814.631	185.604	5.85	5.85	337.4	364.3	229.9	5.85	5.86	5.84	0.4	0.49	0.33	3.1613	5374.87
247	PC	PC 38:2 M+H SLING_MRM (E)	PC 38:2	C46H88N1O8P1	2	M+H	814.631	186.078	5.85	5.85	9703.6	14137.9	7854.2	5.85	5.86	5.84	0.44	0.76	0.38	18.6983	310.533
247	PC	PC 38:2 M+H SLING_MRM (E)	PC 38:2	C46H88N1O8P1	2	M+H	814.631	186.089	5.85	5.85	1955.5	4191.6	2089.3	5.85	5.86	5.84	0.35	-0.02	0.29	37.2989	2745.47
247	PC	PC 38:2 M+H SLING_MRM (E)	PC 38:2	C46H88N1O8P1	2	M+H	814.631	813.673	5.85	5.85	79791.2	79469.5	83171	5.85	5.86	5.84	0.69	0.68	0.62	#DIV/0!	0
244	PC	PC 38:3 M+H SLING_MRM (E)	PC 38:3	C46H86N1O8P1	2	M+H	812.618	60.0813	5.49	5.49	429.2	228.8	122.2	5.49	5.49	5.49	-0.17	0.57	0.4	0.648879	713376
244	PC	PC 38:3 M+H SLING_MRM (E)	PC 38:3	C46H86N1O8P1	2	M+H	812.618	86.0968	5.49	5.49	2036.7	1834.3	1462.7	5.49	5.49	5.49	0.44	-0.14	0.11	2.34684	40778.2
244	PC	PC 38:3 M+H SLING_MRM (E)	PC 38:3	C46H86N1O8P1	2	M+H	812.618	104.108	5.49	5.49	1998.7	2438	2927.8	5.49	5.49	5.49	0.58	0.49	0.69	12.9119	21786.7
244	PC	PC 38:3 M+H SLING_MRM (E)	PC 38:3	C46H86N1O8P1	2	M+H	812.618	125	5.49	5.49	87.8	491.7	366.6	5.49	5.49	5.49	0.35	0.65	0.4	15.4589	2454.83
244	PC	PC 38:3 M+H SLING_MRM (E)	PC 38:3	C46H86N1O8P1	2	M+H	812.618	184.074	5.49	5.49	719424	708182	712522	5.49	5.49	5.49	0.98	0.97	0.96	13.3699	1777.9
244	PC	PC 38:3 M+H SLING_MRM (E)	PC 38:3	C46H86N1O8P1	2	M+H	812.618	184.091	5.49	5.49	24902.5	22370.9	18086.6	5.49	5.49	5.49	0.64	0.7	0.27	4.74959	1658.13
244	PC	PC 38:3 M+H SLING_MRM (E)	PC 38:3	C46H86N1O8P1	2	M+H	812.618	185.077	5.49	5.49	41749.4	39476.3	41108.9	5.49	5.49	5.49	0.97	0.95	0.9	12.3281	835.5
244	PC	PC 38:3 M+H SLING_MRM (E)	PC 38:3	C46H86N1O8P1	2	M+H	812.618	524.373	5.49	5.49	1743.5	1553.5	1677.4	5.49	5.49	5.49	0.83	0.42	0.61	53.5327	315.367
244	PC	PC 38:3 M+H SLING_MRM (E)	PC 38:3	C46H86N1O8P1	2	M+H	812.618	546.355	5.49	5.49	931.8	882	692.7	5.49	5.49	5.49	0.69	0.62	0.69	48.9364	260.067
239	PC	PC 38:4 M+H SLING_MRM (E)	PC 38:4	C46H84N1O8P1	2	M+H	810.603	60.0809	4.95	5.24	458.5	0	264.4	5.25	5.24	5.24	0.43	0	0.13	1.39965	1.63662e+06
239	PC	PC 38:4 M+H SLING_MRM (E)	PC 38:4	C46H84N1O8P1	2	M+H	810.603	86.0973	4.95	5.24	3691.5	3407.7	3341	5.25	5.24	5.24	0.8	0.69	0.56	3.59098	89296.1
239	PC	PC 38:4 M+H SLING_MRM (E)	PC 38:4	C46H84N1O8P1	2	M+H	810.603	125.001	4.95	5.24	986.4	1065.5	833.5	5.25	5.24	5.24	0.58	0.7	0.57	27.4755	6808.4
239	PC	PC 38:4 M+H SLING_MRM (E)	PC 38:4	C46H84N1O8P1	2	M+H	810.603	184.073	4.95	5.24	1.669e+06	1.61974e+06	1.6211e+06	5.25	5.24	5.24	0.93	0.94	0.94	2.4709	6156.63
239	PC	PC 38:4 M+H SLING_MRM (E)	PC 38:4	C46H84N1O8P1	2	M+H	810.603	184.105	4.95	5.24	6278.9	5942.2	6248.8	5.25	5.24	5.24	-0.43	-0.45	-0.48	4.36674	3480.07
239	PC	PC 38:4 M+H SLING_MRM (E)	PC 38:4	C46H84N1O8P1	2	M+H	810.603	184.144	4.95	5.24	5734.1	5251.9	9439.2	5.25	5.24	5.24	-0.37	-0.46	0.19	7.93397	2030.5
239	PC	PC 38:4 M+H SLING_MRM (E)	PC 38:4	C46H84N1O8P1	2	M+H	810.603	184.158	4.95	5.24	1854.7	2243.9	1992.9	5.25	5.24	5.24	-0.4	-0.38	-0.48	10.0122	961.8
239	PC	PC 38:4 M+H SLING_MRM (E)	PC 38:4	C46H84N1O8P1	2	M+H	810.603	185.077	4.95	5.24	93806.8	86636.4	87445	5.25	5.24	5.24	0.9	0.92	0.92	77.9833	240.967
239	PC	PC 38:4 M+H SLING_MRM (E)	PC 38:4	C46H84N1O8P1	2	M+H	810.603	528.351	4.95	5.24	0	0	0	5.25	5.24	5.24	0	0	0	#DIV/0!	0
235	PC	PC 38:5 M+H SLING_MRM (E)	PC 38:5	C46H82N1O8P1	2	M+H	808.584	60.0804	4.7	4.69	1552.3	2523.3	2050.5	4.7	4.69	4.69	0.32	0.32	0.37	0.701642	4.54384e+06
235	PC	PC 38:5 M+H SLING_MRM (E)	PC 38:5	C46H82N1O8P1	2	M+H	808.584	86.0954	4.7	4.69	11813.4	11691.9	13495.4	4.7	4.69	4.69	0.24	0.24	0.3	1.74885	255909
235	PC	PC 38:5 M+H SLING_MRM (E)	PC 38:5	C46H82N1O8P1	2	M+H	808.584	98.9837	4.7	4.69	613.3	1116.8	375.8	4.7	4.69	4.69	0.17	-0.13	-0.07	10.7814	39447.4
235	PC	PC 38:5 M+H SLING_MRM (E)	PC 38:5	C46H82N1O8P1	2	M+H	808.584	184.073	4.7	4.69	4.58387e+06	4.50585e+06	4541794	4.7	4.69	4.69	0.4	0.4	0.4	16.1387	34575
235	PC	PC 38:5 M+H SLING_MRM (E)	PC 38:5	C46H82N1O8P1	2	M+H	808.584	184.105	4.7	4.69	36361	36519.9	45461.3	4.7	4.69	4.69	0.42	0.43	0.32	6.67314	12333.6
235	PC	PC 38:5 M+H SLING_MRM (E)	PC 38:5	C46H82N1O8P1	2	M+H	808.584	184.144	4.7	4.69	29410	31990.7	42324.3	4.7	4.69	4.69	0.39	0.37	0.26	1.23561	12111.8
235	PC	PC 38:5 M+H SLING_MRM (E)	PC 38:5	C46H82N1O8P1	2	M+H	808.584	184.158	4.7	4.69	12014.2	11997.9	12323.2	4.7	4.69	4.69	0.42	0.4	0.37	3.32951	6920.37
235	PC	PC 38:5 M+H SLING_MRM (E)	PC 38:5	C46H82N1O8P1	2	M+H	808.584	184.173	4.7	4.69	6621.2	6958.1	7181.8	4.7	4.69	4.69	0.36	0.38	0.39	19.4147	2042.03
235	PC	PC 38:5 M+H SLING_MRM (E)	PC 38:5	C46H82N1O8P1	2	M+H	808.584	185.077	4.7	4.69	258513	259603	249611	4.7	4.69	4.69	0.39	0.44	0.41	44.0107	701.967
233	PC	PC 38:6 M+H SLING_MRM (E)	PC 38:6	C46H80N1O8P1	2	M+H	806.57	60.0802	4.29	4.29	14.7	277.3	0	4.28	4.29	4.29	0.26	0.62	0	1.15093	137472
233	PC	PC 38:6 M+H SLING_MRM (E)	PC 38:6	C46H80N1O8P1	2	M+H	806.57	71.0736	4.29	4.29	0	108.7	221.6	4.28	4.29	4.29	0	0	-0.25	5.22987	8022.8
233	PC	PC 38:6 M+H SLING_MRM (E)	PC 38:6	C46H80N1O8P1	2	M+H	806.57	86.096	4.29	4.29	1113.3	1517.5	1299.9	4.28	4.29	4.29	0.06	0.61	0.16	5.34252	3391.6
233	PC	PC 38:6 M+H SLING_MRM (E)	PC 38:6	C46H80N1O8P1	2	M+H	806.57	184.039	4.29	4.29	0	0	0	4.28	4.29	4.29	0	0	0	1.30967	2591.93
233	PC	PC 38:6 M+H SLING_MRM (E)	PC 38:6	C46H80N1O8P1	2	M+H	806.57	184.074	4.29	4.29	135239	138460	138716	4.28	4.29	4.29	0.93	0.97	0.99	12.6066	1310.23
233	PC	PC 38:6 M+H SLING_MRM (E)	PC 38:6	C46H80N1O8P1	2	M+H	806.57	184.106	4.29	4.29	3155.3	3595.6	3423.9	4.28	4.29	4.29	0.97	0.97	0.98	82.1737	110.1
233	PC	PC 38:6 M+H SLING_MRM (E)	PC 38:6	C46H80N1O8P1	2	M+H	806.57	184.145	4.29	4.29	2603.5	2545.8	2626.5	4.28	4.29	4.29	0.91	0.95	0.95	130.887	97.3333
233	PC	PC 38:6 M+H SLING_MRM (E)	PC 38:6	C46H80N1O8P1	2	M+H	806.57	185.076	4.29	4.29	8257.3	7433.5	8377.6	4.28	4.29	4.29	0.76	0.74	0.87	67.7229	21.3
233	PC	PC 38:6 M+H SLING_MRM (E)	PC 38:6	C46H80N1O8P1	2	M+H	806.57	189.052	4.29	4.29	41.7	11.1	11.1	4.28	4.29	4.29	0.46	0.48	0.47	#DIV/0!	0
261	PC	PC 39:5 M+H SLING_MRM (E)	PC 39:5	C47H84N1O8P1	2	M+H	822.599	184.074	4.98	4.96	512864	578982	527578	4.96	4.98	4.96	-0.1	-0.03	-0.04	5.25076	539808
261	PC	PC 39:5 M+H SLING_MRM (E)	PC 39:5	C47H84N1O8P1	2	M+H	822.599	184.084	4.98	4.96	69248	30507.5	44174.5	4.96	4.98	4.96	0.03	-0.01	0.04	25.4361	3407.6
261	PC	PC 39:5 M+H SLING_MRM (E)	PC 39:5	C47H84N1O8P1	2	M+H	822.599	184.38	4.98	4.96	866.4	924	1071.2	4.96	4.98	4.96	-0.07	-0.06	-0.04	9.0406	953.867
261	PC	PC 39:5 M+H SLING_MRM (E)	PC 39:5	C47H84N1O8P1	2	M+H	822.599	288.927	4.98	4.96	27.6	0	14.1	4.96	4.98	4.96	-0.03	0	-0.01	33.4384	47976.7
261	PC	PC 39:5 M+H SLING_MRM (E)	PC 39:5	C47H84N1O8P1	2	M+H	822.599	507.221	4.98	4.96	0	5.7	0	4.96	4.98	4.96	0	0.5	0	74.8849	327.7
261	PC	PC 39:5 M+H SLING_MRM (E)	PC 39:5	C47H84N1O8P1	2	M+H	822.599	599.572	4.98	4.96	9.2	0	11.4	4.96	4.98	4.96	-0.02	0	-0.06	81.0686	13.9
261	PC	PC 39:5 M+H SLING_MRM (E)	PC 39:5	C47H84N1O8P1	2	M+H	822.599	668.387	4.98	4.96	0	5.7	0	4.96	4.98	4.96	0	-0.03	0	71.9102	6.86667
261	PC	PC 39:5 M+H SLING_MRM (E)	PC 39:5	C47H84N1O8P1	2	M+H	822.599	763.464	4.98	4.96	2905.2	4627.1	2690.5	4.96	4.98	4.96	0.19	0.27	0.06	141.421	1.9
261	PC	PC 39:5 M+H SLING_MRM (E)	PC 39:5	C47H84N1O8P1	2	M+H	822.599	763.494	4.98	4.96	640.1	40.6	302.4	4.96	4.98	4.96	0.2	0.11	0.13	141.421	1.9
256	PC	PC 39:6 M+H SLING_MRM (E)	PC 39:6	C47H82N1O8P1	2	M+H	820.584	184.07	4.67	4.78	89473.2	128909	101036	4.79	4.78	4.54	0.2	-0.08	0.4	15.546	106473
256	PC	PC 39:6 M+H SLING_MRM (E)	PC 39:6	C47H82N1O8P1	2	M+H	820.584	184.084	4.67	4.78	89473.2	128909	101036	4.79	4.78	4.54	0.2	-0.08	0.4	15.546	106473
256	PC	PC 39:6 M+H SLING_MRM (E)	PC 39:6	C47H82N1O8P1	2	M+H	820.584	327.744	4.67	4.78	0	0	69.4	4.79	4.78	4.54	0	0	0.44	120.81	94.9
256	PC	PC 39:6 M+H SLING_MRM (E)	PC 39:6	C47H82N1O8P1	2	M+H	820.584	330.046	4.67	4.78	6.1	5.8	0	4.79	4.78	4.54	-0.16	0.1	0	141.421	23.1333
256	PC	PC 39:6 M+H SLING_MRM (E)	PC 39:6	C47H82N1O8P1	2	M+H	820.584	527.944	4.67	4.78	0	0	0	4.79	4.78	4.54	0	0	0	70.7781	3.96667
256	PC	PC 39:6 M+H SLING_MRM (E)	PC 39:6	C47H82N1O8P1	2	M+H	820.584	637.421	4.67	4.78	256.2	28.5	0	4.79	4.78	4.54	-0.02	-0.14	0	#DIV/0!	0
256	PC	PC 39:6 M+H SLING_MRM (E)	PC 39:6	C47H82N1O8P1	2	M+H	820.584	686.405	4.67	4.78	0	0	0	4.79	4.78	4.54	0	0	0	#DIV/0!	0
256	PC	PC 39:6 M+H SLING_MRM (E)	PC 39:6	C47H82N1O8P1	2	M+H	820.584	815.404	4.67	4.78	0	0	0	4.79	4.78	4.54	0	0	0	#DIV/0!	0
287	PC	PC 40:4 M+H SLING_MRM (E)	PC 40:4	C48H88N1O8P1	2	M+H	838.632	86.0959	5.69	5.69	487.6	1552.7	2517.3	5.69	5.69	5.69	-0.24	-0.13	0.11	1.20844	98503.1
287	PC	PC 40:4 M+H SLING_MRM (E)	PC 40:4	C48H88N1O8P1	2	M+H	838.632	98.9857	5.69	5.69	0	0	0	5.69	5.69	5.69	0	0	0	0.993146	2289.5
287	PC	PC 40:4 M+H SLING_MRM (E)	PC 40:4	C48H88N1O8P1	2	M+H	838.632	125	5.69	5.69	235.5	0	54.7	5.69	5.69	5.69	-0.21	0	0.59	1.56441	1627.67
287	PC	PC 40:4 M+H SLING_MRM (E)	PC 40:4	C48H88N1O8P1	2	M+H	838.632	184.073	5.69	5.69	98828.4	96910.1	99770.9	5.69	5.69	5.69	0.95	0.96	0.97	12.4927	813.5
287	PC	PC 40:4 M+H SLING_MRM (E)	PC 40:4	C48H88N1O8P1	2	M+H	838.632	184.095	5.69	5.69	2307.2	2257.4	2303.9	5.69	5.69	5.69	0.95	0.89	0.97	54.5656	1519.2
287	PC	PC 40:4 M+H SLING_MRM (E)	PC 40:4	C48H88N1O8P1	2	M+H	838.632	184.131	5.69	5.69	913.5	852.9	674.1	5.69	5.69	5.69	0.77	0.88	0.65	104.03	96.7333
287	PC	PC 40:4 M+H SLING_MRM (E)	PC 40:4	C48H88N1O8P1	2	M+H	838.632	184.143	5.69	5.69	1592	1649.8	1641.2	5.69	5.69	5.69	0.94	0.93	0.95	#DIV/0!	0
287	PC	PC 40:4 M+H SLING_MRM (E)	PC 40:4	C48H88N1O8P1	2	M+H	838.632	532.37	5.69	5.69	0	0	0	5.69	5.69	5.69	0	0	0	#DIV/0!	0
285	PC	PC 40:5 M+H SLING_MRM (E)	PC 40:5	C48H86N1O8P1	2	M+H	836.614	86.0961	5.31	5.29	4604	4314.3	6101.8	5.3	5.29	5.29	0.15	-0.19	0.01	1.09217	617234
285	PC	PC 40:5 M+H SLING_MRM (E)	PC 40:5	C48H86N1O8P1	2	M+H	836.614	102.127	5.31	5.29	34599.9	33245.8	31494	5.3	5.29	5.29	-0.25	-0.18	-0.2	3.41091	590699
285	PC	PC 40:5 M+H SLING_MRM (E)	PC 40:5	C48H86N1O8P1	2	M+H	836.614	104.107	5.31	5.29	2165.6	6229.5	3323.5	5.3	5.29	5.29	0.12	0.17	0.36	3.83967	33113.2
285	PC	PC 40:5 M+H SLING_MRM (E)	PC 40:5	C48H86N1O8P1	2	M+H	836.614	184.072	5.31	5.29	608340	618708	624654	5.3	5.29	5.29	0.53	0.5	0.55	1.41025	15337
285	PC	PC 40:5 M+H SLING_MRM (E)	PC 40:5	C48H86N1O8P1	2	M+H	836.614	184.083	5.31	5.29	563587	596664	611846	5.3	5.29	5.29	0.51	0.5	0.55	1.16616	10995.4
285	PC	PC 40:5 M+H SLING_MRM (E)	PC 40:5	C48H86N1O8P1	2	M+H	836.614	184.104	5.31	5.29	15343	15069.2	15598.9	5.3	5.29	5.29	0.53	0.45	0.53	15.6457	5006.7
285	PC	PC 40:5 M+H SLING_MRM (E)	PC 40:5	C48H86N1O8P1	2	M+H	836.614	184.144	5.31	5.29	10814.1	11085.2	11087	5.3	5.29	5.29	0.52	0.47	0.53	29.0721	612.867
285	PC	PC 40:5 M+H SLING_MRM (E)	PC 40:5	C48H86N1O8P1	2	M+H	836.614	286.284	5.31	5.29	0	0	0	5.3	5.29	5.29	0	0	0	43.7632	3906.2
285	PC	PC 40:5 M+H SLING_MRM (E)	PC 40:5	C48H86N1O8P1	2	M+H	836.614	506.368	5.31	5.29	678	369.5	791.1	5.3	5.29	5.29	0.16	0.01	0.19	56.9716	150.9
285	PC	PC 40:5 M+H SLING_MRM (E)	PC 40:5	C48H86N1O8P1	2	M+H	836.614	553.347	5.31	5.29	252.9	42.6	157.2	5.3	5.29	5.29	0.42	-0.06	-0.04	#DIV/0!	0
279	PC	PC 40:7 M+H SLING_MRM (E)	PC 40:7	C48H82N1O8P1	2	M+H	832.585	104.106	4.43	4.56	621.6	89.7	503.2	4.58	4.56	4.56	0.89	0	0.94	6.30296	93598.2
279	PC	PC 40:7 M+H SLING_MRM (E)	PC 40:7	C48H82N1O8P1	2	M+H	832.585	107.903	4.43	4.56	0	0	0	4.58	4.56	4.56	0	0	0	2.67832	4204.5
279	PC	PC 40:7 M+H SLING_MRM (E)	PC 40:7	C48H82N1O8P1	2	M+H	832.585	124.998	4.43	4.56	0	0	0	4.58	4.56	4.56	0	0	0	56.3232	404.833
279	PC	PC 40:7 M+H SLING_MRM (E)	PC 40:7	C48H82N1O8P1	2	M+H	832.585	184.073	4.43	4.56	95677.3	99556.1	85561.3	4.58	4.56	4.56	0.94	0.97	0.97	30.7693	160.167
279	PC	PC 40:7 M+H SLING_MRM (E)	PC 40:7	C48H82N1O8P1	2	M+H	832.585	184.084	4.43	4.56	4070	4345.6	4197.9	4.58	4.56	4.56	0.87	0.97	0.95	50.5092	138.8
279	PC	PC 40:7 M+H SLING_MRM (E)	PC 40:7	C48H82N1O8P1	2	M+H	832.585	184.404	4.43	4.56	167.2	216.7	96.6	4.58	4.56	4.56	0.57	0.5	0.69	141.421	0.9
279	PC	PC 40:7 M+H SLING_MRM (E)	PC 40:7	C48H82N1O8P1	2	M+H	832.585	184.583	4.43	4.56	236.6	104	75.8	4.58	4.56	4.56	0.41	0.64	0.07	#DIV/0!	0
279	PC	PC 40:7 M+H SLING_MRM (E)	PC 40:7	C48H82N1O8P1	2	M+H	832.585	528.347	4.43	4.56	2.7	0	0	4.58	4.56	4.56	-0.23	0	0	#DIV/0!	0
279	PC	PC 40:7 M+H SLING_MRM (E)	PC 40:7	C48H82N1O8P1	2	M+H	832.585	791.44	4.43	4.56	0	0	0	4.58	4.56	4.56	0	0	0	#DIV/0!	0
279	PC	PC 40:7 M+H SLING_MRM (E)	PC 40:7	C48H82N1O8P1	2	M+H	832.585	798.012	4.43	4.56	0	0	0	4.58	4.56	4.56	0	0	0	#DIV/0!	0
277	PC	PC 40:8 M+H SLING_MRM (E)	PC 40:8	C48H80N1O8P1	2	M+H	830.569	86.0979	4.19	4.18	674.4	478.3	139.3	4.17	4.18	4.18	0.03	-0.07	0.21	7.23295	34261.4
277	PC	PC 40:8 M+H SLING_MRM (E)	PC 40:8	C48H80N1O8P1	2	M+H	830.569	102.128	4.19	4.18	14149.3	8311.1	11485	4.17	4.18	4.18	-0.15	0.26	0.16	7.23295	34261.4
277	PC	PC 40:8 M+H SLING_MRM (E)	PC 40:8	C48H80N1O8P1	2	M+H	830.569	184.074	4.19	4.18	33140.6	37697.5	31946.2	4.17	4.18	4.18	0.31	0.46	0.25	21.0909	11315.1
277	PC	PC 40:8 M+H SLING_MRM (E)	PC 40:8	C48H80N1O8P1	2	M+H	830.569	184.084	4.19	4.18	33140.6	37697.5	31946.2	4.17	4.18	4.18	0.31	0.46	0.25	51.3239	430.667
277	PC	PC 40:8 M+H SLING_MRM (E)	PC 40:8	C48H80N1O8P1	2	M+H	830.569	185.254	4.19	4.18	10.3	18	52	4.17	4.18	4.18	-0.14	0.11	-0.14	67.6866	26.7667
277	PC	PC 40:8 M+H SLING_MRM (E)	PC 40:8	C48H80N1O8P1	2	M+H	830.569	204.007	4.19	4.18	0	0	0	4.17	4.18	4.18	0	0	0	141.421	6.66667
277	PC	PC 40:8 M+H SLING_MRM (E)	PC 40:8	C48H80N1O8P1	2	M+H	830.569	260.992	4.19	4.18	6.9	0	0	4.17	4.18	4.18	0.11	0	0	141.421	2.3
277	PC	PC 40:8 M+H SLING_MRM (E)	PC 40:8	C48H80N1O8P1	2	M+H	830.569	771.442	4.19	4.18	0	0	0	4.17	4.18	4.18	0	0	0	#DIV/0!	0
277	PC	PC 40:8 M+H SLING_MRM (E)	PC 40:8	C48H80N1O8P1	2	M+H	830.569	772.334	4.19	4.18	0	0	20	4.17	4.18	4.18	0	0	-0.12	#DIV/0!	0
318	PC	PC 21:1_21:1 M+H Atlas (E)	PC 42:2	C50H96NO8P	2	M+H	870.692	102.127	7.18	7.15	9572.6	9603.3	9071.2	7.16	7.15	7.15	0.4	-0.08	0.08	2.59057	9415.7
318	PC	PC 21:1_21:1 M+H Atlas (E)	PC 42:2	C50H96NO8P	2	M+H	870.692	184.075	7.18	7.15	1411.6	2293.7	3358.2	7.16	7.15	7.15	-0.4	0.71	0.24	33.8016	2354.5
318	PC	PC 21:1_21:1 M+H Atlas (E)	PC 42:2	C50H96NO8P	2	M+H	870.692	325.126	7.18	7.15	0	0	0	7.16	7.15	7.15	0	0	0	#DIV/0!	0
318	PC	PC 21:1_21:1 M+H Atlas (E)	PC 42:2	C50H96NO8P	2	M+H	870.692	344.209	7.18	7.15	0	0	0	7.16	7.15	7.15	0	0	0	#DIV/0!	0
318	PC	PC 21:1_21:1 M+H Atlas (E)	PC 42:2	C50H96NO8P	2	M+H	870.692	490.428	7.18	7.15	0	0	0	7.16	7.15	7.15	0	0	0	#DIV/0!	0
318	PC	PC 21:1_21:1 M+H Atlas (E)	PC 42:2	C50H96NO8P	2	M+H	870.692	554.276	7.18	7.15	0	0	0	7.16	7.15	7.15	0	0	0	#DIV/0!	0
318	PC	PC 21:1_21:1 M+H Atlas (E)	PC 42:2	C50H96NO8P	2	M+H	870.692	585.663	7.18	7.15	0	0	0	7.16	7.15	7.15	0	0	0	#DIV/0!	0
318	PC	PC 21:1_21:1 M+H Atlas (E)	PC 42:2	C50H96NO8P	2	M+H	870.692	612.113	7.18	7.15	0	0	0	7.16	7.15	7.15	0	0	0	#DIV/0!	0
318	PC	PC 21:1_21:1 M+H Atlas (E)	PC 42:2	C50H96NO8P	2	M+H	870.692	818.312	7.18	7.15	0	0	0	7.16	7.15	7.15	0	0	0	#DIV/0!	0
314	PC	PC 22:0_20:5 M+H Atlas (E)	PC 42:5	C50H90NO8P	2	M+H	864.646	68.92	5.79	5.8	0	0	0	5.8	5.8	5.8	0	0	0	8.23412	21708
314	PC	PC 22:0_20:5 M+H Atlas (E)	PC 42:5	C50H90NO8P	2	M+H	864.646	88.1118	5.79	5.8	20039.9	18159.2	17331.7	5.8	5.8	5.8	-0.25	-0.33	-0.18	6.1217	18510.3
314	PC	PC 22:0_20:5 M+H Atlas (E)	PC 42:5	C50H90NO8P	2	M+H	864.646	102.129	5.79	5.8	22262.9	19294.8	23566.4	5.8	5.8	5.8	-0.2	-0.05	-0.09	6.82355	16930.6
314	PC	PC 22:0_20:5 M+H Atlas (E)	PC 42:5	C50H90NO8P	2	M+H	864.646	184.075	5.79	5.8	16951.1	18335.2	15505.6	5.8	5.8	5.8	0	0.17	0.14	8.45178	5168.2
314	PC	PC 22:0_20:5 M+H Atlas (E)	PC 42:5	C50H90NO8P	2	M+H	864.646	184.084	5.79	5.8	5536.1	5414	4554.5	5.8	5.8	5.8	0.26	0	0.26	141.421	3.03333
314	PC	PC 22:0_20:5 M+H Atlas (E)	PC 42:5	C50H90NO8P	2	M+H	864.646	293.748	5.79	5.8	0	0	0	5.8	5.8	5.8	0	0	0	141.421	2.03333
314	PC	PC 22:0_20:5 M+H Atlas (E)	PC 42:5	C50H90NO8P	2	M+H	864.646	361.852	5.79	5.8	6.1	0	0	5.8	5.8	5.8	0.07	0	0	#DIV/0!	0
314	PC	PC 22:0_20:5 M+H Atlas (E)	PC 42:5	C50H90NO8P	2	M+H	864.646	576.208	5.79	5.8	0	0	9.1	5.8	5.8	5.8	0	0	0.41	#DIV/0!	0
314	PC	PC 22:0_20:5 M+H Atlas (E)	PC 42:5	C50H90NO8P	2	M+H	864.646	845.102	5.79	5.8	0	0	0	5.8	5.8	5.8	0	0	0	#DIV/0!	0
312	PC	PC 22:1_20:5 M+H Atlas (E)	PC 42:6	C50H88NO8P	2	M+H	862.63	184.073	5.21	5.49	6325.6	6744.5	4741.4	5.51	5.49	5.49	0.75	0.59	0.48	14.5298	5937.17
312	PC	PC 22:1_20:5 M+H Atlas (E)	PC 42:6	C50H88NO8P	2	M+H	862.63	184.084	5.21	5.49	6269.7	6744.5	4741.4	5.51	5.49	5.49	0.75	0.59	0.48	14.4399	5918.53
312	PC	PC 22:1_20:5 M+H Atlas (E)	PC 42:6	C50H88NO8P	2	M+H	862.63	184.443	5.21	5.49	20.7	0	50.7	5.51	5.49	5.49	-0.1	0	0.43	87.4535	23.8
312	PC	PC 22:1_20:5 M+H Atlas (E)	PC 42:6	C50H88NO8P	2	M+H	862.63	236.124	5.21	5.49	0	0	0	5.51	5.49	5.49	0	0	0	#DIV/0!	0
312	PC	PC 22:1_20:5 M+H Atlas (E)	PC 42:6	C50H88NO8P	2	M+H	862.63	263.774	5.21	5.49	0	0	0	5.51	5.49	5.49	0	0	0	#DIV/0!	0
312	PC	PC 22:1_20:5 M+H Atlas (E)	PC 42:6	C50H88NO8P	2	M+H	862.63	403.459	5.21	5.49	0	0	0	5.51	5.49	5.49	0	0	0	#DIV/0!	0
312	PC	PC 22:1_20:5 M+H Atlas (E)	PC 42:6	C50H88NO8P	2	M+H	862.63	606.334	5.21	5.49	0	0	0	5.51	5.49	5.49	0	0	0	#DIV/0!	0
312	PC	PC 22:1_20:5 M+H Atlas (E)	PC 42:6	C50H88NO8P	2	M+H	862.63	673.45	5.21	5.49	0	0	0	5.51	5.49	5.49	0	0	0	#DIV/0!	0
312	PC	PC 22:1_20:5 M+H Atlas (E)	PC 42:6	C50H88NO8P	2	M+H	862.63	761.137	5.21	5.49	0	0	0	5.51	5.49	5.49	0	0	0	#DIV/0!	0
307	PC	PC 22:3_20:5 M+H Atlas (E)	PC 42:8	C50H84NO8P	2	M+H	858.6	97.0823	4.61	4.6	0	429	82.8	4.61	4.6	4.6	0	-0.14	0.29	6.98685	24157.3
307	PC	PC 22:3_20:5 M+H Atlas (E)	PC 42:8	C50H84NO8P	2	M+H	858.6	125.001	4.61	4.6	0	0	0	4.61	4.6	4.6	0	0	0	108.92	170.6
307	PC	PC 22:3_20:5 M+H Atlas (E)	PC 42:8	C50H84NO8P	2	M+H	858.6	184.074	4.61	4.6	22404.7	23630.3	26437	4.61	4.6	4.6	0.48	0.36	0.3	98.7976	9.46667
307	PC	PC 22:3_20:5 M+H Atlas (E)	PC 42:8	C50H84NO8P	2	M+H	858.6	503.45	4.61	4.6	0	6.2	22.2	4.61	4.6	4.6	0	-0.14	-0.1	141.421	5.53333
307	PC	PC 22:3_20:5 M+H Atlas (E)	PC 42:8	C50H84NO8P	2	M+H	858.6	507.362	4.61	4.6	0	0	0	4.61	4.6	4.6	0	0	0	#DIV/0!	0
307	PC	PC 22:3_20:5 M+H Atlas (E)	PC 42:8	C50H84NO8P	2	M+H	858.6	508.785	4.61	4.6	0	0	0	4.61	4.6	4.6	0	0	0	#DIV/0!	0
307	PC	PC 22:3_20:5 M+H Atlas (E)	PC 42:8	C50H84NO8P	2	M+H	858.6	644.417	4.61	4.6	0	0	0	4.61	4.6	4.6	0	0	0	#DIV/0!	0
307	PC	PC 22:3_20:5 M+H Atlas (E)	PC 42:8	C50H84NO8P	2	M+H	858.6	711.557	4.61	4.6	0	0	0	4.61	4.6	4.6	0	0	0	#DIV/0!	0
307	PC	PC 22:3_20:5 M+H Atlas (E)	PC 42:8	C50H84NO8P	2	M+H	858.6	797.434	4.61	4.6	16.6	0	0	4.61	4.6	4.6	0.02	0	0	#DIV/0!	0
105	PC-O	PCO-32:0 M+H SLING_MRM (E)	PC O-32:0	C40H82N1O7P1	2	M+H	720.589	56.0487	5.43	5.44	0	0	0	5.43	5.44	5.44	0	0	0	3.88294	94825.6
105	PC-O	PCO-32:0 M+H SLING_MRM (E)	PC O-32:0	C40H82N1O7P1	2	M+H	720.589	125	5.43	5.44	689.6	501.5	1723.5	5.43	5.44	5.44	0.3	0.41	0.28	12.3643	8095.1
105	PC-O	PCO-32:0 M+H SLING_MRM (E)	PC O-32:0	C40H82N1O7P1	2	M+H	720.589	133.216	5.43	5.44	0	0	0	5.43	5.44	5.44	0	0	0	2.02493	2339.47
105	PC-O	PCO-32:0 M+H SLING_MRM (E)	PC O-32:0	C40H82N1O7P1	2	M+H	720.589	184.074	5.43	5.44	93828.3	90898.2	99750.3	5.43	5.44	5.44	0.89	0.91	0.95	9.04341	1580.3
105	PC-O	PCO-32:0 M+H SLING_MRM (E)	PC O-32:0	C40H82N1O7P1	2	M+H	720.589	184.084	5.43	5.44	7124.7	31237	8442.5	5.43	5.44	5.44	0.37	0.51	0.23	18.3009	1269.67
105	PC-O	PCO-32:0 M+H SLING_MRM (E)	PC O-32:0	C40H82N1O7P1	2	M+H	720.589	184.105	5.43	5.44	2341.2	2280.6	2396.6	5.43	5.44	5.44	0.88	0.93	0.9	70.9495	15601.4
105	PC-O	PCO-32:0 M+H SLING_MRM (E)	PC O-32:0	C40H82N1O7P1	2	M+H	720.589	184.134	5.43	5.44	1311.2	966.6	1531.2	5.43	5.44	5.44	0.82	0.77	0.64	55.2979	971.533
105	PC-O	PCO-32:0 M+H SLING_MRM (E)	PC O-32:0	C40H82N1O7P1	2	M+H	720.589	184.145	5.43	5.44	1464	1495.3	1781.6	5.43	5.44	5.44	0.8	0.91	0.83	141.421	7.2
105	PC-O	PCO-32:0 M+H SLING_MRM (E)	PC O-32:0	C40H82N1O7P1	2	M+H	720.589	185.076	5.43	5.44	8831.4	8773.9	6680	5.43	5.44	5.44	0.48	0.53	0.68	#DIV/0!	0
105	PC-O	PCO-32:0 M+H SLING_MRM (E)	PC O-32:0	C40H82N1O7P1	2	M+H	720.589	188.828	5.43	5.44	0	21.6	0	5.43	5.44	5.44	0	0.18	0	#DIV/0!	0
136	PC-O	PC O-34:3 M+H Atlas (E)	PC O-34:3	C42H80NO7P	2	M+H	742.575	184.074	5	4.98	802819	763076	482112	4.99	4.98	4.98	0.21	0.3	0.74	20.9091	682669
136	PC-O	PC O-34:3 M+H Atlas (E)	PC O-34:3	C42H80NO7P	2	M+H	742.575	186.881	5	4.98	172.8	68.3	225.4	4.99	4.98	4.98	0.26	0.43	0.58	2.91832	35550
136	PC-O	PC O-34:3 M+H Atlas (E)	PC O-34:3	C42H80NO7P	2	M+H	742.575	268.15	5	4.98	0	0	0	4.99	4.98	4.98	0	0	0	3.79152	16286.1
136	PC-O	PC O-34:3 M+H Atlas (E)	PC O-34:3	C42H80NO7P	2	M+H	742.575	498.495	5	4.98	0	0	0	4.99	4.98	4.98	0	0	0	23.5866	4551.4
136	PC-O	PC O-34:3 M+H Atlas (E)	PC O-34:3	C42H80NO7P	2	M+H	742.575	502.326	5	4.98	6069.2	3822.1	3762.9	4.99	4.98	4.98	0.9	0.92	0.75	10.2424	1437.97
136	PC-O	PC O-34:3 M+H Atlas (E)	PC O-34:3	C42H80NO7P	2	M+H	742.575	502.979	5	4.98	0	0	0	4.99	4.98	4.98	0	0	0	41.9884	155.5
136	PC-O	PC O-34:3 M+H Atlas (E)	PC O-34:3	C42H80NO7P	2	M+H	742.575	601.522	5	4.98	37002.7	35001.8	34645.5	4.99	4.98	4.98	0.93	0.91	0.9	#DIV/0!	0
136	PC-O	PC O-34:3 M+H Atlas (E)	PC O-34:3	C42H80NO7P	2	M+H	742.575	601.547	5	4.98	1565.6	1231.6	1516.7	4.99	4.98	4.98	0.15	0.73	0.26	#DIV/0!	0
136	PC-O	PC O-34:3 M+H Atlas (E)	PC O-34:3	C42H80NO7P	2	M+H	742.575	602.523	5	4.98	17111.3	16120.8	15626.1	4.99	4.98	4.98	0.9	0.88	0.94	#DIV/0!	0
177	PC-O	PCO-36:2 M+H SLING_MRM (E)	PC O-36:2	C44H86N1O7P1	2	M+H	772.621	59.0596	5.71	5.69	9573.3	9512.2	8949.8	5.71	5.69	5.69	-0.26	-0.4	-0.15	1.53854	759582
177	PC-O	PCO-36:2 M+H SLING_MRM (E)	PC O-36:2	C44H86N1O7P1	2	M+H	772.621	86.0966	5.71	5.69	8502.3	5169	6831.4	5.71	5.69	5.69	0.8	0.58	0.67	5.74875	710655
177	PC-O	PCO-36:2 M+H SLING_MRM (E)	PC O-36:2	C44H86N1O7P1	2	M+H	772.621	184.073	5.71	5.69	774834	757469	746443	5.71	5.69	5.69	0.8	0.81	0.76	6.72321	10349.3
177	PC-O	PCO-36:2 M+H SLING_MRM (E)	PC O-36:2	C44H86N1O7P1	2	M+H	772.621	184.089	5.71	5.69	652879	739584	739503	5.71	5.69	5.69	0.82	0.82	0.76	8.25552	9941.9
177	PC-O	PCO-36:2 M+H SLING_MRM (E)	PC O-36:2	C44H86N1O7P1	2	M+H	772.621	184.105	5.71	5.69	8893.2	10897.1	10035.4	5.71	5.69	5.69	0.48	0.49	0.54	3.00297	9345.1
177	PC-O	PCO-36:2 M+H SLING_MRM (E)	PC O-36:2	C44H86N1O7P1	2	M+H	772.621	184.144	5.71	5.69	9378	10698.6	10971.4	5.71	5.69	5.69	0.79	0.79	0.56	19.9118	6834.23
177	PC-O	PCO-36:2 M+H SLING_MRM (E)	PC O-36:2	C44H86N1O7P1	2	M+H	772.621	184.805	5.71	5.69	526.3	472.4	745.2	5.71	5.69	5.69	0.53	0.43	0.64	7.66312	1779.33
177	PC-O	PCO-36:2 M+H SLING_MRM (E)	PC O-36:2	C44H86N1O7P1	2	M+H	772.621	342.311	5.71	5.69	1828.3	1148.8	1353.3	5.71	5.69	5.69	-0.3	-0.28	-0.27	19.719	1443.47
177	PC-O	PCO-36:2 M+H SLING_MRM (E)	PC O-36:2	C44H86N1O7P1	2	M+H	772.621	631.561	5.71	5.69	1734.4	1964.2	1639.4	5.71	5.69	5.69	0.56	0.32	0.61	20.2934	581.3
297	PC-O	PC O-42:6 M+H Atlas (E)	PC O-42:6	C50H90NO7P	2	M+H	848.652	88.1112	5.82	5.8	8808.9	4105.5	4309.5	5.82	5.8	5.8	-0.09	-0.54	-0.32	15.1576	63294.2
297	PC-O	PC O-42:6 M+H Atlas (E)	PC O-42:6	C50H90NO7P	2	M+H	848.652	104.107	5.82	5.8	374.9	384.8	10	5.82	5.8	5.8	0.17	0.06	0.55	19.4956	2111.47
297	PC-O	PC O-42:6 M+H Atlas (E)	PC O-42:6	C50H90NO7P	2	M+H	848.652	124.999	5.82	5.8	0	411.1	545.7	5.82	5.8	5.8	0	-0.22	-0.36	16.4855	1721.37
297	PC-O	PC O-42:6 M+H Atlas (E)	PC O-42:6	C50H90NO7P	2	M+H	848.652	184.074	5.82	5.8	76860.3	56323.4	56698.9	5.82	5.8	5.8	-0.28	-0.24	-0.35	18.1145	313.267
297	PC-O	PC O-42:6 M+H Atlas (E)	PC O-42:6	C50H90NO7P	2	M+H	848.652	544.256	5.82	5.8	0	0	8.8	5.82	5.8	5.8	0	0	-0.17	37.8088	5741.3
297	PC-O	PC O-42:6 M+H Atlas (E)	PC O-42:6	C50H90NO7P	2	M+H	848.652	790.624	5.82	5.8	2687	1899.5	1747.9	5.82	5.8	5.8	0.4	0.01	-0.18	72.7795	318.933
297	PC-O	PC O-42:6 M+H Atlas (E)	PC O-42:6	C50H90NO7P	2	M+H	848.652	790.639	5.82	5.8	2020.7	1803.2	1340.2	5.82	5.8	5.8	0.54	0.01	-0.1	67.9729	256.567
297	PC-O	PC O-42:6 M+H Atlas (E)	PC O-42:6	C50H90NO7P	2	M+H	848.652	791.63	5.82	5.8	243.7	382.7	313.4	5.82	5.8	5.8	-0.07	0.62	-0.3	141.421	2.93333
323	PC-O	PC O-44:6 M+H Atlas (E)	PC O-44:6	C52H94NO7P	2	M+H	876.684	59.0604	6.41	6.41	5635.5	4969.5	9863.1	6.42	6.4	6.41	0.22	-0.29	0.4	6.97955	16541.5
323	PC-O	PC O-44:6 M+H Atlas (E)	PC O-44:6	C52H94NO7P	2	M+H	876.684	86.0961	6.41	6.41	0	196.5	0	6.42	6.4	6.41	0	-0.14	0	9.31641	9367.87
323	PC-O	PC O-44:6 M+H Atlas (E)	PC O-44:6	C52H94NO7P	2	M+H	876.684	88.1121	6.41	6.41	8912.1	10589.1	8602.4	6.42	6.4	6.41	-0.26	-0.2	0.2	2.86947	443.6
323	PC-O	PC O-44:6 M+H Atlas (E)	PC O-44:6	C52H94NO7P	2	M+H	876.684	140.067	6.41	6.41	0	395.7	0	6.42	6.4	6.41	0	0.42	0	31.7618	6822.7
323	PC-O	PC O-44:6 M+H Atlas (E)	PC O-44:6	C52H94NO7P	2	M+H	876.684	163.033	6.41	6.41	0	0	0	6.42	6.4	6.41	0	0	0	40.0418	1542.97
323	PC-O	PC O-44:6 M+H Atlas (E)	PC O-44:6	C52H94NO7P	2	M+H	876.684	184.074	6.41	6.41	15385.8	18118.2	16120.6	6.42	6.4	6.41	0.84	0.7	0.78	141.421	131.9
323	PC-O	PC O-44:6 M+H Atlas (E)	PC O-44:6	C52H94NO7P	2	M+H	876.684	184.106	6.41	6.41	430.4	460.8	439.6	6.42	6.4	6.41	0.53	0.52	0.56	141.421	65.5
323	PC-O	PC O-44:6 M+H Atlas (E)	PC O-44:6	C52H94NO7P	2	M+H	876.684	185.077	6.41	6.41	854.3	2353	1421.6	6.42	6.4	6.41	0.11	0.67	0.67	#DIV/0!	0
323	PC-O	PC O-44:6 M+H Atlas (E)	PC O-44:6	C52H94NO7P	2	M+H	876.684	317.081	6.41	6.41	0	0	0	6.42	6.4	6.41	0	0	0	#DIV/0!	0
77	PC-P	PCP-30:0 M+H SLING_MRM (E)	PC P-30:0	C38H76N1O7P1	2	M+H	690.542	102.127	4.75	4.74	6855	3349.5	3642.1	4.74	4.73	4.75	-0.05	0.03	0.37	5.184	9035.37
77	PC-P	PCP-30:0 M+H SLING_MRM (E)	PC P-30:0	C38H76N1O7P1	2	M+H	690.542	184.072	4.75	4.74	9535.8	8409.3	9161	4.74	4.73	4.75	0.4	0.17	0.64	19.4901	1929.2
77	PC-P	PCP-30:0 M+H SLING_MRM (E)	PC P-30:0	C38H76N1O7P1	2	M+H	690.542	184.085	4.75	4.74	1054.8	1409	1173.2	4.74	4.73	4.75	0	-0.12	0.92	12.144	1212.33
77	PC-P	PCP-30:0 M+H SLING_MRM (E)	PC P-30:0	C38H76N1O7P1	2	M+H	690.542	305.826	4.75	4.74	0	0	0	4.74	4.73	4.75	0	0	0	7.48416	1003
77	PC-P	PCP-30:0 M+H SLING_MRM (E)	PC P-30:0	C38H76N1O7P1	2	M+H	690.542	549.485	4.75	4.74	1575.1	2449.8	1762.7	4.74	4.73	4.75	0.76	0.65	0.77	34.4064	4615.53
77	PC-P	PCP-30:0 M+H SLING_MRM (E)	PC P-30:0	C38H76N1O7P1	2	M+H	690.542	549.502	4.75	4.74	930.8	971.7	1106.5	4.74	4.73	4.75	0.71	0.61	0.88	70.4528	465.4
77	PC-P	PCP-30:0 M+H SLING_MRM (E)	PC P-30:0	C38H76N1O7P1	2	M+H	690.542	549.975	4.75	4.74	0	0	26.4	4.74	4.73	4.75	0	0	0	141.421	8.8
77	PC-P	PCP-30:0 M+H SLING_MRM (E)	PC P-30:0	C38H76N1O7P1	2	M+H	690.542	550.5	4.75	4.74	925.1	182.9	288.2	4.74	4.73	4.75	0.87	-0.03	0.3	#DIV/0!	0
77	PC-P	PCP-30:0 M+H SLING_MRM (E)	PC P-30:0	C38H76N1O7P1	2	M+H	690.542	663.215	4.75	4.74	0	0	0	4.74	4.73	4.75	0	0	0	#DIV/0!	0
77	PC-P	PCP-30:0 M+H SLING_MRM (E)	PC P-30:0	C38H76N1O7P1	2	M+H	690.542	675.353	4.75	4.74	0	0	0	4.74	4.73	4.75	0	0	0	#DIV/0!	0
149	PC-P	PCP-35:4 M+H SLING_MRM (E)	PC P-35:4	C43H78N1O7P1	2	M+H	752.558	102.127	4.54	4.54	5121.7	7213.9	7399	4.56	4.54	4.54	0.35	0.21	0.43	0.93554	2.72003e+06
149	PC-P	PCP-35:4 M+H SLING_MRM (E)	PC P-35:4	C43H78N1O7P1	2	M+H	752.558	147.028	4.54	4.54	0	0	0	4.56	4.54	4.54	0	0	0	15.6984	6578.2
149	PC-P	PCP-35:4 M+H SLING_MRM (E)	PC P-35:4	C43H78N1O7P1	2	M+H	752.558	184.074	4.54	4.54	2.75558e+06	2.70708e+06	2.69743e+06	4.56	4.54	4.54	-0.5	-0.5	-0.51	141.421	32.2667
149	PC-P	PCP-35:4 M+H SLING_MRM (E)	PC P-35:4	C43H78N1O7P1	2	M+H	752.558	256.802	4.54	4.54	0	0	0	4.56	4.54	4.54	0	0	0	141.421	19.4667
149	PC-P	PCP-35:4 M+H SLING_MRM (E)	PC P-35:4	C43H78N1O7P1	2	M+H	752.558	285.934	4.54	4.54	0	0	0	4.56	4.54	4.54	0	0	0	#DIV/0!	0
149	PC-P	PCP-35:4 M+H SLING_MRM (E)	PC P-35:4	C43H78N1O7P1	2	M+H	752.558	497.47	4.54	4.54	58.4	0	0	4.56	4.54	4.54	-0.22	0	0	#DIV/0!	0
149	PC-P	PCP-35:4 M+H SLING_MRM (E)	PC P-35:4	C43H78N1O7P1	2	M+H	752.558	518.929	4.54	4.54	0	0	0	4.56	4.54	4.54	0	0	0	#DIV/0!	0
149	PC-P	PCP-35:4 M+H SLING_MRM (E)	PC P-35:4	C43H78N1O7P1	2	M+H	752.558	537.555	4.54	4.54	0	0	0	4.56	4.54	4.54	0	0	0	#DIV/0!	0
149	PC-P	PCP-35:4 M+H SLING_MRM (E)	PC P-35:4	C43H78N1O7P1	2	M+H	752.558	696.799	4.54	4.54	0	0	0	4.56	4.54	4.54	0	0	0	#DIV/0!	0
149	PC-P	PCP-35:4 M+H SLING_MRM (E)	PC P-35:4	C43H78N1O7P1	2	M+H	752.558	711.611	4.54	4.54	0	0	96.8	4.56	4.54	4.54	0	0	0.44	#DIV/0!	0
167	PC-P	PCP-36:5 M+H SLING_MRM (E)	PC P-36:5	C44H78N1O7P1	2	M+H	764.559	55.0544	4.54	4.54	0	157.3	0	4.54	4.54	4.54	0	0	0	16.8417	4170.97
167	PC-P	PCP-36:5 M+H SLING_MRM (E)	PC P-36:5	C44H78N1O7P1	2	M+H	764.559	86.0964	4.54	4.54	16459.4	20566.2	5518.7	4.54	4.54	4.54	-0.3	-0.32	-0.17	20.2029	3457.3
167	PC-P	PCP-36:5 M+H SLING_MRM (E)	PC P-36:5	C44H78N1O7P1	2	M+H	764.559	102.129	4.54	4.54	3543.5	3817.7	5151.7	4.54	4.54	4.54	-0.14	-0.32	0.11	43.5515	769354
167	PC-P	PCP-36:5 M+H SLING_MRM (E)	PC P-36:5	C44H78N1O7P1	2	M+H	764.559	109.102	4.54	4.54	0	0	658.5	4.54	4.54	4.54	0	0	0.35	44.7824	14181.4
167	PC-P	PCP-36:5 M+H SLING_MRM (E)	PC P-36:5	C44H78N1O7P1	2	M+H	764.559	161.096	4.54	4.54	82.3	15.3	0	4.54	4.54	4.54	-0.06	-0.2	0	31.3335	7600.03
167	PC-P	PCP-36:5 M+H SLING_MRM (E)	PC P-36:5	C44H78N1O7P1	2	M+H	764.559	184.074	4.54	4.54	837300	1.14151e+06	329252	4.54	4.54	4.54	-0.24	-0.31	-0.17	43.6972	748.1
167	PC-P	PCP-36:5 M+H SLING_MRM (E)	PC P-36:5	C44H78N1O7P1	2	M+H	764.559	337.277	4.54	4.54	336.5	771.6	1136.2	4.54	4.54	4.54	-0.17	0.41	-0.43	141.421	219.5
167	PC-P	PCP-36:5 M+H SLING_MRM (E)	PC P-36:5	C44H78N1O7P1	2	M+H	764.559	623.503	4.54	4.54	7264.6	10669.8	4865.7	4.54	4.54	4.54	0.01	-0.16	-0.03	141.421	52.4333
167	PC-P	PCP-36:5 M+H SLING_MRM (E)	PC P-36:5	C44H78N1O7P1	2	M+H	764.559	624.509	4.54	4.54	4039.3	3857.5	2475.1	4.54	4.54	4.54	0.32	0.19	0.03	109.858	32.5333
202	PC-P	PCP-38:6 M+H SLING_MRM (E)	PC P-38:6	C46H80N1O7P1	2	M+H	790.574	184.073	4.76	4.78	3.19451e+06	2.62693e+06	3081575	4.78	4.56	4.78	0.12	-0.06	0.21	8.2662	2967671
202	PC-P	PCP-38:6 M+H SLING_MRM (E)	PC P-38:6	C46H80N1O7P1	2	M+H	790.574	184.088	4.76	4.78	3.19451e+06	2.62693e+06	3081575	4.78	4.56	4.78	0.12	-0.06	0.21	8.2662	2967671
202	PC-P	PCP-38:6 M+H SLING_MRM (E)	PC P-38:6	C46H80N1O7P1	2	M+H	790.574	206.019	4.76	4.78	0	124.8	0	4.78	4.56	4.78	0	0.61	0	66.1703	4463.9
202	PC-P	PCP-38:6 M+H SLING_MRM (E)	PC P-38:6	C46H80N1O7P1	2	M+H	790.574	272.153	4.76	4.78	0	26	0	4.78	4.56	4.78	0	-0.17	0	141.421	1908.53
202	PC-P	PCP-38:6 M+H SLING_MRM (E)	PC P-38:6	C46H80N1O7P1	2	M+H	790.574	550.486	4.76	4.78	0	0	0	4.78	4.56	4.78	0	0	0	141.421	264.633
202	PC-P	PCP-38:6 M+H SLING_MRM (E)	PC P-38:6	C46H80N1O7P1	2	M+H	790.574	649.513	4.76	4.78	6036	326.2	7029.5	4.78	4.56	4.78	0.78	-0.03	0.84	141.421	41.6
202	PC-P	PCP-38:6 M+H SLING_MRM (E)	PC P-38:6	C46H80N1O7P1	2	M+H	790.574	719.635	4.76	4.78	0	105.5	0	4.78	4.56	4.78	0	-0.11	0	141.421	35.1667
202	PC-P	PCP-38:6 M+H SLING_MRM (E)	PC P-38:6	C46H80N1O7P1	2	M+H	790.574	732.553	4.76	4.78	0	5725.6	0	4.78	4.56	4.78	0	0.62	0	141.421	8.66667
202	PC-P	PCP-38:6 M+H SLING_MRM (E)	PC P-38:6	C46H80N1O7P1	2	M+H	790.574	732.575	4.76	4.78	0	793.9	0	4.78	4.56	4.78	0	0.47	0	#DIV/0!	0
249	PC-P	PCP-40:7 M+H SLING_MRM (E)	PC P-40:7	C48H82N1O7P1	2	M+H	816.588	184.074	4.87	4.85	2.03559e+06	513169	520378	4.54	4.85	4.86	0.81	0.26	0.44	29.9591	4008.63
249	PC-P	PCP-40:7 M+H SLING_MRM (E)	PC P-40:7	C48H82N1O7P1	2	M+H	816.588	184.084	4.87	4.85	1415026	20997.6	20410	4.54	4.85	4.86	0.65	0.6	0.53	69.9855	1.02305e+06
249	PC-P	PCP-40:7 M+H SLING_MRM (E)	PC P-40:7	C48H82N1O7P1	2	M+H	816.588	184.547	4.87	4.85	1711.7	517	611.4	4.54	4.85	4.86	0.84	0.2	0.33	135.39	485478
249	PC-P	PCP-40:7 M+H SLING_MRM (E)	PC P-40:7	C48H82N1O7P1	2	M+H	816.588	336.828	4.87	4.85	0	0	5.5	4.54	4.85	4.86	0	0	-0.03	45.9835	1736.5
249	PC-P	PCP-40:7 M+H SLING_MRM (E)	PC P-40:7	C48H82N1O7P1	2	M+H	816.588	475.49	4.87	4.85	0	0	0	4.54	4.85	4.86	0	0	0	57.284	946.7
249	PC-P	PCP-40:7 M+H SLING_MRM (E)	PC P-40:7	C48H82N1O7P1	2	M+H	816.588	631.543	4.87	4.85	17.1	0	0	4.54	4.85	4.86	-0.14	0	0	141.421	5.7
249	PC-P	PCP-40:7 M+H SLING_MRM (E)	PC P-40:7	C48H82N1O7P1	2	M+H	816.588	758.557	4.87	4.85	1864.1	701	2644.4	4.54	4.85	4.86	-0.09	-0.22	-0.33	141.421	1.83333
249	PC-P	PCP-40:7 M+H SLING_MRM (E)	PC P-40:7	C48H82N1O7P1	2	M+H	816.588	758.573	4.87	4.85	3101.8	3218.4	5705.7	4.54	4.85	4.86	-0.05	-0.61	-0.57	#DIV/0!	0
103	PE	PE 34:0 [ISTD] M+H SLING_MRM (E)	PE 34:0	C39H78N1O8P1	2	M+H	720.553	71.0847	5.87	5.86	1197.1	930.4	860.4	5.87	5.86	5.86	0.2	0.36	0.72	4.06547	96660.8
103	PE	PE 34:0 [ISTD] M+H SLING_MRM (E)	PE 34:0	C39H78N1O8P1	2	M+H	720.553	95.0851	5.87	5.86	992.8	1444.4	1357.9	5.87	5.86	5.86	0.57	0.66	0.64	1.45789	41421.8
103	PE	PE 34:0 [ISTD] M+H SLING_MRM (E)	PE 34:0	C39H78N1O8P1	2	M+H	720.553	97.1005	5.87	5.86	1942.9	73.8	1080.6	5.87	5.86	5.86	0.33	0.01	0.22	18.6465	6740.43
103	PE	PE 34:0 [ISTD] M+H SLING_MRM (E)	PE 34:0	C39H78N1O8P1	2	M+H	720.553	296.291	5.87	5.86	2732.3	1672.9	1637.4	5.87	5.86	5.86	0.68	0.97	0.73	22.045	5848.27
103	PE	PE 34:0 [ISTD] M+H SLING_MRM (E)	PE 34:0	C39H78N1O8P1	2	M+H	720.553	327.29	5.87	5.86	758.4	2068.6	800.3	5.87	5.86	5.86	0.44	0.76	0.96	25.2199	2014.2
103	PE	PE 34:0 [ISTD] M+H SLING_MRM (E)	PE 34:0	C39H78N1O8P1	2	M+H	720.553	369.351	5.87	5.86	739.5	752.3	1226.8	5.87	5.86	5.86	-0.31	-0.17	-0.19	15.4708	1265.03
103	PE	PE 34:0 [ISTD] M+H SLING_MRM (E)	PE 34:0	C39H78N1O8P1	2	M+H	720.553	579.535	5.87	5.86	91219.2	100359	98403.8	5.87	5.86	5.86	0.97	0.95	0.93	14.5653	995.967
103	PE	PE 34:0 [ISTD] M+H SLING_MRM (E)	PE 34:0	C39H78N1O8P1	2	M+H	720.553	579.551	5.87	5.86	5741.1	8513.1	5967.1	5.87	5.86	5.86	0.2	0.79	0.45	25.023	906.2
103	PE	PE 34:0 [ISTD] M+H SLING_MRM (E)	PE 34:0	C39H78N1O8P1	2	M+H	720.553	580.536	5.87	5.86	40667.7	42146	41451.8	5.87	5.86	5.86	0.95	0.92	0.94	50.2852	1209.1
103	PE	PE 34:0 [ISTD] M+H SLING_MRM (E)	PE 34:0	C39H78N1O8P1	2	M+H	720.553	580.553	5.87	5.86	5951.9	7372.9	4220	5.87	5.86	5.86	0.77	0.89	0.97	73.9822	1032.43
99	PE	PE 16:0_18:1 M+H Atlas (E)	PE 34:1	C39H76NO8P	2	M+H	718.538	57.0702	5.35	5.35	0	21.8	60.4	5.34	5.35	5.35	0	-0.2	-0.19	6.39795	59292.9
99	PE	PE 16:0_18:1 M+H Atlas (E)	PE 34:1	C39H76NO8P	2	M+H	718.538	81.0706	5.35	5.35	382.1	0	555.5	5.34	5.35	5.35	-0.23	0	-0.31	4.67326	16227
99	PE	PE 16:0_18:1 M+H Atlas (E)	PE 34:1	C39H76NO8P	2	M+H	718.538	184.073	5.35	5.35	62682.8	53996.9	61199.1	5.34	5.35	5.35	0.64	0.75	0.48	4.39235	6476.2
99	PE	PE 16:0_18:1 M+H Atlas (E)	PE 34:1	C39H76NO8P	2	M+H	718.538	265.25	5.35	5.35	0	0	223.9	5.34	5.35	5.35	0	0	-0.07	9.4113	3774.93
99	PE	PE 16:0_18:1 M+H Atlas (E)	PE 34:1	C39H76NO8P	2	M+H	718.538	307.116	5.35	5.35	0	0	0	5.34	5.35	5.35	0	0	0	74.2499	312.533
99	PE	PE 16:0_18:1 M+H Atlas (E)	PE 34:1	C39H76NO8P	2	M+H	718.538	577.52	5.35	5.35	16905.4	15168.5	16607.2	5.34	5.35	5.35	0.89	0.96	0.87	141.421	74.6333
99	PE	PE 16:0_18:1 M+H Atlas (E)	PE 34:1	C39H76NO8P	2	M+H	718.538	577.533	5.35	5.35	4275.6	3488.2	3561	5.34	5.35	5.35	0.83	0.36	0.14	91.1464	27.4
99	PE	PE 16:0_18:1 M+H Atlas (E)	PE 34:1	C39H76NO8P	2	M+H	718.538	578.526	5.35	5.35	6877.9	6294.1	6256.6	5.34	5.35	5.35	0.87	0.96	0.83	41.2761	6.96667
99	PE	PE 16:0_18:1 M+H Atlas (E)	PE 34:1	C39H76NO8P	2	M+H	718.538	683.629	5.35	5.35	0	0	0	5.34	5.35	5.35	0	0	0	#DIV/0!	0
99	PE	PE 16:0_18:1 M+H Atlas (E)	PE 34:1	C39H76NO8P	2	M+H	718.538	701.648	5.35	5.35	4.5	11	5.4	5.34	5.35	5.35	-0.21	-0.31	-0.07	#DIV/0!	0
96	PE	PE 34:2 (Targeted) M+H (E) (E)	PE 34:2		2	M+H	716.522	57.0691	4.89	4.89	69.1	0	0	4.89	4.89	4.89	0.15	0	0	6.33577	43614.2
96	PE	PE 34:2 (Targeted) M+H (E) (E)	PE 34:2		2	M+H	716.522	163.147	4.89	4.89	0	33	134.6	4.89	4.89	4.89	0	-0.18	0.42	3.47169	41401.1
96	PE	PE 34:2 (Targeted) M+H (E) (E)	PE 34:2		2	M+H	716.522	184.073	4.89	4.89	39664.2	43184	41355.2	4.89	4.89	4.89	-0.27	-0.18	-0.29	3.10011	17159.7
96	PE	PE 34:2 (Targeted) M+H (E) (E)	PE 34:2		2	M+H	716.522	263.237	4.89	4.89	267.5	10	252	4.89	4.89	4.89	0.62	-0.18	0.28	3.50984	4859.47
96	PE	PE 34:2 (Targeted) M+H (E) (E)	PE 34:2		2	M+H	716.522	307.284	4.89	4.89	0	207.4	506.1	4.89	4.89	4.89	0	-0.13	0.38	87.3436	237.833
96	PE	PE 34:2 (Targeted) M+H (E) (E)	PE 34:2		2	M+H	716.522	436.289	4.89	4.89	45.3	216.4	194.5	4.89	4.89	4.89	0.66	0.39	0.63	66.8007	176.5
96	PE	PE 34:2 (Targeted) M+H (E) (E)	PE 34:2		2	M+H	716.522	575.504	4.89	4.89	41786.3	47519.4	41536.8	4.89	4.89	4.89	0.94	0.96	0.96	49.9932	152.067
96	PE	PE 34:2 (Targeted) M+H (E) (E)	PE 34:2		2	M+H	716.522	575.519	4.89	4.89	4621.4	4944.9	5012.1	4.89	4.89	4.89	0.91	0.86	0.65	102.529	55.8667
96	PE	PE 34:2 (Targeted) M+H (E) (E)	PE 34:2		2	M+H	716.522	576.505	4.89	4.89	16821.2	16747.1	17910.8	4.89	4.89	4.89	0.93	0.96	0.98	141.421	23.0333
138	PE	PE 36:2 M+H SLING_MRM (E)	PE 36:2	C41H78N1O8P1	2	M+H	744.553	88.112	5.51	5.51	8465	6650.9	8467.8	5.52	5.51	5.51	-0.64	-0.37	-0.51	2.5385	232277
138	PE	PE 36:2 M+H SLING_MRM (E)	PE 36:2	C41H78N1O8P1	2	M+H	744.553	95.0852	5.51	5.51	83.4	115.5	78.2	5.52	5.51	5.51	0.59	-0.18	-0.22	3.78523	79262.9
138	PE	PE 36:2 M+H SLING_MRM (E)	PE 36:2	C41H78N1O8P1	2	M+H	744.553	184.073	5.51	5.51	240142	225945	230744	5.52	5.51	5.51	0.54	0.78	0.7	3.54607	38366.7
138	PE	PE 36:2 M+H SLING_MRM (E)	PE 36:2	C41H78N1O8P1	2	M+H	744.553	480.31	5.51	5.51	198.8	0	82.7	5.52	5.51	5.51	-0.15	0	-0.13	10.8868	7861.23
138	PE	PE 36:2 M+H SLING_MRM (E)	PE 36:2	C41H78N1O8P1	2	M+H	744.553	603.535	5.51	5.51	78017.8	76372.7	83398.3	5.52	5.51	5.51	0.96	0.92	0.98	12.9132	7419.6
138	PE	PE 36:2 M+H SLING_MRM (E)	PE 36:2	C41H78N1O8P1	2	M+H	744.553	603.553	5.51	5.51	6192.9	7534.6	8531.3	5.52	5.51	5.51	0.13	0.07	0.9	5.58773	2435.9
138	PE	PE 36:2 M+H SLING_MRM (E)	PE 36:2	C41H78N1O8P1	2	M+H	744.553	603.573	5.51	5.51	1199.8	1926.2	1596.3	5.52	5.51	5.51	0.61	0.88	0.65	18.8658	1574.1
138	PE	PE 36:2 M+H SLING_MRM (E)	PE 36:2	C41H78N1O8P1	2	M+H	744.553	603.59	5.51	5.51	2627.8	2326.9	2353	5.52	5.51	5.51	0.94	0.92	0.95	17.8581	92.3667
138	PE	PE 36:2 M+H SLING_MRM (E)	PE 36:2	C41H78N1O8P1	2	M+H	744.553	604.54	5.51	5.51	38355.6	40038.5	36706	5.52	5.51	5.51	0.95	0.93	0.89	35.2502	5470.33
138	PE	PE 36:2 M+H SLING_MRM (E)	PE 36:2	C41H78N1O8P1	2	M+H	744.553	604.552	5.51	5.51	5672.2	7724.6	3014.2	5.52	5.51	5.51	0.66	0.54	0.22	86.8995	93.8333
134	PE	PE 18:1_18:2 M+H Atlas (E)	PE 36:3	C41H76NO8P	2	M+H	742.538	109.1	5	4.98	707.7	381.1	561.1	4.99	4.98	4.98	0.01	0.08	0.4	16.6145	1.02945e+06
134	PE	PE 18:1_18:2 M+H Atlas (E)	PE 36:3	C41H76NO8P	2	M+H	742.538	184.072	5	4.98	1.16516e+06	1134998	788191	4.99	4.98	4.98	-0.07	0.05	0.28	0.818989	38812.7
134	PE	PE 18:1_18:2 M+H Atlas (E)	PE 36:3	C41H76NO8P	2	M+H	742.538	265.25	5	4.98	206.3	368.4	166.6	4.99	4.98	4.98	0.38	0.62	0.33	20.383	29798.6
134	PE	PE 18:1_18:2 M+H Atlas (E)	PE 36:3	C41H76NO8P	2	M+H	742.538	337.271	5	4.98	322.3	1025.1	219.8	4.99	4.98	4.98	0.54	0.21	0.14	24.2862	549.967
134	PE	PE 18:1_18:2 M+H Atlas (E)	PE 36:3	C41H76NO8P	2	M+H	742.538	464.308	5	4.98	284.1	0	44.6	4.99	4.98	4.98	-0.12	0	-0.31	68.514	522.4
134	PE	PE 18:1_18:2 M+H Atlas (E)	PE 36:3	C41H76NO8P	2	M+H	742.538	601.517	5	4.98	39052.4	38363.5	39022.2	4.99	4.98	4.98	0.91	0.95	0.95	35.3257	247.1
134	PE	PE 18:1_18:2 M+H Atlas (E)	PE 36:3	C41H76NO8P	2	M+H	742.538	601.528	5	4.98	29751.7	22383.3	37260.9	4.99	4.98	4.98	0.72	0.84	0.95	113.857	109.567
134	PE	PE 18:1_18:2 M+H Atlas (E)	PE 36:3	C41H76NO8P	2	M+H	742.538	688.574	5	4.98	0	0	0	4.99	4.98	4.98	0	0	0	141.421	23.1
134	PE	PE 18:1_18:2 M+H Atlas (E)	PE 36:3	C41H76NO8P	2	M+H	742.538	707.438	5	4.98	0	13.1	0	4.99	4.98	4.98	0	0	0	141.421	4.36667
134	PE	PE 18:1_18:2 M+H Atlas (E)	PE 36:3	C41H76NO8P	2	M+H	742.538	725.389	5	4.98	0	0	69.3	4.99	4.98	4.98	0	0	0.52	#DIV/0!	0
169	PE	PE 38:4 (Targeted) M+H (E) (E)	PE 38:4		2	M+H	768.553	77.0396	5.3	5.46	0	0	0	5.47	5.46	5.46	0	0	0	13.2177	126419
169	PE	PE 38:4 (Targeted) M+H (E) (E)	PE 38:4		2	M+H	768.553	152.357	5.3	5.46	0	0	0	5.47	5.46	5.46	0	0	0	2.59366	99353.3
169	PE	PE 38:4 (Targeted) M+H (E) (E)	PE 38:4		2	M+H	768.553	184.073	5.3	5.46	103189	141787	134282	5.47	5.46	5.46	0.69	0.64	0.63	0.514804	45414
169	PE	PE 38:4 (Targeted) M+H (E) (E)	PE 38:4		2	M+H	768.553	184.084	5.3	5.46	21508.5	38834.1	10583.4	5.47	5.46	5.46	-0.24	-0.14	0.4	49.1987	23642
169	PE	PE 38:4 (Targeted) M+H (E) (E)	PE 38:4		2	M+H	768.553	487.287	5.3	5.46	0	0	0	5.47	5.46	5.46	0	0	0	40.1959	13315.5
169	PE	PE 38:4 (Targeted) M+H (E) (E)	PE 38:4		2	M+H	768.553	627.524	5.3	5.46	8059.9	20660.8	11225.9	5.47	5.46	5.46	-0.5	0.54	-0.01	141.421	27.6
169	PE	PE 38:4 (Targeted) M+H (E) (E)	PE 38:4		2	M+H	768.553	627.535	5.3	5.46	98275.1	96877.6	102907	5.47	5.46	5.46	0.94	0.94	0.96	#DIV/0!	0
169	PE	PE 38:4 (Targeted) M+H (E) (E)	PE 38:4		2	M+H	768.553	628.54	5.3	5.46	45682.7	45112.8	45446.5	5.47	5.46	5.46	0.96	0.93	0.97	#DIV/0!	0
169	PE	PE 38:4 (Targeted) M+H (E) (E)	PE 38:4		2	M+H	768.553	678.607	5.3	5.46	0	82.8	0	5.47	5.46	5.46	0	0	0	#DIV/0!	0
165	PE	PE 38:6 (Targeted) M+H (E) (E)	PE 38:6		2	M+H	764.522	88.1139	4.72	4.71	3302.7	1381.8	3838.1	4.7	4.71	4.71	-0.47	-0.21	-0.46	8.56381	24641.8
165	PE	PE 38:6 (Targeted) M+H (E) (E)	PE 38:6		2	M+H	764.522	159.113	4.72	4.71	0	0	97.1	4.7	4.71	4.71	0	0	-0.14	10.1463	12636.3
165	PE	PE 38:6 (Targeted) M+H (E) (E)	PE 38:6		2	M+H	764.522	264.271	4.72	4.71	0	9.4	0	4.7	4.71	4.71	0	-0.18	0	31.7424	4568.87
165	PE	PE 38:6 (Targeted) M+H (E) (E)	PE 38:6		2	M+H	764.522	313.278	4.72	4.71	0	404.1	475	4.7	4.71	4.71	0	-0.11	0.4	37.123	2840.87
165	PE	PE 38:6 (Targeted) M+H (E) (E)	PE 38:6		2	M+H	764.522	623.485	4.72	4.71	90.3	1216.6	985.1	4.7	4.71	4.71	0.39	0.19	0.07	63.5684	764
165	PE	PE 38:6 (Targeted) M+H (E) (E)	PE 38:6		2	M+H	764.522	623.502	4.72	4.71	22907	27612.2	23406.1	4.7	4.71	4.71	0.87	0.9	0.94	71.3973	293.033
165	PE	PE 38:6 (Targeted) M+H (E) (E)	PE 38:6		2	M+H	764.522	623.517	4.72	4.71	4247	6484	2975.6	4.7	4.71	4.71	0.53	0.66	0.54	141.421	32.3667
165	PE	PE 38:6 (Targeted) M+H (E) (E)	PE 38:6		2	M+H	764.522	624.508	4.72	4.71	11327.4	12204.1	14377.4	4.7	4.71	4.71	0.91	0.88	0.96	141.421	3.13333
88	PE-O	PEO-34:1 M+H SLING_MRM (E)	PE O-34:1	C39H78N1O7P1	2	M+H	704.556	380.608	5.76	5.76	0	0	0	5.76	5.77	5.75	0	0	0	26.0033	2712.83
88	PE-O	PEO-34:1 M+H SLING_MRM (E)	PE O-34:1	C39H78N1O7P1	2	M+H	704.556	563.532	5.76	5.76	3526.5	1742.9	2794.1	5.76	5.77	5.75	0.54	0.8	0.29	27.2345	2687.83
88	PE-O	PEO-34:1 M+H SLING_MRM (E)	PE O-34:1	C39H78N1O7P1	2	M+H	704.556	563.542	5.76	5.76	2271.9	2158.3	3708.3	5.76	5.77	5.75	0.7	0.83	0.34	17.8112	137.4
88	PE-O	PEO-34:1 M+H SLING_MRM (E)	PE O-34:1	C39H78N1O7P1	2	M+H	704.556	563.562	5.76	5.76	344.9	240.5	526.2	5.76	5.77	5.75	0.67	0.76	0.25	31.8558	370.533
88	PE-O	PEO-34:1 M+H SLING_MRM (E)	PE O-34:1	C39H78N1O7P1	2	M+H	704.556	563.584	5.76	5.76	171.4	114.8	126	5.76	5.77	5.75	0.61	0.5	0.37	32.6131	117.467
88	PE-O	PEO-34:1 M+H SLING_MRM (E)	PE O-34:1	C39H78N1O7P1	2	M+H	704.556	563.598	5.76	5.76	143.6	63.3	145.5	5.76	5.77	5.75	0.49	0.55	0.22	84.2706	5.96667
88	PE-O	PEO-34:1 M+H SLING_MRM (E)	PE O-34:1	C39H78N1O7P1	2	M+H	704.556	563.867	5.76	5.76	0	0	0	5.76	5.77	5.75	0	0	0	141.421	1.86667
88	PE-O	PEO-34:1 M+H SLING_MRM (E)	PE O-34:1	C39H78N1O7P1	2	M+H	704.556	564.296	5.76	5.76	5.6	0	12.3	5.76	5.77	5.75	0.4	0	0.2	#DIV/0!	0
88	PE-O	PEO-34:1 M+H SLING_MRM (E)	PE O-34:1	C39H78N1O7P1	2	M+H	704.556	564.307	5.76	5.76	5.6	0	0	5.76	5.77	5.75	0.4	0	0	#DIV/0!	0
84	PE-O	PE O-16:1_18:2 M+H Atlas (E)	PE O-34:3	C39H74NO7P	2	M+H	700.527	69.0693	5.24	5.22	387.7	500.7	44.7	5.23	5.22	5.22	0.26	0.6	0.28	5.53824	19208.8
84	PE-O	PE O-16:1_18:2 M+H Atlas (E)	PE O-34:3	C39H74NO7P	2	M+H	700.527	102.127	5.24	5.22	4227.1	3601.6	3553.9	5.23	5.22	5.22	-0.38	-0.03	0.47	13.7796	9748.5
84	PE-O	PE O-16:1_18:2 M+H Atlas (E)	PE O-34:3	C39H74NO7P	2	M+H	700.527	282.291	5.24	5.22	0	0	216.3	5.23	5.22	5.22	0	0	-0.2	8.08406	3794.2
84	PE-O	PE O-16:1_18:2 M+H Atlas (E)	PE O-34:3	C39H74NO7P	2	M+H	700.527	337.276	5.24	5.22	19200.4	20515.9	17910.1	5.23	5.22	5.22	0.91	0.97	0.95	26.997	2910.43
84	PE-O	PE O-16:1_18:2 M+H Atlas (E)	PE O-34:3	C39H74NO7P	2	M+H	700.527	364.26	5.24	5.22	11579.5	8394.5	9271.5	5.23	5.22	5.22	0.93	0.93	0.83	25.023	2742.77
84	PE-O	PE O-16:1_18:2 M+H Atlas (E)	PE O-34:3	C39H74NO7P	2	M+H	700.527	365.268	5.24	5.22	3791.4	2224.8	1977.6	5.23	5.22	5.22	0.91	0.73	0.91	30.1409	2664.6
84	PE-O	PE O-16:1_18:2 M+H Atlas (E)	PE O-34:3	C39H74NO7P	2	M+H	700.527	460.288	5.24	5.22	792.9	1724.8	700.2	5.23	5.22	5.22	0.45	0.81	0.31	43.137	1072.63
84	PE-O	PE O-16:1_18:2 M+H Atlas (E)	PE O-34:3	C39H74NO7P	2	M+H	700.527	559.503	5.24	5.22	2483.6	3682.4	2062.3	5.23	5.22	5.22	0.73	0.84	0.59	62.3387	311.033
84	PE-O	PE O-16:1_18:2 M+H Atlas (E)	PE O-34:3	C39H74NO7P	2	M+H	700.527	559.514	5.24	5.22	2252.5	4014.9	2463.9	5.23	5.22	5.22	0.74	0.88	0.71	141.421	72.1
114	PE-O	PE O-18:2_18:1 M+H Atlas (E)	PE O-36:3	C41H78NO7P	2	M+H	728.558	122.105	5.88	5.88	0	0	0	5.87	5.88	5.88	0	0	0	5.83313	29528.6
114	PE-O	PE O-18:2_18:1 M+H Atlas (E)	PE O-36:3	C41H78NO7P	2	M+H	728.558	337.273	5.88	5.88	27892.4	31909.5	28783.9	5.87	5.88	5.88	0.97	0.91	0.95	6.17846	6184.37
114	PE-O	PE O-18:2_18:1 M+H Atlas (E)	PE O-36:3	C41H78NO7P	2	M+H	728.558	339.291	5.88	5.88	5356.1	5220.8	3503.8	5.87	5.88	5.88	-0.16	-0.02	-0.08	17.963	4693.57
114	PE-O	PE O-18:2_18:1 M+H Atlas (E)	PE O-36:3	C41H78NO7P	2	M+H	728.558	339.303	5.88	5.88	779	675.7	596	5.87	5.88	5.88	0.05	0.12	-0.31	7.25	3999.87
114	PE-O	PE O-18:2_18:1 M+H Atlas (E)	PE O-36:3	C41H78NO7P	2	M+H	728.558	364.264	5.88	5.88	0	19.8	0	5.87	5.88	5.88	0	-0.14	0	10.9596	683.567
114	PE-O	PE O-18:2_18:1 M+H Atlas (E)	PE O-36:3	C41H78NO7P	2	M+H	728.558	390.279	5.88	5.88	3920.5	3691.1	4388	5.87	5.88	5.88	0.05	-0.24	-0.1	43.9598	721.867
114	PE-O	PE O-18:2_18:1 M+H Atlas (E)	PE O-36:3	C41H78NO7P	2	M+H	728.558	587.542	5.88	5.88	6576.7	6310	5666.4	5.87	5.88	5.88	0.91	0.68	0.74	141.421	6.6
114	PE-O	PE O-18:2_18:1 M+H Atlas (E)	PE O-36:3	C41H78NO7P	2	M+H	728.558	603.478	5.88	5.88	0	0	0	5.87	5.88	5.88	0	0	0	#DIV/0!	0
114	PE-O	PE O-18:2_18:1 M+H Atlas (E)	PE O-36:3	C41H78NO7P	2	M+H	728.558	710.545	5.88	5.88	421.1	1160.7	583.8	5.87	5.88	5.88	0.59	0.56	0.58	#DIV/0!	0
109	PE-O	PE O-18:3_18:2 M+H Atlas (E)	PE O-36:5	C41H74NO7P	2	M+H	724.527	67.0544	4.86	5.17	991.8	727.2	780.6	5.18	5.17	5.17	0.36	0.65	0.4	8.8037	10356.7
109	PE-O	PE O-18:3_18:2 M+H Atlas (E)	PE O-36:5	C41H74NO7P	2	M+H	724.527	291.285	4.86	5.17	5.8	0	0	5.18	5.17	5.17	0.69	0	0	9.5098	5580.97
109	PE-O	PE O-18:3_18:2 M+H Atlas (E)	PE O-36:5	C41H74NO7P	2	M+H	724.527	301.927	4.86	5.17	5.7	0	0	5.18	5.17	5.17	-0.19	0	0	5.94473	2791.93
109	PE-O	PE O-18:3_18:2 M+H Atlas (E)	PE O-36:5	C41H74NO7P	2	M+H	724.527	337.272	4.86	5.17	2788.3	2997	2590.5	5.18	5.17	5.17	-0.34	-0.25	-0.25	13.7118	833.2
109	PE-O	PE O-18:3_18:2 M+H Atlas (E)	PE O-36:5	C41H74NO7P	2	M+H	724.527	388.256	4.86	5.17	36	0	252	5.18	5.17	5.17	0	0	-0.19	32.5082	1012.63
109	PE-O	PE O-18:3_18:2 M+H Atlas (E)	PE O-36:5	C41H74NO7P	2	M+H	724.527	388.266	4.86	5.17	36	0	252	5.18	5.17	5.17	0	0	-0.19	115.92	96
109	PE-O	PE O-18:3_18:2 M+H Atlas (E)	PE O-36:5	C41H74NO7P	2	M+H	724.527	583.508	4.86	5.17	11641.2	9617.1	9811.7	5.18	5.17	5.17	0.96	0.94	0.89	115.92	96
109	PE-O	PE O-18:3_18:2 M+H Atlas (E)	PE O-36:5	C41H74NO7P	2	M+H	724.527	583.532	4.86	5.17	1222.8	547.8	1267.3	5.18	5.17	5.17	0.36	0.82	0.59	141.421	1.93333
109	PE-O	PE O-18:3_18:2 M+H Atlas (E)	PE O-36:5	C41H74NO7P	2	M+H	724.527	584.51	4.86	5.17	6331	5230.7	5181.2	5.18	5.17	5.17	0.91	0.96	0.89	141.421	1.9
107	PE-O	PE O-16:1_20:5 M+H Atlas (E)	PE O-36:6	C41H72NO7P	2	M+H	722.51	117.07	4.76	4.76	0	0	0	4.76	4.76	4.76	0	0	0	3.66606	47599.1
107	PE-O	PE O-16:1_20:5 M+H Atlas (E)	PE O-36:6	C41H72NO7P	2	M+H	722.51	131.087	4.76	4.76	117.4	0	0	4.76	4.76	4.76	0.65	0	0	3.60964	5234.3
107	PE-O	PE O-16:1_20:5 M+H Atlas (E)	PE O-36:6	C41H72NO7P	2	M+H	722.51	184.073	4.76	4.76	49588.7	47868.7	45339.9	4.76	4.76	4.76	0.35	0.32	0.56	8.40652	4581.03
107	PE-O	PE O-16:1_20:5 M+H Atlas (E)	PE O-36:6	C41H72NO7P	2	M+H	722.51	185.078	4.76	4.76	4974	5416.7	5312.2	4.76	4.76	4.76	0.28	0.31	0.36	17.7668	3073.67
107	PE-O	PE O-16:1_20:5 M+H Atlas (E)	PE O-36:6	C41H72NO7P	2	M+H	722.51	279.267	4.76	4.76	138.9	261	0	4.76	4.76	4.76	0.37	0.14	0	10.8629	756.233
107	PE-O	PE O-16:1_20:5 M+H Atlas (E)	PE O-36:6	C41H72NO7P	2	M+H	722.51	359.259	4.76	4.76	4229.3	5117	4396.8	4.76	4.76	4.76	0.94	0.82	0.8	25.3519	653.133
107	PE-O	PE O-16:1_20:5 M+H Atlas (E)	PE O-36:6	C41H72NO7P	2	M+H	722.51	359.273	4.76	4.76	854	761.7	653	4.76	4.76	4.76	0.87	0.7	0.41	46.1086	261.2
107	PE-O	PE O-16:1_20:5 M+H Atlas (E)	PE O-36:6	C41H72NO7P	2	M+H	722.51	360.264	4.76	4.76	720.2	813.9	425.3	4.76	4.76	4.76	0.43	0.84	0.17	79.9898	133.3
107	PE-O	PE O-16:1_20:5 M+H Atlas (E)	PE O-36:6	C41H72NO7P	2	M+H	722.51	364.264	4.76	4.76	2959.3	3792.3	2469.4	4.76	4.76	4.76	0.82	0.94	0.64	141.421	39.1333
107	PE-O	PE O-16:1_20:5 M+H Atlas (E)	PE O-36:6	C41H72NO7P	2	M+H	722.51	364.276	4.76	4.76	421.5	230.9	131.2	4.76	4.76	4.76	0.93	0.61	0.62	#DIV/0!	0
128	PE-O	PE O-17:1_20:4 M+H Atlas (E)	PE O-37:5	C42H76NO7P	2	M+H	738.543	81.0699	5.46	5.44	540	224.1	864.7	5.45	5.44	5.44	-0.14	-0.11	0.23	24.3446	7057.13
128	PE-O	PE O-17:1_20:4 M+H Atlas (E)	PE O-37:5	C42H76NO7P	2	M+H	738.543	199.148	5.46	5.44	9.8	10.2	427.4	5.45	5.44	5.44	0.09	0.03	-0.13	1.17522	6326.1
128	PE-O	PE O-17:1_20:4 M+H Atlas (E)	PE O-37:5	C42H76NO7P	2	M+H	738.543	237.15	5.46	5.44	0	0	0	5.45	5.44	5.44	0	0	0	23.4303	1058.53
128	PE-O	PE O-17:1_20:4 M+H Atlas (E)	PE O-37:5	C42H76NO7P	2	M+H	738.543	245.233	5.46	5.44	199	245.6	665	5.45	5.44	5.44	-0.12	0.16	0.31	31.988	39001.9
128	PE-O	PE O-17:1_20:4 M+H Atlas (E)	PE O-37:5	C42H76NO7P	2	M+H	738.543	361.273	5.46	5.44	45252.5	21587.8	50165.5	5.45	5.44	5.44	-0.17	-0.16	-0.22	48.1702	542.933
128	PE-O	PE O-17:1_20:4 M+H Atlas (E)	PE O-37:5	C42H76NO7P	2	M+H	738.543	361.285	5.46	5.44	6940	5014	9217.4	5.45	5.44	5.44	0.16	0.04	-0.01	56.6572	369.867
128	PE-O	PE O-17:1_20:4 M+H Atlas (E)	PE O-37:5	C42H76NO7P	2	M+H	738.543	361.311	5.46	5.44	1231	707.8	1236.8	5.45	5.44	5.44	-0.14	-0.1	-0.25	131.939	149.133
128	PE-O	PE O-17:1_20:4 M+H Atlas (E)	PE O-37:5	C42H76NO7P	2	M+H	738.543	378.277	5.46	5.44	6221.1	6373.9	6383.3	5.45	5.44	5.44	0.8	0.66	0.71	141.421	69.4667
128	PE-O	PE O-17:1_20:4 M+H Atlas (E)	PE O-37:5	C42H76NO7P	2	M+H	738.543	477.435	5.46	5.44	0	0	208.4	5.45	5.44	5.44	0	0	0.22	#DIV/0!	0
128	PE-O	PE O-17:1_20:4 M+H Atlas (E)	PE O-37:5	C42H76NO7P	2	M+H	738.543	640.582	5.46	5.44	0	0	0	5.45	5.44	5.44	0	0	0	#DIV/0!	0
148	PE-O	PE O-16:1_22:4 M+H Atlas (E)	PE O-38:5	C43H78NO7P	2	M+H	752.558	88.1114	5.63	5.62	8580.1	5671.8	8266.9	5.62	5.6	5.62	0.02	0.14	-0.28	17.3648	7506.27
148	PE-O	PE O-16:1_22:4 M+H Atlas (E)	PE O-38:5	C43H78NO7P	2	M+H	752.558	95.085	5.63	5.62	83.4	0	141.4	5.62	5.6	5.62	-0.02	0	0.26	4.76649	6667.23
148	PE-O	PE O-16:1_22:4 M+H Atlas (E)	PE O-38:5	C43H78NO7P	2	M+H	752.558	364.259	5.63	5.62	4410	4278	3535.8	5.62	5.6	5.62	0.8	0.71	0.31	9.44342	4074.6
148	PE-O	PE O-16:1_22:4 M+H Atlas (E)	PE O-38:5	C43H78NO7P	2	M+H	752.558	389.306	5.63	5.62	6429.4	7116.4	6455.9	5.62	5.6	5.62	0.85	0.75	0.64	19.9301	3862.2
148	PE-O	PE O-16:1_22:4 M+H Atlas (E)	PE O-38:5	C43H78NO7P	2	M+H	752.558	390.272	5.63	5.62	3084.9	2319	1528.8	5.62	5.6	5.62	-0.12	-0.26	0.43	9.5844	2682.5
148	PE-O	PE O-16:1_22:4 M+H Atlas (E)	PE O-38:5	C43H78NO7P	2	M+H	752.558	390.312	5.63	5.62	2597.7	3031.1	2418.7	5.62	5.6	5.62	0.85	0.45	0.69	16.0419	2472.53
148	PE-O	PE O-16:1_22:4 M+H Atlas (E)	PE O-38:5	C43H78NO7P	2	M+H	752.558	438.297	5.63	5.62	105.5	603.2	0	5.62	5.6	5.62	0.46	0.62	0	27.4915	2310.9
148	PE-O	PE O-16:1_22:4 M+H Atlas (E)	PE O-38:5	C43H78NO7P	2	M+H	752.558	611.538	5.63	5.62	4930	3145	3511.6	5.62	5.6	5.62	-0.07	0.01	-0.13	111.345	236.233
148	PE-O	PE O-16:1_22:4 M+H Atlas (E)	PE O-38:5	C43H78NO7P	2	M+H	752.558	612.546	5.63	5.62	2488	2950.4	1979.2	5.62	5.6	5.62	-0.16	-0.22	-0.06	77.4501	74.9333
144	PE-O	PE O-18:3_20:4 M+H Atlas (E)	PE O-38:7	C43H74NO7P	2	M+H	748.527	55.0543	5	5	0	0	0	5.01	5	5	0	0	0	1.97518	937977
144	PE-O	PE O-18:3_20:4 M+H Atlas (E)	PE O-38:7	C43H74NO7P	2	M+H	748.527	57.0703	5	5	0	274.5	968.4	5.01	5	5	0	-0.21	0.51	2.71411	28627.5
144	PE-O	PE O-18:3_20:4 M+H Atlas (E)	PE O-38:7	C43H74NO7P	2	M+H	748.527	184.074	5	5	958582	913659	941690	5.01	5	5	-0.01	0.05	0.05	16.941	6364.8
144	PE-O	PE O-18:3_20:4 M+H Atlas (E)	PE O-38:7	C43H74NO7P	2	M+H	748.527	185.078	5	5	29271.8	27534.5	29076.2	5.01	5	5	0.81	0.54	0.67	16.1409	724.4
144	PE-O	PE O-18:3_20:4 M+H Atlas (E)	PE O-38:7	C43H74NO7P	2	M+H	748.527	203.177	5	5	253	12.4	306.1	5.01	5	5	0.59	0.13	0.3	24.3046	261.467
144	PE-O	PE O-18:3_20:4 M+H Atlas (E)	PE O-38:7	C43H74NO7P	2	M+H	748.527	361.274	5	5	863	733.2	577	5.01	5	5	-0.03	-0.29	-0.17	40.2611	683.067
144	PE-O	PE O-18:3_20:4 M+H Atlas (E)	PE O-38:7	C43H74NO7P	2	M+H	748.527	388.258	5	5	1057.2	404	588	5.01	5	5	0.34	0.35	-0.32	98.3633	414.3
144	PE-O	PE O-18:3_20:4 M+H Atlas (E)	PE O-38:7	C43H74NO7P	2	M+H	748.527	607.503	5	5	5011.2	6433.5	7649.7	5.01	5	5	0.7	0.88	0.84	67.0802	190.5
144	PE-O	PE O-18:3_20:4 M+H Atlas (E)	PE O-38:7	C43H74NO7P	2	M+H	748.527	747.715	5	5	302.6	310.1	171.7	5.01	5	5	0.09	-0.28	-0.33	#DIV/0!	0
166	PS	PS 34:0 [ISTD] M+H SLING_MRM (E)	PS 34:0	C40H78N1O10P1	2	M+H	764.544	57.0702	4.98	4.95	423.1	0	193.3	4.96	4.95	4.95	0.47	0	0.25	3.1888	59644.4
166	PS	PS 34:0 [ISTD] M+H SLING_MRM (E)	PS 34:0	C40H78N1O10P1	2	M+H	764.544	67.0549	4.98	4.95	209.7	0	0	4.96	4.95	4.95	-0.22	0	0	8.71789	27037.7
166	PS	PS 34:0 [ISTD] M+H SLING_MRM (E)	PS 34:0	C40H78N1O10P1	2	M+H	764.544	97.1027	4.98	4.95	183.1	127.1	323.4	4.96	4.95	4.95	-0.19	0.5	-0.31	20.2824	5544.83
166	PS	PS 34:0 [ISTD] M+H SLING_MRM (E)	PS 34:0	C40H78N1O10P1	2	M+H	764.544	164.011	4.98	4.95	0	0	0	4.96	4.95	4.95	0	0	0	13.5418	1712.67
166	PS	PS 34:0 [ISTD] M+H SLING_MRM (E)	PS 34:0	C40H78N1O10P1	2	M+H	764.544	279.269	4.98	4.95	0	0	0	4.96	4.95	4.95	0	0	0	28.8788	880.1
166	PS	PS 34:0 [ISTD] M+H SLING_MRM (E)	PS 34:0	C40H78N1O10P1	2	M+H	764.544	327.296	4.98	4.95	1166.8	549	924.5	4.96	4.95	4.95	0.63	0.67	0.51	39.0936	211.2
166	PS	PS 34:0 [ISTD] M+H SLING_MRM (E)	PS 34:0	C40H78N1O10P1	2	M+H	764.544	579.535	4.98	4.95	57155.4	61771.9	60006	4.96	4.95	4.95	0.97	0.97	0.95	84.1713	205.467
166	PS	PS 34:0 [ISTD] M+H SLING_MRM (E)	PS 34:0	C40H78N1O10P1	2	M+H	764.544	579.552	4.98	4.95	5953	4009.5	6672	4.96	4.95	4.95	0.82	0.77	0.64	141.421	69.9
166	PS	PS 34:0 [ISTD] M+H SLING_MRM (E)	PS 34:0	C40H78N1O10P1	2	M+H	764.544	580.536	4.98	4.95	30154.2	24455	26503.8	4.96	4.95	4.95	0.94	0.98	0.92	#DIV/0!	0
166	PS	PS 34:0 [ISTD] M+H SLING_MRM (E)	PS 34:0	C40H78N1O10P1	2	M+H	764.544	705.484	4.98	4.95	1513.9	1586.1	2038	4.96	4.95	4.95	0.68	0.34	0.2	#DIV/0!	0
243	PS	PS 38:4 M+H SLING_MRM (E)	PS 38:4	C44H78N1O10P1	2	M+H	812.541	81.6469	4.62	4.58	176.3	0	0	4.58	4.56	4.58	0.07	0	0	14.2805	2496.33
243	PS	PS 38:4 M+H SLING_MRM (E)	PS 38:4	C44H78N1O10P1	2	M+H	812.541	131.085	4.62	4.58	168.2	87.6	0	4.58	4.56	4.58	-0.06	-0.07	0	59.7982	3504.63
243	PS	PS 38:4 M+H SLING_MRM (E)	PS 38:4	C44H78N1O10P1	2	M+H	812.541	214.084	4.62	4.58	0	0	0	4.58	4.56	4.58	0	0	0	53.0401	1944.27
243	PS	PS 38:4 M+H SLING_MRM (E)	PS 38:4	C44H78N1O10P1	2	M+H	812.541	341.305	4.62	4.58	927.2	309.1	311.4	4.58	4.56	4.58	0.32	-0.18	0.67	53.961	1445.13
243	PS	PS 38:4 M+H SLING_MRM (E)	PS 38:4	C44H78N1O10P1	2	M+H	812.541	499.345	4.62	4.58	0	0	0	4.58	4.56	4.58	0	0	0	44.9162	1296.63
243	PS	PS 38:4 M+H SLING_MRM (E)	PS 38:4	C44H78N1O10P1	2	M+H	812.541	627.532	4.62	4.58	2568.6	2028.1	2892.3	4.58	4.56	4.58	0.71	0.48	0.72	56.3742	515.9
243	PS	PS 38:4 M+H SLING_MRM (E)	PS 38:4	C44H78N1O10P1	2	M+H	812.541	627.544	4.62	4.58	1832	1571	486.9	4.58	4.56	4.58	0.61	0.39	0.33	80.5557	85.2667
243	PS	PS 38:4 M+H SLING_MRM (E)	PS 38:4	C44H78N1O10P1	2	M+H	812.541	628.534	4.62	4.58	538.9	1354	2442.5	4.58	4.56	4.58	0.48	0.27	-0.07	141.421	58.7667
243	PS	PS 38:4 M+H SLING_MRM (E)	PS 38:4	C44H78N1O10P1	2	M+H	812.541	794.605	4.62	4.58	5764.2	4035.8	713.9	4.58	4.56	4.58	-0.02	-0.13	-0.37	#DIV/0!	0
243	PS	PS 38:4 M+H SLING_MRM (E)	PS 38:4	C44H78N1O10P1	2	M+H	812.541	794.617	4.62	4.58	2625.5	2720.4	486.9	4.58	4.56	4.58	-0.05	-0.11	-0.33	#DIV/0!	0
72	SM	SM 32:1 M+H SLING_MRM (E)	SM 32:1	C37H75N2O6P1	2	M+H	675.543	59.0607	3.84	3.83	6934.5	6579.9	6052.6	3.85	3.83	3.83	0.25	0.14	-0.2	3.74745	177950
72	SM	SM 32:1 M+H SLING_MRM (E)	SM 32:1	C37H75N2O6P1	2	M+H	675.543	60.0811	3.84	3.83	105.5	794.5	254.6	3.85	3.83	3.83	0	0.54	-0.33	13.2148	10942.2
72	SM	SM 32:1 M+H SLING_MRM (E)	SM 32:1	C37H75N2O6P1	2	M+H	675.543	88.1113	3.84	3.83	10858.1	7029.7	10690.5	3.85	3.83	3.83	-0.17	-0.38	-0.24	18.5443	9526.1
72	SM	SM 32:1 M+H SLING_MRM (E)	SM 32:1	C37H75N2O6P1	2	M+H	675.543	102.129	3.84	3.83	12985	10001.8	9839.8	3.85	3.83	3.83	0.04	0.56	-0.43	5.55519	6522.33
72	SM	SM 32:1 M+H SLING_MRM (E)	SM 32:1	C37H75N2O6P1	2	M+H	675.543	103.13	3.84	3.83	780.3	355.6	709.4	3.85	3.83	3.83	0.42	-0.38	-0.3	10.6577	164.533
72	SM	SM 32:1 M+H SLING_MRM (E)	SM 32:1	C37H75N2O6P1	2	M+H	675.543	104.11	3.84	3.83	716.5	234.3	2132.7	3.85	3.83	3.83	0.96	0.64	0.89	78.3861	1027.83
72	SM	SM 32:1 M+H SLING_MRM (E)	SM 32:1	C37H75N2O6P1	2	M+H	675.543	184.074	3.84	3.83	186814	170728	176310	3.85	3.83	3.83	0.93	0.91	0.92	30.2005	615.1
72	SM	SM 32:1 M+H SLING_MRM (E)	SM 32:1	C37H75N2O6P1	2	M+H	675.543	269.176	3.84	3.83	138.3	0	0	3.85	3.83	3.83	0.66	0	0	76.9049	384.867
72	SM	SM 32:1 M+H SLING_MRM (E)	SM 32:1	C37H75N2O6P1	2	M+H	675.543	598.455	3.84	3.83	143.7	186.6	163.3	3.85	3.83	3.83	-0.14	0.82	0.17	141.421	46.1
70	SM	SM 32:2 M+H SLING_MRM (E)	SM 32:2	C37H73N2O6P1	2	M+H	673.527	184.075	3.44	3.43	17720.4	14650.8	14943.3	3.43	3.42	3.43	0.86	0.96	0.55	8.77053	15771.5
70	SM	SM 32:2 M+H SLING_MRM (E)	SM 32:2	C37H73N2O6P1	2	M+H	673.527	266.171	3.44	3.43	0	0	0	3.43	3.42	3.43	0	0	0	141.421	2.03333
70	SM	SM 32:2 M+H SLING_MRM (E)	SM 32:2	C37H73N2O6P1	2	M+H	673.527	286.843	3.44	3.43	0	0	0	3.43	3.42	3.43	0	0	0	#DIV/0!	0
70	SM	SM 32:2 M+H SLING_MRM (E)	SM 32:2	C37H73N2O6P1	2	M+H	673.527	299.197	3.44	3.43	6.1	0	0	3.43	3.42	3.43	-0.17	0	0	#DIV/0!	0
70	SM	SM 32:2 M+H SLING_MRM (E)	SM 32:2	C37H73N2O6P1	2	M+H	673.527	299.213	3.44	3.43	0	0	0	3.43	3.42	3.43	0	0	0	#DIV/0!	0
70	SM	SM 32:2 M+H SLING_MRM (E)	SM 32:2	C37H73N2O6P1	2	M+H	673.527	453.246	3.44	3.43	0	0	0	3.43	3.42	3.43	0	0	0	#DIV/0!	0
70	SM	SM 32:2 M+H SLING_MRM (E)	SM 32:2	C37H73N2O6P1	2	M+H	673.527	479.098	3.44	3.43	0	0	0	3.43	3.42	3.43	0	0	0	#DIV/0!	0
70	SM	SM 32:2 M+H SLING_MRM (E)	SM 32:2	C37H73N2O6P1	2	M+H	673.527	479.116	3.44	3.43	0	0	0	3.43	3.42	3.43	0	0	0	#DIV/0!	0
70	SM	SM 32:2 M+H SLING_MRM (E)	SM 32:2	C37H73N2O6P1	2	M+H	673.527	518.907	3.44	3.43	0	0	0	3.43	3.42	3.43	0	0	0	#DIV/0!	0
79	SM	SM 33:0 M+H SLING_MRM (E)	SM 33:0	C38H79N2O6P1	2	M+H	691.573	93.0637	4.37	4.32	0	36.3	0	4.34	4.32	4.32	0	-0.07	0	30.7004	9117.03
79	SM	SM 33:0 M+H SLING_MRM (E)	SM 33:0	C38H79N2O6P1	2	M+H	691.573	102.128	4.37	4.32	9471.1	8713	3989.3	4.34	4.32	4.32	0.3	-0.21	-0.4	32.8135	7391.13
79	SM	SM 33:0 M+H SLING_MRM (E)	SM 33:0	C38H79N2O6P1	2	M+H	691.573	115.968	4.37	4.32	0	0	0	4.34	4.32	4.32	0	0	0	141.421	12.1333
79	SM	SM 33:0 M+H SLING_MRM (E)	SM 33:0	C38H79N2O6P1	2	M+H	691.573	184.071	4.37	4.32	9992.1	12022.7	5336.3	4.34	4.32	4.32	-0.07	-0.09	-0.22	141.421	12.1
79	SM	SM 33:0 M+H SLING_MRM (E)	SM 33:0	C38H79N2O6P1	2	M+H	691.573	184.413	4.37	4.32	36.4	0	0	4.34	4.32	4.32	0.18	0	0	141.421	2.46667
79	SM	SM 33:0 M+H SLING_MRM (E)	SM 33:0	C38H79N2O6P1	2	M+H	691.573	262.458	4.37	4.32	0	0	0	4.34	4.32	4.32	0	0	0	#DIV/0!	0
79	SM	SM 33:0 M+H SLING_MRM (E)	SM 33:0	C38H79N2O6P1	2	M+H	691.573	296.046	4.37	4.32	0	0	0	4.34	4.32	4.32	0	0	0	#DIV/0!	0
79	SM	SM 33:0 M+H SLING_MRM (E)	SM 33:0	C38H79N2O6P1	2	M+H	691.573	549.404	4.37	4.32	0	0	7.4	4.34	4.32	4.32	0	0	-0.11	#DIV/0!	0
79	SM	SM 33:0 M+H SLING_MRM (E)	SM 33:0	C38H79N2O6P1	2	M+H	691.573	642.4	4.37	4.32	0	0	0	4.34	4.32	4.32	0	0	0	#DIV/0!	0
79	SM	SM 33:0 M+H SLING_MRM (E)	SM 33:0	C38H79N2O6P1	2	M+H	691.573	683.986	4.37	4.32	0	0	0	4.34	4.32	4.32	0	0	0	#DIV/0!	0
76	SM	SM 31:1;2O/2:0 M+H Atlas (E)	SM 33:1	C38H77N2O6P	2	M+H	689.559	60.0807	4.11	4.11	521.3	0	0	4.12	4.11	4.11	0.46	0	0	1.76674	125448
76	SM	SM 31:1;2O/2:0 M+H Atlas (E)	SM 33:1	C38H77N2O6P	2	M+H	689.559	86.0962	4.11	4.11	252.8	22.2	280.6	4.12	4.11	4.11	0.12	0.19	0	22.6022	10310.7
76	SM	SM 31:1;2O/2:0 M+H Atlas (E)	SM 33:1	C38H77N2O6P	2	M+H	689.559	102.128	4.11	4.11	13564.1	8227.9	9140.1	4.12	4.11	4.11	0.43	-0.11	-0.37	22.4107	8368.3
76	SM	SM 31:1;2O/2:0 M+H Atlas (E)	SM 33:1	C38H77N2O6P	2	M+H	689.559	104.107	4.11	4.11	1060.9	856.6	1308.5	4.12	4.11	4.11	0.71	0.63	0.76	25.0853	3010.9
76	SM	SM 31:1;2O/2:0 M+H Atlas (E)	SM 33:1	C38H77N2O6P	2	M+H	689.559	125	4.11	4.11	0	511.3	0	4.12	4.11	4.11	0	-0.28	0	17.1825	1075.33
76	SM	SM 31:1;2O/2:0 M+H Atlas (E)	SM 33:1	C38H77N2O6P	2	M+H	689.559	184.073	4.11	4.11	122325	126779	127240	4.12	4.11	4.11	0.93	0.91	0.92	43.3768	2536.57
76	SM	SM 31:1;2O/2:0 M+H Atlas (E)	SM 33:1	C38H77N2O6P	2	M+H	689.559	185.078	4.11	4.11	9649	5716.6	9739.3	4.12	4.11	4.11	0.84	0.94	0.86	62.5355	185.2
76	SM	SM 31:1;2O/2:0 M+H Atlas (E)	SM 33:1	C38H77N2O6P	2	M+H	689.559	671.544	4.11	4.11	2947.3	3966.1	2119.3	4.12	4.11	4.11	0.83	0.83	0.72	141.421	173.767
76	SM	SM 31:1;2O/2:0 M+H Atlas (E)	SM 33:1	C38H77N2O6P	2	M+H	689.559	671.557	4.11	4.11	2120.1	4043.2	1446.4	4.12	4.11	4.11	0.72	0.83	0.55	141.421	170.433
89	SM	SM 34:0 M+H SLING_MRM (E)	SM 34:0	C39H81N2O6P1	2	M+H	705.59	102.127	4.63	4.64	2642.6	2932	1966.5	4.63	4.64	4.64	-0.2	-0.07	0.11	2.62393	321089
89	SM	SM 34:0 M+H SLING_MRM (E)	SM 34:0	C39H81N2O6P1	2	M+H	705.59	184.073	4.63	4.64	328749	325162	309355	4.63	4.64	4.64	0.7	0.58	0.56	3.82418	19302.5
89	SM	SM 34:0 M+H SLING_MRM (E)	SM 34:0	C39H81N2O6P1	2	M+H	705.59	184.106	4.63	4.64	8005.4	7791.6	7229.4	4.63	4.64	4.64	0.59	0.56	0.5	4.26385	7675.47
89	SM	SM 34:0 M+H SLING_MRM (E)	SM 34:0	C39H81N2O6P1	2	M+H	705.59	184.144	4.63	4.64	6219.7	6152.9	5647.6	4.63	4.64	4.64	0.64	0.58	0.58	4.25199	6006.73
89	SM	SM 34:0 M+H SLING_MRM (E)	SM 34:0	C39H81N2O6P1	2	M+H	705.59	185.077	4.63	4.64	18458	19193.3	20256.2	4.63	4.64	4.64	0	0.68	0.47	16.0944	2513.7
89	SM	SM 34:0 M+H SLING_MRM (E)	SM 34:0	C39H81N2O6P1	2	M+H	705.59	185.236	4.63	4.64	308.9	136.8	606.7	4.63	4.64	4.64	-0.23	0.44	0.55	46.0491	4003.27
89	SM	SM 34:0 M+H SLING_MRM (E)	SM 34:0	C39H81N2O6P1	2	M+H	705.59	186.08	4.63	4.64	6294.5	3934.8	1780.5	4.63	4.64	4.64	0.25	0.16	0.07	55.3336	350.8
89	SM	SM 34:0 M+H SLING_MRM (E)	SM 34:0	C39H81N2O6P1	2	M+H	705.59	422.308	4.63	4.64	0	0	0	4.63	4.64	4.64	0	0	0	77.3907	79.4667
89	SM	SM 34:0 M+H SLING_MRM (E)	SM 34:0	C39H81N2O6P1	2	M+H	705.59	669.576	4.63	4.64	7.9	5.7	0	4.63	4.64	4.64	0.63	-0.2	0	73.4338	4.53333
89	SM	SM 34:0 M+H SLING_MRM (E)	SM 34:0	C39H81N2O6P1	2	M+H	705.59	688.609	4.63	4.64	157.9	72.8	7.7	4.63	4.64	4.64	0.43	0.78	-0.08	#DIV/0!	0
86	SM	SM d18:1/16:0 (Targeted) M+H (E) (E)	SM 34:1		2	M+H	703.577	60.0803	4.42	4.4	3536	5279.2	2478.2	4.41	4.4	4.4	0.63	0.83	0.68	1.84573	2.74648e+06
86	SM	SM d18:1/16:0 (Targeted) M+H (E) (E)	SM 34:1		2	M+H	703.577	71.0723	4.42	4.4	483.2	711.3	760.4	4.41	4.4	4.4	0.52	0.57	0.6	2.69924	251190
86	SM	SM d18:1/16:0 (Targeted) M+H (E) (E)	SM 34:1		2	M+H	703.577	86.0964	4.42	4.4	16024.5	18595.7	14478.1	4.41	4.4	4.4	0.88	0.82	0.85	18.0335	50805
86	SM	SM d18:1/16:0 (Targeted) M+H (E) (E)	SM 34:1		2	M+H	703.577	125	4.42	4.4	4664.7	4157.4	6587.4	4.41	4.4	4.4	0.93	0.71	0.9	1.91642	49901.2
86	SM	SM d18:1/16:0 (Targeted) M+H (E) (E)	SM 34:1		2	M+H	703.577	184.073	4.42	4.4	2.73512e+06	2.81346e+06	2.69085e+06	4.41	4.4	4.4	0.96	0.96	0.96	10.3767	16366.1
86	SM	SM d18:1/16:0 (Targeted) M+H (E) (E)	SM 34:1		2	M+H	703.577	184.105	4.42	4.4	5032	12373.4	4545.5	4.41	4.4	4.4	-0.51	-0.07	-0.58	20.3764	5136.5
86	SM	SM d18:1/16:0 (Targeted) M+H (E) (E)	SM 34:1		2	M+H	703.577	184.144	4.42	4.4	63682.2	45609.7	43123.2	4.41	4.4	4.4	0.84	0.71	0.71	18.5343	651.633
86	SM	SM d18:1/16:0 (Targeted) M+H (E) (E)	SM 34:1		2	M+H	703.577	185.076	4.42	4.4	259373	251427	242770	4.41	4.4	4.4	0.91	0.91	0.92	48.9404	7316.97
86	SM	SM d18:1/16:0 (Targeted) M+H (E) (E)	SM 34:1		2	M+H	703.577	685.564	4.42	4.4	51253.5	49241.5	49208.6	4.41	4.4	4.4	0.91	0.92	0.93	30.6779	3764.47
85	SM	SM 32:2;2O/2:0 M+H Atlas (E)	SM 34:2	C39H77N2O6P	2	M+H	701.56	86.0961	3.95	3.94	5033.3	2985.6	3091.3	3.96	3.94	3.94	0.73	0.9	0.85	2.87479	490187
85	SM	SM 32:2;2O/2:0 M+H Atlas (E)	SM 34:2	C39H77N2O6P	2	M+H	701.56	88.1123	3.95	3.94	11715.9	7122.9	9291.2	3.96	3.94	3.94	0.22	-0.25	-0.36	3.8115	26341.4
85	SM	SM 32:2;2O/2:0 M+H Atlas (E)	SM 34:2	C39H77N2O6P	2	M+H	701.56	107.086	3.95	3.94	14.7	0	248.4	3.96	3.94	3.94	-0.11	0	-0.23	20.0077	9376.67
85	SM	SM 32:2;2O/2:0 M+H Atlas (E)	SM 34:2	C39H77N2O6P	2	M+H	701.56	125	3.95	3.94	1756.4	960	1033.8	3.96	3.94	3.94	0.77	0.71	0.32	3.36226	5785.9
85	SM	SM 32:2;2O/2:0 M+H Atlas (E)	SM 34:2	C39H77N2O6P	2	M+H	701.56	184.073	3.95	3.94	509741	483743	477077	3.96	3.94	3.94	0.91	0.94	0.93	25.4191	3703.4
85	SM	SM 32:2;2O/2:0 M+H Atlas (E)	SM 34:2	C39H77N2O6P	2	M+H	701.56	184.105	3.95	3.94	5524.6	2656	2795.4	3.96	3.94	3.94	0.16	-0.09	-0.15	23.0342	3512.13
85	SM	SM 32:2;2O/2:0 M+H Atlas (E)	SM 34:2	C39H77N2O6P	2	M+H	701.56	184.143	3.95	3.94	4250.9	3899.3	2386.2	3.96	3.94	3.94	0.2	0.11	-0.07	28.7422	1250.07
85	SM	SM 32:2;2O/2:0 M+H Atlas (E)	SM 34:2	C39H77N2O6P	2	M+H	701.56	185.077	3.95	3.94	26980.1	24923.8	27120.2	3.96	3.94	3.94	0.88	0.96	0.98	36.0962	3658.67
85	SM	SM 32:2;2O/2:0 M+H Atlas (E)	SM 34:2	C39H77N2O6P	2	M+H	701.56	683.544	3.95	3.94	5663.2	5634	6060.5	3.96	3.94	3.94	0.8	0.8	0.81	129.75	87.7
98	SM	SM 35:1 M+H SLING_MRM (E)	SM 35:1	C40H81N2O6P1	2	M+H	717.59	59.0596	4.68	4.67	7652.7	7820.6	4409.9	4.68	4.67	4.67	0.17	0	-0.17	1.94215	2.99833e+06
98	SM	SM 35:1 M+H SLING_MRM (E)	SM 35:1	C40H81N2O6P1	2	M+H	717.59	72.4656	4.68	4.67	0	0	0	4.68	4.67	4.67	0	0	0	9.82473	17230.5
98	SM	SM 35:1 M+H SLING_MRM (E)	SM 35:1	C40H81N2O6P1	2	M+H	717.59	86.0952	4.68	4.67	17111.5	19360.8	15219.3	4.68	4.67	4.67	-0.22	-0.19	-0.17	23.6845	6627.73
98	SM	SM 35:1 M+H SLING_MRM (E)	SM 35:1	C40H81N2O6P1	2	M+H	717.59	184.073	4.68	4.67	2.97319e+06	3.07882e+06	2.943e+06	4.68	4.67	4.67	-0.24	-0.22	-0.22	42.3121	1534.5
98	SM	SM 35:1 M+H SLING_MRM (E)	SM 35:1	C40H81N2O6P1	2	M+H	717.59	265.272	4.68	4.67	628.5	1858.2	2116.8	4.68	4.67	4.67	0.24	0.23	0.24	35.202	833.3
98	SM	SM 35:1 M+H SLING_MRM (E)	SM 35:1	C40H81N2O6P1	2	M+H	717.59	283.146	4.68	4.67	108.6	0	0	4.68	4.67	4.67	-0.06	0	0	102.517	164.833
98	SM	SM 35:1 M+H SLING_MRM (E)	SM 35:1	C40H81N2O6P1	2	M+H	717.59	367.284	4.68	4.67	5.8	0	0	4.68	4.67	4.67	0.09	0	0	141.421	36.2
98	SM	SM 35:1 M+H SLING_MRM (E)	SM 35:1	C40H81N2O6P1	2	M+H	717.59	507.493	4.68	4.67	397.1	0	97.4	4.68	4.67	4.67	0.33	0	-0.03	141.421	1.93333
98	SM	SM 35:1 M+H SLING_MRM (E)	SM 35:1	C40H81N2O6P1	2	M+H	717.59	537.502	4.68	4.67	530.1	739.7	1230.1	4.68	4.67	4.67	-0.05	0.09	0.33	#DIV/0!	0
95	SM	SM 35:2 M+H SLING_MRM (E)	SM 35:2	C40H79N2O6P1	2	M+H	715.575	184.073	4.25	4.23	557085	408882	385050	4.25	4.23	4.23	-0.24	-0.2	-0.18	16.8995	450339
95	SM	SM 35:2 M+H SLING_MRM (E)	SM 35:2	C40H79N2O6P1	2	M+H	715.575	184.106	4.25	4.23	2597.1	1745.5	1806.7	4.25	4.23	4.23	-0.23	-0.14	0.13	18.9206	2049.77
95	SM	SM 35:2 M+H SLING_MRM (E)	SM 35:2	C40H79N2O6P1	2	M+H	715.575	184.144	4.25	4.23	7213.2	1277.3	1336.8	4.25	4.23	4.23	-0.23	0.11	-0.04	84.9966	3275.77
95	SM	SM 35:2 M+H SLING_MRM (E)	SM 35:2	C40H79N2O6P1	2	M+H	715.575	207.087	4.25	4.23	26	0	0	4.25	4.23	4.23	-0.19	0	0	141.421	100.833
95	SM	SM 35:2 M+H SLING_MRM (E)	SM 35:2	C40H79N2O6P1	2	M+H	715.575	392.792	4.25	4.23	0	0	0	4.25	4.23	4.23	0	0	0	60.9314	58.8333
95	SM	SM 35:2 M+H SLING_MRM (E)	SM 35:2	C40H79N2O6P1	2	M+H	715.575	412.124	4.25	4.23	0	0	0	4.25	4.23	4.23	0	0	0	141.421	8.66667
95	SM	SM 35:2 M+H SLING_MRM (E)	SM 35:2	C40H79N2O6P1	2	M+H	715.575	425.742	4.25	4.23	0	0	0	4.25	4.23	4.23	0	0	0	#DIV/0!	0
95	SM	SM 35:2 M+H SLING_MRM (E)	SM 35:2	C40H79N2O6P1	2	M+H	715.575	697.553	4.25	4.23	302.5	0	0	4.25	4.23	4.23	0.4	0	0	#DIV/0!	0
95	SM	SM 35:2 M+H SLING_MRM (E)	SM 35:2	C40H79N2O6P1	2	M+H	715.575	706.812	4.25	4.23	98.9	11.9	65.7	4.25	4.23	4.23	-0.22	-0.2	0	#DIV/0!	0
124	SM	SM 36:0 M+H SLING_MRM (E)	SM 36:0	C41H85N2O6P1	2	M+H	733.622	125	5.27	5.26	350.9	247.7	852.8	5.27	5.26	5.26	-0.23	-0.03	-0.36	10.7974	65799.4
124	SM	SM 36:0 M+H SLING_MRM (E)	SM 36:0	C41H85N2O6P1	2	M+H	733.622	184.073	5.27	5.26	58524.7	75438.7	63434.9	5.27	5.26	5.26	0.31	0.57	0.53	23.5208	3617.37
124	SM	SM 36:0 M+H SLING_MRM (E)	SM 36:0	C41H85N2O6P1	2	M+H	733.622	184.092	5.27	5.26	2746.8	4772	3333.3	5.27	5.26	5.26	-0.11	0.58	0.08	8.5718	1724.63
124	SM	SM 36:0 M+H SLING_MRM (E)	SM 36:0	C41H85N2O6P1	2	M+H	733.622	184.107	5.27	5.26	1531.8	1891	1751.1	5.27	5.26	5.26	0.32	0.49	0.65	6.91438	1093.47
124	SM	SM 36:0 M+H SLING_MRM (E)	SM 36:0	C41H85N2O6P1	2	M+H	733.622	184.143	5.27	5.26	987.4	1158.2	1134.8	5.27	5.26	5.26	0.27	0.69	0.58	43.8776	1613.57
124	SM	SM 36:0 M+H SLING_MRM (E)	SM 36:0	C41H85N2O6P1	2	M+H	733.622	186.447	5.27	5.26	18.7	0	0	5.27	5.26	5.26	0.38	0	0	54.6304	483.8
124	SM	SM 36:0 M+H SLING_MRM (E)	SM 36:0	C41H85N2O6P1	2	M+H	733.622	189.172	5.27	5.26	315.7	94.5	765.8	5.27	5.26	5.26	-0.31	-0.23	-0.31	71.2544	392
124	SM	SM 36:0 M+H SLING_MRM (E)	SM 36:0	C41H85N2O6P1	2	M+H	733.622	369.357	5.27	5.26	1178.2	1050.4	2612.1	5.27	5.26	5.26	-0.38	-0.17	-0.15	141.421	6.23333
124	SM	SM 36:0 M+H SLING_MRM (E)	SM 36:0	C41H85N2O6P1	2	M+H	733.622	577.023	5.27	5.26	0	0	0	5.27	5.26	5.26	0	0	0	#DIV/0!	0
120	SM	SM 36:1 M+H SLING_MRM (E)	SM 36:1	C41H83N2O6P1	2	M+H	731.607	69.2091	5.31	5.02	0	0	0	5.03	5.02	5.02	0	0	0	1.6562	1.39379e+06
120	SM	SM 36:1 M+H SLING_MRM (E)	SM 36:1	C41H83N2O6P1	2	M+H	731.607	184.074	5.31	5.02	1.36839e+06	1.38872e+06	1.42425e+06	5.03	5.02	5.02	0.98	0.98	0.97	141.421	44.0333
120	SM	SM 36:1 M+H SLING_MRM (E)	SM 36:1	C41H83N2O6P1	2	M+H	731.607	335.183	5.31	5.02	0	0	0	5.03	5.02	5.02	0	0	0	141.421	2.4
120	SM	SM 36:1 M+H SLING_MRM (E)	SM 36:1	C41H83N2O6P1	2	M+H	731.607	374.031	5.31	5.02	0	7.2	0	5.03	5.02	5.02	0	0	0	#DIV/0!	0
120	SM	SM 36:1 M+H SLING_MRM (E)	SM 36:1	C41H83N2O6P1	2	M+H	731.607	392.964	5.31	5.02	0	0	0	5.03	5.02	5.02	0	0	0	#DIV/0!	0
120	SM	SM 36:1 M+H SLING_MRM (E)	SM 36:1	C41H83N2O6P1	2	M+H	731.607	551.234	5.31	5.02	0	0	0	5.03	5.02	5.02	0	0	0	#DIV/0!	0
120	SM	SM 36:1 M+H SLING_MRM (E)	SM 36:1	C41H83N2O6P1	2	M+H	731.607	599.744	5.31	5.02	0	0	0	5.03	5.02	5.02	0	0	0	#DIV/0!	0
120	SM	SM 36:1 M+H SLING_MRM (E)	SM 36:1	C41H83N2O6P1	2	M+H	731.607	636.992	5.31	5.02	0	0	0	5.03	5.02	5.02	0	0	0	#DIV/0!	0
120	SM	SM 36:1 M+H SLING_MRM (E)	SM 36:1	C41H83N2O6P1	2	M+H	731.607	713.566	5.31	5.02	132.1	0	0	5.03	5.02	5.02	0.38	0	0	#DIV/0!	0
116	SM	SM 36:2 M+H SLING_MRM (E)	SM 36:2	C41H81N2O6P1	2	M+H	729.592	98.9817	4.46	4.54	373.4	0	208.9	4.54	4.54	4.54	0.6	0	0.53	1.07212	1.9215e+06
116	SM	SM 36:2 M+H SLING_MRM (E)	SM 36:2	C41H81N2O6P1	2	M+H	729.592	146.981	4.46	4.54	0	82.9	0	4.54	4.54	4.54	0	0	0	24.7691	9613.43
116	SM	SM 36:2 M+H SLING_MRM (E)	SM 36:2	C41H81N2O6P1	2	M+H	729.592	184.073	4.46	4.54	1.89549e+06	1.94587e+06	1923136	4.54	4.54	4.54	0.94	0.95	0.95	8.27027	3150.7
116	SM	SM 36:2 M+H SLING_MRM (E)	SM 36:2	C41H81N2O6P1	2	M+H	729.592	184.087	4.46	4.54	6294.2	10781.2	11764.9	4.54	4.54	4.54	-0.49	-0.47	-0.45	23.6911	2228.63
116	SM	SM 36:2 M+H SLING_MRM (E)	SM 36:2	C41H81N2O6P1	2	M+H	729.592	184.106	4.46	4.54	2975.1	1871.1	1839.7	4.54	4.54	4.54	-0.46	-0.54	-0.47	78.7216	194.1
116	SM	SM 36:2 M+H SLING_MRM (E)	SM 36:2	C41H81N2O6P1	2	M+H	729.592	185.097	4.46	4.54	2838	3475.9	3138.2	4.54	4.54	4.54	0.97	0.79	0.91	141.421	170.967
116	SM	SM 36:2 M+H SLING_MRM (E)	SM 36:2	C41H81N2O6P1	2	M+H	729.592	228.123	4.46	4.54	0	0	0	4.54	4.54	4.54	0	0	0	141.421	27.6333
116	SM	SM 36:2 M+H SLING_MRM (E)	SM 36:2	C41H81N2O6P1	2	M+H	729.592	371.243	4.46	4.54	0	3.7	0	4.54	4.54	4.54	0	0	0	141.421	1.23333
116	SM	SM 36:2 M+H SLING_MRM (E)	SM 36:2	C41H81N2O6P1	2	M+H	729.592	446.356	4.46	4.54	0	0	0	4.54	4.54	4.54	0	0	0	#DIV/0!	0
116	SM	SM 36:2 M+H SLING_MRM (E)	SM 36:2	C41H81N2O6P1	2	M+H	729.592	523.484	4.46	4.54	0	512.9	0	4.54	4.54	4.54	0	-0.24	0	#DIV/0!	0
112	SM	SM 36:3 M+H SLING_MRM (E)	SM 36:3	C41H79N2O6P1	2	M+H	727.573	59.0603	4.11	4.11	13198.8	11842.8	11263.6	4.12	4.11	4.11	-0.23	0.54	-0.03	1.52249	86935.3
112	SM	SM 36:3 M+H SLING_MRM (E)	SM 36:3	C41H79N2O6P1	2	M+H	727.573	102.128	4.11	4.11	23764.3	22491	21358.6	4.12	4.11	4.11	0.22	0.45	0.28	4.36013	22538
112	SM	SM 36:3 M+H SLING_MRM (E)	SM 36:3	C41H79N2O6P1	2	M+H	727.573	184.074	4.11	4.11	88122.4	85088.4	87595.1	4.12	4.11	4.11	0.9	0.92	0.87	6.70136	12101.7
112	SM	SM 36:3 M+H SLING_MRM (E)	SM 36:3	C41H79N2O6P1	2	M+H	727.573	184.087	4.11	4.11	5722.1	5891.1	5024.7	4.12	4.11	4.11	0.74	0.91	0.62	6.76154	5545.97
112	SM	SM 36:3 M+H SLING_MRM (E)	SM 36:3	C41H79N2O6P1	2	M+H	727.573	184.098	4.11	4.11	1972.4	2235.7	2148.3	4.12	4.11	4.11	0.88	0.89	0.83	5.16788	2118.8
112	SM	SM 36:3 M+H SLING_MRM (E)	SM 36:3	C41H79N2O6P1	2	M+H	727.573	185.304	4.11	4.11	101.4	0	0	4.12	4.11	4.11	0.56	0	0	141.421	33.8
112	SM	SM 36:3 M+H SLING_MRM (E)	SM 36:3	C41H79N2O6P1	2	M+H	727.573	443.242	4.11	4.11	97.9	0	0	4.12	4.11	4.11	-0.09	0	0	141.421	32.6333
112	SM	SM 36:3 M+H SLING_MRM (E)	SM 36:3	C41H79N2O6P1	2	M+H	727.573	566.36	4.11	4.11	0	0	0	4.12	4.11	4.11	0	0	0	#DIV/0!	0
141	SM	SM 37:1 M+H SLING_MRM (E)	SM 37:1	C42H85N2O6P1	2	M+H	745.621	109.101	5.2	5.36	744.2	818.4	170.7	5.36	5.37	5.36	0.19	-0.36	-0.21	1.56342	164077
141	SM	SM 37:1 M+H SLING_MRM (E)	SM 37:1	C42H85N2O6P1	2	M+H	745.621	184.074	5.2	5.36	161332	163395	167504	5.36	5.37	5.36	-0.21	-0.12	-0.14	5.67612	3918.1
141	SM	SM 37:1 M+H SLING_MRM (E)	SM 37:1	C42H85N2O6P1	2	M+H	745.621	184.107	5.2	5.36	4036.9	4110.9	3606.5	5.36	5.37	5.36	-0.14	-0.07	-0.18	5.82336	2842.6
141	SM	SM 37:1 M+H SLING_MRM (E)	SM 37:1	C42H85N2O6P1	2	M+H	745.621	184.144	5.2	5.36	3075	2702	2750.8	5.36	5.37	5.36	-0.27	-0.12	-0.14	27.5944	224.067
141	SM	SM 37:1 M+H SLING_MRM (E)	SM 37:1	C42H85N2O6P1	2	M+H	745.621	184.492	5.2	5.36	491	85.5	228.1	5.36	5.37	5.36	0.32	0.26	-0.01	50.0945	577.767
141	SM	SM 37:1 M+H SLING_MRM (E)	SM 37:1	C42H85N2O6P1	2	M+H	745.621	184.679	5.2	5.36	282.8	138.6	250.8	5.36	5.37	5.36	-0.19	-0.35	-0.02	62.6232	268.2
141	SM	SM 37:1 M+H SLING_MRM (E)	SM 37:1	C42H85N2O6P1	2	M+H	745.621	605.491	5.2	5.36	23.5	38.4	0	5.36	5.37	5.36	-0.17	0	0	76.6102	20.6333
141	SM	SM 37:1 M+H SLING_MRM (E)	SM 37:1	C42H85N2O6P1	2	M+H	745.621	647.495	5.2	5.36	0	0	0	5.36	5.37	5.36	0	0	0	#DIV/0!	0
141	SM	SM 37:1 M+H SLING_MRM (E)	SM 37:1	C42H85N2O6P1	2	M+H	745.621	703.482	5.2	5.36	0	0	0	5.36	5.37	5.36	0	0	0	#DIV/0!	0
137	SM	SM 37:2 M+H SLING_MRM (E)	SM 37:2	C42H83N2O6P1	2	M+H	743.605	184.072	4.85	4.84	4600080	3186157	2.74047e+06	4.9	4.84	4.84	-0.15	-0.46	-0.46	22.5923	3.5089e+06
137	SM	SM 37:2 M+H SLING_MRM (E)	SM 37:2	C42H83N2O6P1	2	M+H	743.605	184.103	4.85	4.84	22971.9	12345.8	15348.4	4.9	4.84	4.84	0.49	0.29	0.32	6.45073	21613.2
137	SM	SM 37:2 M+H SLING_MRM (E)	SM 37:2	C42H83N2O6P1	2	M+H	743.605	184.175	4.85	4.84	3488.7	2060	1775.1	4.9	4.84	4.84	0.31	-0.08	0.12	26.4835	16888.7
137	SM	SM 37:2 M+H SLING_MRM (E)	SM 37:2	C42H83N2O6P1	2	M+H	743.605	186.201	4.85	4.84	1185.6	939	1002.1	4.9	4.84	4.84	-0.17	-0.31	-0.32	5.38558	3215.77
137	SM	SM 37:2 M+H SLING_MRM (E)	SM 37:2	C42H83N2O6P1	2	M+H	743.605	390.217	4.85	4.84	0	0	11.6	4.9	4.84	4.84	0	0	-0.19	10.0359	1042.23
137	SM	SM 37:2 M+H SLING_MRM (E)	SM 37:2	C42H83N2O6P1	2	M+H	743.605	437.279	4.85	4.84	0	73.4	0	4.9	4.84	4.84	0	0.33	0	33.8766	10036.2
137	SM	SM 37:2 M+H SLING_MRM (E)	SM 37:2	C42H83N2O6P1	2	M+H	743.605	575.494	4.85	4.84	3115.7	3459.4	3072.2	4.9	4.84	4.84	-0.14	-0.4	-0.27	30.7105	2441.27
137	SM	SM 37:2 M+H SLING_MRM (E)	SM 37:2	C42H83N2O6P1	2	M+H	743.605	600.503	4.85	4.84	23541.1	21007	20291.4	4.9	4.84	4.84	0.58	0.7	0.75	141.421	24.4667
137	SM	SM 37:2 M+H SLING_MRM (E)	SM 37:2	C42H83N2O6P1	2	M+H	743.605	602.512	4.85	4.84	9801.7	5994.4	14312.6	4.9	4.84	4.84	0.3	-0.03	-0.02	141.421	3.86667
160	SM	SM 16:1;2O/22:0 M+H Atlas (E)	SM 38:1	C43H87N2O6P	2	M+H	759.638	184.074	5.69	5.68	705399	690221	674047	5.69	5.68	5.68	0.99	1	0.99	1.85559	689889
160	SM	SM 16:1;2O/22:0 M+H Atlas (E)	SM 38:1	C43H87N2O6P	2	M+H	759.638	184.085	5.69	5.68	22437.9	20439.3	23977.2	5.69	5.68	5.68	0.52	0.46	0.74	5.07071	40430.1
160	SM	SM 16:1;2O/22:0 M+H Atlas (E)	SM 38:1	C43H87N2O6P	2	M+H	759.638	184.101	5.69	5.68	16617.3	17381.4	19105.3	5.69	5.68	5.68	0.58	0.52	0.74	6.49947	22284.8
160	SM	SM 16:1;2O/22:0 M+H Atlas (E)	SM 38:1	C43H87N2O6P	2	M+H	759.638	184.146	5.69	5.68	8163.6	9665.3	9541	5.69	5.68	5.68	0.36	0.5	0.59	5.87871	17701.3
160	SM	SM 16:1;2O/22:0 M+H Atlas (E)	SM 38:1	C43H87N2O6P	2	M+H	759.638	185.078	5.69	5.68	38904.9	39057.3	43328	5.69	5.68	5.68	0.95	0.93	0.98	7.45898	9123.3
160	SM	SM 16:1;2O/22:0 M+H Atlas (E)	SM 38:1	C43H87N2O6P	2	M+H	759.638	185.847	5.69	5.68	137.5	313.8	309	5.69	5.68	5.68	-0.03	0.38	0.8	106.418	311.233
160	SM	SM 16:1;2O/22:0 M+H Atlas (E)	SM 38:1	C43H87N2O6P	2	M+H	759.638	236.239	5.69	5.68	163.7	0	770	5.69	5.68	5.68	0.4	0	-0.12	32.3559	253.433
160	SM	SM 16:1;2O/22:0 M+H Atlas (E)	SM 38:1	C43H87N2O6P	2	M+H	759.638	427.721	5.69	5.68	18.6	0	0	5.69	5.68	5.68	0.45	0	0	141.421	6.2
160	SM	SM 16:1;2O/22:0 M+H Atlas (E)	SM 38:1	C43H87N2O6P	2	M+H	759.638	758.183	5.69	5.68	0	0	0	5.69	5.68	5.68	0	0	0	#DIV/0!	0
157	SM	SM 38:2 M+H SLING_MRM (E)	SM 38:2	C43H85N2O6P1	2	M+H	757.621	86.0947	5.18	5.17	1361.5	2960	1688.3	5.18	5.17	5.17	-0.18	0.31	-0.07	1.54462	1.05712e+06
157	SM	SM 38:2 M+H SLING_MRM (E)	SM 38:2	C43H85N2O6P1	2	M+H	757.621	183.23	5.18	5.17	64.9	61	0	5.18	5.17	5.17	-0.02	0.29	0	1.54462	1.05712e+06
157	SM	SM 38:2 M+H SLING_MRM (E)	SM 38:2	C43H85N2O6P1	2	M+H	757.621	184.073	5.18	5.17	1.05301e+06	1.0395e+06	1.07886e+06	5.18	5.17	5.17	0.51	0.54	0.53	0.808438	5683.77
157	SM	SM 38:2 M+H SLING_MRM (E)	SM 38:2	C43H85N2O6P1	2	M+H	757.621	184.086	5.18	5.17	1.05301e+06	1.0395e+06	1.07886e+06	5.18	5.17	5.17	0.51	0.54	0.53	34.4209	2003.27
157	SM	SM 38:2 M+H SLING_MRM (E)	SM 38:2	C43H85N2O6P1	2	M+H	757.621	184.107	5.18	5.17	5621.5	5698.8	5731	5.18	5.17	5.17	-0.22	-0.09	-0.12	50.8539	63.5333
157	SM	SM 38:2 M+H SLING_MRM (E)	SM 38:2	C43H85N2O6P1	2	M+H	757.621	187.988	5.18	5.17	26.9	105.5	58.2	5.18	5.17	5.17	-0.02	-0.35	0.47	70.8124	41.9667
157	SM	SM 38:2 M+H SLING_MRM (E)	SM 38:2	C43H85N2O6P1	2	M+H	757.621	351.612	5.18	5.17	0	0	0	5.18	5.17	5.17	0	0	0	141.421	2.9
157	SM	SM 38:2 M+H SLING_MRM (E)	SM 38:2	C43H85N2O6P1	2	M+H	757.621	462.754	5.18	5.17	5.5	0	0	5.18	5.17	5.17	-0.22	0	0	141.421	1.83333
157	SM	SM 38:2 M+H SLING_MRM (E)	SM 38:2	C43H85N2O6P1	2	M+H	757.621	725.798	5.18	5.17	0	8.7	0	5.18	5.17	5.17	0	-0.22	0	#DIV/0!	0
154	SM	SM 38:3 M+H SLING_MRM (E)	SM 38:3	C43H83N2O6P1	2	M+H	755.605	86.096	4.59	4.58	4794.2	7102.6	5495.5	4.58	4.58	4.58	-0.14	-0.16	0.05	7.64508	2.05741e+06
154	SM	SM 38:3 M+H SLING_MRM (E)	SM 38:3	C43H83N2O6P1	2	M+H	755.605	123.117	4.59	4.58	362.8	15.9	92.6	4.58	4.58	4.58	0.63	-0.23	-0.24	9.3565	125639
154	SM	SM 38:3 M+H SLING_MRM (E)	SM 38:3	C43H83N2O6P1	2	M+H	755.605	146.982	4.59	4.58	0	0	0	4.58	4.58	4.58	0	0	0	16.6674	5797.43
154	SM	SM 38:3 M+H SLING_MRM (E)	SM 38:3	C43H83N2O6P1	2	M+H	755.605	184.073	4.59	4.58	1835052	2173911	2.16327e+06	4.58	4.58	4.58	-0.15	-0.18	-0.22	21.5886	4888.3
154	SM	SM 38:3 M+H SLING_MRM (E)	SM 38:3	C43H83N2O6P1	2	M+H	755.605	184.106	4.59	4.58	3456.1	5967.9	5240.9	4.58	4.58	4.58	0.63	0.25	0.29	7.11183	458.233
154	SM	SM 38:3 M+H SLING_MRM (E)	SM 38:3	C43H83N2O6P1	2	M+H	755.605	185.08	4.59	4.58	111114	125898	139905	4.58	4.58	4.58	-0.14	-0.17	-0.23	94.7067	157.1
154	SM	SM 38:3 M+H SLING_MRM (E)	SM 38:3	C43H83N2O6P1	2	M+H	755.605	345.275	4.59	4.58	0	0	0	4.58	4.58	4.58	0	0	0	51.1376	121.5
154	SM	SM 38:3 M+H SLING_MRM (E)	SM 38:3	C43H83N2O6P1	2	M+H	755.605	359.298	4.59	4.58	112	50.6	201.9	4.58	4.58	4.58	0.12	-0.31	-0.14	#DIV/0!	0
154	SM	SM 38:3 M+H SLING_MRM (E)	SM 38:3	C43H83N2O6P1	2	M+H	755.605	696.458	4.59	4.58	436.4	504.3	434	4.58	4.58	4.58	0.6	0.21	-0.19	#DIV/0!	0
181	SM	SM 37:0;2O/2:0 M+H Atlas (E)	SM 39:0	C44H91N2O6P	2	M+H	775.667	88.1143	6.27	6.26	16794.3	11457.1	14855.3	6.27	6.26	6.26	-0.3	0	-0.09	17.7524	19455.8
181	SM	SM 37:0;2O/2:0 M+H Atlas (E)	SM 39:0	C44H91N2O6P	2	M+H	775.667	184.074	6.27	6.26	18032.2	16121.2	24214.1	6.27	6.26	6.26	-0.08	0.12	0.11	15.3518	14368.9
181	SM	SM 37:0;2O/2:0 M+H Atlas (E)	SM 39:0	C44H91N2O6P	2	M+H	775.667	184.107	6.27	6.26	480	411.5	650.2	6.27	6.26	6.26	-0.12	0.23	0.19	19.5279	513.9
181	SM	SM 37:0;2O/2:0 M+H Atlas (E)	SM 39:0	C44H91N2O6P	2	M+H	775.667	381.281	6.27	6.26	0	0	0	6.27	6.26	6.26	0	0	0	104.973	64.9333
181	SM	SM 37:0;2O/2:0 M+H Atlas (E)	SM 39:0	C44H91N2O6P	2	M+H	775.667	447.383	6.27	6.26	0	0	0	6.27	6.26	6.26	0	0	0	141.421	41.3667
181	SM	SM 37:0;2O/2:0 M+H Atlas (E)	SM 39:0	C44H91N2O6P	2	M+H	775.667	620.572	6.27	6.26	0	0	124.1	6.27	6.26	6.26	0	0	-0.29	94.6774	16.6
181	SM	SM 37:0;2O/2:0 M+H Atlas (E)	SM 39:0	C44H91N2O6P	2	M+H	775.667	620.588	6.27	6.26	0	0	34.8	6.27	6.26	6.26	0	0	-0.29	141.421	11.6
181	SM	SM 37:0;2O/2:0 M+H Atlas (E)	SM 39:0	C44H91N2O6P	2	M+H	775.667	741.667	6.27	6.26	0	35.7	159.1	6.27	6.26	6.26	0	-0.13	-0.29	#DIV/0!	0
181	SM	SM 37:0;2O/2:0 M+H Atlas (E)	SM 39:0	C44H91N2O6P	2	M+H	775.667	775.335	6.27	6.26	37.7	0	12.1	6.27	6.26	6.26	-0.11	0	0.15	#DIV/0!	0
178	SM	SM 37:1;2O/2:0 M+H Atlas (E)	SM 39:1	C44H89N2O6P	2	M+H	773.652	102.128	5.85	6.01	641930	550485	548589	6.01	6.02	6	-0.04	-0.15	-0.13	7.50627	580335
178	SM	SM 37:1;2O/2:0 M+H Atlas (E)	SM 39:1	C44H89N2O6P	2	M+H	773.652	125.001	5.85	6.01	0	0	0	6.01	6.02	6	0	0	0	3.71468	139662
178	SM	SM 37:1;2O/2:0 M+H Atlas (E)	SM 39:1	C44H89N2O6P	2	M+H	773.652	133.085	5.85	6.01	118	60.6	264.1	6.01	6.02	6	-0.11	-0.25	0.36	20.6387	3139.63
178	SM	SM 37:1;2O/2:0 M+H Atlas (E)	SM 39:1	C44H89N2O6P	2	M+H	773.652	184.074	5.85	6.01	142418	132396	144174	6.01	6.02	6	0.93	0.98	0.95	58.0543	147.567
178	SM	SM 37:1;2O/2:0 M+H Atlas (E)	SM 39:1	C44H89N2O6P	2	M+H	773.652	656.482	5.85	6.01	0	0	0	6.01	6.02	6	0	0	0	134.938	59.5
178	SM	SM 37:1;2O/2:0 M+H Atlas (E)	SM 39:1	C44H89N2O6P	2	M+H	773.652	696.58	5.85	6.01	0	57.3	0	6.01	6.02	6	0	0.39	0	141.421	19.1
178	SM	SM 37:1;2O/2:0 M+H Atlas (E)	SM 39:1	C44H89N2O6P	2	M+H	773.652	755.646	5.85	6.01	3789.3	2255.1	3374.5	6.01	6.02	6	0.8	0.75	0.46	141.421	3.3
178	SM	SM 37:1;2O/2:0 M+H Atlas (E)	SM 39:1	C44H89N2O6P	2	M+H	773.652	756.608	5.85	6.01	0	9.9	0	6.01	6.02	6	0	-0.18	0	#DIV/0!	0
178	SM	SM 37:1;2O/2:0 M+H Atlas (E)	SM 39:1	C44H89N2O6P	2	M+H	773.652	773.089	5.85	6.01	173	0	5.5	6.01	6.02	6	-0.14	0	0.15	#DIV/0!	0
175	SM	SM 37:2;2O/2:0 M+H Atlas (E)	SM 39:2	C44H87N2O6P	2	M+H	771.636	98.9838	5.39	5.49	97.9	668.1	0	5.51	5.49	5.49	0	-0.24	0	3.6368	168468
175	SM	SM 37:2;2O/2:0 M+H Atlas (E)	SM 39:2	C44H87N2O6P	2	M+H	771.636	102.128	5.39	5.49	7406.1	7324.2	9006.4	5.51	5.49	5.49	-0.39	-0.11	-0.33	8.26485	9052.3
175	SM	SM 37:2;2O/2:0 M+H Atlas (E)	SM 39:2	C44H87N2O6P	2	M+H	771.636	103.13	5.39	5.49	462.4	1317.2	747.5	5.51	5.49	5.49	0.3	0.01	-0.39	9.78756	7912.23
175	SM	SM 37:2;2O/2:0 M+H Atlas (E)	SM 39:2	C44H87N2O6P	2	M+H	771.636	105.105	5.39	5.49	5.6	0	327.3	5.51	5.49	5.49	-0.18	0	-0.28	7.68631	230.433
175	SM	SM 37:2;2O/2:0 M+H Atlas (E)	SM 39:2	C44H87N2O6P	2	M+H	771.636	184.073	5.39	5.49	175986	168440	160978	5.51	5.49	5.49	0	-0.11	0.13	42.1858	842.367
175	SM	SM 37:2;2O/2:0 M+H Atlas (E)	SM 39:2	C44H87N2O6P	2	M+H	771.636	184.085	5.39	5.49	9597	9565.5	7994.4	5.51	5.49	5.49	0.04	0.04	-0.04	115.376	255.333
175	SM	SM 37:2;2O/2:0 M+H Atlas (E)	SM 39:2	C44H87N2O6P	2	M+H	771.636	184.532	5.39	5.49	205.4	243.7	242.2	5.51	5.49	5.49	0.24	0.32	-0.16	137.868	110.967
175	SM	SM 37:2;2O/2:0 M+H Atlas (E)	SM 39:2	C44H87N2O6P	2	M+H	771.636	535.509	5.39	5.49	6.9	0	0	5.51	5.49	5.49	-0.2	0	0	141.421	2.3
175	SM	SM 37:2;2O/2:0 M+H Atlas (E)	SM 39:2	C44H87N2O6P	2	M+H	771.636	677.533	5.39	5.49	0	0	0	5.51	5.49	5.49	0	0	0	#DIV/0!	0
175	SM	SM 37:2;2O/2:0 M+H Atlas (E)	SM 39:2	C44H87N2O6P	2	M+H	771.636	754.445	5.39	5.49	0	0	0	5.51	5.49	5.49	0	0	0	#DIV/0!	0
201	SM	SM 38:0;2O/2:0 M+H Atlas (E)	SM 40:0	C45H93N2O6P	2	M+H	789.683	104.106	6.56	6.55	161.1	0	22.4	6.56	6.55	6.55	-0.14	0	0.4	19.1152	43909.9
201	SM	SM 38:0;2O/2:0 M+H Atlas (E)	SM 40:0	C45H93N2O6P	2	M+H	789.683	183.038	6.56	6.55	0	2.7	0	6.56	6.55	6.55	0	0.13	0	18.1955	1094.13
201	SM	SM 38:0;2O/2:0 M+H Atlas (E)	SM 40:0	C45H93N2O6P	2	M+H	789.683	184.074	6.56	6.55	47714.5	51745.2	32270.1	6.56	6.55	6.55	-0.13	0.18	0.38	64.6001	133.1
201	SM	SM 38:0;2O/2:0 M+H Atlas (E)	SM 40:0	C45H93N2O6P	2	M+H	789.683	184.107	6.56	6.55	1185.6	1279	817.8	6.56	6.55	6.55	-0.14	0.19	0.05	76.9099	80.5667
201	SM	SM 38:0;2O/2:0 M+H Atlas (E)	SM 40:0	C45H93N2O6P	2	M+H	789.683	184.264	6.56	6.55	239.1	131.7	28.5	6.56	6.55	6.55	-0.29	-0.02	-0.3	37.7802	77.8667
201	SM	SM 38:0;2O/2:0 M+H Atlas (E)	SM 40:0	C45H93N2O6P	2	M+H	789.683	184.569	6.56	6.55	109.6	38.7	85.3	6.56	6.55	6.55	-0.27	0.21	0.16	116.49	61.1667
201	SM	SM 38:0;2O/2:0 M+H Atlas (E)	SM 40:0	C45H93N2O6P	2	M+H	789.683	259.023	6.56	6.55	0	0	0	6.56	6.55	6.55	0	0	0	141.421	0.9
201	SM	SM 38:0;2O/2:0 M+H Atlas (E)	SM 40:0	C45H93N2O6P	2	M+H	789.683	771.665	6.56	6.55	150.7	91	0	6.56	6.55	6.55	-0.09	0.13	0	#DIV/0!	0
198	SM	SM 40:1 M+H SLING_MRM, SM 40:1 d18:1/22:0 M+H SLING_MRM (E)	SM 40:1		2	M+H	787.67	59.0603	6.1	6.31	10205.3	13203.3	11967	6.31	6.31	6.31	-0.51	-0.5	-0.33	2.16644	1.14233e+06
198	SM	SM 40:1 M+H SLING_MRM, SM 40:1 d18:1/22:0 M+H SLING_MRM (E)	SM 40:1		2	M+H	787.67	184.072	6.1	6.31	1.17456e+06	1.13802e+06	1.1144e+06	6.31	6.31	6.31	0.97	0.98	0.99	10.4324	11791.9
198	SM	SM 40:1 M+H SLING_MRM, SM 40:1 d18:1/22:0 M+H SLING_MRM (E)	SM 40:1		2	M+H	787.67	184.331	6.1	6.31	1349.2	1337.7	1251.9	6.31	6.31	6.31	0.91	0.98	0.82	3.30647	1312.93
198	SM	SM 40:1 M+H SLING_MRM, SM 40:1 d18:1/22:0 M+H SLING_MRM (E)	SM 40:1		2	M+H	787.67	184.469	6.1	6.31	1055.8	978.6	1020.6	6.31	6.31	6.31	0.96	0.69	0.84	3.09894	1018.33
198	SM	SM 40:1 M+H SLING_MRM, SM 40:1 d18:1/22:0 M+H SLING_MRM (E)	SM 40:1		2	M+H	787.67	184.983	6.1	6.31	323.9	582	696.2	6.31	6.31	6.31	0.76	0.77	0.86	29.161	534.033
198	SM	SM 40:1 M+H SLING_MRM, SM 40:1 d18:1/22:0 M+H SLING_MRM (E)	SM 40:1		2	M+H	787.67	275.158	6.1	6.31	0	0	0	6.31	6.31	6.31	0	0	0	#DIV/0!	0
198	SM	SM 40:1 M+H SLING_MRM, SM 40:1 d18:1/22:0 M+H SLING_MRM (E)	SM 40:1		2	M+H	787.67	363.158	6.1	6.31	0	0	0	6.31	6.31	6.31	0	0	0	#DIV/0!	0
198	SM	SM 40:1 M+H SLING_MRM, SM 40:1 d18:1/22:0 M+H SLING_MRM (E)	SM 40:1		2	M+H	787.67	474.587	6.1	6.31	0	0	0	6.31	6.31	6.31	0	0	0	#DIV/0!	0
198	SM	SM 40:1 M+H SLING_MRM, SM 40:1 d18:1/22:0 M+H SLING_MRM (E)	SM 40:1		2	M+H	787.67	764.141	6.1	6.31	0	0	0	6.31	6.31	6.31	0	0	0	#DIV/0!	0
196	SM	SM 37:2;2O/3:0 M+H Atlas (E)	SM 40:2	C45H89N2O6P	2	M+H	785.654	86.0966	5.83	5.82	1432.5	2141.6	2313.6	5.82	5.82	5.82	0.22	0.14	0.24	2.12248	1.49634e+06
196	SM	SM 37:2;2O/3:0 M+H Atlas (E)	SM 40:2	C45H89N2O6P	2	M+H	785.654	124.999	5.83	5.82	838.2	160.3	927.1	5.82	5.82	5.82	0.22	0.12	0.15	1.83536	77231.7
196	SM	SM 37:2;2O/3:0 M+H Atlas (E)	SM 40:2	C45H89N2O6P	2	M+H	785.654	184.073	5.83	5.82	1.54104e+06	1470179	1.4778e+06	5.82	5.82	5.82	0.61	0.66	0.68	12.2552	11323
196	SM	SM 37:2;2O/3:0 M+H Atlas (E)	SM 40:2	C45H89N2O6P	2	M+H	785.654	184.095	5.83	5.82	17143.4	5092	39209.7	5.82	5.82	5.82	0.19	-0.15	0.54	27.8332	6057.47
196	SM	SM 37:2;2O/3:0 M+H Atlas (E)	SM 40:2	C45H89N2O6P	2	M+H	785.654	184.131	5.83	5.82	740.2	862.4	708.2	5.82	5.82	5.82	-0.36	-0.44	-0.34	19.4304	1962.57
196	SM	SM 37:2;2O/3:0 M+H Atlas (E)	SM 40:2	C45H89N2O6P	2	M+H	785.654	184.144	5.83	5.82	4448.7	5337.8	8385.9	5.82	5.82	5.82	-0.17	-0.03	0.41	8.62624	770.267
196	SM	SM 37:2;2O/3:0 M+H Atlas (E)	SM 40:2	C45H89N2O6P	2	M+H	785.654	185.074	5.83	5.82	76157	76303.5	79234.5	5.82	5.82	5.82	0.7	0.68	0.62	68.9743	20481.7
196	SM	SM 37:2;2O/3:0 M+H Atlas (E)	SM 40:2	C45H89N2O6P	2	M+H	785.654	767.638	5.83	5.82	10759.1	9977.1	13232.8	5.82	5.82	5.82	0.86	0.96	0.89	53.3518	641.867
194	SM	SM 40:3 M+H SLING_MRM (E)	SM 40:3	C45H87N2O6P1	2	M+H	783.637	86.0955	5.21	5.2	7420.4	6037	8370.6	5.21	5.2	5.2	-0.23	-0.09	0.13	1.83459	2.64522e+06
194	SM	SM 40:3 M+H SLING_MRM (E)	SM 40:3	C45H87N2O6P1	2	M+H	783.637	184.074	5.21	5.2	2.71351e+06	2.6051e+06	2.61706e+06	5.21	5.2	5.2	-0.17	-0.17	-0.17	3.01494	164232
194	SM	SM 40:3 M+H SLING_MRM (E)	SM 40:3	C45H87N2O6P1	2	M+H	783.637	184.085	5.21	5.2	476341	20463.4	17944.7	5.21	5.2	5.2	-0.08	0.69	0.19	13.1686	7276
194	SM	SM 40:3 M+H SLING_MRM (E)	SM 40:3	C45H87N2O6P1	2	M+H	783.637	185.076	5.21	5.2	171206	160194	161298	5.21	5.2	5.2	-0.23	-0.21	-0.17	12.5556	6193.33
194	SM	SM 40:3 M+H SLING_MRM (E)	SM 40:3	C45H87N2O6P1	2	M+H	783.637	600.505	5.21	5.2	659.9	72.9	607.8	5.21	5.2	5.2	-0.27	-0.26	0.27	125.595	171583
194	SM	SM 40:3 M+H SLING_MRM (E)	SM 40:3	C45H87N2O6P1	2	M+H	783.637	692.643	5.21	5.2	0	0	0	5.21	5.2	5.2	0	0	0	34.4573	2655.7
194	SM	SM 40:3 M+H SLING_MRM (E)	SM 40:3	C45H87N2O6P1	2	M+H	783.637	723.498	5.21	5.2	6702.7	5094.6	6782.7	5.21	5.2	5.2	-0.08	-0.05	0.01	59.3663	446.867
194	SM	SM 40:3 M+H SLING_MRM (E)	SM 40:3	C45H87N2O6P1	2	M+H	783.637	724.494	5.21	5.2	2986.1	3574.1	1406.9	5.21	5.2	5.2	0.26	-0.01	-0.46	#DIV/0!	0
189	SM	SM 27:3;2O/13:1 M+H Atlas (E)	SM 40:4	C45H85N2O6P	2	M+H	781.62	88.1122	4.75	4.75	3188.2	5518.8	4708	4.76	4.74	4.75	-0.2	0.52	-0.27	1.29357	5.5104e+06
189	SM	SM 27:3;2O/13:1 M+H Atlas (E)	SM 40:4	C45H85N2O6P	2	M+H	781.62	104.105	4.75	4.75	25592.8	22062.7	24066.9	4.76	4.74	4.75	-0.41	-0.15	-0.27	2.45541	34335.5
189	SM	SM 27:3;2O/13:1 M+H Atlas (E)	SM 40:4	C45H85N2O6P	2	M+H	781.62	184.073	4.75	4.75	5.43007e+06	5.60331e+06	5.49783e+06	4.76	4.74	4.75	-0.41	-0.11	-0.18	6.04648	23907.5
189	SM	SM 27:3;2O/13:1 M+H Atlas (E)	SM 40:4	C45H85N2O6P	2	M+H	781.62	598.489	4.75	4.75	496.4	1175.1	1172.2	4.76	4.74	4.75	0.48	0.4	0.63	21.6033	4471.67
189	SM	SM 27:3;2O/13:1 M+H Atlas (E)	SM 40:4	C45H85N2O6P	2	M+H	781.62	722.474	4.75	4.75	2996.3	2594.7	4290.6	4.76	4.74	4.75	0.7	0.51	0.81	21.9686	3293.87
189	SM	SM 27:3;2O/13:1 M+H Atlas (E)	SM 40:4	C45H85N2O6P	2	M+H	781.62	722.492	4.75	4.75	2996.3	2397.9	4290.6	4.76	4.74	4.75	0.7	0.44	0.81	24.4685	3228.27
189	SM	SM 27:3;2O/13:1 M+H Atlas (E)	SM 40:4	C45H85N2O6P	2	M+H	781.62	723.49	4.75	4.75	1202.8	105.1	973.9	4.76	4.74	4.75	0.44	0.06	0.38	33.6809	947.9
189	SM	SM 27:3;2O/13:1 M+H Atlas (E)	SM 40:4	C45H85N2O6P	2	M+H	781.62	780.555	4.75	4.75	34338.1	35366.7	33301.6	4.76	4.74	4.75	0.77	0.79	0.89	62.166	760.6
185	SM	SM 24:3;2O/16:2 M+H Atlas (E)	SM 40:5	C45H83N2O6P	2	M+H	779.605	179.106	4.53	4.49	0	117.6	32.1	4.47	4.53	4.49	0	-0.18	0	37.2679	5.07295e+06
185	SM	SM 24:3;2O/16:2 M+H Atlas (E)	SM 40:5	C45H83N2O6P	2	M+H	779.605	184.073	4.53	4.49	6.48917e+06	2.40086e+06	6328823	4.47	4.53	4.49	-0.12	-0.49	-0.16	37.2679	5.07295e+06
185	SM	SM 24:3;2O/16:2 M+H Atlas (E)	SM 40:5	C45H83N2O6P	2	M+H	779.605	184.087	4.53	4.49	6.48917e+06	2.40086e+06	6328823	4.47	4.53	4.49	-0.12	-0.49	-0.16	73.1441	208.6
185	SM	SM 24:3;2O/16:2 M+H Atlas (E)	SM 40:5	C45H83N2O6P	2	M+H	779.605	387.284	4.53	4.49	0	265.1	360.7	4.47	4.53	4.49	0	-0.2	0.48	141.421	68.4
185	SM	SM 24:3;2O/16:2 M+H Atlas (E)	SM 40:5	C45H83N2O6P	2	M+H	779.605	503.48	4.53	4.49	80.6	0	0	4.47	4.53	4.49	-0.03	0	0	134.454	55.3333
185	SM	SM 24:3;2O/16:2 M+H Atlas (E)	SM 40:5	C45H83N2O6P	2	M+H	779.605	518.496	4.53	4.49	0	0	0	4.47	4.53	4.49	0	0	0	99.4638	49.9
185	SM	SM 24:3;2O/16:2 M+H Atlas (E)	SM 40:5	C45H83N2O6P	2	M+H	779.605	518.51	4.53	4.49	3.7	0	0	4.47	4.53	4.49	-0.04	0	0	141.421	26.8667
185	SM	SM 24:3;2O/16:2 M+H Atlas (E)	SM 40:5	C45H83N2O6P	2	M+H	779.605	761.548	4.53	4.49	160.5	0	5.5	4.47	4.53	4.49	-0.03	0	0.13	141.421	1.23333
185	SM	SM 24:3;2O/16:2 M+H Atlas (E)	SM 40:5	C45H83N2O6P	2	M+H	779.605	761.594	4.53	4.49	205.2	0	0	4.47	4.53	4.49	-0.02	0	0	#DIV/0!	0
224	SM	SM 37:1;2O/4:0 M+H Atlas (E)	SM 41:1	C46H93N2O6P	2	M+H	801.685	86.0945	6.63	6.62	1717.1	1014.9	543.6	6.64	6.62	6.62	0.52	-0.15	0.49	2.1713	419324
224	SM	SM 37:1;2O/4:0 M+H Atlas (E)	SM 41:1	C46H93N2O6P	2	M+H	801.685	125	6.63	6.62	231.8	1097	885.3	6.64	6.62	6.62	0.46	0.6	0.08	7.14479	14092.9
224	SM	SM 37:1;2O/4:0 M+H Atlas (E)	SM 41:1	C46H93N2O6P	2	M+H	801.685	184.074	6.63	6.62	432142	413971	411858	6.64	6.62	6.62	0.95	0.96	0.92	22.8214	8708.3
224	SM	SM 37:1;2O/4:0 M+H Atlas (E)	SM 41:1	C46H93N2O6P	2	M+H	801.685	184.095	6.63	6.62	15500.3	13576.6	13201.7	6.64	6.62	6.62	0.96	0.98	0.92	5.21539	8422.57
224	SM	SM 37:1;2O/4:0 M+H Atlas (E)	SM 41:1	C46H93N2O6P	2	M+H	801.685	184.105	6.63	6.62	9346.1	10759.9	6018.9	6.64	6.62	6.62	0.75	0.95	0.08	10.2602	4988.93
224	SM	SM 37:1;2O/4:0 M+H Atlas (E)	SM 41:1	C46H93N2O6P	2	M+H	801.685	184.144	6.63	6.62	9042.6	8145.8	8079.3	6.64	6.62	6.62	0.93	0.94	0.94	13.1161	3451.6
224	SM	SM 37:1;2O/4:0 M+H Atlas (E)	SM 41:1	C46H93N2O6P	2	M+H	801.685	724.597	6.63	6.62	115.9	723.1	136.3	6.64	6.62	6.62	0.4	0.75	0.47	44.1593	1091.87
224	SM	SM 37:1;2O/4:0 M+H Atlas (E)	SM 41:1	C46H93N2O6P	2	M+H	801.685	783.672	6.63	6.62	5690.9	4791.1	4484.8	6.64	6.62	6.62	0.88	0.74	0.94	49.8957	738.033
224	SM	SM 37:1;2O/4:0 M+H Atlas (E)	SM 41:1	C46H93N2O6P	2	M+H	801.685	783.683	6.63	6.62	2895.3	3455.3	4004.2	6.64	6.62	6.62	0.54	0.28	0.89	86.6046	325.1
220	SM	SM 41:2 M+H SLING_MRM (E)	SM 41:2	C46H91N2O6P1	2	M+H	799.668	88.112	6.11	6.11	30366.5	15647.5	33946.4	6.11	6.13	6.1	0.18	-0.21	0.04	29.7088	26653.5
220	SM	SM 41:2 M+H SLING_MRM (E)	SM 41:2	C46H91N2O6P1	2	M+H	799.668	104.108	6.11	6.11	13117.4	2323.4	14977	6.11	6.13	6.1	0.1	-0.02	-0.16	58.6081	1.97679e+06
220	SM	SM 41:2 M+H SLING_MRM (E)	SM 41:2	C46H91N2O6P1	2	M+H	799.668	139.121	6.11	6.11	4099.2	404.2	4096.8	6.11	6.13	6.1	-0.03	-0.19	0.11	46.6072	16219.5
220	SM	SM 41:2 M+H SLING_MRM (E)	SM 41:2	C46H91N2O6P1	2	M+H	799.668	184.073	6.11	6.11	2.80855e+06	338404	2.78341e+06	6.11	6.13	6.1	-0.32	0.71	-0.32	55.0193	10139.3
220	SM	SM 41:2 M+H SLING_MRM (E)	SM 41:2	C46H91N2O6P1	2	M+H	799.668	184.105	6.11	6.11	24776.9	6391.4	17490.1	6.11	6.13	6.1	-0.02	0.73	0.21	37.6429	3845.07
220	SM	SM 41:2 M+H SLING_MRM (E)	SM 41:2	C46H91N2O6P1	2	M+H	799.668	184.132	6.11	6.11	4698.4	1807.1	5029.7	6.11	6.13	6.1	0.45	0.66	0.4	60.7407	2866.73
220	SM	SM 41:2 M+H SLING_MRM (E)	SM 41:2	C46H91N2O6P1	2	M+H	799.668	184.661	6.11	6.11	2311.2	241.1	2918.7	6.11	6.13	6.1	-0.18	0.4	-0.21	62.8512	1823.67
220	SM	SM 41:2 M+H SLING_MRM (E)	SM 41:2	C46H91N2O6P1	2	M+H	799.668	193.484	6.11	6.11	31	6.8	43.1	6.11	6.13	6.1	0.3	-0.15	0.13	45.0777	403.467
220	SM	SM 41:2 M+H SLING_MRM (E)	SM 41:2	C46H91N2O6P1	2	M+H	799.668	309.168	6.11	6.11	565.7	149.5	495.2	6.11	6.13	6.1	0.12	-0.24	-0.03	55.963	26.9667
217	SM	SM 41:3 M+H SLING_MRM (E)	SM 41:3	C46H89N2O6P1	2	M+H	797.651	135.263	5.51	5.51	0	0	0	5.51	5.51	5.51	0	0	0	12.621	266592
217	SM	SM 41:3 M+H SLING_MRM (E)	SM 41:3	C46H89N2O6P1	2	M+H	797.651	139.015	5.51	5.51	0	0	0	5.51	5.51	5.51	0	0	0	13.9148	261825
217	SM	SM 41:3 M+H SLING_MRM (E)	SM 41:3	C46H89N2O6P1	2	M+H	797.651	184.073	5.51	5.51	313345	250879	235552	5.51	5.51	5.51	-0.32	-0.17	-0.29	2.82188	6161.83
217	SM	SM 41:3 M+H SLING_MRM (E)	SM 41:3	C46H89N2O6P1	2	M+H	797.651	184.085	5.51	5.51	313345	236579	235552	5.51	5.51	5.51	-0.32	-0.16	-0.29	4.66586	4676.63
217	SM	SM 41:3 M+H SLING_MRM (E)	SM 41:3	C46H89N2O6P1	2	M+H	797.651	184.097	5.51	5.51	6200.2	5932.3	6353	5.51	5.51	5.51	-0.23	-0.15	-0.34	8.24754	2208.97
217	SM	SM 41:3 M+H SLING_MRM (E)	SM 41:3	C46H89N2O6P1	2	M+H	797.651	184.131	5.51	5.51	2137.4	2030.4	2459.1	5.51	5.51	5.51	-0.13	-0.27	-0.31	61.8005	249.7
217	SM	SM 41:3 M+H SLING_MRM (E)	SM 41:3	C46H89N2O6P1	2	M+H	797.651	184.144	5.51	5.51	4972.6	4453	4604.3	5.51	5.51	5.51	-0.19	-0.24	-0.33	74.9314	155.533
217	SM	SM 41:3 M+H SLING_MRM (E)	SM 41:3	C46H89N2O6P1	2	M+H	797.651	738.523	5.51	5.51	169.8	6.2	290.6	5.51	5.51	5.51	0	-0.33	-0.09	#DIV/0!	0
217	SM	SM 41:3 M+H SLING_MRM (E)	SM 41:3	C46H89N2O6P1	2	M+H	797.651	779.693	5.51	5.51	58.3	254.6	436.2	5.51	5.51	5.51	-0.03	0.19	0.31	#DIV/0!	0
248	SM	SM d18:1:24:0 (Targeted) M+H (E) (E)	SM 42:1		2	M+H	815.701	125.001	6.65	6.92	304.8	139.5	188.5	6.93	6.91	6.92	0.55	0.48	0.59	2.64224	616304
248	SM	SM d18:1:24:0 (Targeted) M+H (E) (E)	SM 42:1		2	M+H	815.701	184.073	6.65	6.92	638296	599391	611224	6.93	6.91	6.92	0.98	0.97	0.98	3.20342	610895
248	SM	SM d18:1:24:0 (Targeted) M+H (E) (E)	SM 42:1		2	M+H	815.701	184.083	6.65	6.92	638296	593832	600555	6.93	6.91	6.92	0.98	0.97	0.98	6.99132	33499.9
248	SM	SM d18:1:24:0 (Targeted) M+H (E) (E)	SM 42:1		2	M+H	815.701	184.095	6.65	6.92	17428.3	11382.7	16973	6.93	6.91	6.92	0.67	0.37	0.67	18.0122	15261.3
248	SM	SM d18:1:24:0 (Targeted) M+H (E) (E)	SM 42:1		2	M+H	815.701	185.078	6.65	6.92	36664.4	31070.6	32764.7	6.93	6.91	6.92	0.98	0.94	0.98	32.8648	210.933
248	SM	SM d18:1:24:0 (Targeted) M+H (E) (E)	SM 42:1		2	M+H	815.701	286.375	6.65	6.92	59.6	0	0	6.93	6.91	6.92	0.19	0	0	141.421	28.4
248	SM	SM d18:1:24:0 (Targeted) M+H (E) (E)	SM 42:1		2	M+H	815.701	327.202	6.65	6.92	0	0	0	6.93	6.91	6.92	0	0	0	141.421	19.8667
248	SM	SM d18:1:24:0 (Targeted) M+H (E) (E)	SM 42:1		2	M+H	815.701	327.216	6.65	6.92	19	0	0	6.93	6.91	6.92	0.57	0	0	141.421	6.33333
248	SM	SM d18:1:24:0 (Targeted) M+H (E) (E)	SM 42:1		2	M+H	815.701	767.689	6.65	6.92	0	85.2	0	6.93	6.91	6.92	0	-0.18	0	#DIV/0!	0
248	SM	SM d18:1:24:0 (Targeted) M+H (E) (E)	SM 42:1		2	M+H	815.701	803.075	6.65	6.92	0	0	0	6.93	6.91	6.92	0	0	0	#DIV/0!	0
245	SM	SM 24:2;2O/18:0 M+H Atlas (E)	SM 42:2	C47H93N2O6P	2	M+H	813.686	88.113	6.16	6.3	11153.4	14019.4	14647	6.31	6.29	6.3	-0.51	-0.57	-0.61	0.658269	1.44729e+06
245	SM	SM 24:2;2O/18:0 M+H Atlas (E)	SM 42:2	C47H93N2O6P	2	M+H	813.686	129	6.16	6.3	0	0	0	6.31	6.29	6.3	0	0	0	3.0818	1.26567e+06
245	SM	SM 24:2;2O/18:0 M+H Atlas (E)	SM 42:2	C47H93N2O6P	2	M+H	813.686	183.966	6.16	6.3	90.5	146.3	118.6	6.31	6.29	6.3	0.53	0	0.29	11.457	13273.3
245	SM	SM 24:2;2O/18:0 M+H Atlas (E)	SM 42:2	C47H93N2O6P	2	M+H	813.686	184.073	6.16	6.3	1460519	1.43846e+06	1.44289e+06	6.31	6.29	6.3	0.97	0.98	0.98	19.2294	118.467
245	SM	SM 24:2;2O/18:0 M+H Atlas (E)	SM 42:2	C47H93N2O6P	2	M+H	813.686	184.084	6.16	6.3	1.24071e+06	1.32075e+06	1.23555e+06	6.31	6.29	6.3	0.96	0.97	0.98	#DIV/0!	0
245	SM	SM 24:2;2O/18:0 M+H Atlas (E)	SM 42:2	C47H93N2O6P	2	M+H	813.686	342.125	6.16	6.3	0	0	0	6.31	6.29	6.3	0	0	0	#DIV/0!	0
245	SM	SM 24:2;2O/18:0 M+H Atlas (E)	SM 42:2	C47H93N2O6P	2	M+H	813.686	345.756	6.16	6.3	0	0	0	6.31	6.29	6.3	0	0	0	#DIV/0!	0
245	SM	SM 24:2;2O/18:0 M+H Atlas (E)	SM 42:2	C47H93N2O6P	2	M+H	813.686	346.34	6.16	6.3	0	0	0	6.31	6.29	6.3	0	0	0	#DIV/0!	0
245	SM	SM 24:2;2O/18:0 M+H Atlas (E)	SM 42:2	C47H93N2O6P	2	M+H	813.686	533.885	6.16	6.3	0	0	0	6.31	6.29	6.3	0	0	0	#DIV/0!	0
245	SM	SM 24:2;2O/18:0 M+H Atlas (E)	SM 42:2	C47H93N2O6P	2	M+H	813.686	539.422	6.16	6.3	0	0	0	6.31	6.29	6.3	0	0	0	#DIV/0!	0
242	SM	SM 37:3;2O/5:0 M+H Atlas (E)	SM 42:3	C47H91N2O6P	2	M+H	811.67	86.0976	5.83	5.82	2155	1217.5	2414.1	5.82	5.82	5.8	0.12	-0.35	0.12	0.532397	1.02014e+06
242	SM	SM 37:3;2O/5:0 M+H Atlas (E)	SM 42:3	C47H91N2O6P	2	M+H	811.67	104.108	5.83	5.82	4996.4	4663.1	5881.4	5.82	5.82	5.8	0.86	0.8	0.82	3.06451	55570.4
242	SM	SM 37:3;2O/5:0 M+H Atlas (E)	SM 42:3	C47H91N2O6P	2	M+H	811.67	125.001	5.83	5.82	855.5	329.8	54.2	5.82	5.82	5.8	0.68	-0.14	-0.23	17.3945	12711.1
242	SM	SM 37:3;2O/5:0 M+H Atlas (E)	SM 42:3	C47H91N2O6P	2	M+H	811.67	184.075	5.83	5.82	1.02394e+06	1.01246e+06	1.02402e+06	5.82	5.82	5.8	0.98	0.97	0.95	9.92388	5180.3
242	SM	SM 37:3;2O/5:0 M+H Atlas (E)	SM 42:3	C47H91N2O6P	2	M+H	811.67	185.077	5.83	5.82	56653.2	56892	53166	5.82	5.82	5.8	0.91	0.94	0.94	26.6485	1928.87
242	SM	SM 37:3;2O/5:0 M+H Atlas (E)	SM 42:3	C47H91N2O6P	2	M+H	811.67	627.532	5.83	5.82	1275.2	291.2	187.5	5.82	5.82	5.8	-0.2	-0.33	0.55	15.7798	1528.97
242	SM	SM 37:3;2O/5:0 M+H Atlas (E)	SM 42:3	C47H91N2O6P	2	M+H	811.67	734.583	5.83	5.82	875.5	780.3	233	5.82	5.82	5.8	0.69	0.91	0.35	21.6928	230.867
242	SM	SM 37:3;2O/5:0 M+H Atlas (E)	SM 42:3	C47H91N2O6P	2	M+H	811.67	752.521	5.83	5.82	1188	1688.4	1710.5	5.82	5.82	5.8	-0.27	-0.18	-0.19	44.9681	629.6
242	SM	SM 37:3;2O/5:0 M+H Atlas (E)	SM 42:3	C47H91N2O6P	2	M+H	811.67	793.663	5.83	5.82	12308.9	15597.6	10226.7	5.82	5.82	5.8	0.92	0.93	0.82	83.8365	584.633
242	SM	SM 37:3;2O/5:0 M+H Atlas (E)	SM 42:3	C47H91N2O6P	2	M+H	811.67	811.169	5.83	5.82	299.6	181.7	211.3	5.82	5.82	5.8	0.32	0.3	-0.38	80.4514	413.167
238	SM	SM 29:3;2O/13:1 M+H Atlas (E)	SM 42:4	C47H89N2O6P	2	M+H	809.653	60.0808	5.35	5.33	458.5	228.8	386.5	5.34	5.33	5.33	-0.26	-0.13	0.12	1.56675	2.2082e+06
238	SM	SM 29:3;2O/13:1 M+H Atlas (E)	SM 42:4	C47H89N2O6P	2	M+H	809.653	86.0955	5.35	5.33	5176.6	3948.9	3895.1	5.34	5.33	5.33	-0.18	-0.13	-0.08	3.32484	119474
238	SM	SM 29:3;2O/13:1 M+H Atlas (E)	SM 42:4	C47H89N2O6P	2	M+H	809.653	104.107	5.35	5.33	8175.2	8811.3	9028.6	5.34	5.33	5.33	-0.15	-0.06	-0.18	19.8384	9502.03
238	SM	SM 29:3;2O/13:1 M+H Atlas (E)	SM 42:4	C47H89N2O6P	2	M+H	809.653	124.999	5.35	5.33	1074.2	1557.2	1200.1	5.34	5.33	5.33	-0.24	-0.35	-0.24	4.1758	8671.7
238	SM	SM 29:3;2O/13:1 M+H Atlas (E)	SM 42:4	C47H89N2O6P	2	M+H	809.653	184.074	5.35	5.33	2256765	2.17879e+06	2.18903e+06	5.34	5.33	5.33	-0.27	-0.25	-0.26	6.18919	5483.83
238	SM	SM 29:3;2O/13:1 M+H Atlas (E)	SM 42:4	C47H89N2O6P	2	M+H	809.653	184.144	5.35	5.33	8563.5	7810.4	12132.2	5.34	5.33	5.33	0.37	0.38	0.04	13.636	4340.2
238	SM	SM 29:3;2O/13:1 M+H Atlas (E)	SM 42:4	C47H89N2O6P	2	M+H	809.653	185.078	5.35	5.33	124635	114971	118816	5.34	5.33	5.33	-0.26	-0.23	-0.29	6.28517	4158.47
238	SM	SM 29:3;2O/13:1 M+H Atlas (E)	SM 42:4	C47H89N2O6P	2	M+H	809.653	524.361	5.35	5.33	4455.9	4199.8	3819.7	5.34	5.33	5.33	-0.3	-0.21	-0.01	16.0179	1277.17
238	SM	SM 29:3;2O/13:1 M+H Atlas (E)	SM 42:4	C47H89N2O6P	2	M+H	809.653	524.375	5.35	5.33	5713.1	5004	5734.4	5.34	5.33	5.33	-0.29	-0.27	-0.1	26.7998	357.933
274	SM	SM 43:1 M+H SLING_MRM (E)	SM 43:1	C48H97N2O6P1	2	M+H	829.715	156.151	7.16	7.15	0	0	0	7.16	7.15	7.15	0	0	0	5.55335	31911.1
274	SM	SM 43:1 M+H SLING_MRM (E)	SM 43:1	C48H97N2O6P1	2	M+H	829.715	184.073	7.16	7.15	30773.4	34413.8	30546	7.16	7.15	7.15	0.71	0.63	0.71	14.5556	946.133
274	SM	SM 43:1 M+H SLING_MRM (E)	SM 43:1	C48H97N2O6P1	2	M+H	829.715	184.099	7.16	7.15	868.8	1139.6	830	7.16	7.15	7.15	0.72	0.67	0.54	3.98539	342.1
274	SM	SM 43:1 M+H SLING_MRM (E)	SM 43:1	C48H97N2O6P1	2	M+H	829.715	184.129	7.16	7.15	337.2	360.7	328.4	7.16	7.15	7.15	0.59	0.47	0.53	49.1255	53.9
274	SM	SM 43:1 M+H SLING_MRM (E)	SM 43:1	C48H97N2O6P1	2	M+H	829.715	184.255	7.16	7.15	29.5	41.5	90.7	7.16	7.15	7.15	0.12	0.14	0.5	109.715	18.8333
274	SM	SM 43:1 M+H SLING_MRM (E)	SM 43:1	C48H97N2O6P1	2	M+H	829.715	184.543	7.16	7.15	8.9	47.6	0	7.16	7.15	7.15	-0.14	0.21	0	#DIV/0!	0
274	SM	SM 43:1 M+H SLING_MRM (E)	SM 43:1	C48H97N2O6P1	2	M+H	829.715	627.422	7.16	7.15	0	0	0	7.16	7.15	7.15	0	0	0	#DIV/0!	0
274	SM	SM 43:1 M+H SLING_MRM (E)	SM 43:1	C48H97N2O6P1	2	M+H	829.715	627.439	7.16	7.15	0	0	0	7.16	7.15	7.15	0	0	0	#DIV/0!	0
274	SM	SM 43:1 M+H SLING_MRM (E)	SM 43:1	C48H97N2O6P1	2	M+H	829.715	702.382	7.16	7.15	0	0	0	7.16	7.15	7.15	0	0	0	#DIV/0!	0
271	SM	SM 37:2;2O/6:0 M+H Atlas (E)	SM 43:2	C48H95N2O6P	2	M+H	827.699	59.0609	6.53	6.51	5133.9	12853.6	10943.8	6.49	6.51	6.51	0.47	0.09	0.02	24.6398	64419.8
271	SM	SM 37:2;2O/6:0 M+H Atlas (E)	SM 43:2	C48H95N2O6P	2	M+H	827.699	60.1263	6.53	6.51	10	0	19.8	6.49	6.51	6.51	-0.13	0	0.17	21.3276	1806.97
271	SM	SM 37:2;2O/6:0 M+H Atlas (E)	SM 43:2	C48H95N2O6P	2	M+H	827.699	66.2492	6.53	6.51	0	0	0	6.49	6.51	6.51	0	0	0	23.0512	1245.93
271	SM	SM 37:2;2O/6:0 M+H Atlas (E)	SM 43:2	C48H95N2O6P	2	M+H	827.699	184.073	6.53	6.51	42817	80504.5	69937.9	6.49	6.51	6.51	0.87	0.58	0.47	18.6792	931.133
271	SM	SM 37:2;2O/6:0 M+H Atlas (E)	SM 43:2	C48H95N2O6P	2	M+H	827.699	184.106	6.53	6.51	1280.8	2193.1	1947	6.49	6.51	6.51	0.81	0.5	0.13	34.0415	9643.77
271	SM	SM 37:2;2O/6:0 M+H Atlas (E)	SM 43:2	C48H95N2O6P	2	M+H	827.699	647.609	6.53	6.51	0	0	0	6.49	6.51	6.51	0	0	0	81.377	9.93333
271	SM	SM 37:2;2O/6:0 M+H Atlas (E)	SM 43:2	C48H95N2O6P	2	M+H	827.699	730.448	6.53	6.51	0	0	0	6.49	6.51	6.51	0	0	0	#DIV/0!	0
271	SM	SM 37:2;2O/6:0 M+H Atlas (E)	SM 43:2	C48H95N2O6P	2	M+H	827.699	809.694	6.53	6.51	1245.7	1597.8	894.3	6.49	6.51	6.51	0.68	0.46	0.35	#DIV/0!	0
271	SM	SM 37:2;2O/6:0 M+H Atlas (E)	SM 43:2	C48H95N2O6P	2	M+H	827.699	810.698	6.53	6.51	1176.8	797.7	818.9	6.49	6.51	6.51	0.8	0.75	0.58	#DIV/0!	0
289	SM	SM 44:3 M+H SLING_MRM (E)	SM 44:3	C49H95N2O6P1	2	M+H	839.699	60.0817	6.43	6.42	0	0	416.7	6.43	6.42	6.42	0	0	0.06	22.724	31002.2
289	SM	SM 44:3 M+H SLING_MRM (E)	SM 44:3	C49H95N2O6P1	2	M+H	839.699	86.0971	6.43	6.42	296.8	45.1	721.6	6.43	6.42	6.42	0.22	-0.28	0.1	30.2854	11953.1
289	SM	SM 44:3 M+H SLING_MRM (E)	SM 44:3	C49H95N2O6P1	2	M+H	839.699	102.128	6.43	6.42	8482.2	10429.4	16947.6	6.43	6.42	6.42	-0.1	0.1	-0.21	78.7524	354.5
289	SM	SM 44:3 M+H SLING_MRM (E)	SM 44:3	C49H95N2O6P1	2	M+H	839.699	104.106	6.43	6.42	0	165.1	152	6.43	6.42	6.42	0	0.49	-0.04	34.812	143.567
289	SM	SM 44:3 M+H SLING_MRM (E)	SM 44:3	C49H95N2O6P1	2	M+H	839.699	139.123	6.43	6.42	0	203.6	0	6.43	6.42	6.42	0	0.26	0	141.421	138.9
289	SM	SM 44:3 M+H SLING_MRM (E)	SM 44:3	C49H95N2O6P1	2	M+H	839.699	184.074	6.43	6.42	22827.2	30157.7	40021.6	6.43	6.42	6.42	0.12	0.38	0.13	70.8915	105.7
289	SM	SM 44:3 M+H SLING_MRM (E)	SM 44:3	C49H95N2O6P1	2	M+H	839.699	720.572	6.43	6.42	0	0	0	6.43	6.42	6.42	0	0	0	141.421	67.8667
289	SM	SM 44:3 M+H SLING_MRM (E)	SM 44:3	C49H95N2O6P1	2	M+H	839.699	730.418	6.43	6.42	0	0	0	6.43	6.42	6.42	0	0	0	#DIV/0!	0
289	SM	SM 44:3 M+H SLING_MRM (E)	SM 44:3	C49H95N2O6P1	2	M+H	839.699	838.73	6.43	6.42	81.7	144.9	204.1	6.43	6.42	6.42	-0.3	0.22	-0.14	#DIV/0!	0
67	TG	TG 36:0 [NL-12:0] [ISTD] M+NH4 SLING_MRM (E)	TG 36:0	C39H74O6	2	M+NH4	656.583	71.0841	7.5	7.48	0	375.3	715.3	7.49	7.48	7.48	0	0.56	0.52	2.37891	142498
67	TG	TG 36:0 [NL-12:0] [ISTD] M+NH4 SLING_MRM (E)	TG 36:0	C39H74O6	2	M+NH4	656.583	83.0864	7.5	7.48	0	0	609	7.49	7.48	7.48	0	0	0.48	2.40609	46322
67	TG	TG 36:0 [NL-12:0] [ISTD] M+NH4 SLING_MRM (E)	TG 36:0	C39H74O6	2	M+NH4	656.583	102.127	7.5	7.48	11021.8	11206.6	10835.5	7.49	7.48	7.48	0.35	-0.07	0.23	1.37462	11021.3
67	TG	TG 36:0 [NL-12:0] [ISTD] M+NH4 SLING_MRM (E)	TG 36:0	C39H74O6	2	M+NH4	656.583	183.174	7.5	7.48	3176.3	2944.5	3145	7.49	7.48	7.48	0.73	0.6	0.93	7.40945	4319.63
67	TG	TG 36:0 [NL-12:0] [ISTD] M+NH4 SLING_MRM (E)	TG 36:0	C39H74O6	2	M+NH4	656.583	439.378	7.5	7.48	145720	143962	137813	7.49	7.48	7.48	0.93	0.95	0.94	6.10328	4300.1
67	TG	TG 36:0 [NL-12:0] [ISTD] M+NH4 SLING_MRM (E)	TG 36:0	C39H74O6	2	M+NH4	656.583	439.394	7.5	7.48	5828.9	7242.1	1583.7	7.49	7.48	7.48	0.48	0.63	0.49	3.84052	3137.33
67	TG	TG 36:0 [NL-12:0] [ISTD] M+NH4 SLING_MRM (E)	TG 36:0	C39H74O6	2	M+NH4	656.583	439.405	7.5	7.48	4743.4	4245.5	3970	7.49	7.48	7.48	0.8	0.98	0.89	3.32488	3088.6
67	TG	TG 36:0 [NL-12:0] [ISTD] M+NH4 SLING_MRM (E)	TG 36:0	C39H74O6	2	M+NH4	656.583	439.425	7.5	7.48	4175.9	4665.1	4059.3	7.49	7.48	7.48	0.92	0.83	0.95	49.224	4884.9
67	TG	TG 36:0 [NL-12:0] [ISTD] M+NH4 SLING_MRM (E)	TG 36:0	C39H74O6	2	M+NH4	656.583	439.486	7.5	7.48	3175.6	3262	2974.4	7.49	7.48	7.48	0.97	0.94	0.91	80.3609	363.533
67	TG	TG 36:0 [NL-12:0] [ISTD] M+NH4 SLING_MRM (E)	TG 36:0	C39H74O6	2	M+NH4	656.583	440.384	7.5	7.48	45790.4	47872.9	45302.8	7.49	7.48	7.48	0.91	0.94	0.91	141.421	203
129	TG	TG 8:0_16:0_18:1 M+NH4 Atlas (E)	TG 42:1	C45H84O6	2	M+NH4	738.659	88.1115	8.63	8.62	20311.9	20113.9	17537.9	8.62	8.63	8.62	0.38	-0.08	0.03	6.53993	19321.2
129	TG	TG 8:0_16:0_18:1 M+NH4 Atlas (E)	TG 42:1	C45H84O6	2	M+NH4	738.659	102.127	8.63	8.62	16385.3	14294.1	18394.6	8.62	8.63	8.62	0.24	-0.08	0.51	10.2343	16358
129	TG	TG 8:0_16:0_18:1 M+NH4 Atlas (E)	TG 42:1	C45H84O6	2	M+NH4	738.659	299.161	8.63	8.62	0	0	0	8.62	8.63	8.62	0	0	0	20.675	3755.8
129	TG	TG 8:0_16:0_18:1 M+NH4 Atlas (E)	TG 42:1	C45H84O6	2	M+NH4	738.659	437.36	8.63	8.62	472.8	0	12.4	8.62	8.63	8.62	-0.2	0	0.38	2.4246	3371.03
129	TG	TG 8:0_16:0_18:1 M+NH4 Atlas (E)	TG 42:1	C45H84O6	2	M+NH4	738.659	439.381	8.63	8.62	3420.8	3255.8	3436.5	8.62	8.63	8.62	0.73	0.68	0.73	22.2384	1899.07
129	TG	TG 8:0_16:0_18:1 M+NH4 Atlas (E)	TG 42:1	C45H84O6	2	M+NH4	738.659	465.391	8.63	8.62	3731.6	2817.1	4718.7	8.62	8.63	8.62	0.54	0.47	0.51	21.3011	964.867
129	TG	TG 8:0_16:0_18:1 M+NH4 Atlas (E)	TG 42:1	C45H84O6	2	M+NH4	738.659	467.41	8.63	8.62	885.9	762.1	1246.6	8.62	8.63	8.62	0.22	0.24	0.58	57.6582	357.467
129	TG	TG 8:0_16:0_18:1 M+NH4 Atlas (E)	TG 42:1	C45H84O6	2	M+NH4	738.659	493.427	8.63	8.62	2475.4	1475.2	1746.6	8.62	8.63	8.62	0.82	0.65	0.77	136.036	161.733
129	TG	TG 8:0_16:0_18:1 M+NH4 Atlas (E)	TG 42:1	C45H84O6	2	M+NH4	738.659	578.526	8.63	8.62	260	644.1	168.3	8.62	8.63	8.62	0.41	0.05	-0.25	#DIV/0!	0
193	TG	TG 14:0_15:0_16:0 M+NH4 Atlas (E)	TG 45:0	C48H92O6	2	M+NH4	782.722	88.1114	9.58	9.57	17564.4	13926.1	19664.5	9.57	9.57	9.57	-0.01	-0.06	0.14	10.4269	34050.7
193	TG	TG 14:0_15:0_16:0 M+NH4 Atlas (E)	TG 45:0	C48H92O6	2	M+NH4	782.722	123.083	9.58	9.57	43	42.5	0	9.57	9.57	9.57	-0.11	0.28	0	10.8748	31135.8
193	TG	TG 14:0_15:0_16:0 M+NH4 Atlas (E)	TG 45:0	C48H92O6	2	M+NH4	782.722	509.452	9.58	9.57	3460	2266.2	2566	9.57	9.57	9.57	0.74	0.34	0.68	13.9023	17051.7
193	TG	TG 14:0_15:0_16:0 M+NH4 Atlas (E)	TG 45:0	C48H92O6	2	M+NH4	782.722	509.465	9.58	9.57	1696.2	2287.4	1138.1	9.57	9.57	9.57	0.51	0.33	0.5	18.5404	10141.8
193	TG	TG 14:0_15:0_16:0 M+NH4 Atlas (E)	TG 45:0	C48H92O6	2	M+NH4	782.722	523.465	9.58	9.57	27957.3	29623.4	35826.6	9.57	9.57	9.57	-0.26	-0.29	-0.33	10.3883	4918.5
193	TG	TG 14:0_15:0_16:0 M+NH4 Atlas (E)	TG 45:0	C48H92O6	2	M+NH4	782.722	523.478	9.58	9.57	29091.9	37212.7	35847.5	9.57	9.57	9.57	-0.29	-0.33	-0.33	12.4581	3198.57
193	TG	TG 14:0_15:0_16:0 M+NH4 Atlas (E)	TG 45:0	C48H92O6	2	M+NH4	782.722	524.484	9.58	9.57	9462.4	12708	8255	9.57	9.57	9.57	-0.31	-0.29	-0.3	18.3458	2764.07
193	TG	TG 14:0_15:0_16:0 M+NH4 Atlas (E)	TG 45:0	C48H92O6	2	M+NH4	782.722	537.486	9.58	9.57	3761	2886.8	2947.9	9.57	9.57	9.57	0.68	0.55	0.01	27.4868	1707.23
193	TG	TG 14:0_15:0_16:0 M+NH4 Atlas (E)	TG 45:0	C48H92O6	2	M+NH4	782.722	537.499	9.58	9.57	704.1	1535.8	1167.2	9.57	9.57	9.57	0.57	0.54	0.14	29.9612	1135.7
193	TG	TG 14:0_15:0_16:0 M+NH4 Atlas (E)	TG 45:0	C48H92O6	2	M+NH4	782.722	552.51	9.58	9.57	4345.1	5586	4824.4	9.57	9.57	9.57	-0.23	-0.25	-0.18	70.7143	28.5
216	TG	TG 14:0_16:0_16:0 M+NH4 Atlas (E)	TG 46:0	C49H94O6	2	M+NH4	796.739	55.0542	9.79	9.79	0	0	0	9.78	9.79	9.79	0	0	0	3.94407	90005
216	TG	TG 14:0_16:0_16:0 M+NH4 Atlas (E)	TG 46:0	C49H94O6	2	M+NH4	796.739	102.127	9.79	9.79	5555.3	6849.6	6830.2	9.78	9.79	9.79	0.1	0.32	0.63	2.36876	38321.8
216	TG	TG 14:0_16:0_16:0 M+NH4 Atlas (E)	TG 46:0	C49H94O6	2	M+NH4	796.739	285.169	9.79	9.79	0	0	0	9.78	9.79	9.79	0	0	0	5.8284	28271.6
216	TG	TG 14:0_16:0_16:0 M+NH4 Atlas (E)	TG 46:0	C49H94O6	2	M+NH4	796.739	523.471	9.79	9.79	85160.3	93567.1	91287.5	9.78	9.79	9.79	0.97	0.94	0.97	2.82118	16383.5
216	TG	TG 14:0_16:0_16:0 M+NH4 Atlas (E)	TG 46:0	C49H94O6	2	M+NH4	796.739	523.484	9.79	9.79	4795.7	8921.1	5258.9	9.78	9.79	9.79	0.62	0.21	-0.04	9.44551	6411.7
216	TG	TG 14:0_16:0_16:0 M+NH4 Atlas (E)	TG 46:0	C49H94O6	2	M+NH4	796.739	523.527	9.79	9.79	2182.1	2795.5	2599	9.78	9.79	9.79	0.97	0.92	0.81	29.1732	6325.23
216	TG	TG 14:0_16:0_16:0 M+NH4 Atlas (E)	TG 46:0	C49H94O6	2	M+NH4	796.739	524.481	9.79	9.79	29223.4	29637.8	25953.6	9.78	9.79	9.79	0.99	0.99	0.98	10.1266	2525.53
216	TG	TG 14:0_16:0_16:0 M+NH4 Atlas (E)	TG 46:0	C49H94O6	2	M+NH4	796.739	537.485	9.79	9.79	845.6	476.7	681.8	9.78	9.79	9.79	0.09	-0.19	-0.28	22.5912	668.033
216	TG	TG 14:0_16:0_16:0 M+NH4 Atlas (E)	TG 46:0	C49H94O6	2	M+NH4	796.739	551.506	9.79	9.79	38787	37053	39125.4	9.78	9.79	9.79	0.97	0.95	0.94	#DIV/0!	0
216	TG	TG 14:0_16:0_16:0 M+NH4 Atlas (E)	TG 46:0	C49H94O6	2	M+NH4	796.739	552.511	9.79	9.79	15748.6	16566.3	16835.6	9.78	9.79	9.79	0.97	0.89	0.94	#DIV/0!	0
213	TG	TG 14:0_16:0_16:1 M+NH4 Atlas (E)	TG 46:1	C49H92O6	2	M+NH4	794.723	495.44	9.47	9.46	30924.6	28125.7	29326.9	9.46	9.45	9.46	0.98	0.98	0.92	6.97745	45030.5
213	TG	TG 14:0_16:0_16:1 M+NH4 Atlas (E)	TG 46:1	C49H92O6	2	M+NH4	794.723	521.458	9.47	9.46	45921.3	40815.1	48355.1	9.46	9.45	9.46	0.96	0.98	0.94	3.89171	29459.1
213	TG	TG 14:0_16:0_16:1 M+NH4 Atlas (E)	TG 46:1	C49H92O6	2	M+NH4	794.723	521.471	9.47	9.46	3949.6	7950.6	5029.7	9.46	9.45	9.46	0.75	0.44	0.78	11.3026	28823.3
213	TG	TG 14:0_16:0_16:1 M+NH4 Atlas (E)	TG 46:1	C49H92O6	2	M+NH4	794.723	523.47	9.47	9.46	21405.3	22421	21809.8	9.46	9.45	9.46	0.87	0.9	0.9	1.90829	21878.7
213	TG	TG 14:0_16:0_16:1 M+NH4 Atlas (E)	TG 46:1	C49H92O6	2	M+NH4	794.723	549.491	9.47	9.46	27675.5	25533	33261.3	9.46	9.45	9.46	0.97	0.99	0.99	7.78745	18609.9
213	TG	TG 14:0_16:0_16:1 M+NH4 Atlas (E)	TG 46:1	C49H92O6	2	M+NH4	794.723	549.504	9.47	9.46	5285.2	2909.1	3104.8	9.46	9.45	9.46	0.61	0.65	0.6	22.3678	10611.6
213	TG	TG 14:0_16:0_16:1 M+NH4 Atlas (E)	TG 46:1	C49H92O6	2	M+NH4	794.723	550.482	9.47	9.46	8598.5	13944.4	9291.9	9.46	9.45	9.46	0.66	0.97	0.65	5.61727	7742.97
213	TG	TG 14:0_16:0_16:1 M+NH4 Atlas (E)	TG 46:1	C49H92O6	2	M+NH4	794.723	551.505	9.47	9.46	7969.8	7134.4	8124.7	9.46	9.45	9.46	0.81	0.79	0.49	29.9478	5643.3
213	TG	TG 14:0_16:0_16:1 M+NH4 Atlas (E)	TG 46:1	C49H92O6	2	M+NH4	794.723	577.519	9.47	9.46	17190.9	20600.1	18038.6	9.46	9.45	9.46	0.99	0.88	0.97	28.5937	3766.37
208	TG	TG 12:0_16:0_18:2 M+NH4 Atlas (E)	TG 46:2	C49H90O6	2	M+NH4	792.707	88.1124	9.13	9.12	16835.5	17858.8	11615.1	9.13	9.12	9.12	0.1	0.6	-0.17	17.7127	15436.5
208	TG	TG 12:0_16:0_18:2 M+NH4 Atlas (E)	TG 46:2	C49H90O6	2	M+NH4	792.707	493.425	9.13	9.12	9558.7	10997.5	14452.5	9.13	9.12	9.12	0.86	0.83	0.93	8.29899	12533.9
208	TG	TG 12:0_16:0_18:2 M+NH4 Atlas (E)	TG 46:2	C49H90O6	2	M+NH4	792.707	495.439	9.13	9.12	11833.2	13695.1	11705.5	9.13	9.12	9.12	0.94	0.9	0.89	7.32643	12411.3
208	TG	TG 12:0_16:0_18:2 M+NH4 Atlas (E)	TG 46:2	C49H90O6	2	M+NH4	792.707	495.452	9.13	9.12	7512.3	7991.6	1887.3	9.13	9.12	9.12	0.84	0.53	0.7	17.5981	11669.6
208	TG	TG 12:0_16:0_18:2 M+NH4 Atlas (E)	TG 46:2	C49H90O6	2	M+NH4	792.707	519.441	9.13	9.12	13952.1	12163.2	11486.4	9.13	9.12	9.12	0.88	0.79	0.75	4.8417	10467.1
208	TG	TG 12:0_16:0_18:2 M+NH4 Atlas (E)	TG 46:2	C49H90O6	2	M+NH4	792.707	520.443	9.13	9.12	6499.4	7953.9	5853.2	9.13	9.12	9.12	0.71	0.72	0.94	2.65784	9636
208	TG	TG 12:0_16:0_18:2 M+NH4 Atlas (E)	TG 46:2	C49H90O6	2	M+NH4	792.707	521.459	9.13	9.12	9896.7	9287.9	9723.4	9.13	9.12	9.12	0.81	0.84	0.95	9.17162	9077.33
208	TG	TG 12:0_16:0_18:2 M+NH4 Atlas (E)	TG 46:2	C49H90O6	2	M+NH4	792.707	547.472	9.13	9.12	8104.5	8989.4	10138.1	9.13	9.12	9.12	0.91	0.92	0.91	12.9788	6768.83
208	TG	TG 12:0_16:0_18:2 M+NH4 Atlas (E)	TG 46:2	C49H90O6	2	M+NH4	792.707	575.506	9.13	9.12	10134.5	11183.2	10083.6	9.13	9.12	9.12	0.97	0.75	0.96	6.49463	4399.77
208	TG	TG 12:0_16:0_18:2 M+NH4 Atlas (E)	TG 46:2	C49H90O6	2	M+NH4	792.707	577.515	9.13	9.12	4182.8	4803.5	4213	9.13	9.12	9.12	0.56	0.17	0.22	47.8093	5797.07
204	TG	TG 12:0_16:0_18:3 M+NH4 Atlas (E)	TG 46:3	C49H88O6	2	M+NH4	790.69	102.129	8.81	8.8	23515.3	28366.6	26397.3	8.8	8.79	8.81	-0.27	0.17	-0.43	7.63492	26093.1
204	TG	TG 12:0_16:0_18:3 M+NH4 Atlas (E)	TG 46:3	C49H88O6	2	M+NH4	790.69	416.253	8.81	8.8	0	499.2	0	8.8	8.79	8.81	0	-0.15	0	18.2192	7791.9
204	TG	TG 12:0_16:0_18:3 M+NH4 Atlas (E)	TG 46:3	C49H88O6	2	M+NH4	790.69	491.408	8.81	8.8	4397.1	4095.9	6250.7	8.8	8.79	8.81	0.55	0.69	0.75	19.3864	4914.57
204	TG	TG 12:0_16:0_18:3 M+NH4 Atlas (E)	TG 46:3	C49H88O6	2	M+NH4	790.69	493.424	8.81	8.8	5932	8067.2	9376.5	8.8	8.79	8.81	0.34	0.64	0.24	26.0913	3965.17
204	TG	TG 12:0_16:0_18:3 M+NH4 Atlas (E)	TG 46:3	C49H88O6	2	M+NH4	790.69	495.434	8.81	8.8	2237.3	2087	4269.9	8.8	8.79	8.81	0.2	0.53	0.49	28.7993	2704.2
204	TG	TG 12:0_16:0_18:3 M+NH4 Atlas (E)	TG 46:3	C49H88O6	2	M+NH4	790.69	517.422	8.81	8.8	3487.7	2982.8	1642.1	8.8	8.79	8.81	0.55	0.26	0.4	8.00274	2079.97
204	TG	TG 12:0_16:0_18:3 M+NH4 Atlas (E)	TG 46:3	C49H88O6	2	M+NH4	790.69	547.469	8.81	8.8	2539.7	4392.4	4963.4	8.8	8.79	8.81	0.37	0.31	0.22	34.75	2864.73
204	TG	TG 12:0_16:0_18:3 M+NH4 Atlas (E)	TG 46:3	C49H88O6	2	M+NH4	790.69	573.495	8.81	8.8	2169.9	2223.4	1846.6	8.8	8.79	8.81	0.37	0.59	0.66	35.1696	2536.2
204	TG	TG 12:0_16:0_18:3 M+NH4 Atlas (E)	TG 46:3	C49H88O6	2	M+NH4	790.69	575.493	8.81	8.8	1367.7	2708.9	3532	8.8	8.79	8.81	0.33	0.36	0.32	141.421	166.4
241	TG	TG 15:0_16:0_16:0 M+NH4 Atlas (E)	TG 47:0	C50H96O6	2	M+NH4	810.753	83.0846	9.95	9.94	145.3	0	0	9.95	9.94	9.94	0.3	0	0	6.70172	9067.83
241	TG	TG 15:0_16:0_16:0 M+NH4 Atlas (E)	TG 47:0	C50H96O6	2	M+NH4	810.753	102.128	9.95	9.94	8505.5	7188.1	8181.2	9.95	9.94	9.94	-0.09	-0.07	-0.15	7.04239	7958.27
241	TG	TG 15:0_16:0_16:0 M+NH4 Atlas (E)	TG 47:0	C50H96O6	2	M+NH4	810.753	523.469	9.95	9.94	4281.9	3883.7	2855.1	9.95	9.94	9.94	0.29	0.07	0.4	12.8776	6793.4
241	TG	TG 15:0_16:0_16:0 M+NH4 Atlas (E)	TG 47:0	C50H96O6	2	M+NH4	810.753	537.487	9.95	9.94	8976.9	9853.4	8373.2	9.95	9.94	9.94	0.83	0.89	0.82	12.8507	6789.97
241	TG	TG 15:0_16:0_16:0 M+NH4 Atlas (E)	TG 47:0	C50H96O6	2	M+NH4	810.753	537.505	9.95	9.94	1352.8	2687.7	1375	9.95	9.94	9.94	0.63	0.6	0.6	16.364	3673.57
241	TG	TG 15:0_16:0_16:0 M+NH4 Atlas (E)	TG 47:0	C50H96O6	2	M+NH4	810.753	551.492	9.95	9.94	7365.4	5556.9	7447.6	9.95	9.94	9.94	0.63	0.61	0.57	34.5736	1805.17
241	TG	TG 15:0_16:0_16:0 M+NH4 Atlas (E)	TG 47:0	C50H96O6	2	M+NH4	810.753	551.509	9.95	9.94	7375.7	5556.9	7447.6	9.95	9.94	9.94	0.71	0.61	0.57	39.2501	1770.1
241	TG	TG 15:0_16:0_16:0 M+NH4 Atlas (E)	TG 47:0	C50H96O6	2	M+NH4	810.753	565.524	9.95	9.94	1395.8	1170.5	2744	9.95	9.94	9.94	0.48	0.48	0.64	86.2326	197.367
241	TG	TG 15:0_16:0_16:0 M+NH4 Atlas (E)	TG 47:0	C50H96O6	2	M+NH4	810.753	593.56	9.95	9.94	103.8	436.2	52.1	9.95	9.94	9.94	-0.03	0.02	0	141.421	48.4333
236	TG	TG 15:0_16:0_16:1 M+NH4 Atlas (E)	TG 47:1	C50H94O6	2	M+NH4	808.738	509.457	9.65	9.63	6469.9	5446.5	7569.7	9.64	9.63	9.63	0.81	0.75	0.55	5.70246	16602
236	TG	TG 15:0_16:0_16:1 M+NH4 Atlas (E)	TG 47:1	C50H94O6	2	M+NH4	808.738	523.473	9.65	9.63	15776.8	17266.8	15524.2	9.64	9.63	9.63	-0.06	-0.07	-0.06	4.74931	16189.3
236	TG	TG 15:0_16:0_16:1 M+NH4 Atlas (E)	TG 47:1	C50H94O6	2	M+NH4	808.738	535.473	9.65	9.63	5390.3	7087.8	9783.3	9.64	9.63	9.63	0.76	0.89	0.89	24.3758	7420.47
236	TG	TG 15:0_16:0_16:1 M+NH4 Atlas (E)	TG 47:1	C50H94O6	2	M+NH4	808.738	536.48	9.65	9.63	4476.7	2448.3	3385.2	9.64	9.63	9.63	0.48	0.59	0.81	13.3477	6495.37
236	TG	TG 15:0_16:0_16:1 M+NH4 Atlas (E)	TG 47:1	C50H94O6	2	M+NH4	808.738	537.487	9.65	9.63	4460.9	3449.3	3197.1	9.64	9.63	9.63	0.85	0.36	0.56	25.9545	5199.97
236	TG	TG 15:0_16:0_16:1 M+NH4 Atlas (E)	TG 47:1	C50H94O6	2	M+NH4	808.738	538.494	9.65	9.63	1730.1	867.7	2402.7	9.64	9.63	9.63	0.74	0.64	0.5	14.75	3702.43
236	TG	TG 15:0_16:0_16:1 M+NH4 Atlas (E)	TG 47:1	C50H94O6	2	M+NH4	808.738	549.489	9.65	9.63	16644.7	15421.7	17739.5	9.64	9.63	9.63	0.15	-0.11	0.07	24.1186	3436.73
236	TG	TG 15:0_16:0_16:1 M+NH4 Atlas (E)	TG 47:1	C50H94O6	2	M+NH4	808.738	563.507	9.65	9.63	6427.7	5851.7	3320.5	9.64	9.63	9.63	0.91	0.72	0.6	7.00294	611.2
236	TG	TG 15:0_16:0_16:1 M+NH4 Atlas (E)	TG 47:1	C50H94O6	2	M+NH4	808.738	563.521	9.65	9.63	667.2	603.1	563.3	9.64	9.63	9.63	0.28	0.84	0.44	37.6916	1666.83
266	TG	Tripalmitin M+NH4 MSDIAL (E)	TG 48:0	C51H98O6	2	M+NH4	824.77	239.237	10.13	10.12	1338.9	745	960.1	10.13	10.12	10.12	0.86	0.46	0.4	5.42801	181884
266	TG	Tripalmitin M+NH4 MSDIAL (E)	TG 48:0	C51H98O6	2	M+NH4	824.77	523.469	10.13	10.12	23393.3	18458.4	17397.7	10.13	10.12	10.12	0.94	0.85	0.84	4.51525	71611.5
266	TG	Tripalmitin M+NH4 MSDIAL (E)	TG 48:0	C51H98O6	2	M+NH4	824.77	551.503	10.13	10.12	192115	168541	184997	10.13	10.12	10.12	0.97	0.98	0.97	4.35005	71291.1
266	TG	Tripalmitin M+NH4 MSDIAL (E)	TG 48:0	C51H98O6	2	M+NH4	824.77	551.528	10.13	10.12	8729.2	6836.2	7743.3	10.13	10.12	10.12	0.93	0.93	0.8	13.2279	19749.8
266	TG	Tripalmitin M+NH4 MSDIAL (E)	TG 48:0	C51H98O6	2	M+NH4	824.77	551.556	10.13	10.12	5265.8	4779.9	4908.6	10.13	10.12	10.12	0.95	0.97	0.95	14.9448	16733.5
266	TG	Tripalmitin M+NH4 MSDIAL (E)	TG 48:0	C51H98O6	2	M+NH4	824.77	552.506	10.13	10.12	74193	67052	73589.4	10.13	10.12	10.12	0.98	0.97	0.96	9.94955	7769.57
266	TG	Tripalmitin M+NH4 MSDIAL (E)	TG 48:0	C51H98O6	2	M+NH4	824.77	552.522	10.13	10.12	73599.2	66907.4	73366.7	10.13	10.12	10.12	0.98	0.97	0.96	4.12355	4984.77
266	TG	Tripalmitin M+NH4 MSDIAL (E)	TG 48:0	C51H98O6	2	M+NH4	824.77	579.534	10.13	10.12	20138.8	14203.9	15857.8	10.13	10.12	10.12	0.79	0.93	0.9	24.1961	1014.67
263	TG	TG 14:0_16:0_18:1 M+NH4 Atlas (E)	TG 48:1	C51H96O6	2	M+NH4	822.755	521.454	9.83	9.83	11099.1	12991.6	11711.7	9.82	9.83	9.83	0.61	0.77	0.75	0.911947	394507
263	TG	TG 14:0_16:0_18:1 M+NH4 Atlas (E)	TG 48:1	C51H96O6	2	M+NH4	822.755	523.471	9.83	9.83	203777	213483	213623	9.82	9.83	9.83	0.98	0.98	0.97	2.19158	210294
263	TG	TG 14:0_16:0_18:1 M+NH4 Atlas (E)	TG 48:1	C51H96O6	2	M+NH4	822.755	524.473	9.83	9.83	72099.3	79667.1	76004.1	9.82	9.83	9.83	0.95	0.95	0.95	0.453525	168506
263	TG	TG 14:0_16:0_18:1 M+NH4 Atlas (E)	TG 48:1	C51H96O6	2	M+NH4	822.755	549.487	9.83	9.83	389441	396629	397450	9.82	9.83	9.83	0.98	0.98	0.97	3.35535	146381
263	TG	TG 14:0_16:0_18:1 M+NH4 Atlas (E)	TG 48:1	C51H96O6	2	M+NH4	822.755	550.49	9.83	9.83	140138	152140	146866	9.82	9.83	9.83	0.96	0.97	0.98	3.46628	99846.4
263	TG	TG 14:0_16:0_18:1 M+NH4 Atlas (E)	TG 48:1	C51H96O6	2	M+NH4	822.755	551.503	9.83	9.83	94952.5	102227	102360	9.82	9.83	9.83	0.95	0.96	0.93	4.06997	75923.5
263	TG	TG 14:0_16:0_18:1 M+NH4 Atlas (E)	TG 48:1	C51H96O6	2	M+NH4	822.755	551.519	9.83	9.83	4870.3	8837.6	6476.7	9.82	9.83	9.83	0.2	0.57	0.71	8.92204	66910.7
263	TG	TG 14:0_16:0_18:1 M+NH4 Atlas (E)	TG 48:1	C51H96O6	2	M+NH4	822.755	552.504	9.83	9.83	36653.9	37395	37762.4	9.82	9.83	9.83	0.96	0.95	0.9	1.237	37270.4
263	TG	TG 14:0_16:0_18:1 M+NH4 Atlas (E)	TG 48:1	C51H96O6	2	M+NH4	822.755	577.518	9.83	9.83	167589	168470	169460	9.82	9.83	9.83	0.98	0.97	0.98	6.60674	11934.1
263	TG	TG 14:0_16:0_18:1 M+NH4 Atlas (E)	TG 48:1	C51H96O6	2	M+NH4	822.755	578.52	9.83	9.83	67279.6	59421.8	74030.8	9.82	9.83	9.83	0.98	0.97	0.98	24.2171	6728.2
259	TG	TG 14:0_16:0_18:2 M+NH4 Atlas (E)	TG 48:2	C51H94O6	2	M+NH4	820.74	57.0704	9.53	9.52		1339.7	571.3		9.52	9.52		0.63	0.8	4.90613	132124
259	TG	TG 14:0_16:0_18:2 M+NH4 Atlas (E)	TG 48:2	C51H94O6	2	M+NH4	820.74	263.238	9.53	9.52	7515.9			9.51			0.72			2.05658	101962
259	TG	TG 14:0_16:0_18:2 M+NH4 Atlas (E)	TG 48:2	C51H94O6	2	M+NH4	820.74	285.245	9.53	9.52		4219.2	4119.1		9.52	9.52		0.84	0.76	1.2106	100593
259	TG	TG 14:0_16:0_18:2 M+NH4 Atlas (E)	TG 48:2	C51H94O6	2	M+NH4	820.74	521.455	9.53	9.52	76291.8	78072.4	79917.1	9.51	9.52	9.52	0.93	0.92	0.91	2.70685	80577.9
259	TG	TG 14:0_16:0_18:2 M+NH4 Atlas (E)	TG 48:2	C51H94O6	2	M+NH4	820.74	523.472	9.53	9.52	101257	99820.2	104809	9.51	9.52	9.52	0.84	0.84	0.82	1.89529	78093.8
259	TG	TG 14:0_16:0_18:2 M+NH4 Atlas (E)	TG 48:2	C51H94O6	2	M+NH4	820.74	523.487	9.53	9.52	3817.8	4690.1	4150	9.51	9.52	9.52	0.39	0.43	0.42	6.04942	50486.7
259	TG	TG 14:0_16:0_18:2 M+NH4 Atlas (E)	TG 48:2	C51H94O6	2	M+NH4	820.74	524.475	9.53	9.52	31507.8			9.51			0.85			0	31507.8
259	TG	TG 14:0_16:0_18:2 M+NH4 Atlas (E)	TG 48:2	C51H94O6	2	M+NH4	820.74	547.472	9.53	9.52	133067	139549	123755	9.51	9.52	9.52	0.89	0.95	0.94	4.21943	26765.3
259	TG	TG 14:0_16:0_18:2 M+NH4 Atlas (E)	TG 48:2	C51H94O6	2	M+NH4	820.74	548.476	9.53	9.52		47432.5	53540.8		9.52	9.52		0.93	0.93	0	7515.9
259	TG	TG 14:0_16:0_18:2 M+NH4 Atlas (E)	TG 48:2	C51H94O6	2	M+NH4	820.74	549.487	9.53	9.52	77591.3	81403.3	82739.1	9.51	9.52	9.52	0.9	0.95	0.92	8.51967	4219.3
259	TG	TG 14:0_16:0_18:2 M+NH4 Atlas (E)	TG 48:2	C51H94O6	2	M+NH4	820.74	575.505	9.53	9.52	101350	98875.2	101554	9.51	9.52	9.52	0.91	0.96	0.93	1.20048	4169.15
259	TG	TG 14:0_16:0_18:2 M+NH4 Atlas (E)	TG 48:2	C51H94O6	2	M+NH4	820.74	577.52	9.53	9.52	28059.2	25307.5	26929.3	9.51	9.52	9.52	0.96	0.94	0.94	40.2093	955.5
255	TG	TG 14:0_16:0_18:3 M+NH4 Atlas (E)	TG 48:3	C51H92O6	2	M+NH4	818.723	313.272	9.21	9.2	2022.6	1090.9	1042.6	9.2	9.19	9.21	-0.2	0.08	-0.16	2.86282	27943
255	TG	TG 14:0_16:0_18:3 M+NH4 Atlas (E)	TG 48:3	C51H92O6	2	M+NH4	818.723	519.44	9.21	9.2	15255.5	12910.2	14365.1	9.2	9.19	9.21	0.9	0.89	0.91	13.9138	17644.8
255	TG	TG 14:0_16:0_18:3 M+NH4 Atlas (E)	TG 48:3	C51H92O6	2	M+NH4	818.723	521.452	9.21	9.2	26891.8	28830.7	28106.6	9.2	9.19	9.21	0.96	0.92	0.93	7.7051	15285.5
255	TG	TG 14:0_16:0_18:3 M+NH4 Atlas (E)	TG 48:3	C51H92O6	2	M+NH4	818.723	523.471	9.21	9.2	8155.2	6660.5	9095.9	9.2	9.19	9.21	0.03	0	0.15	6.93047	14903.9
255	TG	TG 14:0_16:0_18:3 M+NH4 Atlas (E)	TG 48:3	C51H92O6	2	M+NH4	818.723	545.449	9.21	9.2	15830.7	15418.4	13462.7	9.2	9.19	9.21	0.51	0.79	0.75	6.81858	14176.9
255	TG	TG 14:0_16:0_18:3 M+NH4 Atlas (E)	TG 48:3	C51H92O6	2	M+NH4	818.723	545.46	9.21	9.2	16562.5	15573	13720.9	9.2	9.19	9.21	0.52	0.79	0.76	0.910064	13550.7
255	TG	TG 14:0_16:0_18:3 M+NH4 Atlas (E)	TG 48:3	C51H92O6	2	M+NH4	818.723	547.468	9.21	9.2	15055.2	16936.8	20942.5	9.2	9.19	9.21	0.79	0.84	0.92	1.93414	11629.2
255	TG	TG 14:0_16:0_18:3 M+NH4 Atlas (E)	TG 48:3	C51H92O6	2	M+NH4	818.723	573.484	9.21	9.2	13619.9	13377.5	13654.8	9.2	9.19	9.21	0.93	0.94	0.91	12.5812	7970.53
255	TG	TG 14:0_16:0_18:3 M+NH4 Atlas (E)	TG 48:3	C51H92O6	2	M+NH4	818.723	575.504	9.21	9.2	11529.9	11940.6	11417.2	9.2	9.19	9.21	0.75	0.74	0.85	32.5562	1385.37
288	TG	TG 16:0_16:0_17:0 M+NH4 Atlas (E)	TG 49:0	C52H100O6	2	M+NH4	838.785	537.484	10.28	10.26	2677.1	2201.2	3376.9	10.27	10.26	10.26	0.61	0.42	0.84	6.06344	148326
288	TG	TG 16:0_16:0_17:0 M+NH4 Atlas (E)	TG 49:0	C52H100O6	2	M+NH4	838.785	551.505	10.28	10.26	141111	142863	161005	10.27	10.26	10.26	-0.33	-0.38	-0.38	9.58613	15685.2
288	TG	TG 16:0_16:0_17:0 M+NH4 Atlas (E)	TG 49:0	C52H100O6	2	M+NH4	838.785	551.522	10.28	10.26	7456.6	5724.6	5723.5	10.27	10.26	10.26	-0.35	-0.24	-0.36	6.48548	9595.63
288	TG	TG 16:0_16:0_17:0 M+NH4 Atlas (E)	TG 49:0	C52H100O6	2	M+NH4	838.785	565.517	10.28	10.26	10201.6	8739.9	9845.4	10.27	10.26	10.26	0.89	0.84	0.95	12.9608	6301.57
288	TG	TG 16:0_16:0_17:0 M+NH4 Atlas (E)	TG 49:0	C52H100O6	2	M+NH4	838.785	565.535	10.28	10.26	1618.9	1616.4	1991.3	10.27	10.26	10.26	0.8	0.71	0.59	11.9446	3641.5
288	TG	TG 16:0_16:0_17:0 M+NH4 Atlas (E)	TG 49:0	C52H100O6	2	M+NH4	838.785	566.527	10.28	10.26	3507.9	3188.3	4228.3	10.27	10.26	10.26	0.69	0.58	0.55	17.5479	2751.73
288	TG	TG 16:0_16:0_17:0 M+NH4 Atlas (E)	TG 49:0	C52H100O6	2	M+NH4	838.785	579.539	10.28	10.26	17648.6	13996.4	15410.5	10.27	10.26	10.26	-0.29	-0.33	-0.37	10.1104	1742.2
288	TG	TG 16:0_16:0_17:0 M+NH4 Atlas (E)	TG 49:0	C52H100O6	2	M+NH4	838.785	593.558	10.28	10.26	86.2	670.9	994.8	10.27	10.26	10.26	0.23	0.01	0.31	64.3861	583.967
288	TG	TG 16:0_16:0_17:0 M+NH4 Atlas (E)	TG 49:0	C52H100O6	2	M+NH4	838.785	626.581	10.28	10.26	0	0	0	10.27	10.26	10.26	0	0	0	#DIV/0!	0
286	TG	TG 15:0_16:0_18:1 M+NH4 Atlas (E)	TG 49:1	C52H98O6	2	M+NH4	836.77	57.0698	10.01	9.99	394.9	0	0	10	9.99	9.99	-0.21	0	0	2.20848	38975.6
286	TG	TG 15:0_16:0_18:1 M+NH4 Atlas (E)	TG 49:1	C52H98O6	2	M+NH4	836.77	102.129	10.01	9.99	4185.9	5260.2	3543.8	10	9.99	9.99	0.29	0.41	0.69	15.0598	29707.7
286	TG	TG 15:0_16:0_18:1 M+NH4 Atlas (E)	TG 49:1	C52H98O6	2	M+NH4	836.77	537.487	10.01	9.99	29529.9	27153.8	26791.2	10	9.99	9.99	0.9	0.9	0.93	4.36523	27825
286	TG	TG 15:0_16:0_18:1 M+NH4 Atlas (E)	TG 49:1	C52H98O6	2	M+NH4	836.77	537.497	10.01	9.99	20130.7	12734	23270.4	10	9.99	9.99	0.63	0.13	0.93	18.2538	27434.9
286	TG	TG 15:0_16:0_18:1 M+NH4 Atlas (E)	TG 49:1	C52H98O6	2	M+NH4	836.77	538.491	10.01	9.99	12227.5	11650	10098.4	10	9.99	9.99	0.86	0.9	0.85	23.6053	18711.7
286	TG	TG 15:0_16:0_18:1 M+NH4 Atlas (E)	TG 49:1	C52H98O6	2	M+NH4	836.77	549.486	10.01	9.99	23398.1	32455.3	33269.6	10	9.99	9.99	-0.23	-0.27	-0.26	7.9381	11325.3
286	TG	TG 15:0_16:0_18:1 M+NH4 Atlas (E)	TG 49:1	C52H98O6	2	M+NH4	836.77	563.504	10.01	9.99	37786.7	39343.8	39796.4	10	9.99	9.99	0.96	0.98	0.98	16.3531	4329.97
286	TG	TG 15:0_16:0_18:1 M+NH4 Atlas (E)	TG 49:1	C52H98O6	2	M+NH4	836.77	577.516	10.01	9.99	22109.5	26054.3	34141	10	9.99	9.99	0.34	0.2	0.28	14.3316	3258.93
286	TG	TG 15:0_16:0_18:1 M+NH4 Atlas (E)	TG 49:1	C52H98O6	2	M+NH4	836.77	591.535	10.01	9.99	3169	3870.6	2737.2	10	9.99	9.99	0.84	0.84	0.84	141.421	131.633
283	TG	TG 15:0_16:1_18:1 M+NH4 Atlas (E)	TG 49:2	C52H96O6	2	M+NH4	834.754	57.0697	9.71	9.7	762.6	1383.3	1146.9	9.71	9.7	9.7	-0.34	-0.29	-0.29	1.83727	433459
283	TG	TG 15:0_16:1_18:1 M+NH4 Atlas (E)	TG 49:2	C52H96O6	2	M+NH4	834.754	535.472	9.71	9.7	13832.5	14059.1	11535.8	9.71	9.7	9.7	0.76	0.85	0.83	7.54521	83476.6
283	TG	TG 15:0_16:1_18:1 M+NH4 Atlas (E)	TG 49:2	C52H96O6	2	M+NH4	834.754	537.488	9.71	9.7	22344.6	17203.6	19103.5	9.71	9.7	9.7	0.96	0.88	0.89	6.40634	36640.4
283	TG	TG 15:0_16:1_18:1 M+NH4 Atlas (E)	TG 49:2	C52H96O6	2	M+NH4	834.754	549.482	9.71	9.7	422198	438914	439264	9.71	9.7	9.7	-0.35	-0.4	-0.37	7.36978	19905.1
283	TG	TG 15:0_16:1_18:1 M+NH4 Atlas (E)	TG 49:2	C52H96O6	2	M+NH4	834.754	561.486	9.71	9.7	19634.9	21821.6	18258.9	9.71	9.7	9.7	0.95	0.94	0.92	10.8564	19550.6
283	TG	TG 15:0_16:1_18:1 M+NH4 Atlas (E)	TG 49:2	C52H96O6	2	M+NH4	834.754	563.501	9.71	9.7	12917	10310.9	14166	9.71	9.7	9.7	0.71	0.84	0.85	8.67299	13142.5
283	TG	TG 15:0_16:1_18:1 M+NH4 Atlas (E)	TG 49:2	C52H96O6	2	M+NH4	834.754	564.51	9.71	9.7	7130.8	4557.1	4526.6	9.71	9.7	9.7	0.82	0.72	0.48	12.8846	12464.6
283	TG	TG 15:0_16:1_18:1 M+NH4 Atlas (E)	TG 49:2	C52H96O6	2	M+NH4	834.754	575.507	9.71	9.7	74862.7	85819.5	89747.5	9.71	9.7	9.7	-0.26	-0.26	-0.27	22.5818	5404.83
283	TG	TG 15:0_16:1_18:1 M+NH4 Atlas (E)	TG 49:2	C52H96O6	2	M+NH4	834.754	576.508	9.71	9.7	35275.1	39943.5	34702.6	9.71	9.7	9.7	-0.24	-0.27	-0.21	23.3042	1097.6
280	TG	TG 15:1_16:0_18:2 M+NH4 Atlas (E)	TG 49:3	C52H94O6	2	M+NH4	832.739	313.273	9.43	9.41	6055.8	8100.9	7843.6	9.4	9.41	9.41	-0.2	-0.09	-0.1	0.33734	112052
280	TG	TG 15:1_16:0_18:2 M+NH4 Atlas (E)	TG 49:3	C52H94O6	2	M+NH4	832.739	535.473	9.43	9.41	15578.9	13383.4	15081.3	9.4	9.41	9.41	0.17	-0.05	0.22	3.93404	51668.7
280	TG	TG 15:1_16:0_18:2 M+NH4 Atlas (E)	TG 49:3	C52H94O6	2	M+NH4	832.739	537.49	9.43	9.41	11846.2	9748.2	9591.5	9.4	9.41	9.41	-0.21	-0.28	-0.25	6.40206	14681.2
280	TG	TG 15:1_16:0_18:2 M+NH4 Atlas (E)	TG 49:3	C52H94O6	2	M+NH4	832.739	559.471	9.43	9.41	1718.8	2189.9	3607.5	9.4	9.41	9.41	0.3	0.44	0.59	6.65734	13641.2
280	TG	TG 15:1_16:0_18:2 M+NH4 Atlas (E)	TG 49:3	C52H94O6	2	M+NH4	832.739	561.485	9.43	9.41	12385.1	14037.6	14501	9.4	9.41	9.41	-0.03	-0.17	0	9.88845	10395.3
280	TG	TG 15:1_16:0_18:2 M+NH4 Atlas (E)	TG 49:3	C52H94O6	2	M+NH4	832.739	563.502	9.43	9.41	7415.2	7486.6	7729.4	9.4	9.41	9.41	-0.26	-0.24	-0.23	1.78271	7543.73
280	TG	TG 15:1_16:0_18:2 M+NH4 Atlas (E)	TG 49:3	C52H94O6	2	M+NH4	832.739	575.503	9.43	9.41	112583	111840	111733	9.4	9.41	9.41	-0.06	-0.05	0	12.4022	7333.43
280	TG	TG 15:1_16:0_18:2 M+NH4 Atlas (E)	TG 49:3	C52H94O6	2	M+NH4	832.739	576.512	9.43	9.41	52951.9	53254.8	48799.4	9.4	9.41	9.41	-0.12	-0.1	-0.04	32.0382	2505.4
280	TG	TG 15:1_16:0_18:2 M+NH4 Atlas (E)	TG 49:3	C52H94O6	2	M+NH4	832.739	797.697	9.43	9.41	110	26.3	842.8	9.4	9.41	9.41	0.41	0.32	0.2	112.379	326.367
303	TG	TG 50:0 [NL-18:0] M+NH4 SLING_MRM (E)	TG 50:0	C53H102O6	2	M+NH4	852.801	259.141	10.55	10.45	0	0	0	10.46	10.45	10.44	0	0	0	19.877	62800.7
303	TG	TG 50:0 [NL-18:0] M+NH4 SLING_MRM (E)	TG 50:0	C53H102O6	2	M+NH4	852.801	327.18	10.55	10.45	0	48.8	0	10.46	10.45	10.44	0	0.6	0	8.42765	43560.8
303	TG	TG 50:0 [NL-18:0] M+NH4 SLING_MRM (E)	TG 50:0	C53H102O6	2	M+NH4	852.801	351.246	10.55	10.45	0	0	0	10.46	10.45	10.44	0	0	0	6.87421	42259.7
303	TG	TG 50:0 [NL-18:0] M+NH4 SLING_MRM (E)	TG 50:0	C53H102O6	2	M+NH4	852.801	437.915	10.55	10.45	0	0	0	10.46	10.45	10.44	0	0	0	141.421	16.2667
303	TG	TG 50:0 [NL-18:0] M+NH4 SLING_MRM (E)	TG 50:0	C53H102O6	2	M+NH4	852.801	532.547	10.55	10.45	0	0	0	10.46	10.45	10.44	0	0	0	#DIV/0!	0
303	TG	TG 50:0 [NL-18:0] M+NH4 SLING_MRM (E)	TG 50:0	C53H102O6	2	M+NH4	852.801	551.498	10.55	10.45	48589	39926.9	42166.5	10.46	10.45	10.44	0.97	0.96	0.95	#DIV/0!	0
303	TG	TG 50:0 [NL-18:0] M+NH4 SLING_MRM (E)	TG 50:0	C53H102O6	2	M+NH4	852.801	551.511	10.55	10.45	46356.9	39949.5	40472.7	10.46	10.45	10.44	0.97	0.96	0.96	#DIV/0!	0
303	TG	TG 50:0 [NL-18:0] M+NH4 SLING_MRM (E)	TG 50:0	C53H102O6	2	M+NH4	852.801	558.494	10.55	10.45	0	0	0	10.46	10.45	10.44	0	0	0	#DIV/0!	0
303	TG	TG 50:0 [NL-18:0] M+NH4 SLING_MRM (E)	TG 50:0	C53H102O6	2	M+NH4	852.801	579.54	10.55	10.45	80254.1	51779.1	56368.8	10.46	10.45	10.44	0.96	0.97	0.97	#DIV/0!	0
303	TG	TG 50:0 [NL-18:0] M+NH4 SLING_MRM (E)	TG 50:0	C53H102O6	2	M+NH4	852.801	712.511	10.55	10.45	0	0	0	10.46	10.45	10.44	0	0	0	#DIV/0!	0
299	TG	TG 16:0_16:0_18:1 M+NH4 Atlas (E)	TG 50:1	C53H100O6	2	M+NH4	850.787	83.0855	10.17	10.15	187.1	289.9	925.3	10.17	10.15	10.15	0.4	0.75	0.75	1.47281	1.3302e+06
299	TG	TG 16:0_16:0_18:1 M+NH4 Atlas (E)	TG 50:1	C53H100O6	2	M+NH4	850.787	549.487	10.17	10.15	55200.8	59074.1	55069.2	10.17	10.15	10.15	0.9	0.91	0.91	0.808697	781136
299	TG	TG 16:0_16:0_18:1 M+NH4 Atlas (E)	TG 50:1	C53H100O6	2	M+NH4	850.787	550.489	10.17	10.15	24805.1	21144.6	22138.2	10.17	10.15	10.15	0.86	0.84	0.94	1.77884	549485
299	TG	TG 16:0_16:0_18:1 M+NH4 Atlas (E)	TG 50:1	C53H100O6	2	M+NH4	850.787	551.503	10.17	10.15	780976	773481	788952	10.17	10.15	10.15	0.97	0.97	0.97	1.45187	287516
299	TG	TG 16:0_16:0_18:1 M+NH4 Atlas (E)	TG 50:1	C53H100O6	2	M+NH4	850.787	552.506	10.17	10.15	282465	292688	287395	10.17	10.15	10.15	0.98	0.96	0.97	2.53262	113112
299	TG	TG 16:0_16:0_18:1 M+NH4 Atlas (E)	TG 50:1	C53H100O6	2	M+NH4	850.787	577.519	10.17	10.15	1.34442e+06	1.30249e+06	1.34367e+06	10.17	10.15	10.15	0.98	0.98	0.98	3.29097	56448
299	TG	TG 16:0_16:0_18:1 M+NH4 Atlas (E)	TG 50:1	C53H100O6	2	M+NH4	850.787	577.547	10.17	10.15	10197.4	10542.6	9725.1	10.17	10.15	10.15	-0.05	-0.04	0.3	6.80985	22696
299	TG	TG 16:0_16:0_18:1 M+NH4 Atlas (E)	TG 50:1	C53H100O6	2	M+NH4	850.787	578.522	10.17	10.15	535820	554509	558125	10.17	10.15	10.15	0.98	0.97	0.97	20.4739	21065.2
299	TG	TG 16:0_16:0_18:1 M+NH4 Atlas (E)	TG 50:1	C53H100O6	2	M+NH4	850.787	579.534	10.17	10.15	111818	110434	117083	10.17	10.15	10.15	0.98	0.97	0.95	3.29969	10155
299	TG	TG 16:0_16:0_18:1 M+NH4 Atlas (E)	TG 50:1	C53H100O6	2	M+NH4	850.787	605.552	10.17	10.15	17906.5	18125.9	27163.2	10.17	10.15	10.15	0.94	0.91	0.95	69.843	467.433
298	TG	TG 16:0_16:0_18:2 M+NH4 Atlas (E)	TG 50:2	C53H98O6	2	M+NH4	848.771	263.238	9.88	9.86	30222.8	33804.9	32236.3	9.87	9.86	9.86	0.73	0.61	0.62	0.981266	1.09814e+06
298	TG	TG 16:0_16:0_18:2 M+NH4 Atlas (E)	TG 50:2	C53H98O6	2	M+NH4	848.771	313.274	9.88	9.86	23136.4	19542.5	19265.5	9.87	9.86	9.86	0.78	0.84	0.77	1.27986	737838
298	TG	TG 16:0_16:0_18:2 M+NH4 Atlas (E)	TG 50:2	C53H98O6	2	M+NH4	848.771	549.489	9.88	9.86	733198	751003	729313	9.87	9.86	9.86	0.93	0.94	0.94	3.51133	433366
298	TG	TG 16:0_16:0_18:2 M+NH4 Atlas (E)	TG 50:2	C53H98O6	2	M+NH4	848.771	551.505	9.88	9.86	412402	400324	399001	9.87	9.86	9.86	0.74	0.73	0.73	0.630212	417673
298	TG	TG 16:0_16:0_18:2 M+NH4 Atlas (E)	TG 50:2	C53H98O6	2	M+NH4	848.771	552.508	9.88	9.86	140519	151614	140352	9.87	9.86	9.86	0.72	0.72	0.71	1.49281	403909
298	TG	TG 16:0_16:0_18:2 M+NH4 Atlas (E)	TG 50:2	C53H98O6	2	M+NH4	848.771	575.506	9.88	9.86	1.08304e+06	1.10748e+06	1.1039e+06	9.87	9.86	9.86	0.92	0.91	0.92	3.65584	144162
298	TG	TG 16:0_16:0_18:2 M+NH4 Atlas (E)	TG 50:2	C53H98O6	2	M+NH4	848.771	575.535	9.88	9.86	13496.2	10853.7	7894.1	9.87	9.86	9.86	0.26	0.18	0.11	6.6654	127555
298	TG	TG 16:0_16:0_18:2 M+NH4 Atlas (E)	TG 50:2	C53H98O6	2	M+NH4	848.771	576.508	9.88	9.86	443853	411848	444396	9.87	9.86	9.86	0.92	0.91	0.91	4.56913	32088
298	TG	TG 16:0_16:0_18:2 M+NH4 Atlas (E)	TG 50:2	C53H98O6	2	M+NH4	848.771	577.52	9.88	9.86	419798	413964	419257	9.87	9.86	9.86	0.95	0.96	0.97	8.53879	20648.1
298	TG	TG 16:0_16:0_18:2 M+NH4 Atlas (E)	TG 50:2	C53H98O6	2	M+NH4	848.771	603.535	9.88	9.86	118157	125760	138749	9.87	9.86	9.86	0.94	0.94	0.93	21.2902	10748
295	TG	TG 16:0_16:1_18:2 M+NH4 Atlas (E)	TG 50:3	C53H96O6	2	M+NH4	846.756	263.237	9.58	9.57	26219.7	28283.4	29570	9.57	9.57	9.57	0.96	0.96	0.95	2.00985	345100
295	TG	TG 16:0_16:1_18:2 M+NH4 Atlas (E)	TG 50:3	C53H96O6	2	M+NH4	846.756	547.471	9.58	9.57	182508	174698	164685	9.57	9.57	9.57	0.99	0.99	0.98	3.28061	267418
295	TG	TG 16:0_16:1_18:2 M+NH4 Atlas (E)	TG 50:3	C53H96O6	2	M+NH4	846.756	549.486	9.58	9.57	342103	338510	354687	9.57	9.57	9.57	0.96	0.97	0.98	1.13812	250956
295	TG	TG 16:0_16:1_18:2 M+NH4 Atlas (E)	TG 50:3	C53H96O6	2	M+NH4	846.756	550.49	9.58	9.57	131376	133923	124412	9.57	9.57	9.57	0.95	0.97	0.98	4.1934	173964
295	TG	TG 16:0_16:1_18:2 M+NH4 Atlas (E)	TG 50:3	C53H96O6	2	M+NH4	846.756	573.486	9.58	9.57	255117	274968	272170	9.57	9.57	9.57	0.93	0.93	0.96	3.75683	130731
295	TG	TG 16:0_16:1_18:2 M+NH4 Atlas (E)	TG 50:3	C53H96O6	2	M+NH4	846.756	574.489	9.58	9.57	101041	117348	100965	9.57	9.57	9.57	0.9	0.9	0.93	3.09446	129904
295	TG	TG 16:0_16:1_18:2 M+NH4 Atlas (E)	TG 50:3	C53H96O6	2	M+NH4	846.756	575.502	9.58	9.57	254242	247279	251345	9.57	9.57	9.57	0.98	0.99	0.99	7.23818	106451
295	TG	TG 16:0_16:1_18:2 M+NH4 Atlas (E)	TG 50:3	C53H96O6	2	M+NH4	846.756	576.504	9.58	9.57	95404.5	97178.4	100621	9.57	9.57	9.57	0.98	0.98	0.99	2.21575	97734.6
295	TG	TG 16:0_16:1_18:2 M+NH4 Atlas (E)	TG 50:3	C53H96O6	2	M+NH4	846.756	601.517	9.58	9.57	132019	135998	124176	9.57	9.57	9.57	0.98	0.98	0.99	1.95793	53871.3
295	TG	TG 16:0_16:1_18:2 M+NH4 Atlas (E)	TG 50:3	C53H96O6	2	M+NH4	846.756	829.725	9.58	9.57	52870.2	55329.5	53414.1	9.57	9.57	9.57	0.97	0.93	0.93	4.92416	28024.4
294	TG	TG 16:0_16:2_18:2 M+NH4 Atlas (E)	TG 50:4	C53H94O6	2	M+NH4	844.74	83.0862	9.56	9.28	0	165.3	97.1	9.27	9.28	9.28	0	-0.12	-0.12	4.87044	56983.9
294	TG	TG 16:0_16:2_18:2 M+NH4 Atlas (E)	TG 50:4	C53H94O6	2	M+NH4	844.74	97.0753	9.56	9.28	189.4	1498.6	314.1	9.27	9.28	9.28	0.02	0.14	-0.11	7.15524	18092.1
294	TG	TG 16:0_16:2_18:2 M+NH4 Atlas (E)	TG 50:4	C53H94O6	2	M+NH4	844.74	305.283	9.56	9.28	0	165.5	0	9.27	9.28	9.28	0	0.15	0	4.99366	15402.8
294	TG	TG 16:0_16:2_18:2 M+NH4 Atlas (E)	TG 50:4	C53H94O6	2	M+NH4	844.74	545.461	9.56	9.28	16049.6	14322	15836.8	9.27	9.28	9.28	0.92	0.76	0.89	9.62886	11528
294	TG	TG 16:0_16:2_18:2 M+NH4 Atlas (E)	TG 50:4	C53H94O6	2	M+NH4	844.74	547.469	9.56	9.28	54820.7	55229.3	60901.8	9.27	9.28	9.28	0.92	0.93	0.93	8.51097	4453.3
294	TG	TG 16:0_16:2_18:2 M+NH4 Atlas (E)	TG 50:4	C53H94O6	2	M+NH4	844.74	549.706	9.56	9.28	137.5	117.8	110.4	9.27	9.28	9.28	0.23	0.5	0.48	18.1437	2224.8
294	TG	TG 16:0_16:2_18:2 M+NH4 Atlas (E)	TG 50:4	C53H94O6	2	M+NH4	844.74	551.502	9.56	9.28	4241.7	4132.6	4985.6	9.27	9.28	9.28	0.14	-0.06	0.3	9.38234	121.9
294	TG	TG 16:0_16:2_18:2 M+NH4 Atlas (E)	TG 50:4	C53H94O6	2	M+NH4	844.74	551.513	9.56	9.28	2488	2531.9	1654.5	9.27	9.28	9.28	-0.03	-0.11	0.16	88.4029	667.367
294	TG	TG 16:0_16:2_18:2 M+NH4 Atlas (E)	TG 50:4	C53H94O6	2	M+NH4	844.74	571.468	9.56	9.28	16918.6	17462	19895.8	9.27	9.28	9.28	0.47	0.24	0.49	77.5454	87.4667
294	TG	TG 16:0_16:2_18:2 M+NH4 Atlas (E)	TG 50:4	C53H94O6	2	M+NH4	844.74	575.496	9.56	9.28	13003.7	10326.5	11253.9	9.27	9.28	9.28	0.56	0.38	0.56	141.421	55.1667
316	TG	TG 51:0 [NL-17:0] [ISTD] M+NH4 SLING_MRM (E)	TG 51:0	C54H104O6	2	M+NH4	866.818	57.0697	10.6	10.59	379.6	793.7	0	10.6	10.59	10.59	-0.14	-0.21	0	27.5156	63828.5
316	TG	TG 51:0 [NL-17:0] [ISTD] M+NH4 SLING_MRM (E)	TG 51:0	C54H104O6	2	M+NH4	866.818	81.0696	10.6	10.59	215.1	0	0	10.6	10.59	10.59	-0.22	0	0	6.46041	8412.17
316	TG	TG 51:0 [NL-17:0] [ISTD] M+NH4 SLING_MRM (E)	TG 51:0	C54H104O6	2	M+NH4	866.818	102.129	10.6	10.59	8920.2	8657.6	7658.7	10.6	10.59	10.59	0.42	0.44	-0.12	27.1669	2799.17
316	TG	TG 51:0 [NL-17:0] [ISTD] M+NH4 SLING_MRM (E)	TG 51:0	C54H104O6	2	M+NH4	866.818	183.175	10.6	10.59	0	0	0	10.6	10.59	10.59	0	0	0	24.4233	2294.47
316	TG	TG 51:0 [NL-17:0] [ISTD] M+NH4 SLING_MRM (E)	TG 51:0	C54H104O6	2	M+NH4	866.818	565.52	10.6	10.59	3812.4	1980.4	2604.7	10.6	10.59	10.59	0.41	0.38	-0.01	35.6395	186160
316	TG	TG 51:0 [NL-17:0] [ISTD] M+NH4 SLING_MRM (E)	TG 51:0	C54H104O6	2	M+NH4	866.818	579.535	10.6	10.59	232882	233266	92332.1	10.6	10.59	10.59	0.06	-0.24	0.16	33.0252	6594.1
316	TG	TG 51:0 [NL-17:0] [ISTD] M+NH4 SLING_MRM (E)	TG 51:0	C54H104O6	2	M+NH4	866.818	579.588	10.6	10.59	6929.6	6395.8	2600.7	10.6	10.59	10.59	0.11	-0.27	0.17	36.3028	5308.7
316	TG	TG 51:0 [NL-17:0] [ISTD] M+NH4 SLING_MRM (E)	TG 51:0	C54H104O6	2	M+NH4	866.818	580.539	10.6	10.59	82106.8	69253.2	40125.5	10.6	10.59	10.59	0.26	-0.04	0.36	82.8762	391.1
316	TG	TG 51:0 [NL-17:0] [ISTD] M+NH4 SLING_MRM (E)	TG 51:0	C54H104O6	2	M+NH4	866.818	580.551	10.6	10.59	5925.6	9531.9	4324.8	10.6	10.59	10.59	-0.07	0.32	0.04	141.421	71.7
316	TG	TG 51:0 [NL-17:0] [ISTD] M+NH4 SLING_MRM (E)	TG 51:0	C54H104O6	2	M+NH4	866.818	593.553	10.6	10.59	2124.2	3049.9	1709.3	10.6	10.59	10.59	0.2	0.06	-0.11	#DIV/0!	0
315	TG	TG 16:0_17:0_18:1 M+NH4 Atlas (E)	TG 51:1	C54H102O6	2	M+NH4	864.801	85.1014	10.31	10.3	429.6	296	483.5	10.31	10.3	10.3	0.09	-0.25	-0.24	1.5687	2.31952e+06
315	TG	TG 16:0_17:0_18:1 M+NH4 Atlas (E)	TG 51:1	C54H102O6	2	M+NH4	864.801	111.118	10.31	10.3	1442.2	901.6	1036.4	10.31	10.3	10.3	0.19	-0.37	0.09	6.33666	40881.8
315	TG	TG 16:0_17:0_18:1 M+NH4 Atlas (E)	TG 51:1	C54H102O6	2	M+NH4	864.801	165.164	10.31	10.3	493.4	1775.6	339	10.31	10.3	10.3	-0.29	-0.26	0.02	0.939577	39203
315	TG	TG 16:0_17:0_18:1 M+NH4 Atlas (E)	TG 51:1	C54H102O6	2	M+NH4	864.801	565.52	10.31	10.3	38683.2	39433.4	39492.4	10.31	10.3	10.3	0.97	0.96	0.96	25.0052	5281.37
315	TG	TG 16:0_17:0_18:1 M+NH4 Atlas (E)	TG 51:1	C54H102O6	2	M+NH4	864.801	565.533	10.31	10.3	7029.7	4976	3838.4	10.31	10.3	10.3	0.44	0.85	0.78	3.95798	1145.97
315	TG	TG 16:0_17:0_18:1 M+NH4 Atlas (E)	TG 51:1	C54H102O6	2	M+NH4	864.801	577.519	10.31	10.3	2.26953e+06	2.35507e+06	2.33396e+06	10.31	10.3	10.3	-0.44	-0.45	-0.43	20.3914	1126.73
315	TG	TG 16:0_17:0_18:1 M+NH4 Atlas (E)	TG 51:1	C54H102O6	2	M+NH4	864.801	591.536	10.31	10.3	37439.7	43689.3	41516.3	10.31	10.3	10.3	0.97	0.95	0.97	19.5562	403.033
315	TG	TG 16:0_17:0_18:1 M+NH4 Atlas (E)	TG 51:1	C54H102O6	2	M+NH4	864.801	591.551	10.31	10.3	9008.3	4771.1	4998	10.31	10.3	10.3	0.57	0.49	0.83	29.6814	333.6
315	TG	TG 16:0_17:0_18:1 M+NH4 Atlas (E)	TG 51:1	C54H102O6	2	M+NH4	864.801	606.445	10.31	10.3	1201.7	1145.6	1090.6	10.31	10.3	10.3	-0.38	-0.44	-0.46	31.0931	6259.13
315	TG	TG 16:0_17:0_18:1 M+NH4 Atlas (E)	TG 51:1	C54H102O6	2	M+NH4	864.801	864.489	10.31	10.3	378.9	196.2	425.7	10.31	10.3	10.3	0.05	-0.22	0.04	74.0705	869.333
313	TG	TG 16:1_17:0_18:1 M+NH4 Atlas (E)	TG 51:2	C54H100O6	2	M+NH4	862.786	83.0856	10.05	10.03	2180.8	1783.1	1549.2	10.04	10.03	10.03	-0.41	-0.42	-0.35	8.26561	1.16397e+06
313	TG	TG 16:1_17:0_18:1 M+NH4 Atlas (E)	TG 51:2	C54H100O6	2	M+NH4	862.786	85.067	10.05	10.03	286.7	665.7	398.1	10.04	10.03	10.03	-0.22	0.14	-0.29	13.6883	389126
313	TG	TG 16:1_17:0_18:1 M+NH4 Atlas (E)	TG 51:2	C54H100O6	2	M+NH4	862.786	407.151	10.05	10.03	0	0	0	10.04	10.03	10.03	0	0	0	15.3668	146258
313	TG	TG 16:1_17:0_18:1 M+NH4 Atlas (E)	TG 51:2	C54H100O6	2	M+NH4	862.786	563.505	10.05	10.03	82832.3	86393.9	90680	10.04	10.03	10.03	1	0.96	0.98	3.70329	86635.4
313	TG	TG 16:1_17:0_18:1 M+NH4 Atlas (E)	TG 51:2	C54H100O6	2	M+NH4	862.786	575.5	10.05	10.03	1.02817e+06	1.2392e+06	1.22454e+06	10.04	10.03	10.03	-0.41	-0.49	-0.48	2.1545	56216.3
313	TG	TG 16:1_17:0_18:1 M+NH4 Atlas (E)	TG 51:2	C54H100O6	2	M+NH4	862.786	589.519	10.05	10.03	55840.5	57851.4	54956.9	10.04	10.03	10.03	0.96	0.98	0.97	11.727	15605.9
313	TG	TG 16:1_17:0_18:1 M+NH4 Atlas (E)	TG 51:2	C54H100O6	2	M+NH4	862.786	591.532	10.05	10.03	17268.5	16492.3	13056.8	10.04	10.03	10.03	0.63	0.67	0.6	14.1875	1837.7
313	TG	TG 16:1_17:0_18:1 M+NH4 Atlas (E)	TG 51:2	C54H100O6	2	M+NH4	862.786	603.536	10.05	10.03	464446	350569	352362	10.04	10.03	10.03	-0.39	-0.54	-0.5	35.3305	450.167
313	TG	TG 16:1_17:0_18:1 M+NH4 Atlas (E)	TG 51:2	C54H100O6	2	M+NH4	862.786	604.536	10.05	10.03	177897	133067	127809	10.04	10.03	10.03	-0.34	-0.46	-0.41	#DIV/0!	0
310	TG	TG 16:1_17:1_18:1 M+NH4 Atlas (E)	TG 51:3	C54H98O6	2	M+NH4	860.77	299.262	9.76	9.75	944	1601.9	1603.8	9.75	9.76	9.75	0.79	0.72	0.73	2.72536	916972
310	TG	TG 16:1_17:1_18:1 M+NH4 Atlas (E)	TG 51:3	C54H98O6	2	M+NH4	860.77	561.492	9.76	9.75	32053.7	33698.3	37788.6	9.75	9.76	9.75	0.96	0.97	0.97	9.72933	207932
310	TG	TG 16:1_17:1_18:1 M+NH4 Atlas (E)	TG 51:3	C54H98O6	2	M+NH4	860.77	561.505	9.76	9.75	1847.4	5276.4	3418.5	9.75	9.76	9.75	0.48	0.66	0.82	6.00246	48244.6
310	TG	TG 16:1_17:1_18:1 M+NH4 Atlas (E)	TG 51:3	C54H98O6	2	M+NH4	860.77	563.509	9.76	9.75	52314.1	45811.6	46608.2	9.75	9.76	9.75	0.96	0.95	0.99	6.9862	34513.5
310	TG	TG 16:1_17:1_18:1 M+NH4 Atlas (E)	TG 51:3	C54H98O6	2	M+NH4	860.77	564.51	9.76	9.75	20792.8	19046.3	18936.4	9.75	9.76	9.75	0.91	0.84	0.98	4.34056	19591.8
310	TG	TG 16:1_17:1_18:1 M+NH4 Atlas (E)	TG 51:3	C54H98O6	2	M+NH4	860.77	575.506	9.76	9.75	947839	886631	916445	9.75	9.76	9.75	-0.5	-0.49	-0.47	10.4807	12139.6
310	TG	TG 16:1_17:1_18:1 M+NH4 Atlas (E)	TG 51:3	C54H98O6	2	M+NH4	860.77	589.512	9.76	9.75	12511.1	10429.2	13478.6	9.75	9.76	9.75	0.56	0.85	0.89	15.5233	7617.7
310	TG	TG 16:1_17:1_18:1 M+NH4 Atlas (E)	TG 51:3	C54H98O6	2	M+NH4	860.77	601.521	9.76	9.75	179400	224029	220367	9.75	9.76	9.75	-0.34	-0.33	-0.37	22.4536	1383.23
310	TG	TG 16:1_17:1_18:1 M+NH4 Atlas (E)	TG 51:3	C54H98O6	2	M+NH4	860.77	843.742	9.76	9.75	6771.8	6791.3	9290	9.75	9.76	9.75	0.82	0.95	0.89	39.8826	3514.1
308	TG	TG 15:0_18:1_18:3 M+NH4 Atlas (E)	TG 51:4	C54H96O6	2	M+NH4	858.754	337.272	9.48	9.48	5608.1	4948.5	6939.5	9.48	9.48	9.48	-0.32	-0.1	-0.08	1.73631	258786
308	TG	TG 15:0_18:1_18:3 M+NH4 Atlas (E)	TG 51:4	C54H96O6	2	M+NH4	858.754	559.468	9.48	9.48	4562.4	3058.4	5347.6	9.48	9.48	9.48	0.46	0.62	0.47	2.62208	137914
308	TG	TG 15:0_18:1_18:3 M+NH4 Atlas (E)	TG 51:4	C54H96O6	2	M+NH4	858.754	561.488	9.48	9.48	13803.6	11487.8	19615.9	9.48	9.48	9.48	0.8	0.86	0.87	19.801	29983.4
308	TG	TG 15:0_18:1_18:3 M+NH4 Atlas (E)	TG 51:4	C54H96O6	2	M+NH4	858.754	563.501	9.48	9.48	5923	8016.2	8084.5	9.48	9.48	9.48	0.15	0.35	0.28	8.54459	17936.5
308	TG	TG 15:0_18:1_18:3 M+NH4 Atlas (E)	TG 51:4	C54H96O6	2	M+NH4	858.754	575.505	9.48	9.48	257650	253939	264768	9.48	9.48	9.48	-0.12	-0.03	0.08	22.841	14969.1
308	TG	TG 15:0_18:1_18:3 M+NH4 Atlas (E)	TG 51:4	C54H96O6	2	M+NH4	858.754	585.483	9.48	9.48	2978.4	2592.1	3818.8	9.48	9.48	9.48	0.51	0.57	0.51	13.6657	7341.23
308	TG	TG 15:0_18:1_18:3 M+NH4 Atlas (E)	TG 51:4	C54H96O6	2	M+NH4	858.754	599.502	9.48	9.48	21761.4	32621.1	35567.8	9.48	9.48	9.48	-0.16	-0.26	-0.21	14.1992	5832.03
308	TG	TG 15:0_18:1_18:3 M+NH4 Atlas (E)	TG 51:4	C54H96O6	2	M+NH4	858.754	601.518	9.48	9.48	137204	142655	133883	9.48	9.48	9.48	-0.15	-0.04	0.07	21.9718	4322.8
308	TG	TG 15:0_18:1_18:3 M+NH4 Atlas (E)	TG 51:4	C54H96O6	2	M+NH4	858.754	603.539	9.48	9.48	18561.3	19421.4	15826.7	9.48	9.48	9.48	-0.12	-0.09	0.06	16.3625	3129.77
324	TG	TG 16:0_18:1_18:1 M+NH4 Atlas (E)	TG 52:2	C55H102O6	2	M+NH4	876.803	265.252	10.21	10.21	22305.7	26594.9	23634.3	10.2	10.21	10.21	0.86	0.88	0.85	0.770089	2.40848e+06
324	TG	TG 16:0_18:1_18:1 M+NH4 Atlas (E)	TG 52:2	C55H102O6	2	M+NH4	876.803	339.288	10.21	10.21	20600.5	16437.7	19034.5	10.2	10.21	10.21	0.84	0.83	0.74	0.716604	1.66052e+06
324	TG	TG 16:0_18:1_18:1 M+NH4 Atlas (E)	TG 52:2	C55H102O6	2	M+NH4	876.803	575.503	10.21	10.21	168326	189918	191623	10.2	10.21	10.21	0.6	0.58	0.55	1.04286	1.16049e+06
324	TG	TG 16:0_18:1_18:1 M+NH4 Atlas (E)	TG 52:2	C55H102O6	2	M+NH4	876.803	577.52	10.21	10.21	2384004	2.42888e+06	2.41256e+06	10.2	10.21	10.21	0.93	0.94	0.94	0.468177	708567
324	TG	TG 16:0_18:1_18:1 M+NH4 Atlas (E)	TG 52:2	C55H102O6	2	M+NH4	876.803	578.522	10.21	10.21	1.14368e+06	1.16612e+06	1.17168e+06	10.2	10.21	10.21	0.86	0.88	0.88	0.409754	279482
324	TG	TG 16:0_18:1_18:1 M+NH4 Atlas (E)	TG 52:2	C55H102O6	2	M+NH4	876.803	579.534	10.21	10.21	280848	278045	279554	10.2	10.21	10.21	0.92	0.93	0.92	5.78496	183289
324	TG	TG 16:0_18:1_18:1 M+NH4 Atlas (E)	TG 52:2	C55H102O6	2	M+NH4	876.803	603.535	10.21	10.21	1649252	1.67698e+06	1.65532e+06	10.2	10.21	10.21	0.9	0.91	0.91	3.50146	136836
324	TG	TG 16:0_18:1_18:1 M+NH4 Atlas (E)	TG 52:2	C55H102O6	2	M+NH4	876.803	604.538	10.21	10.21	712792	708221	704688	10.2	10.21	10.21	0.87	0.89	0.88	1.99174	77432.9
324	TG	TG 16:0_18:1_18:1 M+NH4 Atlas (E)	TG 52:2	C55H102O6	2	M+NH4	876.803	605.549	10.21	10.21	132438	134571	143499	10.2	10.21	10.21	0.88	0.84	0.88	7.41496	24178.3
324	TG	TG 16:0_18:1_18:1 M+NH4 Atlas (E)	TG 52:2	C55H102O6	2	M+NH4	876.803	859.774	10.21	10.21	75702.9	77147.6	79448.2	10.2	10.21	10.21	0.87	0.89	0.89	9.18487	18690.9
322	TG	TG 16:0_18:1_18:2 M+NH4 Atlas (E)	TG 52:3	C55H100O6	2	M+NH4	874.787	263.238	9.94	9.94	116464	115886	119354	9.93	9.94	9.94	0.88	0.88	0.86	0.856664	1.69092e+06
322	TG	TG 16:0_18:1_18:2 M+NH4 Atlas (E)	TG 52:3	C55H100O6	2	M+NH4	874.787	575.505	9.94	9.94	1.67569e+06	1.7104e+06	1.68668e+06	9.93	9.94	9.94	0.88	0.89	0.9	1.62351	1.6311e+06
322	TG	TG 16:0_18:1_18:2 M+NH4 Atlas (E)	TG 52:3	C55H100O6	2	M+NH4	874.787	575.538	9.94	9.94	17483.8	9571.4	8875.9	9.93	9.94	9.94	0.45	0.18	0.17	0.958961	1.5226e+06
322	TG	TG 16:0_18:1_18:2 M+NH4 Atlas (E)	TG 52:3	C55H100O6	2	M+NH4	874.787	576.509	9.94	9.94	712795	666458	695882	9.93	9.94	9.94	0.84	0.87	0.85	2.76781	691712
322	TG	TG 16:0_18:1_18:2 M+NH4 Atlas (E)	TG 52:3	C55H100O6	2	M+NH4	874.787	577.52	9.94	9.94	1.52981e+06	1.50223e+06	1.53575e+06	9.93	9.94	9.94	0.85	0.85	0.84	1.29672	690735
322	TG	TG 16:0_18:1_18:2 M+NH4 Atlas (E)	TG 52:3	C55H100O6	2	M+NH4	874.787	578.524	9.94	9.94	605004	592122	589448	9.93	9.94	9.94	0.82	0.84	0.84	1.14031	595525
322	TG	TG 16:0_18:1_18:2 M+NH4 Atlas (E)	TG 52:3	C55H100O6	2	M+NH4	874.787	601.521	9.94	9.94	1.62514e+06	1.6661e+06	1.60207e+06	9.93	9.94	9.94	0.84	0.87	0.86	2.55988	282737
322	TG	TG 16:0_18:1_18:2 M+NH4 Atlas (E)	TG 52:3	C55H100O6	2	M+NH4	874.787	602.524	9.94	9.94	699335	678381	694490	9.93	9.94	9.94	0.82	0.83	0.85	2.30409	221769
322	TG	TG 16:0_18:1_18:2 M+NH4 Atlas (E)	TG 52:3	C55H100O6	2	M+NH4	874.787	603.536	9.94	9.94	272525	288450	287236	9.93	9.94	9.94	0.9	0.89	0.89	1.29383	117235
322	TG	TG 16:0_18:1_18:2 M+NH4 Atlas (E)	TG 52:3	C55H100O6	2	M+NH4	874.787	857.761	9.94	9.94	228880	219330	217098	9.93	9.94	9.94	0.87	0.86	0.86	32.5975	11977
321	TG	TG 16:1_18:1_18:2 M+NH4 Atlas (E)	TG 52:4	C55H98O6	2	M+NH4	872.772	263.236	9.66	9.65	59837.3	64670.4	62333.2	9.66	9.65	9.64	0.96	0.96	0.93	0.435874	1.11863e+06
321	TG	TG 16:1_18:1_18:2 M+NH4 Atlas (E)	TG 52:4	C55H98O6	2	M+NH4	872.772	573.487	9.66	9.65	293094	280450	282091	9.66	9.65	9.64	0.96	0.98	0.98	1.89051	721410
321	TG	TG 16:1_18:1_18:2 M+NH4 Atlas (E)	TG 52:4	C55H98O6	2	M+NH4	872.772	574.491	9.66	9.65	119675	122327	117360	9.66	9.65	9.64	0.96	0.97	0.98	0.601673	423585
321	TG	TG 16:1_18:1_18:2 M+NH4 Atlas (E)	TG 52:4	C55H98O6	2	M+NH4	872.772	575.503	9.66	9.65	1.12329e+06	1.1207e+06	1.1119e+06	9.66	9.65	9.64	0.95	0.95	0.95	1.92048	390393
321	TG	TG 16:1_18:1_18:2 M+NH4 Atlas (E)	TG 52:4	C55H98O6	2	M+NH4	872.772	576.507	9.66	9.65	421476	422108	427171	9.66	9.65	9.64	0.94	0.95	0.93	1.9683	285212
321	TG	TG 16:1_18:1_18:2 M+NH4 Atlas (E)	TG 52:4	C55H98O6	2	M+NH4	872.772	599.503	9.66	9.65	715728	740214	708290	9.66	9.65	9.64	0.93	0.92	0.92	1.75779	240499
321	TG	TG 16:1_18:1_18:2 M+NH4 Atlas (E)	TG 52:4	C55H98O6	2	M+NH4	872.772	601.519	9.66	9.65	234802	244918	241776	9.66	9.65	9.64	0.87	0.85	0.9	3.0846	221345
321	TG	TG 16:1_18:1_18:2 M+NH4 Atlas (E)	TG 52:4	C55H98O6	2	M+NH4	872.772	602.523	9.66	9.65	109492	92539.5	97179	9.66	9.65	9.64	0.82	0.87	0.89	1.69425	119787
321	TG	TG 16:1_18:1_18:2 M+NH4 Atlas (E)	TG 52:4	C55H98O6	2	M+NH4	872.772	855.743	9.66	9.65	393148	397883	380149	9.66	9.65	9.64	0.94	0.94	0.93	7.17196	99736.7
321	TG	TG 16:1_18:1_18:2 M+NH4 Atlas (E)	TG 52:4	C55H98O6	2	M+NH4	872.772	856.748	9.66	9.65	212316	222896	228822	9.66	9.65	9.64	0.95	0.94	0.95	3.16867	62280.3
319	TG	TG 16:0_18:2_18:3 M+NH4 Atlas (E)	TG 52:5	C55H96O6	2	M+NH4	870.755	261.221	9.39	9.37	42236.9	34793.7	34178.4	9.38	9.37	9.37	0.11	0.31	0.25	14.8468	546388
319	TG	TG 16:0_18:2_18:3 M+NH4 Atlas (E)	TG 52:5	C55H96O6	2	M+NH4	870.755	571.472	9.39	9.37	23421.6	26298.9	25028.3	9.38	9.37	9.37	0.88	0.82	0.77	17.5524	288654
319	TG	TG 16:0_18:2_18:3 M+NH4 Atlas (E)	TG 52:5	C55H96O6	2	M+NH4	870.755	573.489	9.39	9.37	251687	222804	222270	9.38	9.37	9.37	-0.04	0.11	0.1	5.91739	232254
319	TG	TG 16:0_18:2_18:3 M+NH4 Atlas (E)	TG 52:5	C55H96O6	2	M+NH4	870.755	575.503	9.39	9.37	656706	518491	463965	9.38	9.37	9.37	-0.21	-0.18	-0.16	7.06898	145499
319	TG	TG 16:0_18:2_18:3 M+NH4 Atlas (E)	TG 52:5	C55H96O6	2	M+NH4	870.755	575.517	9.39	9.37	10269	74425.8	26795	9.38	9.37	9.37	0.29	-0.13	0.4	2.86087	80167.3
319	TG	TG 16:0_18:2_18:3 M+NH4 Atlas (E)	TG 52:5	C55H96O6	2	M+NH4	870.755	597.488	9.39	9.37	66014.1	71251.4	60764.7	9.38	9.37	9.37	0.9	0.89	0.89	6.48564	66010.1
319	TG	TG 16:0_18:2_18:3 M+NH4 Atlas (E)	TG 52:5	C55H96O6	2	M+NH4	870.755	598.49	9.39	9.37	30081.7	38362.5	33154.9	9.38	9.37	9.37	0.9	0.9	0.86	9.8798	37069.7
319	TG	TG 16:0_18:2_18:3 M+NH4 Atlas (E)	TG 52:5	C55H96O6	2	M+NH4	870.755	599.504	9.39	9.37	355722	276959	233281	9.38	9.37	9.37	-0.19	-0.16	-0.14	10.0922	33866.4
319	TG	TG 16:0_18:2_18:3 M+NH4 Atlas (E)	TG 52:5	C55H96O6	2	M+NH4	870.755	601.517	9.39	9.37	156408	148375	131712	9.38	9.37	9.37	-0.28	-0.27	-0.26	4.72511	24916.3
319	TG	TG 16:0_18:2_18:3 M+NH4 Atlas (E)	TG 52:5	C55H96O6	2	M+NH4	870.755	853.729	9.39	9.37	81926.6	76927.8	81647.4	9.38	9.37	9.37	0.97	0.9	0.99	73.1869	37163.3
317	TG	TG 16:1_18:2_18:3 M+NH4 Atlas (E)	TG 52:6	C55H94O6	2	M+NH4	868.738	571.467	9.13	9.12	30427.7	33195.7	31810.5	9.11	9.12	9.12	0.02	0.02	0.03	4.72969	113464
317	TG	TG 16:1_18:2_18:3 M+NH4 Atlas (E)	TG 52:6	C55H94O6	2	M+NH4	868.738	573.487	9.13	9.12	105918	117937	116538	9.11	9.12	9.12	-0.24	-0.24	-0.2	1.5182	95549.5
317	TG	TG 16:1_18:2_18:3 M+NH4 Atlas (E)	TG 52:6	C55H94O6	2	M+NH4	868.738	575.501	9.13	9.12	97470.5	93965.4	95212.7	9.11	9.12	9.12	-0.3	-0.29	-0.27	6.46971	64655.4
317	TG	TG 16:1_18:2_18:3 M+NH4 Atlas (E)	TG 52:6	C55H94O6	2	M+NH4	868.738	595.476	9.13	9.12	5707.7	4729.6	5566.1	9.11	9.12	9.12	0.54	0.33	0.6	2.28204	64153.3
317	TG	TG 16:1_18:2_18:3 M+NH4 Atlas (E)	TG 52:6	C55H94O6	2	M+NH4	868.738	597.487	9.13	9.12	62630.2	70481.6	60854.5	9.11	9.12	9.12	-0.24	-0.25	-0.24	3.5523	31811.3
317	TG	TG 16:1_18:2_18:3 M+NH4 Atlas (E)	TG 52:6	C55H94O6	2	M+NH4	868.738	599.502	9.13	9.12	65237.4	62083.7	65138.9	9.11	9.12	9.12	-0.28	-0.32	-0.25	14.8057	11185
317	TG	TG 16:1_18:2_18:3 M+NH4 Atlas (E)	TG 52:6	C55H94O6	2	M+NH4	868.738	851.712	9.13	9.12	13421.7	9465.5	10667.7	9.11	9.12	9.12	0.78	0.88	0.75	8.09067	5334.47
317	TG	TG 16:1_18:2_18:3 M+NH4 Atlas (E)	TG 52:6	C55H94O6	2	M+NH4	868.738	851.727	9.13	9.12	5147.2	3690.2	3933.5	9.11	9.12	9.12	0.55	0.74	0.68	14.9702	4256.97
334	TG	TG 17:0_18:0_18:1 M+NH4 Atlas (E)	TG 53:1	C56H106O6	2	M+NH4	892.832	55.0538	10.6	10.59	1188.5	846.5	1285.7	10.6	10.59	10.59	-0.28	-0.17	-0.17	6.68804	218182
334	TG	TG 17:0_18:0_18:1 M+NH4 Atlas (E)	TG 53:1	C56H106O6	2	M+NH4	892.832	83.0863	10.6	10.59	3859.7	3203.1	4826.3	10.6	10.59	10.59	-0.33	-0.26	-0.33	1.97698	211773
334	TG	TG 17:0_18:0_18:1 M+NH4 Atlas (E)	TG 53:1	C56H106O6	2	M+NH4	892.832	452.269	10.6	10.59	0	36.1	0	10.6	10.59	10.59	0	-0.21	0	17.7518	9158.03
334	TG	TG 17:0_18:0_18:1 M+NH4 Atlas (E)	TG 53:1	C56H106O6	2	M+NH4	892.832	579.522	10.6	10.59	6007.9	5026.1	4945.1	10.6	10.59	10.59	-0.16	0.09	0.43	13.2573	9039.1
334	TG	TG 17:0_18:0_18:1 M+NH4 Atlas (E)	TG 53:1	C56H106O6	2	M+NH4	892.832	579.532	10.6	10.59	207220	208520	238804	10.6	10.59	10.59	-0.36	-0.42	-0.38	9.06903	5326.37
334	TG	TG 17:0_18:0_18:1 M+NH4 Atlas (E)	TG 53:1	C56H106O6	2	M+NH4	892.832	591.533	10.6	10.59	9106.9	7193	11174.2	10.6	10.59	10.59	0.79	0.47	0.49	16.8226	3963.03
334	TG	TG 17:0_18:0_18:1 M+NH4 Atlas (E)	TG 53:1	C56H106O6	2	M+NH4	892.832	591.551	10.6	10.59	2542	2529.8	2932.1	10.6	10.59	10.59	0.17	0.26	0.26	12.7297	3846.03
334	TG	TG 17:0_18:0_18:1 M+NH4 Atlas (E)	TG 53:1	C56H106O6	2	M+NH4	892.832	593.553	10.6	10.59	7740.1	8746	10631.2	10.6	10.59	10.59	0.93	0.76	0.86	7.00297	2667.97
334	TG	TG 17:0_18:0_18:1 M+NH4 Atlas (E)	TG 53:1	C56H106O6	2	M+NH4	892.832	605.55	10.6	10.59	208817	208808	217694	10.6	10.59	10.59	-0.31	-0.38	-0.34	17.0167	1106.9
334	TG	TG 17:0_18:0_18:1 M+NH4 Atlas (E)	TG 53:1	C56H106O6	2	M+NH4	892.832	619.568	10.6	10.59	3346	3681.3	4510.8	10.6	10.59	10.59	0.54	0.55	0.62	141.421	12.0333
332	TG	TG 17:0_18:1_18:1 M+NH4 Atlas (E)	TG 53:2	C56H104O6	2	M+NH4	890.817	577.514	10.35	10.34	140530	123508	185410	10.35	10.34	10.34	-0.36	-0.32	-0.39	17.4283	149816
332	TG	TG 17:0_18:1_18:1 M+NH4 Atlas (E)	TG 53:2	C56H104O6	2	M+NH4	890.817	589.516	10.35	10.34	10072.2	9030.4	11175.8	10.35	10.34	10.34	0.66	0.77	0.81	2.70846	80303.2
332	TG	TG 17:0_18:1_18:1 M+NH4 Atlas (E)	TG 53:2	C56H104O6	2	M+NH4	890.817	591.534	10.35	10.34	78709.4	83378.4	78821.8	10.35	10.34	10.34	0.99	0.98	0.98	8.06518	49466.3
332	TG	TG 17:0_18:1_18:1 M+NH4 Atlas (E)	TG 53:2	C56H104O6	2	M+NH4	890.817	591.55	10.35	10.34	6185.5	6963.2	8319.7	10.35	10.34	10.34	0.71	0.63	0.71	1.43505	37215.6
332	TG	TG 17:0_18:1_18:1 M+NH4 Atlas (E)	TG 53:2	C56H104O6	2	M+NH4	890.817	592.536	10.35	10.34	37363.7	37783	36500.2	10.35	10.34	10.34	0.94	0.98	0.96	10.5087	14419.2
332	TG	TG 17:0_18:1_18:1 M+NH4 Atlas (E)	TG 53:2	C56H104O6	2	M+NH4	890.817	603.533	10.35	10.34	44441.9	49755.6	54201.4	10.35	10.34	10.34	0.91	0.89	0.83	24.7217	11854.7
332	TG	TG 17:0_18:1_18:1 M+NH4 Atlas (E)	TG 53:2	C56H104O6	2	M+NH4	890.817	603.546	10.35	10.34	7712.3	13808.8	14043	10.35	10.34	10.34	0.01	0.48	0.38	8.67923	10092.8
332	TG	TG 17:0_18:1_18:1 M+NH4 Atlas (E)	TG 53:2	C56H104O6	2	M+NH4	890.817	617.553	10.35	10.34	13259.7	16559.6	13438.2	10.35	10.34	10.34	0.92	0.89	0.88	12.3237	7156.13
331	TG	TG 17:0_18:1_18:2 M+NH4 Atlas (E)	TG 53:3	C56H102O6	2	M+NH4	888.801	575.506	10.09	10.08	11676.4	11687.8	13770.4	10.07	10.08	10.08	0.69	0.35	0.63	2.6444	98979.4
331	TG	TG 17:0_18:1_18:2 M+NH4 Atlas (E)	TG 53:3	C56H102O6	2	M+NH4	888.801	589.519	10.09	10.08	49550.4	54887.2	56312.2	10.07	10.08	10.08	0.96	0.97	0.98	3.81965	72543.4
331	TG	TG 17:0_18:1_18:2 M+NH4 Atlas (E)	TG 53:3	C56H102O6	2	M+NH4	888.801	591.534	10.09	10.08	37204.6	35993.5	36081.8	10.07	10.08	10.08	0.99	0.98	0.94	5.43155	53583.3
331	TG	TG 17:0_18:1_18:2 M+NH4 Atlas (E)	TG 53:3	C56H102O6	2	M+NH4	888.801	591.547	10.09	10.08	6588.1	4821.6	6987.7	10.07	10.08	10.08	0.42	0.73	0.71	1.51341	36426.6
331	TG	TG 17:0_18:1_18:2 M+NH4 Atlas (E)	TG 53:3	C56H102O6	2	M+NH4	888.801	601.518	10.09	10.08	95549	101899	99490.1	10.07	10.08	10.08	0.07	0.07	0.11	12.2772	16408.4
331	TG	TG 17:0_18:1_18:2 M+NH4 Atlas (E)	TG 53:3	C56H102O6	2	M+NH4	888.801	602.525	10.09	10.08	16730.6	13795.9	18698.7	10.07	10.08	10.08	0.96	0.89	0.87	7.95306	12378.2
331	TG	TG 17:0_18:1_18:2 M+NH4 Atlas (E)	TG 53:3	C56H102O6	2	M+NH4	888.801	603.529	10.09	10.08	68677.4	75030.7	73922.2	10.07	10.08	10.08	-0.07	-0.3	-0.27	10.1051	8607.43
331	TG	TG 17:0_18:1_18:2 M+NH4 Atlas (E)	TG 53:3	C56H102O6	2	M+NH4	888.801	617.551	10.09	10.08	2849.2	3162.6	3297.1	10.07	10.08	10.08	0.5	0.58	0.83	15.3473	6132.47
331	TG	TG 17:0_18:1_18:2 M+NH4 Atlas (E)	TG 53:3	C56H102O6	2	M+NH4	888.801	871.777	10.09	10.08	9097.7	9339.3	7385.3	10.07	10.08	10.08	0.8	0.93	0.96	6.04755	3102.97
330	TG	TG 17:1_18:1_18:2 M+NH4 Atlas (E)	TG 53:4	C56H100O6	2	M+NH4	886.785	261.219	9.81	9.81	21281.6	22448.5	22994.2	9.8	9.81	9.81	-0.01	-0.1	-0.05	0.643306	364043
330	TG	TG 17:1_18:1_18:2 M+NH4 Atlas (E)	TG 53:4	C56H100O6	2	M+NH4	886.785	263.235	9.81	9.81	21626	21494.2	16594.7	9.8	9.81	9.81	-0.41	-0.32	-0.32	2.16538	281674
[truncated: 1,692 more rows]

## Sheet: MK Variable Pos
MS1 features that passed manual curation:
group	class	compound	Sum Composition	formula	MS_level	adduct	precursor_m/z	fragment_m/z	RT (library)	RT	Variable Pos 1	Variable Pos 2	Variable Pos 3	RT_Variable Pos 1	RT_Variable Pos 2	RT_Variable Pos 3	score_Variable Pos 1	score_Variable Pos 2	score_Variable Pos 3	RSD (%)	Mean Abundance
4	AcylCarn	Decanoylcarnitine M+H HMDB (E)	CAR 10:0	C17H33NO4	1	M+H	316.248		0.51	0.52	21722.9	23553.1	21575.4	0.5	0.52	0.52	0.8	0.76	0.77	4.03678	22283.8
2	AcylCarn	CAR 10:1 M Atlas (E)	CAR 10:1	C17H32NO4	1	M	314.232		0.43	0.44	27439.7	27384.9	26430.6	0.45	0.43	0.44	0.84	0.91	0.84	1.7106	27085.1
7	AcylCarn	LAUROYLCARNITINE M+H MSDIAL (E)	CAR 12:0	C19H37NO4	1	M+H	344.279		0.87	0.85	14277.7	13950.3	15789	0.86	0.85	0.85	0.59	0.71	0.79	5.45813	14672.3
5	AcylCarn	CAR 12:1 M Atlas (E)	CAR 12:1	C19H36NO4	1	M	342.264		0.65	0.67	20288.6	18755.9	15299.4	0.67	0.66	0.67	0.63	0.59	0.7	11.5194	18114.6
12	AcylCarn	AcylCarnitine 14:1 M+H SLING_MRM (E)	CAR 14:1	C21H39N1O4	1	M+H	370.295		1.11	1.08	13795.3	16122.8	14407.7	1.08	1.09	1.08	0.64	0.55	0.77	6.66725	14775.3
15	AcylCarn	CAR 16:0 M Atlas (E)	CAR 16:0	C23H46NO4	1	M	400.342		1.92	1.91	28093.4	30189.8	24596.7	1.91	1.91	1.9	0.77	0.78	0.75	8.35101	27626.6
16	AcylCarn	AcylCarnitine 16:0-d3 [ISTD] M+H SLING_MRM (E)	CAR 16:0-d3	C23H42D3N1O4	1	M+H	403.361		1.92	1.9	479175	486749	494295	1.9	1.91	1.9	0.86	0.85	0.88	1.26815	486740
21	AcylCarn	AcylCarnitine 18:0 M+H SLING_MRM (E)	CAR 18:0	C25H49N1O4	1	M+H	428.374		2.44	2.36	10016.8	13552.1	12495	2.36	2.36	2.35	0.68	0.7	0.7	12.3251	12021.3
20	AcylCarn	Oleoyl-L-Carnitine M+H MSDIAL (E)	CAR 18:1	C25H47NO4, C25H48NO4	1	M+H	426.357		2.03	2.03	38080	41247.9	37395.8	2.03	2.03	2.03	0.84	0.85	0.8	4.31285	38907.9
68	CE	CE 18:2 (Targeted) M+NH4 (E) (E)	CE 18:2		1	M+NH4	666.618		10.07	10.07	418338	480687	477220	10.07	10.07	10.07	0.96	0.94	0.87	6.23643	458748
67	CE	CE 18:3 M+NH4 Atlas (E)	CE 18:3	C45H74O2	1	M+NH4	664.601		9.76	9.75	29049.2	31120.6	33440.7	9.75	9.75	9.75	0.75	0.69	0.74	5.74865	31203.5
79	CE	CE 20:3 (Targeted) M+NH4 (E) (E)	CE 20:3		1	M+NH4	692.634		10.13	10.13	22610	25785.4	23210.9	10.13	10.13	10.12	0.86	0.92	0.89	5.77025	23868.8
76	CE	CE 20:4 (Targeted) M+NH4 (E) (E)	CE 20:4		1	M+NH4	690.618		9.87	9.87	65451.6	61639.7	62647.3	9.87	9.87	9.87	0.9	0.92	0.89	2.55003	63246.2
73	CE	CE 20:5 M+NH4 SLING_MRM (E)	CE 20:5	C47H74O2	1	M+NH4	688.601		9.55	9.55	28906.5	31735.2	28136.9	9.54	9.55	9.55	0.81	0.82	0.82	5.22794	29592.9
91	CE	CE 22:6 (Targeted) M+NH4 (E) (E)	CE 22:6		1	M+NH4	714.618		9.72	9.72	60967.7	62406	61644.5	9.72	9.72	9.72	0.86	0.88	0.9	0.952646	61672.7
25	DeoxyCer	Cer m18:1/12:0 [SphB] [ISTD] M+H SLING_MRM (E)	Cer 30:1	C30H59N1O2	1	M+H	466.462		4.56	4.57	53772.7	48589.9	53851.3	4.56	4.57	4.57	0.88	0.87	0.88	4.728	52071.3
59	DeoxyCer	Cer m18:2/24:0 M+H SLING_MRM (E)	Cer 42:2	C42H81N1O2	1	M+H	632.634		7.95	7.93	238313	248603	241396	7.93	7.93	7.93	0.93	0.94	0.95	1.77611	242771
50	DG	DG 15:0_15:0 M+NH4 Atlas (E)	DG 30:0	C33H64O5	1	M+NH4	558.509		5.92	5.91	68015.1	64324.8	73102.5	5.9	5.91	5.91	0.87	0.84	0.91	5.25487	68480.8
58	DG	1-(hexadecanoyloxy)-3-hydroxypropan-2-yl-octadec-9-enoate M+NH4 MSDIAL (E)	DG 34:1	C37H70O5	1	M+NH4	612.556		6.66	6.66	51431.9	50666.3	51451.1	6.66	6.65	6.66	0.8	0.87	0.87	0.714136	51183.1
57	DG	DG 16:0_18:2 M+NH4 Atlas (E)	DG 34:2	C37H68O5	1	M+NH4	610.54		6.21	6.19	85179.7	79451.5	82216.1	6.19	6.19	6.18	0.88	0.85	0.83	2.84265	82282.4
56	DG	DG 16:0_18:3 M+NH4 Atlas (E)	DG 34:3	C37H66O5	1	M+NH4	608.524		5.73	5.72	28753.7	26108.6	28050.6	5.72	5.72	5.72	0.63	0.59	0.77	4.04754	27637.6
62	DG	DG 18:1_18:1 M+NH4 Atlas (E)	DG 36:2	C39H72O5	1	M+NH4	638.572		6.78	6.78	71034.9	69207.1	76061.9	6.78	6.78	6.77	0.9	0.9	0.87	4.01972	72101.3
61	DG	DG 18:1_18:2 M+NH4 Atlas (E)	DG 36:3	C39H70O5	1	M+NH4	636.556		6.3	6.29	110205	117853	118097	6.29	6.29	6.3	0.95	0.93	0.94	3.17546	115385
60	DG	DG 18:2_18:2 M+NH4 Atlas (E)	DG 36:4	C39H68O5	1	M+NH4	634.54		5.84	5.83	76851.4	78040.9	74812.2	5.83	5.84	5.83	0.73	0.74	0.84	1.74125	76568.2
225	Hex2Cer	Hex2Cer 16:1;2O/14:0 M+H Atlas (E)	Hex2Cer 30:1	C42H79NO13	1	M+H	806.562		3.39	3.38	187956	205411	192044	3.38	3.38	3.38	0.93	0.95	0.93	3.81995	195137
297	Hex2Cer	Hex2Cer 18:1;2O/16:0 M+H Atlas (E)	Hex2Cer 34:1	C46H87NO13	1	M+H	862.625		4.45	4.44	118005	113476	113220	4.43	4.44	4.44	0.93	0.95	0.96	1.91281	114900
338	Hex2Cer	Hex2Cer 20:1;2O/20:0 M+H Atlas (E)	Hex2Cer 40:1	C52H99NO13	1	M+H	946.718		6.3	6.28	5568.8	5584.3	6920.9	6.28	6.28	6.29	0.7	0.65	0.59	10.5195	6024.67
344	Hex2Cer	Hex2Cer 18:1;2O/24:1 M+H Atlas (E)	Hex2Cer 42:2	C54H101NO13	1	M+H	972.732		6.3	6.28	20079.4	17032.4	19364.1	6.28	6.28	6.28	0.79	0.8	0.74	6.91075	18825.3
343	Hex2Cer	Hex2Cer 18:1;2O/24:2 M+H Atlas (E)	Hex2Cer 42:3	C54H99NO13	1	M+H	970.719		5.82	5.81	8720.8	9535.5	8849.2	5.81	5.81	5.8	0.76	0.82	0.7	3.95844	9035.17
63	HexCer	HexCer 18:1;2O/12:0 M+H Atlas (E)	HexCer 30:1	C36H69NO8	1	M+H	644.509		3.63	3.61	163729	158290	164156	3.61	3.61	3.61	0.95	0.94	0.95	1.64763	162058
72	HexCer	Hex1Cer d18:1/16:0 [-H2O] M+H SLING_MRM (E)	HexCer 34:1	C40H75N1O7	1	M+H	682.561		4.75	4.74	23253.5	25052.5	24681.1	4.75	4.74	4.74	0.85	0.73	0.73	3.18748	24329
80	HexCer	HexCer 18:1;2O/16:1 M+H Atlas (E)	HexCer 34:2	C40H75NO8	1	M+H	698.556		4.55	4.54	35380.6	31607.9	30182.5	4.54	4.54	4.55	0.69	0.83	0.76	6.7707	32390.3
24	LPC	LPC 13:0 [ISTD] M+H SLING_MRM (E)	LPC 13:0	C21H44N1O7P1	1	M+H	454.293		1.2	1.19	339508	332994	335683	1.19	1.2	1.19	0.94	0.92	0.85	0.795373	336062
26	LPC	LPC 14:0-SN1 M+H Atlas (E)	LPC 14:0	C22H46NO7P	1	M+H	468.308		1.47	1.47	60223.5	59763.4	60315.4	1.46	1.47	1.47	0.83	0.8	0.82	0.401803	60100.8
29	LPC	LPC 15:0-SN1 M+H Atlas (E)	LPC 15:0	C23H48NO7P	1	M+H	482.324		1.75	1.75	59888.5	60569	58378.6	1.75	1.75	1.75	0.73	0.74	0.77	1.53551	59612
33	LPC	1-Palmitoyl-sn-glycero-3-phosphocholine M+H MSDIAL (E)	LPC 16:0	C24H50NO7P	1	M+H	496.341		2	2.01	7202636	7218117	7016305	2.01	2	2.01	0.83	0.84	0.83	1.28335	7145686
32	LPC	LPC 16:1-SN1 M+H Atlas (E)	LPC 16:1	C24H48NO7P	1	M+H	494.324		1.63	1.63	149839	147028	156081	1.63	1.63	1.64	0.82	0.81	0.83	2.50596	150983
35	LPC	LysoPC(17:0/0:0) M+H HMDB (E)	LPC 17:0	C25H52NO7P	1	M+H	510.355		2.22	2.2	160673	156343	165896	2.2	2.21	2.2	0.86	0.88	0.85	2.4265	160971
43	LPC	LysoPC(0:0/18:0) M+H HMDB (E)	LPC 18:0	C26H54NO7P	1	M+H	524.372		2.45	2.44	4.87598e+06	4.62456e+06	4851793	2.44	2.44	2.44	0.98	0.99	0.98	2.36726	4.78411e+06
42	LPC	LPC 18:1-SN2 M+H Atlas (E)	LPC 18:1	C26H52NO7P	1	M+H	522.356		2.02	2.1	1.85052e+06	1.96504e+06	1973595	2.1	2.09	2.1	0.86	0.86	0.86	2.90764	1.92972e+06
39	LPC	LPC 18:2 M+H SLING_MRM (E)	LPC 18:2	C26H50N1O7P1	1	M+H	520.341		1.77	1.77	2.23634e+06	2.25192e+06	2.25486e+06	1.77	1.77	1.78	0.78	0.78	0.76	0.361535	2.2477e+06
37	LPC	LPC 18:3-SN1 M+H Atlas (E)	LPC 18:3	C26H48NO7P	1	M+H	518.324		1.49	1.48	41364.2	39133.4	39193.9	1.48	1.47	1.49	0.74	0.76	0.81	2.60079	39897.2
49	LPC	LPC 20:1-SN1 M+H Atlas (E)	LPC 20:1	C28H56NO7P	1	M+H	550.388		2.51	2.49	44964.9	45771.4	45243.5	2.49	2.5	2.49	0.81	0.83	0.85	0.737877	45326.6
48	LPC	LPC 20:2-SN1 M+H Atlas (E)	LPC 20:2	C28H54NO7P	1	M+H	548.37		2.2	2.2	41232.1	41484.1	39181.7	2.2	2.2	2.2	0.81	0.83	0.86	2.53764	40632.6
46	LPC	LPC 20:4-SN1 M+H Atlas (E)	LPC 20:4	C28H50NO7P	1	M+H	544.34		1.75	1.75	685814	690258	686817	1.75	1.75	1.75	0.85	0.81	0.84	0.276739	687630
54	LPC	LPC 22:5 M+H SLING_MRM (E)	LPC 22:5	C30H52N1O7P1	1	M+H	570.354		1.85	1.84	67746.3	72594.5	75432.8	1.84	1.85	1.84	0.9	0.87	0.89	4.41235	71924.5
53	LPC	LPC 22:6-SN1 M+H Atlas (E)	LPC 22:6	C30H50NO7P	1	M+H	568.339		1.69	1.69	112260	105102	16254.6	1.69	1.69	1.94	0.94	0.93	0.94	56.0767	77872.3
19	LPE	LPE 14:0 [ISTD] M+H SLING_MRM (E)	LPE 14:0	C19H40N1O7P1	1	M+H	426.261		1.55	1.54	78071.4	85771.4	93063.6	1.53	1.54	1.54	0.86	0.88	0.83	7.14808	85635.5
23	LPE	LPE 16:0 M+H SLING_MRM (E)	LPE 16:0	C21H44N1O7P1	1	M+H	454.292		2.08	2.07	26340.8	29623.6	28845	2.07	2.07	2.08	0.81	0.86	0.84	4.95425	28269.8
28	LPE	LPE 18:2 M+H SLING_MRM (E)	LPE 18:2	C23H44N1O7P1	1	M+H	478.293		1.85	1.84	30385.9	35900.5	33830.2	1.84	1.84	1.83	0.68	0.78	0.78	6.81555	33372.2
34	LPE	LPE 20:4 M+H SLING_MRM (E)	LPE 20:4	C25H44N1O7P1	1	M+H	502.292		1.82	1.81	29094.1	31380.9	33384.7	1.81	1.82	1.81	0.58	0.65	0.57	5.60272	31286.6
8	MG	1-Monostearin M+H FiehnHILIC (E)	MG 18:0	C21H42O4	1	M+H	359.316		3.04	3.03	121476	118443	114595	3.04	3.03	3.03	0.98	0.98	0.96	2.38267	118171
1	Other	abietic acid M+H MSDIAL (E)	Abietic Acid	C20H30O2	1	M+H	303.232		8	7.99	81743.6	91213.8	87345.4	7.99	7.98	7.99	0.72	0.79	0.85	4.48061	86767.6
22	Other	alpha-Tocopherol M+H HMDB (E)	α-Tocopherol	C29H50O2	1	M+H	431.388		5	5	41244.9	39803.3	40247.8	5	5	5	0.69	0.66	0.65	1.49083	40432
65	PC	PC 26:0 [ISTD] M+H SLING_MRM (E)	PC 26:0	C34H68N1O8P1	1	M+H	650.476		3.37	3.36	576073	604612	597188	3.36	3.35	3.36	0.85	0.84	0.85	2.04002	592624
87	PC	PC 30:0 M+H SLING_MRM (E)	PC 30:0	C38H76N1O8P1	1	M+H	706.538		4.43	4.42	302794	304512	300274	4.42	4.42	4.42	0.81	0.81	0.81	0.575318	302526
84	PC	PC 15:0_15:1 M+H Atlas (E)	PC 30:1	C38H74NO8P	1	M+H	704.521		3.97	3.96	27335.4	25944.1	27733.8	3.96	3.96	3.97	0.83	0.84	0.85	2.84104	27004.4
101	PC	PC 31:0 M+H SLING_MRM (E)	PC 31:0	C39H78N1O8P1	1	M+H	720.553		4.68	4.68	67917.1	67059	68873.1	4.68	4.68	4.68	0.77	0.75	0.77	1.09046	67949.7
97	PC	PC 31:1 M+H SLING_MRM (E)	PC 31:1	C39H76N1O8P1	1	M+H	718.538		4.38	4.24	14575.7	14291.6	14014.3	4.24	4.24	4.23	0.58	0.58	0.58	1.60346	14293.9
120	PC	PC 16:0_16:0 M+H Atlas (E)	PC 32:0	C40H80NO8P	1	M+H	734.57		4.93	5.01	2.32944e+06	2.34288e+06	2.31076e+06	5.01	5.01	5.02	0.73	0.73	0.72	0.565907	2.32769e+06
117	PC	PC 32:1 M+H SLING_MRM (E)	PC 32:1	C40H78N1O8P1	1	M+H	732.556		4.45	4.54	4.82449e+06	4.84981e+06	4.82065e+06	4.54	4.54	4.53	0.78	0.78	0.77	0.26773	4.83165e+06
113	PC	PC 32:2 M+H SLING_MRM (E)	PC 32:2	C40H76N1O8P1	1	M+H	730.538		4.11	4.1	249540	245864	245877	4.1	4.09	4.1	0.93	0.93	0.94	0.700022	247094
140	PC	PC 33:0 M+H SLING_MRM (E)	PC 33:0	C41H82N1O8P1	1	M+H	748.585		5.25	5.24	97918.7	98029.5	100022	5.24	5.25	5.24	0.75	0.76	0.76	0.97937	98656.6
137	PC	PC 33:1 M+H SLING_MRM (E)	PC 33:1	C41H80N1O8P1	1	M+H	746.569		4.69	4.81	337561	331220	336395	4.81	4.82	4.81	0.7	0.7	0.7	0.822437	335059
134	PC	PC 33:2 M+H SLING_MRM (E)	PC 33:2	C41H78N1O8P1	1	M+H	744.553		4.39	4.38	290926	272900	276282	4.38	4.38	4.38	0.86	0.83	0.86	2.79368	280036
157	PC	[2,3-di(heptadecanoyloxy)propyl] 2-(trimethylazaniumyl)ethyl phosphate M+H MSDIAL (E)	PC 34:0	C42H84NO8P	1	M+H	762.599		5.65	5.65	379741	376066	389415	5.65	5.65	5.64	0.81	0.79	0.8	1.47487	381741
155	PC	PC(16:0/18:1(9Z)) M+H MSDIAL (E)	PC 34:1	C42H82NO8P	1	M+H	760.587		5.13	5.13	12135657	11984177	12201672	5.13	5.13	5.12	0.95	0.95	0.95	0.75202	1.21072e+07
152	PC	PC 34:2 M+H SLING_MRM (E)	PC 34:2	C42H80N1O8P1	1	M+H	758.57		4.7	4.69	13674345	13716954	13679445	4.69	4.69	4.7	0.82	0.82	0.81	0.138773	13690248
149	PC	PC 34:3 M+H SLING_MRM (E)	PC 34:3	C42H78N1O8P1	1	M+H	756.554		4.29	4.28	1.50872e+06	1.52195e+06	1.53248e+06	4.28	4.29	4.28	0.83	0.83	0.84	0.639082	1.52105e+06
147	PC	PC 34:4 M+H SLING_MRM (E)	PC 34:4	C42H76N1O8P1	1	M+H	754.538		4.06	4.05	99829.8	89185.9	89027	4.05	4.04	4.05	0.72	0.7	0.68	5.45469	92680.9
173	PC	PC 35:1 M+H SLING_MRM (E)	PC 35:1	C43H84N1O8P1	1	M+H	774.601		5.43	5.42	452824	437938	436686	5.42	5.42	5.42	0.8	0.79	0.8	1.65665	442483
170	PC	PC 35:2 M+H SLING_MRM (E)	PC 35:2	C43H82N1O8P1	1	M+H	772.585		4.83	4.97	1.4461e+06	1.42639e+06	1.4181e+06	4.96	4.97	4.97	0.78	0.9	0.9	0.82098	1.4302e+06
166	PC	PC 35:3 M+H SLING_MRM (E)	PC 35:3	C43H80N1O8P1	1	M+H	770.569		4.54	4.54	349577	346088	326982	4.54	4.54	4.53	0.8	0.78	0.8	2.91358	340882
164	PC	PC 35:4 M+H SLING_MRM (E)	PC 35:4	C43H78N1O8P1	1	M+H	768.554		4.35	4.33	112972	119347	120748	4.33	4.33	4.33	0.81	0.87	0.84	2.87544	117689
194	PC	PC 36:0 M+H SLING_MRM (E)	PC 36:0	C44H88N1O8P1	1	M+H	790.631		6.27	6.27	43272	44023.7	45532.5	6.27	6.27	6.27	0.73	0.72	0.75	2.12291	44276.1
191	PC	PC 36:1 M+H SLING_MRM (E)	PC 36:1	C44H86N1O8P1	1	M+H	788.618		5.76	5.75	5.93514e+06	6.00812e+06	6.00467e+06	5.75	5.75	5.75	0.97	0.98	0.98	0.561988	5.98264e+06
189	PC	PC 36:2 M+H SLING_MRM (E)	PC 36:2	C44H84N1O8P1	1	M+H	786.603		5.3	5.29	14394434	14523193	14550800	5.29	5.29	5.3	0.87	0.87	0.87	0.470294	1.44895e+07
187	PC	PC 36:3 M+H SLING_MRM (E)	PC 36:3	C44H82N1O8P1	1	M+H	784.587		4.84	4.83	18431920	17986488	18374368	4.83	4.83	4.82	0.98	0.98	0.98	1.08307	1.82643e+07
182	PC	PC 36:4 M+H SLING_MRM (E)	PC 36:4	C44H80N1O8P1	1	M+H	782.571		4.4	4.62	11272846	11323276	11366621	4.62	4.61	4.62	0.82	0.82	0.82	0.338488	1.13209e+07
179	PC	PC 36:5 M+H SLING_MRM €	PC 36:5	C44H78N1O8P1	1	M+H	780.555		4.15	4.26	1.34782e+06	1.39209e+06	1.37829e+06	4.26	4.25	4.26	0.83	0.95	0.94	1.34743	1.37273e+06
175	PC	PC 36:6 M+H SLING_MRM (E)	PC 36:6	C44H76N1O8P1	1	M+H	778.538		3.95	3.94	33461.4	35004.9	30712.6	3.94	3.94	3.93	0.74	0.82	0.74	5.3697	33059.6
218	PC	PC 19:0_18:1 M+H Atlas (E)	PC 37:1	C45H88NO8P	1	M+H	802.631		6.03	6.02	41754.6	37386.2	38755	6.03	6.02	6.02	0.75	0.76	0.76	4.64227	39298.6
213	PC	PC 19:0_18:2 M+H Atlas (E)	PC 37:2	C45H86NO8P	1	M+H	800.615		5.6	5.59	166046	160231	156661	5.59	5.59	5.6	0.72	0.72	0.76	2.40268	160979
211	PC	PC 19:0_18:3 M+H Atlas (E)	PC 37:3	C45H84NO8P	1	M+H	798.598		5.09	5.08	342931	362078	352191	5.08	5.08	5.09	0.81	0.8	0.82	2.21854	352400
207	PC	PC 37:4 M+H SLING_MRM (E)	PC 37:4	C45H82N1O8P1	1	M+H	796.585		4.9	4.91	611466	574462	601339	4.91	4.91	4.92	0.59	0.56	0.56	2.62089	595756
202	PC	PC 19:0_18:5 M+H Atlas (E)	PC 37:5	C45H80NO8P	1	M+H	794.569		4.44	4.55	136469	134540	161403	4.55	4.55	4.51	0.74	0.74	0.73	8.48768	144137
197	PC	PC 37:6 M+H SLING_MRM (E)	PC 37:6	C45H78N1O8P1	1	M+H	792.553		4.22	4.21	28630.8	30243.8	28827.5	4.21	4.22	4.21	0.67	0.67	0.68	2.4578	29234
243	PC	PC 19:0_19:1 M+H Atlas (E)	PC 38:1	C46H90NO8P	1	M+H	816.647		6.33	6.32	87292.3	92127.4	88212	6.32	6.33	6.32	0.8	0.8	0.79	2.34996	89210.6
240	PC	PC 38:2 M+H SLING_MRM (E)	PC 38:2	C46H88N1O8P1	1	M+H	814.632		5.85	5.85	630131	633088	632284	5.85	5.86	5.85	0.82	0.83	0.84	0.197535	631834
237	PC	PC 38:3 M+H SLING_MRM (E)	PC 38:3	C46H86N1O8P1	1	M+H	812.618		5.49	5.48	6.32101e+06	6290952	6256736	5.48	5.49	5.48	0.96	0.97	0.97	0.41747	6.28957e+06
232	PC	PC 38:4 M+H SLING_MRM (E)	PC 38:4	C46H84N1O8P1	1	M+H	810.603		4.95	5.25	9491808	9537070	9651190	5.24	5.25	5.25	0.83	0.83	0.83	0.701474	9.56002e+06
228	PC	PC 38:5 M+H SLING_MRM (E)	PC 38:5	C46H82N1O8P1	1	M+H	808.584		4.7	4.7	8432318	8503081	8392589	4.7	4.69	4.7	0.84	0.84	0.84	0.541268	8.44266e+06
226	PC	PC 38:6 M+H SLING_MRM (E)	PC 38:6	C46H80N1O8P1	1	M+H	806.57		4.29	4.28	991587	10095821	989468	4.28	4.51	4.28	0.97	0.81	0.98	106.624	4.02563e+06
254	PC	PC 39:5 M+H SLING_MRM (E)	PC 39:5	C47H84N1O8P1	1	M+H	822.598		4.98	4.97	127349	126365	143884	4.96	4.97	4.98	0.71	0.7	0.66	6.0639	132532
249	PC	PC 39:6 M+H SLING_MRM (E)	PC 39:6	C47H82N1O8P1	1	M+H	820.584		4.67	4.78	120853	117932	115494	4.78	4.78	4.79	0.85	0.85	0.86	1.85491	118093
277	PC	PC 40:4 M+H SLING_MRM (E)	PC 40:4	C48H88N1O8P1	1	M+H	838.633		5.69	5.68	638882	620670	608923	5.68	5.68	5.69	0.82	0.82	0.82	1.97891	622825
275	PC	PC 40:5 M+H SLING_MRM (E)	PC 40:5	C48H86N1O8P1	1	M+H	836.615		5.31	5.3	1.62646e+06	1.61402e+06	1.62734e+06	5.3	5.3	5.31	0.78	0.78	0.78	0.374608	1.62261e+06
272	PC	PC 40:6 M+H SLING_MRM (E)	PC 40:6	C48H84N1O8P1	1	M+H	834.601		4.9	5.11	2.19101e+06	2.15839e+06	2.18743e+06	5.1	5.11	5.11	0.84	0.84	0.84	0.670418	2.17894e+06
269	PC	PC 40:7 M+H SLING_MRM (E)	PC 40:7	C48H82N1O8P1	1	M+H	832.585		4.43	4.57	785759	792037	847391	4.56	4.57	4.57	0.9	0.9	0.91	3.42564	808396
268	PC	PC 40:8 M+H SLING_MRM (E)	PC 40:8	C48H80N1O8P1	1	M+H	830.568		4.19	4.18	101095	102386	93676.8	4.18	4.17	4.18	0.82	0.8	0.83	3.87432	99052.5
304	PC	PC 21:1_21:1 M+H Atlas (E)	PC 42:2	C50H96NO8P	1	M+H	870.692		7.18	7.16	9674.4	12490	9413.7	7.16	7.16	7.17	0.69	0.73	0.71	13.232	10526
300	PC	PC 22:0_20:5 M+H Atlas (E)	PC 42:5	C50H90NO8P	1	M+H	864.646		5.79	5.8	50775.3	55434.1	52225.1	5.8	5.79	5.8	0.84	0.85	0.85	3.68598	52811.5
298	PC	PC 22:1_20:5 M+H Atlas (E)	PC 42:6	C50H88NO8P	1	M+H	862.632		5.21	5.5	29491.1	29419.4	24287.3	5.5	5.5	5.49	0.7	0.73	0.72	8.78522	27732.6
293	PC	PC 22:3_20:5 M+H Atlas (E)	PC 42:8	C50H84NO8P	1	M+H	858.599		4.61	4.61	34332	32747.5	39786.5	4.61	4.6	4.62	0.55	0.55	0.55	8.46375	35622
102	PC-O	PCO-32:0 M+H SLING_MRM (E)	PC O-32:0	C40H82N1O7P1	1	M+H	720.59		5.43	5.43	323725	313347	332706	5.43	5.43	5.43	0.95	0.94	0.95	2.44698	323260
171	PC-O	PCO-36:2 M+H SLING_MRM (E)	PC O-36:2	C44H86N1O7P1	1	M+H	772.62		5.71	5.69	344406	328155	343648	5.69	5.7	5.69	0.8	0.79	0.79	2.21071	338737
208	PC-O	PC O-38:4 M+H Atlas (E)	PC O-38:4	C46H86NO7P	1	M+H	796.621		5.35	5.66	896912	860915	958308	5.66	5.66	5.65	0.93	0.93	0.93	4.44108	905378
285	PC-O	PC O-42:6 M+H Atlas (E)	PC O-42:6	C50H90NO7P	1	M+H	848.652		5.82	5.81	127693	126938	120320	5.81	5.81	5.8	0.75	0.74	0.76	2.65006	124984
308	PC-O	PC O-44:6 M+H Atlas (E)	PC O-44:6	C52H94NO7P	1	M+H	876.683		6.41	6.41	162020	149071	168414	6.41	6.41	6.42	0.72	0.81	0.79	5.0343	159835
75	PC-P	PCP-30:0 M+H SLING_MRM (E)	PC P-30:0	C38H76N1O7P1	1	M+H	690.543		4.75	4.74	16366.2	15595.9	15915.1	4.73	4.74	4.74	0.85	0.8	0.87	1.98011	15959.1
144	PC-P	PCP-35:4 M+H SLING_MRM (E)	PC P-35:4	C43H78N1O7P1	1	M+H	752.561		4.54	4.54	33845.8	31355.1	30444.6	4.54	4.53	4.55	0.73	0.74	0.71	4.50921	31881.8
160	PC-P	PCP-36:5 M+H SLING_MRM (E)	PC P-36:5	C44H78N1O7P1	1	M+H	764.559		4.54	4.54	165216	163792	156801	4.54	4.54	4.53	0.69	0.67	0.7	2.27094	161936
193	PC-P	PCP-38:6 M+H SLING_MRM (E)	PC P-38:6	C46H80N1O7P1	1	M+H	790.574		4.76	4.78	180710	172680	174057	4.78	4.78	4.78	0.68	0.68	0.68	1.99425	175816
100	PE	PE 34:0 [ISTD] M+H SLING_MRM (E)	PE 34:0	C39H78N1O8P1	1	M+H	720.554		5.87	5.87	317814	324841	323518	5.87	5.87	5.86	0.89	0.86	0.89	0.946775	322058
96	PE	PE 16:0_18:1 M+H Atlas (E)	PE 34:1	C39H76NO8P	1	M+H	718.538		5.35	5.35	52702.6	53410.7	52397.5	5.35	5.35	5.34	0.79	0.82	0.82	0.803233	52836.9
93	PE	PE 34:2 (Targeted) M+H (E) (E)	PE 34:2		1	M+H	716.522		4.89	4.88	144079	137122	135628	4.88	4.89	4.88	0.83	0.86	0.87	2.65054	138943
133	PE	PE 36:2 M+H SLING_MRM (E)	PE 36:2	C41H78N1O8P1	1	M+H	744.553		5.51	5.51	286268	286596	279998	5.51	5.51	5.52	0.8	0.86	0.83	1.06798	284287
129	PE	PE 18:1_18:2 M+H Atlas (E)	PE 36:3	C41H76NO8P	1	M+H	742.538		5	4.99	138000	125351	141424	4.99	4.99	5	0.56	0.59	0.56	5.12318	134925
163	PE	PE 38:4 (Targeted) M+H (E) (E)	PE 38:4		1	M+H	768.554		5.3	5.46	365817	386412	364021	5.46	5.46	5.47	0.86	0.86	0.85	2.73007	372083
158	PE	PE 38:6 (Targeted) M+H (E) (E)	PE 38:6		1	M+H	764.522		4.72	4.71	95634.5	98036	102751	4.71	4.7	4.71	0.85	0.9	0.8	2.9918	98807.2
203	PE	PE 40:5 M+H SLING_MRM (E)	PE 40:5	C45H80N1O8P1	1	M+H	794.568		5.51	5.72	16432.4	25533	16599.1	5.72	5.51	5.74	0.8	0.77	0.82	21.7776	19521.5
198	PE	PE 40:6 M+H SLING_MRM (E)	PE 40:6	C45H78N1O8P1	1	M+H	792.553		5.33	5.33	70181.5	77594.1	77105	5.33	5.33	5.33	0.71	0.79	0.69	4.51566	74960.2
85	PE-O	PEO-34:1 M+H SLING_MRM (E)	PE O-34:1	C39H78N1O7P1	1	M+H	704.556		5.76	5.75	14444.2	16154.1	14534.6	5.75	5.75	5.74	0.91	0.92	0.71	5.22201	15044.3
81	PE-O	PE O-16:1_18:2 M+H Atlas (E)	PE O-34:3	C39H74NO7P	1	M+H	700.527		5.24	5.23	107922	100753	99640.8	5.23	5.23	5.23	0.95	0.89	0.95	3.5709	102772
90	PE-O	PE O-17:1_18:2 M+H Atlas (E)	PE O-35:3	C40H76NO7P	1	M+H	714.541		5.54	5.52	10093.1	15335	12244.7	5.52	5.53	5.5	0.65	0.74	0.59	17.1323	12557.6
111	PE-O	PE O-18:2_18:1 M+H Atlas (E)	PE O-36:3	C41H78NO7P	1	M+H	728.558		5.88	5.87	164858	171412	160954	5.87	5.88	5.87	0.6	0.66	0.66	2.60358	165741
106	PE-O	PE O-18:3_18:2 M+H Atlas (E)	PE O-36:5	C41H74NO7P	1	M+H	724.528		4.86	5.16	379172	15626.3	380702	5.16	4.86	5.17	0.72	0.75	0.7	66.4367	258500
104	PE-O	PE O-16:1_20:5 M+H Atlas (E)	PE O-36:6	C41H72NO7P	1	M+H	722.51		4.76	4.76	29225.1	27892.7	25895.8	4.76	4.76	4.77	0.75	0.75	0.66	4.9444	27671.2
123	PE-O	PE O-17:1_20:4 M+H Atlas (E)	PE O-37:5	C42H76NO7P	1	M+H	738.543		5.46	5.44	47653.6	47098.2	45901.4	5.44	5.44	5.45	0.54	0.54	0.77	1.55944	46884.4
139	PE-O	PE O-18:3_20:4 M+H Atlas (E)	PE O-38:7	C43H74NO7P	1	M+H	748.527		5	5.01	202647	205746	208801	5.01	5.01	5.01	0.63	0.65	0.62	1.2211	205731
159	PS	PS 34:0 [ISTD] M+H SLING_MRM (E)	PS 34:0	C40H78N1O10P1	1	M+H	764.544		4.98	4.95	196762	193763	190991	4.95	4.95	4.95	0.89	0.88	0.88	1.21576	193839
70	SM	SM 32:1 M+H SLING_MRM (E)	SM 32:1	C37H75N2O6P1	1	M+H	675.544		3.84	3.83	553394	549692	550935	3.83	3.84	3.83	0.94	0.93	0.93	0.279006	551340
69	SM	SM 32:2 M+H SLING_MRM (E)	SM 32:2	C37H73N2O6P1	1	M+H	673.528		3.44	3.43	44451.7	46789.6	44120.3	3.43	3.42	3.43	0.62	0.62	0.63	2.63281	45120.5
77	SM	SM 33:0 M+H SLING_MRM (E)	SM 33:0	C38H79N2O6P1	1	M+H	691.574		4.37	4.34	7769.3	9297.3	8223.3	4.34	4.35	4.34	0.92	0.9	0.92	7.60017	8429.97
74	SM	SM 31:1;2O/2:0 M+H Atlas (E)	SM 33:1	C38H77N2O6P	1	M+H	689.559		4.11	4.11	381391	377834	385489	4.11	4.11	4.11	0.83	0.83	0.83	0.819745	381571
86	SM	SM 34:0 M+H SLING_MRM (E)	SM 34:0	C39H81N2O6P1	1	M+H	705.59		4.63	4.63	442119	466882	449747	4.63	4.62	4.63	0.95	0.95	0.96	2.28629	452916
83	SM	SM d18:1/16:0 (Targeted) M+H (E) (E)	SM 34:1		1	M+H	703.577		4.42	4.4	9855829	10016530	9874629	4.4	4.4	4.41	0.84	0.84	0.84	0.723459	9.91566e+06
82	SM	SM 32:2;2O/2:0 M+H Atlas (E)	SM 34:2	C39H77N2O6P	1	M+H	701.56		3.95	3.94	1.46952e+06	1.46919e+06	1.4792e+06	3.94	3.94	3.95	0.85	0.84	0.85	0.315015	1.47264e+06
95	SM	SM 35:1 M+H SLING_MRM (E)	SM 35:1	C40H81N2O6P1	1	M+H	717.59		4.68	4.67	328732	337717	349043	4.66	4.67	4.67	0.76	0.76	0.76	2.45503	338497
92	SM	SM 35:2 M+H SLING_MRM (E)	SM 35:2	C40H79N2O6P1	1	M+H	715.573		4.25	4.24	42556.5	43750.9	41232.7	4.24	4.24	4.23	0.77	0.79	0.79	2.41925	42513.4
115	SM	SM 36:1 M+H SLING_MRM (E)	SM 36:1	C41H83N2O6P1	1	M+H	731.607		5.31	5.02	3.66472e+06	3.69204e+06	3.62239e+06	5.02	5.03	5.02	0.7	0.7	0.7	0.782927	3.65972e+06
112	SM	SM 36:2 M+H SLING_MRM (E)	SM 36:2	C41H81N2O6P1	1	M+H	729.592		4.46	4.54	4.78723e+06	4817587	4.8199e+06	4.54	4.54	4.53	0.9	0.9	0.9	0.30956	4.80824e+06
109	SM	SM 36:3 M+H SLING_MRM (E)	SM 36:3	C41H79N2O6P1	1	M+H	727.574		4.11	4.11	78200.8	71804.6	78071.5	4.11	4.1	4.11	0.92	0.94	0.89	3.92655	76025.6
136	SM	SM 37:1 M+H SLING_MRM (E)	SM 37:1	C42H85N2O6P1	1	M+H	745.621		5.2	5.36	141955	139181	153296	5.36	5.36	5.37	0.86	0.93	0.94	4.21649	144811
132	SM	SM 37:2 M+H SLING_MRM (E)	SM 37:2	C42H83N2O6P1	1	M+H	743.605		4.85	4.87	60496.4	63861	65775.4	4.86	4.89	4.87	0.8	0.78	0.76	3.44298	63377.6
154	SM	SM 16:1;2O/22:0 M+H Atlas (E)	SM 38:1	C43H87N2O6P	1	M+H	759.638		5.69	5.68	1.7886e+06	1.8011e+06	1.81518e+06	5.68	5.68	5.69	0.96	0.95	0.94	0.602678	1.80163e+06
151	SM	SM 38:2 M+H SLING_MRM (E)	SM 38:2	C43H85N2O6P1	1	M+H	757.622		5.18	5.16	702463	718231	697996	5.16	5.16	5.17	0.85	0.85	0.85	1.22904	706230
148	SM	SM 38:3 M+H SLING_MRM (E)	SM 38:3	C43H83N2O6P1	1	M+H	755.605		4.59	4.58	55763.2	52172.5	54413.8	4.58	4.58	4.58	0.78	0.78	0.78	2.73649	54116.5
172	SM	SM 37:1;2O/2:0 M+H Atlas (E)	SM 39:1	C44H89N2O6P	1	M+H	773.653		5.85	6.02	412306	433194	407195	6.02	6.02	6.01	0.74	0.75	0.72	2.69337	417565
169	SM	SM 37:2;2O/2:0 M+H Atlas (E)	SM 39:2	C44H87N2O6P	1	M+H	771.636		5.39	5.5	94790.8	98525.6	94661.4	5.5	5.5	5.49	0.84	0.83	0.86	1.86669	95992.6
190	SM	SM 40:1 M+H SLING_MRM, SM 40:1 d18:1/22:0 M+H SLING_MRM (E)	SM 40:1		1	M+H	787.67		6.1	6.31	4662530	4679162	4.6656e+06	6.31	6.31	6.31	0.63	0.63	0.63	0.154764	4.6691e+06
188	SM	SM 37:2;2O/3:0 M+H Atlas (E)	SM 40:2	C45H89N2O6P	1	M+H	785.654		5.83	5.82	2932599	2.97838e+06	3027476	5.82	5.82	5.82	0.85	0.85	0.85	1.30026	2.97949e+06
186	SM	SM 40:3 M+H SLING_MRM (E)	SM 40:3	C45H87N2O6P1	1	M+H	783.637		5.21	5.2	228896	226726	223952	5.2	5.2	5.2	0.88	0.88	0.88	0.893242	226525
181	SM	SM 27:3;2O/13:1 M+H Atlas (E)	SM 40:4	C45H85N2O6P	1	M+H	781.621		4.75	4.75	44915.5	51689.5	49162.9	4.75	4.75	4.74	0.73	0.75	0.73	5.75242	48589.3
216	SM	SM 37:1;2O/4:0 M+H Atlas (E)	SM 41:1	C46H93N2O6P	1	M+H	801.685		6.63	6.62	1.37573e+06	1.41285e+06	1.36895e+06	6.62	6.62	6.62	0.84	0.85	0.86	1.39235	1.38584e+06
212	SM	SM 41:2 M+H SLING_MRM (E)	SM 41:2	C46H91N2O6P1	1	M+H	799.669		6.11	6.1	874506	883826	857345	6.1	6.1	6.09	0.94	0.81	0.82	1.25794	871892
210	SM	SM 41:3 M+H SLING_MRM (E)	SM 41:3	C46H89N2O6P1	1	M+H	797.651		5.51	5.51	116880	122446	119792	5.51	5.51	5.5	0.81	0.81	0.81	1.89913	119706
241	SM	SM d18:1:24:0 (Targeted) M+H (E) (E)	SM 42:1		1	M+H	815.701		6.65	6.92	3.02594e+06	3098623	3097547	6.92	6.92	6.92	0.59	0.61	0.59	1.10639	3.07404e+06
238	SM	SM 24:2;2O/18:0 M+H Atlas (E)	SM 42:2	C47H93N2O6P	1	M+H	813.686		6.16	6.31	6.53212e+06	6.71082e+06	6.36692e+06	6.31	6.31	6.3	0.72	0.73	0.72	2.14842	6.53662e+06
235	SM	SM 37:3;2O/5:0 M+H Atlas (E)	SM 42:3	C47H91N2O6P	1	M+H	811.671		5.83	5.81	4.34295e+06	4254913	4292802	5.81	5.81	5.82	0.98	0.98	0.98	0.839165	4.29689e+06
231	SM	SM 29:3;2O/13:1 M+H Atlas (E)	SM 42:4	C47H89N2O6P	1	M+H	809.653		5.35	5.33	384715	383964	379604	5.33	5.34	5.33	0.82	0.82	0.82	0.588659	382761
265	SM	SM 43:1 M+H SLING_MRM (E)	SM 43:1	C48H97N2O6P1	1	M+H	829.715		7.16	7.16	94863.2	94417.9	92484.6	7.16	7.16	7.14	0.81	0.8	0.91	1.09927	93921.9
262	SM	SM 37:2;2O/6:0 M+H Atlas (E)	SM 43:2	C48H95N2O6P	1	M+H	827.701		6.53	6.51	196584	184336	185391	6.51	6.51	6.52	0.78	0.84	0.83	2.93562	188770
279	SM	SM 44:3 M+H SLING_MRM (E)	SM 44:3	C49H95N2O6P1	1	M+H	839.7		6.43	6.43	43179.2	46335.1	45622.6	6.43	6.42	6.43	0.83	0.74	0.84	3.00016	45045.6
66	TG	TG 36:0 [NL-12:0] [ISTD] M+NH4 SLING_MRM (E)	TG 36:0	C39H74O6	1	M+NH4	656.582		7.5	7.48	461059	470866	458266	7.48	7.48	7.48	0.9	0.93	0.93	1.166	463397
124	TG	TG 8:0_16:0_18:1 M+NH4 Atlas (E)	TG 42:1	C45H84O6	1	M+NH4	738.66		8.63	8.62	37138.4	36485	40285.2	8.62	8.63	8.62	0.86	0.84	0.89	4.36932	37969.5
185	TG	TG 14:0_15:0_16:0 M+NH4 Atlas (E)	TG 45:0	C48H92O6	1	M+NH4	782.722		9.58	9.58	20160.3	21502.7	21719.5	9.58	9.57	9.58	0.88	0.85	0.84	3.26407	21127.5
209	TG	TG 14:0_16:0_16:0 M+NH4 Atlas (E)	TG 46:0	C49H94O6	1	M+NH4	796.739		9.79	9.79	365408	405084	409198	9.79	9.78	9.79	0.9	0.9	0.9	5.02112	393230
206	TG	TG 14:0_16:0_16:1 M+NH4 Atlas (E)	TG 46:1	C49H92O6	1	M+NH4	794.723		9.47	9.45	447513	388758	427755	9.45	9.46	9.45	0.97	0.97	0.98	5.79371	421342
200	TG	TG 12:0_16:0_18:2 M+NH4 Atlas (E)	TG 46:2	C49H90O6	1	M+NH4	792.707		9.13	9.13	206273	204876	207059	9.13	9.13	9.13	0.96	0.99	0.95	0.438022	206069
195	TG	TG 12:0_16:0_18:3 M+NH4 Atlas (E)	TG 46:3	C49H88O6	1	M+NH4	790.691		8.81	8.8	69260.5	74061.9	68345.2	8.8	8.8	8.81	0.58	0.76	0.81	3.55341	70555.9
234	TG	TG 15:0_16:0_16:0 M+NH4 Atlas (E)	TG 47:0	C50H96O6	1	M+NH4	810.754		9.95	9.94	38752.8	41987.2	43778.9	9.94	9.94	9.95	0.84	0.82	0.88	5.01101	41506.3
229	TG	TG 15:0_16:0_16:1 M+NH4 Atlas (E)	TG 47:1	C50H94O6	1	M+NH4	808.738		9.65	9.63	82169.8	81079.5	74442.5	9.64	9.63	9.63	0.98	0.93	0.98	4.30999	79230.6
258	TG	Tripalmitin M+NH4 MSDIAL (E)	TG 48:0	C51H98O6	1	M+NH4	824.77		10.13	10.13	575524	563143	666585	10.13	10.13	10.12	0.94	0.95	0.95	7.66472	601751
256	TG	TG 14:0_16:0_18:1 M+NH4 Atlas (E)	TG 48:1	C51H96O6	1	M+NH4	822.755		9.83	9.82	3045660	3.11412e+06	3.03709e+06	9.82	9.83	9.82	0.96	0.96	0.96	1.12434	3.06562e+06
252	TG	TG 14:0_16:0_18:2 M+NH4 Atlas (E)	TG 48:2	C51H94O6	1	M+NH4	820.739		9.53	9.52	1.90538e+06	1.85179e+06	1.87303e+06	9.52	9.51	9.52	0.98	0.96	0.98	1.17402	1.87673e+06
248	TG	TG 14:0_16:0_18:3 M+NH4 Atlas (E)	TG 48:3	C51H92O6	1	M+NH4	818.722		9.21	9.2	394654	385636	395100	9.2	9.19	9.2	0.87	0.93	0.87	1.11279	391797
278	TG	TG 16:0_16:0_17:0 M+NH4 Atlas (E)	TG 49:0	C52H100O6	1	M+NH4	838.785		10.28	10.27	50689.7	48065.4	52578.1	10.27	10.27	10.27	0.89	0.94	0.91	3.66829	50444.4
276	TG	TG 15:0_16:0_18:1 M+NH4 Atlas (E)	TG 49:1	C52H98O6	1	M+NH4	836.77		10.01	9.99	310032	295945	307793	9.99	10	9.99	0.95	0.94	0.95	2.0292	304590
273	TG	TG 15:0_16:1_18:1 M+NH4 Atlas (E)	TG 49:2	C52H96O6	1	M+NH4	834.755		9.71	9.7	266496	273784	264700	9.71	9.7	9.7	0.93	0.94	0.94	1.46377	268327
270	TG	TG 15:1_16:0_18:2 M+NH4 Atlas (E)	TG 49:3	C52H94O6	1	M+NH4	832.738		9.43	9.4	86104.6	83290.3	78666.1	9.41	9.4	9.4	0.91	0.81	0.75	3.70865	82687
287	TG	TG 16:0_16:0_18:1 M+NH4 Atlas (E)	TG 50:1	C53H100O6	1	M+NH4	850.788		10.17	10.15	6.71759e+06	5.71549e+06	6769074	10.15	10.16	10.15	0.95	0.94	0.95	7.577	6400718
286	TG	TG 16:0_16:0_18:2 M+NH4 Atlas (E)	TG 50:2	C53H98O6	1	M+NH4	848.771		9.88	9.87	8431109	8485833	8477632	9.87	9.87	9.87	0.95	0.96	0.95	0.284681	8464858
284	TG	TG 16:0_16:1_18:2 M+NH4 Atlas (E)	TG 50:3	C53H96O6	1	M+NH4	846.756		9.58	9.57	5180916	5230769	5219435	9.57	9.57	9.57	0.96	0.96	0.97	0.409514	5.21037e+06
283	TG	TG 16:0_16:2_18:2 M+NH4 Atlas (E)	TG 50:4	C53H94O6	1	M+NH4	844.739		9.56	9.28	839829	864480	840000	9.28	9.27	9.28	0.72	0.7	0.65	1.36547	848103
302	TG	TG 51:0 [NL-17:0] [ISTD] M+NH4 SLING_MRM (E)	TG 51:0	C54H104O6	1	M+NH4	866.817		10.6	10.59	169140	204850	225295	10.59	10.59	10.59	0.94	0.88	0.9	11.6168	199762
301	TG	TG 16:0_17:0_18:1 M+NH4 Atlas (E)	TG 51:1	C54H102O6	1	M+NH4	864.802		10.31	10.3	410723	420043	404921	10.3	10.3	10.31	0.87	0.86	0.91	1.5123	411896
299	TG	TG 16:1_17:0_18:1 M+NH4 Atlas (E)	TG 51:2	C54H100O6	1	M+NH4	862.786		10.05	10.03	796801	834482	820947	10.03	10.03	10.03	0.89	0.9	0.89	1.90668	817410
296	TG	TG 16:1_17:1_18:1 M+NH4 Atlas (E)	TG 51:3	C54H98O6	1	M+NH4	860.769		9.76	9.75	614747	634280	612240	9.75	9.76	9.75	0.95	0.91	0.93	1.58797	620422
294	TG	TG 15:0_18:1_18:3 M+NH4 Atlas (E)	TG 51:4	C54H96O6	1	M+NH4	858.754		9.48	9.47	180113	166617	171109	9.47	9.48	9.47	0.95	0.93	0.93	3.25087	172613
309	TG	TG 16:0_18:1_18:1 M+NH4 Atlas (E)	TG 52:2	C55H102O6	1	M+NH4	876.804		10.21	10.2	11021734	10451166	11122382	10.2	10.2	10.2	0.92	0.92	0.92	2.72028	10865094
307	TG	TG 16:0_18:1_18:2 M+NH4 Atlas (E)	TG 52:3	C55H100O6	1	M+NH4	874.788		9.94	9.94	11402646	10258130	11342192	9.94	9.93	9.94	0.93	0.93	0.94	4.78012	1.1001e+07
306	TG	TG 16:1_18:1_18:2 M+NH4 Atlas (E)	TG 52:4	C55H98O6	1	M+NH4	872.772		9.66	9.65	11111587	11199492	11214615	9.65	9.65	9.65	0.93	0.93	0.93	0.406478	1.11752e+07
305	TG	TG 16:0_18:2_18:3 M+NH4 Atlas (E)	TG 52:5	C55H96O6	1	M+NH4	870.755		9.39	9.38	2.18526e+06	2181511	2.20821e+06	9.37	9.38	9.38	0.98	0.98	0.96	0.53843	2.19166e+06
303	TG	TG 16:1_18:2_18:3 M+NH4 Atlas (E)	TG 52:6	C55H94O6	1	M+NH4	868.738		9.13	9.12	277129	284566	283262	9.12	9.11	9.12	0.89	0.9	0.95	1.15131	281652
315	TG	TG 17:0_18:1_18:1 M+NH4 Atlas (E)	TG 53:2	C56H104O6	1	M+NH4	890.817		10.35	10.34	562123	600834	570188	10.34	10.34	10.34	0.9	0.89	0.92	2.8865	577715
314	TG	TG 17:0_18:1_18:2 M+NH4 Atlas (E)	TG 53:3	C56H102O6	1	M+NH4	888.801		10.09	10.08	549000	609323	636254	10.07	10.08	10.09	0.98	0.95	0.97	6.09845	598192
313	TG	TG 17:1_18:1_18:2 M+NH4 Atlas (E)	TG 53:4	C56H100O6	1	M+NH4	886.785		9.81	9.8	379107	373140	381585	9.8	9.8	9.8	0.99	0.99	0.97	0.937778	377944
311	TG	TG 17:1_18:1_18:3 M+NH4 Atlas (E)	TG 53:5	C56H98O6	1	M+NH4	884.769		9.58	9.56	145893	152903	160899	9.55	9.56	9.57	0.76	0.82	0.79	4.00075	153232
325	TG	TG 18:0_18:0_18:1 M+NH4 Atlas (E)	TG 54:1	C57H108O6	1	M+NH4	906.849		10.77	10.75	611706	613156	606624	10.75	10.75	10.76	0.95	0.94	0.96	0.458767	610495
324	TG	TG 18:0_18:1_18:1 M+NH4 Atlas (E)	TG 54:2	C57H106O6	1	M+NH4	904.834		10.52	10.5	3.74964e+06	3.81932e+06	3808738	10.5	10.5	10.5	0.93	0.95	0.95	0.808461	3.79256e+06
322	TG	TG 18:1_18:1_18:1 M+NH4 Atlas (E)	TG 54:3	C57H104O6	1	M+NH4	902.818		10.26	10.25	7.80815e+06	7.79399e+06	7733321	10.25	10.24	10.25	0.94	0.94	0.94	0.417251	7778487
321	TG	TG 18:1_18:1_18:2 M+NH4 Atlas (E)	TG 54:4	C57H102O6	1	M+NH4	900.803		9.98	9.98	8031647	7963274	7.97694e+06	9.98	9.98	9.98	0.95	0.95	0.95	0.369715	7.99062e+06
320	TG	TG 18:1_18:2_18:2 M+NH4 Atlas (E)	TG 54:5	C57H100O6	1	M+NH4	898.788		9.71	9.69	6422044	6.56403e+06	6.15709e+06	9.69	9.7	9.69	0.93	0.96	0.94	2.64288	6381055
318	TG	TG 16:0_18:2_20:4 M+NH4 Atlas (E)	TG 54:6	C57H98O6	1	M+NH4	896.77		9.48	9.49	3.11085e+06	3.04972e+06	3.06946e+06	9.49	9.49	9.49	0.94	0.98	0.95	0.827914	3.07668e+06
317	TG	TG 18:2_18:2_18:3 M+NH4 Atlas (E)	TG 54:7	C57H96O6	1	M+NH4	894.754		9.21	9.2	499479	511230	524241	9.21	9.2	9.2	0.92	0.85	0.88	1.97668	511650
328	TG	TG 18:1_18:1_19:1 M+NH4 Atlas (E)	TG 55:3	C58H106O6	1	M+NH4	916.832		10.39	10.39	90926.4	94666.2	93801.5	10.4	10.38	10.39	0.68	0.77	0.8	1.71651	93131.4
327	TG	TG 18:1_18:2_19:1 M+NH4 Atlas (E)	TG 55:4	C58H104O6	1	M+NH4	914.817		10.14	10.14	77344.7	96587.6	100167	10.14	10.15	10.14	0.82	0.7	0.76	10.969	91366.5
336	TG	TG 16:0_16:1_24:0 M+NH4 Atlas (E)	TG 56:1	C59H112O6	1	M+NH4	934.879		11.03	11.03	30893.6	33657.4	28751.6	11.03	11.03	11.03	0.9	0.91	0.85	6.45686	31100.9
335	TG	TG 16:0_18:2_22:0 M+NH4 Atlas (E)	TG 56:2	C59H110O6	1	M+NH4	932.864		10.79	10.78	181170	156717	186979	10.78	10.78	10.78	0.91	0.87	0.84	7.49479	174955
334	TG	TG 18:1_18:1_20:1 M+NH4 Atlas (E)	TG 56:3	C59H108O6	1	M+NH4	930.848		10.53	10.52	322002	318193	319913	10.52	10.53	10.52	0.98	0.99	0.99	0.4867	320036
333	TG	TG 18:0_18:0_20:4 M+NH4 Atlas (E)	TG 56:4	C59H106O6	1	M+NH4	928.83		10.3	10.27	739391	741406	753504	10.27	10.27	10.26	0.77	0.79	0.67	0.836842	744767
332	TG	TG 18:0_18:1_20:4 M+NH4 Atlas (E)	TG 56:5	C59H104O6	1	M+NH4	926.815		10.09	10.08	1.37847e+06	1.36382e+06	1.36419e+06	10.06	10.08	10.09	0.61	0.6	0.74	0.498235	1.36882e+06
331	TG	TG 16:1_18:0_22:5 M+NH4 Atlas (E)	TG 56:6	C59H102O6	1	M+NH4	924.801		9.88	9.87	1.68437e+06	1707583	1.66665e+06	9.87	9.87	9.87	0.89	0.91	0.91	0.994105	1686200
330	TG	TG 18:1_18:2_20:4 M+NH4 Atlas (E)	TG 56:7	C59H100O6	1	M+NH4	922.785		9.64	9.62	1.56394e+06	1549697	1.54279e+06	9.62	9.63	9.62	0.98	0.98	0.98	0.567224	1.55214e+06
329	TG	TG 18:2_18:2_20:4 M+NH4 Atlas (E)	TG 56:8	C59H98O6	1	M+NH4	920.77		9.39	9.38	504107	479375	498273	9.38	9.38	9.38	0.88	0.61	0.92	2.13717	493918
342	TG	TG 18:1_18:1_22:0 M+NH4 Atlas (E)	TG 58:2	C61H114O6	1	M+NH4	960.894		11.06	11.05	40342.1	42261.3	41437.2	11.05	11.05	11.06	0.94	0.84	0.83	1.90126	41346.9
341	TG	TG 18:1_18:2_22:4 M+NH4 Atlas (E)	TG 58:7	C61H104O6	1	M+NH4	950.813		9.91	9.89	283975	296241	307700	9.89	9.9	9.89	0.85	0.81	0.78	3.27313	295972
340	TG	TG 18:1_18:2_22:5 M+NH4 Atlas (E)	TG 58:8	C61H102O6	1	M+NH4	948.801		9.75	9.72	302055	331252	341776	9.74	9.72	9.72	0.84	0.76	0.81	5.16958	325028
339	TG	TG 18:1_20:4_20:4 M+NH4 Atlas (E) --- TG 58:9 [NL-22:6] M+NH4 SLING_MRM (E)	TG 58:9	C61H100O6	1	M+NH4	946.785		9.51	9.5	222147	180086	207836	9.5	9.5	9.5	0.9	0.89	0.85	8.58649	203356
MS2 features that passed manual curation:
group	class	compound	Sum Composition	formula	MS_level	adduct	precursor_m/z	fragment_m/z	RT (library)	RT	Variable Pos 1	Variable Pos 2	Variable Pos 3	RT_Variable Pos 1	RT_Variable Pos 2	RT_Variable Pos 3	score_Variable Pos 1	score_Variable Pos 2	score_Variable Pos 3	RSD (%)	Mean Abundance
4	AcylCarn	Decanoylcarnitine M+H HMDB (E)	CAR 10:0	C17H33NO4	2	M+H	316.248	60.0801	0.51	0.52	1123.4	3222.6	2458.2	0.5	0.52	0.52	0.09	0.16	0.23	28.6487	2398.4
4	AcylCarn	Decanoylcarnitine M+H HMDB (E)	CAR 10:0	C17H33NO4	2	M+H	316.248	81.0695	0.51	0.52	2009.9	1821.3	3364	0.5	0.52	0.52	-0.07	-0.2	0.05	3.41352	15557.9
4	AcylCarn	Decanoylcarnitine M+H HMDB (E)	CAR 10:0	C17H33NO4	2	M+H	316.248	85.0274	0.51	0.52	15714.4	16115.8	14843.5	0.5	0.52	0.52	0.42	0.38	0.14	9.86534	589.6
4	AcylCarn	Decanoylcarnitine M+H HMDB (E)	CAR 10:0	C17H33NO4	2	M+H	316.248	85.0744	0.51	0.52	520.5	662.8	585.5	0.5	0.52	0.52	-0.06	0.14	0.18	27.0841	457.067
4	AcylCarn	Decanoylcarnitine M+H HMDB (E)	CAR 10:0	C17H33NO4	2	M+H	316.248	123.542	0.51	0.52	9.4	0	0	0.5	0.52	0.52	-0.04	0	0	38.2474	2268.07
4	AcylCarn	Decanoylcarnitine M+H HMDB (E)	CAR 10:0	C17H33NO4	2	M+H	316.248	159.141	0.51	0.52	61.3	56.4	14.7	0.5	0.52	0.52	-0.12	0	0.24	141.421	3.13333
4	AcylCarn	Decanoylcarnitine M+H HMDB (E)	CAR 10:0	C17H33NO4	2	M+H	316.248	160.993	0.51	0.52	214.2	109.6	39.1	0.5	0.52	0.52	0.05	-0.14	-0.13	47.3756	44.1333
4	AcylCarn	Decanoylcarnitine M+H HMDB (E)	CAR 10:0	C17H33NO4	2	M+H	316.248	257.173	0.51	0.52	282	543.8	545.4	0.5	0.52	0.52	0.07	0.28	0.15	59.4666	120.967
4	AcylCarn	Decanoylcarnitine M+H HMDB (E)	CAR 10:0	C17H33NO4	2	M+H	316.248	312.402	0.51	0.52	0	3.8	5.5	0.5	0.52	0.52	0	-0.14	0.24	74.1702	3.1
2	AcylCarn	CAR 10:1 M Atlas (E)	CAR 10:1	C17H32NO4	2	M	314.232	54.257	0.43	0.44	0	0	0	0.45	0.43	0.44	0	0	0	3.04333	13110
2	AcylCarn	CAR 10:1 M Atlas (E)	CAR 10:1	C17H32NO4	2	M	314.232	85.0293	0.43	0.44	13672.1	12871.9	12786.1	0.45	0.43	0.44	0.81	0.71	0.84	4.56154	12900.9
2	AcylCarn	CAR 10:1 M Atlas (E)	CAR 10:1	C17H32NO4	2	M	314.232	85.0474	0.43	0.44	13672.1	12244.4	12786.1	0.45	0.43	0.44	0.81	0.67	0.84	45.3247	616.267
2	AcylCarn	CAR 10:1 M Atlas (E)	CAR 10:1	C17H32NO4	2	M	314.232	85.069	0.43	0.44	263.1	639.6	946.1	0.45	0.43	0.44	0.68	-0.02	0.76	141.421	6.53333
2	AcylCarn	CAR 10:1 M Atlas (E)	CAR 10:1	C17H32NO4	2	M	314.232	105.972	0.43	0.44	0	19.6	0	0.45	0.43	0.44	0	-0.14	0	52.0201	21.9
2	AcylCarn	CAR 10:1 M Atlas (E)	CAR 10:1	C17H32NO4	2	M	314.232	142.171	0.43	0.44	8.7	20.5	36.5	0.45	0.43	0.44	0.2	-0.19	0.48	#DIV/0!	0
2	AcylCarn	CAR 10:1 M Atlas (E)	CAR 10:1	C17H32NO4	2	M	314.232	155.98	0.43	0.44	0	0	0	0.45	0.43	0.44	0	0	0	#DIV/0!	0
7	AcylCarn	LAUROYLCARNITINE M+H MSDIAL (E)	CAR 12:0	C19H37NO4	2	M+H	344.279	56.0757	0.87	0.85	0	0	9.8	0.86	0.85	0.85	0	0	0.43	17.962	7617.07
7	AcylCarn	LAUROYLCARNITINE M+H MSDIAL (E)	CAR 12:0	C19H37NO4	2	M+H	344.279	60.0799	0.87	0.85	2064.1	4465.9	2177.2	0.86	0.85	0.85	0.31	0.38	0.18	16.1021	3100.63
7	AcylCarn	LAUROYLCARNITINE M+H MSDIAL (E)	CAR 12:0	C19H37NO4	2	M+H	344.279	85.0284	0.87	0.85	6260.5	9490.2	7100.5	0.86	0.85	0.85	0.25	0.09	0.14	14.0935	36967.8
7	AcylCarn	LAUROYLCARNITINE M+H MSDIAL (E)	CAR 12:0	C19H37NO4	2	M+H	344.279	95.0849	0.87	0.85	2394.9	3434.6	3472.4	0.86	0.85	0.85	-0.06	0.25	0.12	14.564	1441.53
7	AcylCarn	LAUROYLCARNITINE M+H MSDIAL (E)	CAR 12:0	C19H37NO4	2	M+H	344.279	102.129	0.87	0.85	29601.2	40782.9	40519.2	0.86	0.85	0.85	0.16	0.25	-0.1	21.109	4451.83
7	AcylCarn	LAUROYLCARNITINE M+H MSDIAL (E)	CAR 12:0	C19H37NO4	2	M+H	344.279	240.231	0.87	0.85	1311.6	1737.7	1275.3	0.86	0.85	0.85	0.36	0.43	0.42	141.421	3.26667
7	AcylCarn	LAUROYLCARNITINE M+H MSDIAL (E)	CAR 12:0	C19H37NO4	2	M+H	344.279	241.235	0.87	0.85	344.4	797.1	322.2	0.86	0.85	0.85	0.13	0.16	0.37	38.1245	2902.4
7	AcylCarn	LAUROYLCARNITINE M+H MSDIAL (E)	CAR 12:0	C19H37NO4	2	M+H	344.279	287.896	0.87	0.85	3530.3	4083.3	5741.9	0.86	0.85	0.85	0.09	0.01	-0.03	44.8504	487.9
7	AcylCarn	LAUROYLCARNITINE M+H MSDIAL (E)	CAR 12:0	C19H37NO4	2	M+H	344.279	326.249	0.87	0.85	0	11.6	218.4	0.86	0.85	0.85	0	-0.06	0.13	130.868	76.6667
5	AcylCarn	CAR 12:1 M Atlas (E)	CAR 12:1	C19H36NO4	2	M	342.264	83.0849	0.65	0.67	819.2	1745.1	1813.7	0.67	0.66	0.67	0.1	0.02	-0.15	5.28639	15456.9
5	AcylCarn	CAR 12:1 M Atlas (E)	CAR 12:1	C19H36NO4	2	M	342.264	85.0279	0.65	0.67	15937.2	14306.5	16126.9	0.67	0.66	0.67	-0.26	-0.22	-0.27	24.0897	171.433
5	AcylCarn	CAR 12:1 M Atlas (E)	CAR 12:1	C19H36NO4	2	M	342.264	85.6718	0.65	0.67	0	0	0	0.67	0.66	0.67	0	0	0	31.0764	1459.33
5	AcylCarn	CAR 12:1 M Atlas (E)	CAR 12:1	C19H36NO4	2	M	342.264	122.103	0.65	0.67	499.7	625.7	1127.7	0.67	0.66	0.67	-0.05	-0.04	0.14	36.1189	751.033
5	AcylCarn	CAR 12:1 M Atlas (E)	CAR 12:1	C19H36NO4	2	M	342.264	265.197	0.65	0.67	13.3	108.6	143.3	0.67	0.66	0.67	-0.13	-0.16	0.22	62.1728	88.4
5	AcylCarn	CAR 12:1 M Atlas (E)	CAR 12:1	C19H36NO4	2	M	342.264	283.19	0.65	0.67	85.7	428.8	46.4	0.67	0.66	0.67	0.19	0.3	0.06	91.8629	186.967
5	AcylCarn	CAR 12:1 M Atlas (E)	CAR 12:1	C19H36NO4	2	M	342.264	316.177	0.65	0.67	113.9	191.5	208.9	0.67	0.66	0.67	-0.02	-0.05	-0.16	141.421	2.8
5	AcylCarn	CAR 12:1 M Atlas (E)	CAR 12:1	C19H36NO4	2	M	342.264	325.052	0.65	0.67	0	0	8.4	0.67	0.66	0.67	0	0	-0.11	#DIV/0!	0
12	AcylCarn	AcylCarnitine 14:1 M+H SLING_MRM (E)	CAR 14:1	C21H39N1O4	2	M+H	370.295	60.0812	1.11	1.08	1700.1	1892.7	2517.7	1.08	1.09	1.08	-0.28	0	-0.02	17.1343	2036.83
12	AcylCarn	AcylCarnitine 14:1 M+H SLING_MRM (E)	CAR 14:1	C21H39N1O4	2	M+H	370.295	85.0284	1.11	1.08	2255.6	3395.8	3461.4	1.08	1.09	1.08	0.27	0.21	0.56	18.2251	3037.6
12	AcylCarn	AcylCarnitine 14:1 M+H SLING_MRM (E)	CAR 14:1	C21H39N1O4	2	M+H	370.295	88.1109	1.11	1.08	17664.8	19303.8	22546	1.08	1.09	1.08	-0.15	0.47	-0.06	10.224	19838.2
12	AcylCarn	AcylCarnitine 14:1 M+H SLING_MRM (E)	CAR 14:1	C21H39N1O4	2	M+H	370.295	109.102	1.11	1.08	1941.3	2642.8	4316.8	1.08	1.09	1.08	-0.19	-0.04	-0.01	15.2135	331.7
12	AcylCarn	AcylCarnitine 14:1 M+H SLING_MRM (E)	CAR 14:1	C21H39N1O4	2	M+H	370.295	120.983	1.11	1.08	273	396.2	325.9	1.08	1.09	1.08	-0.09	0.15	0.01	5.69015	293.2
12	AcylCarn	AcylCarnitine 14:1 M+H SLING_MRM (E)	CAR 14:1	C21H39N1O4	2	M+H	370.295	144.101	1.11	1.08	288.1	275.8	315.7	1.08	1.09	1.08	0.22	-0.11	0.21	33.587	2966.97
12	AcylCarn	AcylCarnitine 14:1 M+H SLING_MRM (E)	CAR 14:1	C21H39N1O4	2	M+H	370.295	149.131	1.11	1.08	408.2	1292.3	726.3	1.08	1.09	1.08	0.07	-0.1	0.09	45.1992	808.933
12	AcylCarn	AcylCarnitine 14:1 M+H SLING_MRM (E)	CAR 14:1	C21H39N1O4	2	M+H	370.295	192.186	1.11	1.08	4.2	52.6	0	1.08	1.09	1.08	0.23	0.01	0	126.061	18.9333
12	AcylCarn	AcylCarnitine 14:1 M+H SLING_MRM (E)	CAR 14:1	C21H39N1O4	2	M+H	370.295	197.131	1.11	1.08	974.8	480.6	19.4	1.08	1.09	1.08	0.02	-0.2	-0.05	79.3568	491.6
15	AcylCarn	CAR 16:0 M Atlas (E)	CAR 16:0	C23H46NO4	2	M	400.342	61.1931	1.92	1.91	0	0	0	1.91	1.91	1.9	0	0	0	23.9341	1606
15	AcylCarn	CAR 16:0 M Atlas (E)	CAR 16:0	C23H46NO4	2	M	400.342	83.0852	1.92	1.91	1309.1	2148.8	1360.1	1.91	1.91	1.9	0.41	0.85	0.33	3.06702	60895.3
15	AcylCarn	CAR 16:0 M Atlas (E)	CAR 16:0	C23H46NO4	2	M	400.342	85.0298	1.92	1.91	63407.4	60346	58932.6	1.91	1.91	1.9	0.91	0.97	0.96	41.1515	104.167
15	AcylCarn	CAR 16:0 M Atlas (E)	CAR 16:0	C23H46NO4	2	M	400.342	85.5269	1.92	1.91	51.7	156.7	104.1	1.91	1.91	1.9	-0.15	0.79	0.48	141.421	3.16667
15	AcylCarn	CAR 16:0 M Atlas (E)	CAR 16:0	C23H46NO4	2	M	400.342	222.212	1.92	1.91	0	9.5	0	1.91	1.91	1.9	0	-0.14	0	#DIV/0!	0
15	AcylCarn	CAR 16:0 M Atlas (E)	CAR 16:0	C23H46NO4	2	M	400.342	259.747	1.92	1.91	0	0	0	1.91	1.91	1.9	0	0	0	#DIV/0!	0
15	AcylCarn	CAR 16:0 M Atlas (E)	CAR 16:0	C23H46NO4	2	M	400.342	286.163	1.92	1.91	0	0	0	1.91	1.91	1.9	0	0	0	#DIV/0!	0
15	AcylCarn	CAR 16:0 M Atlas (E)	CAR 16:0	C23H46NO4	2	M	400.342	393.071	1.92	1.91	0	0	0	1.91	1.91	1.9	0	0	0	#DIV/0!	0
16	AcylCarn	AcylCarnitine 16:0-d3 [ISTD] M+H SLING_MRM (E)	CAR 16:0-d3	C23H42D3N1O4	2	M+H	403.361	63.0996	1.92	1.9	11261.2	12296.6	13052.2	1.9	1.91	1.9	0.93	0.88	0.95	6.0159	12203.3
16	AcylCarn	AcylCarnitine 16:0-d3 [ISTD] M+H SLING_MRM (E)	CAR 16:0-d3	C23H42D3N1O4	2	M+H	403.361	85.029	1.92	1.9	62077.8	60346	58932.6	1.9	1.91	1.9	0.97	0.98	0.98	2.12766	60452.1
16	AcylCarn	AcylCarnitine 16:0-d3 [ISTD] M+H SLING_MRM (E)	CAR 16:0-d3	C23H42D3N1O4	2	M+H	403.361	116.491	1.92	1.9	0	0	0	1.9	1.91	1.9	0	0	0	8.99708	4358.77
16	AcylCarn	AcylCarnitine 16:0-d3 [ISTD] M+H SLING_MRM (E)	CAR 16:0-d3	C23H42D3N1O4	2	M+H	403.361	129.08	1.92	1.9	0	3.6	0	1.9	1.91	1.9	0	-0.11	0	5.35327	11389.8
16	AcylCarn	AcylCarnitine 16:0-d3 [ISTD] M+H SLING_MRM (E)	CAR 16:0-d3	C23H42D3N1O4	2	M+H	403.361	149.101	1.92	1.9	2.5	245.7	523.4	1.9	1.91	1.9	-0.24	-0.01	0.59	141.421	1.2
16	AcylCarn	AcylCarnitine 16:0-d3 [ISTD] M+H SLING_MRM (E)	CAR 16:0-d3	C23H42D3N1O4	2	M+H	403.361	239.24	1.92	1.9	4401.8	3858.4	4816.1	1.9	1.91	1.9	0.89	0.92	0.88	82.7418	257.2
16	AcylCarn	AcylCarnitine 16:0-d3 [ISTD] M+H SLING_MRM (E)	CAR 16:0-d3	C23H42D3N1O4	2	M+H	403.361	341.268	1.92	1.9	10671.5	11335.9	12162.1	1.9	1.91	1.9	0.96	0.97	0.93	68.7379	28.5
16	AcylCarn	AcylCarnitine 16:0-d3 [ISTD] M+H SLING_MRM (E)	CAR 16:0-d3	C23H42D3N1O4	2	M+H	403.361	345.386	1.92	1.9	15.1	56.2	14.2	1.9	1.91	1.9	0.05	-0.02	0.57	#DIV/0!	0
21	AcylCarn	AcylCarnitine 18:0 M+H SLING_MRM (E)	CAR 18:0	C25H49N1O4	2	M+H	428.374	57.6765	2.44	2.36	3.6	0	0	2.36	2.36	2.35	-0.19	0	0	141.421	1.2
21	AcylCarn	AcylCarnitine 18:0 M+H SLING_MRM (E)	CAR 18:0	C25H49N1O4	2	M+H	428.374	76.8152	2.44	2.36	0	0	5.5	2.36	2.36	2.35	0	0	-0.19	141.421	1.83333
21	AcylCarn	AcylCarnitine 18:0 M+H SLING_MRM (E)	CAR 18:0	C25H49N1O4	2	M+H	428.374	85.0305	2.44	2.36	991.1	2205.9	1484.8	2.36	2.36	2.35	0.34	0.84	0.72	31.9639	1560.6
21	AcylCarn	AcylCarnitine 18:0 M+H SLING_MRM (E)	CAR 18:0	C25H49N1O4	2	M+H	428.374	85.0526	2.44	2.36	30.6	81.8	51.1	2.36	2.36	2.35	0.19	0.56	0.66	38.6057	54.5
21	AcylCarn	AcylCarnitine 18:0 M+H SLING_MRM (E)	CAR 18:0	C25H49N1O4	2	M+H	428.374	141.09	2.44	2.36	149.3	0	304.8	2.36	2.36	2.35	-0.03	0	-0.08	82.2127	151.367
21	AcylCarn	AcylCarnitine 18:0 M+H SLING_MRM (E)	CAR 18:0	C25H49N1O4	2	M+H	428.374	245.675	2.44	2.36	0	0	0	2.36	2.36	2.35	0	0	0	141.421	1.26667
21	AcylCarn	AcylCarnitine 18:0 M+H SLING_MRM (E)	CAR 18:0	C25H49N1O4	2	M+H	428.374	286.319	2.44	2.36	0	0	0	2.36	2.36	2.35	0	0	0	#DIV/0!	0
21	AcylCarn	AcylCarnitine 18:0 M+H SLING_MRM (E)	CAR 18:0	C25H49N1O4	2	M+H	428.374	325.72	2.44	2.36	3.8	0	0	2.36	2.36	2.35	-0.19	0	0	#DIV/0!	0
21	AcylCarn	AcylCarnitine 18:0 M+H SLING_MRM (E)	CAR 18:0	C25H49N1O4	2	M+H	428.374	343.973	2.44	2.36	0	0	0	2.36	2.36	2.35	0	0	0	#DIV/0!	0
20	AcylCarn	Oleoyl-L-Carnitine M+H MSDIAL (E)	CAR 18:1	C25H47NO4, C25H48NO4	2	M+H	426.357	60.0808	2.03	2.03	2578.6	1825.6	1504.7	2.03	2.03	2.03	0.42	0.1	0.24	22.8516	1969.63
20	AcylCarn	Oleoyl-L-Carnitine M+H MSDIAL (E)	CAR 18:1	C25H47NO4, C25H48NO4	2	M+H	426.357	85.0285	2.03	2.03	43344.6	48119.4	40116.9	2.03	2.03	2.03	-0.28	-0.24	-0.27	7.49492	43860.3
20	AcylCarn	Oleoyl-L-Carnitine M+H MSDIAL (E)	CAR 18:1	C25H47NO4, C25H48NO4	2	M+H	426.357	130.086	2.03	2.03	0	0	0	2.03	2.03	2.03	0	0	0	15.2723	267.567
20	AcylCarn	Oleoyl-L-Carnitine M+H MSDIAL (E)	CAR 18:1	C25H47NO4, C25H48NO4	2	M+H	426.357	144.1	2.03	2.03	579.8	390.5	0	2.03	2.03	2.03	0.62	0.2	0	10.1113	605.467
20	AcylCarn	Oleoyl-L-Carnitine M+H MSDIAL (E)	CAR 18:1	C25H47NO4, C25H48NO4	2	M+H	426.357	149.134	2.03	2.03	1213.1	466.1	1273.7	2.03	2.03	2.03	0.07	-0.13	0	74.6386	323.433
20	AcylCarn	Oleoyl-L-Carnitine M+H MSDIAL (E)	CAR 18:1	C25H47NO4, C25H48NO4	2	M+H	426.357	255.161	2.03	2.03	523.5	185.1	0	2.03	2.03	2.03	0.5	0.53	0	37.3115	984.3
20	AcylCarn	Oleoyl-L-Carnitine M+H MSDIAL (E)	CAR 18:1	C25H47NO4, C25H48NO4	2	M+H	426.357	265.252	2.03	2.03	233.3	325	244.4	2.03	2.03	2.03	0.11	0.81	-0.09	91.7659	236.2
20	AcylCarn	Oleoyl-L-Carnitine M+H MSDIAL (E)	CAR 18:1	C25H47NO4, C25H48NO4	2	M+H	426.357	269.177	2.03	2.03	113.9	394.6	295.6	2.03	2.03	2.03	0.45	0.64	0.37	43.3682	268.033
20	AcylCarn	Oleoyl-L-Carnitine M+H MSDIAL (E)	CAR 18:1	C25H47NO4, C25H48NO4	2	M+H	426.357	283.191	2.03	2.03	529.3	679.2	607.9	2.03	2.03	2.03	0.18	-0.08	0.33	84.5927	35.4333
20	AcylCarn	Oleoyl-L-Carnitine M+H MSDIAL (E)	CAR 18:1	C25H47NO4, C25H48NO4	2	M+H	426.357	285.146	2.03	2.03	33	73.3	0	2.03	2.03	2.03	0.44	-0.04	0	#DIV/0!	0
68	CE	CE 18:2 (Targeted) M+NH4 (E) (E)	CE 18:2		2	M+NH4	666.618	112.123	10.07	10.07	347.3	574.3	9.7	10.07	10.07	10.07	0.21	0.13	0.41	11.6522	6633.3
68	CE	CE 18:2 (Targeted) M+NH4 (E) (E)	CE 18:2		2	M+NH4	666.618	161.132	10.07	10.07	7538.3	5649.9	6711.7	10.07	10.07	10.07	0.79	0.83	0.81	2.92573	2692.97
68	CE	CE 18:2 (Targeted) M+NH4 (E) (E)	CE 18:2		2	M+NH4	666.618	189.164	10.07	10.07	2584.2	2768.3	2726.4	10.07	10.07	10.07	0.63	0.69	0.52	3.33272	3142.43
68	CE	CE 18:2 (Targeted) M+NH4 (E) (E)	CE 18:2		2	M+NH4	666.618	203.179	10.07	10.07	3119	3280.8	3027.5	10.07	10.07	10.07	0.51	0.66	0.64	9.27404	1920.7
68	CE	CE 18:2 (Targeted) M+NH4 (E) (E)	CE 18:2		2	M+NH4	666.618	229.199	10.07	10.07	1691.7	1944.3	2126.1	10.07	10.07	10.07	0.62	0.78	0.7	9.20107	5083.63
68	CE	CE 18:2 (Targeted) M+NH4 (E) (E)	CE 18:2		2	M+NH4	666.618	243.211	10.07	10.07	5127.7	4490	5633.2	10.07	10.07	10.07	0.82	0.94	0.92	6.41774	2644.37
68	CE	CE 18:2 (Targeted) M+NH4 (E) (E)	CE 18:2		2	M+NH4	666.618	259.238	10.07	10.07	2824.4	2416.9	2691.8	10.07	10.07	10.07	0.73	0.77	0.79	0.503603	144407
68	CE	CE 18:2 (Targeted) M+NH4 (E) (E)	CE 18:2		2	M+NH4	666.618	369.352	10.07	10.07	145419	143743	144059	10.07	10.07	10.07	0.9	0.98	0.98	2.763	48766.8
68	CE	CE 18:2 (Targeted) M+NH4 (E) (E)	CE 18:2		2	M+NH4	666.618	369.362	10.07	10.07	16223.8	27134.8	47760.4	10.07	10.07	10.07	0.19	0.49	0.57	74.7234	310.433
68	CE	CE 18:2 (Targeted) M+NH4 (E) (E)	CE 18:2		2	M+NH4	666.618	370.355	10.07	10.07	47091.4	48818.2	50390.7	10.07	10.07	10.07	0.9	0.96	0.98	43.054	30373
67	CE	CE 18:3 M+NH4 Atlas (E)	CE 18:3	C45H74O2	2	M+NH4	664.601	88.1111	9.76	9.75	54708.5	53246.2	50824.6	9.75	9.75	9.75	0.27	0.36	0.32	3.02616	52926.4
67	CE	CE 18:3 M+NH4 Atlas (E)	CE 18:3	C45H74O2	2	M+NH4	664.601	121.101	9.76	9.75	695.9	1242.5	373.2	9.75	9.75	9.75	0.13	0.1	0.23	29.2312	350.1
67	CE	CE 18:3 M+NH4 Atlas (E)	CE 18:3	C45H74O2	2	M+NH4	664.601	139.075	9.76	9.75	329.4	484.5	236.4	9.75	9.75	9.75	-0.07	-0.11	-0.2	11.1342	1685.13
67	CE	CE 18:3 M+NH4 Atlas (E)	CE 18:3	C45H74O2	2	M+NH4	664.601	179.181	9.76	9.75	296.2	762.4	923.4	9.75	9.75	9.75	0.12	0.26	-0.26	26.028	1579.2
67	CE	CE 18:3 M+NH4 Atlas (E)	CE 18:3	C45H74O2	2	M+NH4	664.601	233.229	9.76	9.75	1569.2	1949.8	1536.4	9.75	9.75	9.75	0.18	0.2	-0.17	1.77684	41278.4
67	CE	CE 18:3 M+NH4 Atlas (E)	CE 18:3	C45H74O2	2	M+NH4	664.601	243.21	9.76	9.75	1156.7	1444.7	2136.2	9.75	9.75	9.75	0.01	-0.16	-0.21	13.469	4211.47
67	CE	CE 18:3 M+NH4 Atlas (E)	CE 18:3	C45H74O2	2	M+NH4	664.601	261.253	9.76	9.75	22.3	207.6	206.9	9.75	9.75	9.75	0.16	0.16	0.06	46.5642	770.533
67	CE	CE 18:3 M+NH4 Atlas (E)	CE 18:3	C45H74O2	2	M+NH4	664.601	369.352	9.76	9.75	40906.6	40625.7	42302.9	9.75	9.75	9.75	0.15	0.3	0.12	40.2573	660.667
67	CE	CE 18:3 M+NH4 Atlas (E)	CE 18:3	C45H74O2	2	M+NH4	664.601	369.366	9.76	9.75	3458.4	4348.6	4827.4	9.75	9.75	9.75	0.4	0.14	0.2	59.881	145.6
67	CE	CE 18:3 M+NH4 Atlas (E)	CE 18:3	C45H74O2	2	M+NH4	664.601	646.583	9.76	9.75	47.9	86.5	129.1	9.75	9.75	9.75	-0.15	-0.14	-0.1	37.7569	87.8333
79	CE	CE 20:3 (Targeted) M+NH4 (E) (E)	CE 20:3		2	M+NH4	692.634	59.0601	10.13	10.13	32348.2	31002.4	24333.7	10.13	10.13	10.12	-0.05	0.18	0.11	11.9892	29228.1
79	CE	CE 20:3 (Targeted) M+NH4 (E) (E)	CE 20:3		2	M+NH4	692.634	111.116	10.13	10.13	1595.6	1665.6	1728.3	10.13	10.13	10.12	0.01	0.2	-0.4	3.25896	1663.17
79	CE	CE 20:3 (Targeted) M+NH4 (E) (E)	CE 20:3		2	M+NH4	692.634	161.131	10.13	10.13	6929.6	4699.8	5233.5	10.13	10.13	10.12	-0.29	-0.1	0.03	16.9126	5620.97
79	CE	CE 20:3 (Targeted) M+NH4 (E) (E)	CE 20:3		2	M+NH4	692.634	219.209	10.13	10.13	2986.6	2104.6	1745.8	10.13	10.13	10.12	0.09	-0.19	0.03	22.8762	2279
79	CE	CE 20:3 (Targeted) M+NH4 (E) (E)	CE 20:3		2	M+NH4	692.634	221.227	10.13	10.13	921.3	82.3	320.3	10.13	10.13	10.12	-0.03	0.14	-0.23	7.62513	308.067
79	CE	CE 20:3 (Targeted) M+NH4 (E) (E)	CE 20:3		2	M+NH4	692.634	249.258	10.13	10.13	341.1	288.5	294.6	10.13	10.13	10.12	-0.21	0.1	-0.28	0.442575	2258.6
79	CE	CE 20:3 (Targeted) M+NH4 (E) (E)	CE 20:3		2	M+NH4	692.634	259.24	10.13	10.13	2269.2	2245.2	2261.4	10.13	10.13	10.12	-0.27	-0.25	-0.14	2.10095	125735
79	CE	CE 20:3 (Targeted) M+NH4 (E) (E)	CE 20:3		2	M+NH4	692.634	369.351	10.13	10.13	125984	128839	122382	10.13	10.13	10.12	-0.24	-0.17	-0.3	16.3148	5909.4
79	CE	CE 20:3 (Targeted) M+NH4 (E) (E)	CE 20:3		2	M+NH4	692.634	369.366	10.13	10.13	6883.1	4596	6249.1	10.13	10.13	10.12	-0.15	0.14	-0.3	2.84664	42020.8
79	CE	CE 20:3 (Targeted) M+NH4 (E) (E)	CE 20:3		2	M+NH4	692.634	370.356	10.13	10.13	40390.3	43226.4	42445.7	10.13	10.13	10.12	-0.25	-0.17	-0.23	80.0011	441.3
76	CE	CE 20:4 (Targeted) M+NH4 (E) (E)	CE 20:4		2	M+NH4	690.618	135.116	9.87	9.87	1485.8	2087.9	1288.3	9.87	9.87	9.87	0.74	0.64	0.29	20.984	1620.67
76	CE	CE 20:4 (Targeted) M+NH4 (E) (E)	CE 20:4		2	M+NH4	690.618	147.119	9.87	9.87	1261.1	820.9	1198.9	9.87	9.87	9.87	0.33	0.1	0.26	17.7862	1093.63
76	CE	CE 20:4 (Targeted) M+NH4 (E) (E)	CE 20:4		2	M+NH4	690.618	161.133	9.87	9.87	1919.8	1316.5	2152.9	9.87	9.87	9.87	0.82	0.19	0.34	19.6188	1796.4
76	CE	CE 20:4 (Targeted) M+NH4 (E) (E)	CE 20:4		2	M+NH4	690.618	175.148	9.87	9.87	664	1105.7	719.8	9.87	9.87	9.87	0.13	0.25	0.65	23.6665	829.833
76	CE	CE 20:4 (Targeted) M+NH4 (E) (E)	CE 20:4		2	M+NH4	690.618	189.161	9.87	9.87	754.4	417.3	855.3	9.87	9.87	9.87	0.52	-0.11	0.49	27.7177	675.667
76	CE	CE 20:4 (Targeted) M+NH4 (E) (E)	CE 20:4		2	M+NH4	690.618	203.182	9.87	9.87	1377.1	1282.3	1714.3	9.87	9.87	9.87	0.52	0.18	0.22	12.716	1457.9
76	CE	CE 20:4 (Targeted) M+NH4 (E) (E)	CE 20:4		2	M+NH4	690.618	243.211	9.87	9.87	1224.8	1125.6	2030.4	9.87	9.87	9.87	0.1	0.42	0.7	27.7466	1460.27
76	CE	CE 20:4 (Targeted) M+NH4 (E) (E)	CE 20:4		2	M+NH4	690.618	313.288	9.87	9.87	0	46.3	248.1	9.87	9.87	9.87	0	-0.16	-0.13	14.7187	31416.9
76	CE	CE 20:4 (Targeted) M+NH4 (E) (E)	CE 20:4		2	M+NH4	690.618	369.351	9.87	9.87	26075.8	30819.7	37355.3	9.87	9.87	9.87	0.87	0.69	0.78	17.7945	10522.3
76	CE	CE 20:4 (Targeted) M+NH4 (E) (E)	CE 20:4		2	M+NH4	690.618	370.354	9.87	9.87	7945.9	11281	12340	9.87	9.87	9.87	0.76	0.63	0.69	109.763	98.1333
73	CE	CE 20:5 M+NH4 SLING_MRM (E)	CE 20:5	C47H74O2	2	M+NH4	688.601	59.0598	9.55	9.55	29904.8	27397.6	29257	9.54	9.55	9.55	0.07	-0.29	0.1	3.68297	28853.1
73	CE	CE 20:5 M+NH4 SLING_MRM (E)	CE 20:5	C47H74O2	2	M+NH4	688.601	59.132	9.55	9.55	89.8	115.8	94.8	9.54	9.55	9.55	-0.21	-0.11	0.46	11.2495	100.133
73	CE	CE 20:5 M+NH4 SLING_MRM (E)	CE 20:5	C47H74O2	2	M+NH4	688.601	88.1131	9.55	9.55	61589.4	62079.8	55091	9.54	9.55	9.55	0.14	0.23	0.02	5.34559	59586.7
73	CE	CE 20:5 M+NH4 SLING_MRM (E)	CE 20:5	C47H74O2	2	M+NH4	688.601	102.129	9.55	9.55	46628.3	45053	48668.6	9.54	9.55	9.55	0.26	0.38	-0.02	3.16379	46783.3
73	CE	CE 20:5 M+NH4 SLING_MRM (E)	CE 20:5	C47H74O2	2	M+NH4	688.601	343.157	9.55	9.55	0	0	0	9.54	9.55	9.55	0	0	0	6.89	11317.9
73	CE	CE 20:5 M+NH4 SLING_MRM (E)	CE 20:5	C47H74O2	2	M+NH4	688.601	369.354	9.55	9.55	11877.3	10215.1	11861.2	9.54	9.55	9.55	0.85	0.81	0.65	141.421	62.9333
73	CE	CE 20:5 M+NH4 SLING_MRM (E)	CE 20:5	C47H74O2	2	M+NH4	688.601	535.389	9.55	9.55	0	188.8	0	9.54	9.55	9.55	0	0.39	0	69.9737	113.967
73	CE	CE 20:5 M+NH4 SLING_MRM (E)	CE 20:5	C47H74O2	2	M+NH4	688.601	611.468	9.55	9.55	7	136.5	198.4	9.54	9.55	9.55	-0.14	0.34	0.05	#DIV/0!	0
91	CE	CE 22:6 (Targeted) M+NH4 (E) (E)	CE 22:6		2	M+NH4	714.618	59.06	9.72	9.72	33915	30471.1	31705.1	9.72	9.72	9.72	-0.02	0.06	-0.36	4.44783	32030.4
91	CE	CE 22:6 (Targeted) M+NH4 (E) (E)	CE 22:6		2	M+NH4	714.618	135.116	9.72	9.72	1113.5	2027.8	1344.1	9.72	9.72	9.72	0.06	0.61	0.52	25.9669	1495.13
91	CE	CE 22:6 (Targeted) M+NH4 (E) (E)	CE 22:6		2	M+NH4	714.618	147.118	9.72	9.72	1386.3	1350.7	905.1	9.72	9.72	9.72	0.27	0.37	0.22	18.0334	1214.03
91	CE	CE 22:6 (Targeted) M+NH4 (E) (E)	CE 22:6		2	M+NH4	714.618	205.196	9.72	9.72	828.4	164.5	711.5	9.72	9.72	9.72	0	0.58	0.58	8.71744	505.467
91	CE	CE 22:6 (Targeted) M+NH4 (E) (E)	CE 22:6		2	M+NH4	714.618	259.241	9.72	9.72	731.2	100.4	1024	9.72	9.72	9.72	0.21	0.34	0.43	4.23319	33184.6
91	CE	CE 22:6 (Targeted) M+NH4 (E) (E)	CE 22:6		2	M+NH4	714.618	273.26	9.72	9.72	521.5	445.3	549.6	9.72	9.72	9.72	0.37	0.12	0.14	8.89218	11699.1
91	CE	CE 22:6 (Targeted) M+NH4 (E) (E)	CE 22:6		2	M+NH4	714.618	285.244	9.72	9.72	35.8	0	5.6	9.72	9.72	9.72	0.32	0	-0.12	50.9342	568.133
91	CE	CE 22:6 (Targeted) M+NH4 (E) (E)	CE 22:6		2	M+NH4	714.618	369.353	9.72	9.72	31434.1	34873.4	33246.4	9.72	9.72	9.72	0.78	0.81	0.91	62.3059	618.533
91	CE	CE 22:6 (Targeted) M+NH4 (E) (E)	CE 22:6		2	M+NH4	714.618	369.364	9.72	9.72	3541.7	7800.7	5118	9.72	9.72	9.72	0.71	0.33	0.54	113.938	13.8
91	CE	CE 22:6 (Targeted) M+NH4 (E) (E)	CE 22:6		2	M+NH4	714.618	370.354	9.72	9.72	10520.2	11526.4	13050.8	9.72	9.72	9.72	0.82	0.8	0.93	32.0438	5486.8
25	DeoxyCer	Cer m18:1/12:0 [SphB] [ISTD] M+H SLING_MRM (E)	Cer m30:1	C30H59N1O2	2	M+H	466.462	55.0548	4.56	4.57	578.2	589.4	33.7	4.56	4.57	4.57	0.45	0.37	-0.12	29.4489	612.2
25	DeoxyCer	Cer m18:1/12:0 [SphB] [ISTD] M+H SLING_MRM (E)	Cer m30:1	C30H59N1O2	2	M+H	466.462	70.0654	4.56	4.57	717.1	358.5	761	4.56	4.57	4.57	0.59	0.66	0.79	5.46433	1599.87
25	DeoxyCer	Cer m18:1/12:0 [SphB] [ISTD] M+H SLING_MRM (E)	Cer m30:1	C30H59N1O2	2	M+H	466.462	198.222	4.56	4.57	122	845.9	198.1	4.56	4.57	4.57	0.56	0.67	0.61	2.25065	212720
25	DeoxyCer	Cer m18:1/12:0 [SphB] [ISTD] M+H SLING_MRM (E)	Cer m30:1	C30H59N1O2	2	M+H	466.462	200.202	4.56	4.57	1587.7	1499.4	1712.5	4.56	4.57	4.57	0.55	0.85	0.76	17.7214	181273
25	DeoxyCer	Cer m18:1/12:0 [SphB] [ISTD] M+H SLING_MRM (E)	Cer m30:1	C30H59N1O2	2	M+H	466.462	266.284	4.56	4.57	210768	219310	208081	4.56	4.57	4.57	1	0.99	0.99	10.0691	5491.93
25	DeoxyCer	Cer m18:1/12:0 [SphB] [ISTD] M+H SLING_MRM (E)	Cer m30:1	C30H59N1O2	2	M+H	466.462	266.294	4.56	4.57	136441	210052	197325	4.56	4.57	4.57	0.87	0.99	0.98	3.71662	4692.27
25	DeoxyCer	Cer m18:1/12:0 [SphB] [ISTD] M+H SLING_MRM (E)	Cer m30:1	C30H59N1O2	2	M+H	466.462	266.322	4.56	4.57	5983.5	4719.4	5772.9	4.56	4.57	4.57	0.98	0.62	0.99	6.93171	41862.3
25	DeoxyCer	Cer m18:1/12:0 [SphB] [ISTD] M+H SLING_MRM (E)	Cer m30:1	C30H59N1O2	2	M+H	466.462	266.369	4.56	4.57	4448.5	4846.6	4781.7	4.56	4.57	4.57	0.99	0.98	0.99	3.81564	8197.9
25	DeoxyCer	Cer m18:1/12:0 [SphB] [ISTD] M+H SLING_MRM (E)	Cer m30:1	C30H59N1O2	2	M+H	466.462	267.288	4.56	4.57	41146.2	38721	45719.8	4.56	4.57	4.57	0.99	0.99	0.98	64.7698	400.433
25	DeoxyCer	Cer m18:1/12:0 [SphB] [ISTD] M+H SLING_MRM (E)	Cer m30:1	C30H59N1O2	2	M+H	466.462	448.451	4.56	4.57	8183.5	7822.2	8588	4.56	4.57	4.57	0.95	0.97	0.92	83.5683	388.667
59	DeoxyCer	Cer m18:2/24:0 M+H SLING_MRM (E)	Cer m42:2	C42H81N1O2	2	M+H	632.634	95.0859	7.95	7.93	2766.1	1956.9	2888	7.93	7.93	7.93	-0.3	-0.14	-0.06	16.287	2537
59	DeoxyCer	Cer m18:2/24:0 M+H SLING_MRM (E)	Cer m42:2	C42H81N1O2	2	M+H	632.634	109.065	7.95	7.93	0	121.7	574.4	7.93	7.93	7.93	0	0.48	0.23	29.5137	491.067
59	DeoxyCer	Cer m18:2/24:0 M+H SLING_MRM (E)	Cer m42:2	C42H81N1O2	2	M+H	632.634	205.195	7.95	7.93	470.4	324.8	678	7.93	7.93	7.93	0.05	-0.05	0.22	17.3399	3498.4
59	DeoxyCer	Cer m18:2/24:0 M+H SLING_MRM (E)	Cer m42:2	C42H81N1O2	2	M+H	632.634	252.267	7.95	7.93	3586.8	4193.2	2715.2	7.93	7.93	7.93	0.63	0.77	0.88	4.82277	43355.5
59	DeoxyCer	Cer m18:2/24:0 M+H SLING_MRM (E)	Cer m42:2	C42H81N1O2	2	M+H	632.634	264.268	7.95	7.93	43365.6	40789.6	45911.3	7.93	7.93	7.93	0.97	0.95	0.98	13.4053	6600.83
59	DeoxyCer	Cer m18:2/24:0 M+H SLING_MRM (E)	Cer m42:2	C42H81N1O2	2	M+H	632.634	282.281	7.95	7.93	5351.2	7168.3	7283	7.93	7.93	7.93	0.87	0.94	0.93	19.1249	1239.3
59	DeoxyCer	Cer m18:2/24:0 M+H SLING_MRM (E)	Cer m42:2	C42H81N1O2	2	M+H	632.634	283.28	7.95	7.93	1012.7	1566.5	1138.7	7.93	7.93	7.93	0.53	0.55	0.43	27.4007	247.133
59	DeoxyCer	Cer m18:2/24:0 M+H SLING_MRM (E)	Cer m42:2	C42H81N1O2	2	M+H	632.634	603.469	7.95	7.93	228.5	337.8	175.1	7.93	7.93	7.93	0.01	0.36	-0.14	11.07	10037.3
59	DeoxyCer	Cer m18:2/24:0 M+H SLING_MRM (E)	Cer m42:2	C42H81N1O2	2	M+H	632.634	614.62	7.95	7.93	9560.7	8978.8	11572.3	7.93	7.93	7.93	0.94	0.92	0.91	6.2303	7691.03
59	DeoxyCer	Cer m18:2/24:0 M+H SLING_MRM (E)	Cer m42:2	C42H81N1O2	2	M+H	632.634	614.631	7.95	7.93	8034.5	7013.4	8025.2	7.93	7.93	7.93	0.92	0.91	0.77	106.509	232.033
50	DG	DG 15:0_15:0 M+NH4 Atlas (E)	DG 30:0	C33H64O5	2	M+NH4	558.509	59.0602	5.92	5.91	24136.6	24832.9	27293.5	5.9	5.91	5.91	0.15	0.56	0.44	5.3272	25421
50	DG	DG 15:0_15:0 M+NH4 Atlas (E)	DG 30:0	C33H64O5	2	M+NH4	558.509	83.0851	5.92	5.91	904.3	860.5	1266.1	5.9	5.91	5.91	0.19	0.07	-0.12	17.9907	1010.3
50	DG	DG 15:0_15:0 M+NH4 Atlas (E)	DG 30:0	C33H64O5	2	M+NH4	558.509	88.1119	5.92	5.91	37112.9	36402.2	36514.8	5.9	5.91	5.91	0.43	0.11	0.55	0.850387	36676.6
50	DG	DG 15:0_15:0 M+NH4 Atlas (E)	DG 30:0	C33H64O5	2	M+NH4	558.509	109.1	5.92	5.91	1028.4	2012.5	1907.3	5.9	5.91	5.91	-0.24	0.29	0.19	26.7496	1649.4
50	DG	DG 15:0_15:0 M+NH4 Atlas (E)	DG 30:0	C33H64O5	2	M+NH4	558.509	223.169	5.92	5.91	69.4	20	8.5	5.9	5.91	5.91	-0.07	-0.14	-0.12	10.11	19091.9
50	DG	DG 15:0_15:0 M+NH4 Atlas (E)	DG 30:0	C33H64O5	2	M+NH4	558.509	225.22	5.92	5.91	187.9	680.2	979	5.9	5.91	5.91	0.36	0.4	0.71	8.57346	9122.33
50	DG	DG 15:0_15:0 M+NH4 Atlas (E)	DG 30:0	C33H64O5	2	M+NH4	558.509	299.258	5.92	5.91	18380.1	17165.6	21730	5.9	5.91	5.91	0.96	0.96	0.98	5.90083	1531.17
50	DG	DG 15:0_15:0 M+NH4 Atlas (E)	DG 30:0	C33H64O5	2	M+NH4	558.509	368.284	5.92	5.91	0	0	0	5.9	5.91	5.91	0	0	0	80.9555	32.6333
50	DG	DG 15:0_15:0 M+NH4 Atlas (E)	DG 30:0	C33H64O5	2	M+NH4	558.509	523.474	5.92	5.91	10076.4	8160.7	9129.9	5.9	5.91	5.91	0.87	0.93	0.93	52.9754	615.7
50	DG	DG 15:0_15:0 M+NH4 Atlas (E)	DG 30:0	C33H64O5	2	M+NH4	558.509	523.488	5.92	5.91	1616	1571.5	1406	5.9	5.91	5.91	0.43	0.63	0.74	#DIV/0!	0
57	DG	DG 16:0_18:2 M+NH4 Atlas (E)	DG 34:2	C37H68O5	2	M+NH4	610.54	81.0708	6.21	6.19	368.9	1720.9	444.6	6.19	6.19	6.18	0.05	-0.06	0.2	2.16128	1719.03
57	DG	DG 16:0_18:2 M+NH4 Atlas (E)	DG 34:2	C37H68O5	2	M+NH4	610.54	113.096	6.21	6.19	235	11.4	329.6	6.19	6.19	6.18	0.44	-0.03	-0.05	3.36272	12841.4
57	DG	DG 16:0_18:2 M+NH4 Atlas (E)	DG 34:2	C37H68O5	2	M+NH4	610.54	121.1	6.21	6.19	1727.2	1670	1759.9	6.19	6.19	6.18	-0.18	0.02	-0.32	10.7319	18393.9
57	DG	DG 16:0_18:2 M+NH4 Atlas (E)	DG 34:2	C37H68O5	2	M+NH4	610.54	257.247	6.21	6.19	222.9	9.3	0	6.19	6.19	6.18	0.35	0.33	0	13.1252	13771.8
57	DG	DG 16:0_18:2 M+NH4 Atlas (E)	DG 34:2	C37H68O5	2	M+NH4	610.54	313.274	6.21	6.19	13449.5	12489	12585.6	6.19	6.19	6.18	0.81	0.8	0.82	9.83184	3656.47
57	DG	DG 16:0_18:2 M+NH4 Atlas (E)	DG 34:2	C37H68O5	2	M+NH4	610.54	313.284	6.21	6.19	2754.4	3608.6	7466.3	6.19	6.19	6.18	0.18	0.4	0.56	73.4217	844.8
57	DG	DG 16:0_18:2 M+NH4 Atlas (E)	DG 34:2	C37H68O5	2	M+NH4	610.54	337.274	6.21	6.19	20316.9	15679.8	19185	6.19	6.19	6.18	0.69	0.48	0.37	69.4873	192
57	DG	DG 16:0_18:2 M+NH4 Atlas (E)	DG 34:2	C37H68O5	2	M+NH4	610.54	575.501	6.21	6.19	16315.9	12283.8	12715.7	6.19	6.19	6.18	0.87	0.83	0.81	133.016	77.4
57	DG	DG 16:0_18:2 M+NH4 Atlas (E)	DG 34:2	C37H68O5	2	M+NH4	610.54	575.518	6.21	6.19	3766.8	3171.5	4031.1	6.19	6.19	6.18	0.67	0.53	0.69	44.4655	4609.77
56	DG	DG 16:0_18:3 M+NH4 Atlas (E)	DG 34:3	C37H66O5	2	M+NH4	608.524	102.239	5.73	5.72	384.6	418.1	368.6	5.72	5.72	5.72	0.13	0.29	-0.02	5.28258	390.433
56	DG	DG 16:0_18:3 M+NH4 Atlas (E)	DG 34:3	C37H66O5	2	M+NH4	608.524	123.121	5.73	5.72	1004	2388.9	3887.3	5.72	5.72	5.72	-0.06	-0.06	-0.03	3.09098	4385.57
56	DG	DG 16:0_18:3 M+NH4 Atlas (E)	DG 34:3	C37H66O5	2	M+NH4	608.524	163.088	5.73	5.72	0	0	5.6	5.72	5.72	5.72	0	0	-0.08	25.0323	13797.7
56	DG	DG 16:0_18:3 M+NH4 Atlas (E)	DG 34:3	C37H66O5	2	M+NH4	608.524	313.274	5.73	5.72	3560.1	6822.3	10508.5	5.72	5.72	5.72	-0.07	-0.15	-0.21	19.7364	1607.67
56	DG	DG 16:0_18:3 M+NH4 Atlas (E)	DG 34:3	C37H66O5	2	M+NH4	608.524	335.255	5.73	5.72	4266.4	4315.1	4575.2	5.72	5.72	5.72	0.14	-0.09	0.24	7.80717	4250.63
56	DG	DG 16:0_18:3 M+NH4 Atlas (E)	DG 34:3	C37H66O5	2	M+NH4	608.524	337.278	5.73	5.72	10599.2	12199.9	18594	5.72	5.72	5.72	0.45	0.22	0.23	14.5987	698.133
56	DG	DG 16:0_18:3 M+NH4 Atlas (E)	DG 34:3	C37H66O5	2	M+NH4	608.524	337.291	5.73	5.72	1248.2	1554.8	2020	5.72	5.72	5.72	0.34	0.18	0.27	48.5182	2426.73
56	DG	DG 16:0_18:3 M+NH4 Atlas (E)	DG 34:3	C37H66O5	2	M+NH4	608.524	339.685	5.73	5.72	7.8	70	17.5	5.72	5.72	5.72	0.14	0.14	0.04	141.421	1.86667
56	DG	DG 16:0_18:3 M+NH4 Atlas (E)	DG 34:3	C37H66O5	2	M+NH4	608.524	573.488	5.73	5.72	3966.6	4069.1	4716.2	5.72	5.72	5.72	0.59	0.56	0.73	40.7608	6963.63
56	DG	DG 16:0_18:3 M+NH4 Atlas (E)	DG 34:3	C37H66O5	2	M+NH4	608.524	573.505	5.73	5.72	633.8	842	618.6	5.72	5.72	5.72	0.47	0.35	0.37	86.0132	31.7667
62	DG	DG 18:1_18:1 M+NH4 Atlas (E)	DG 36:2	C39H72O5	2	M+NH4	638.572	81.0697	6.78	6.78	913.6	988.6	1650.1	6.78	6.78	6.77	-0.02	0.58	0.32	27.9479	1184.1
62	DG	DG 18:1_18:1 M+NH4 Atlas (E)	DG 36:2	C39H72O5	2	M+NH4	638.572	88.1117	6.78	6.78	94466.7	98141.5	86276	6.78	6.78	6.77	0.08	0.31	0.33	5.33516	92961.4
62	DG	DG 18:1_18:1 M+NH4 Atlas (E)	DG 36:2	C39H72O5	2	M+NH4	638.572	102.128	6.78	6.78	78735.4	80274.8	82711.3	6.78	6.78	6.77	-0.06	0.31	0.25	2.03151	80573.8
62	DG	DG 18:1_18:1 M+NH4 Atlas (E)	DG 36:2	C39H72O5	2	M+NH4	638.572	239.149	6.78	6.78	7.4	297.5	155	6.78	6.78	6.77	-0.13	-0.08	0	12.0398	2239.6
62	DG	DG 18:1_18:1 M+NH4 Atlas (E)	DG 36:2	C39H72O5	2	M+NH4	638.572	337.272	6.78	6.78	2165.5	1952.7	2600.6	6.78	6.78	6.77	0.21	0.36	0.41	1.98901	20757.7
62	DG	DG 18:1_18:1 M+NH4 Atlas (E)	DG 36:2	C39H72O5	2	M+NH4	638.572	339.29	6.78	6.78	21214.4	20214.3	20844.5	6.78	6.78	6.77	0.78	0.6	0.6	24.3528	7095.9
62	DG	DG 18:1_18:1 M+NH4 Atlas (E)	DG 36:2	C39H72O5	2	M+NH4	638.572	339.3	6.78	6.78	8738.3	4707.5	7841.9	6.78	6.78	6.77	0.44	0.39	0.18	6.23165	29287
62	DG	DG 18:1_18:1 M+NH4 Atlas (E)	DG 36:2	C39H72O5	2	M+NH4	638.572	365.305	6.78	6.78	328.7	715.2	272.7	6.78	6.78	6.77	0.15	0.51	0.1	4.90437	15463.6
62	DG	DG 18:1_18:1 M+NH4 Atlas (E)	DG 36:2	C39H72O5	2	M+NH4	638.572	603.534	6.78	6.78	26783.2	31081.6	29996.2	6.78	6.78	6.77	0.74	0.79	0.72	77.2596	153.3
62	DG	DG 18:1_18:1 M+NH4 Atlas (E)	DG 36:2	C39H72O5	2	M+NH4	638.572	604.537	6.78	6.78	16306.5	15616.5	14467.8	6.78	6.78	6.77	0.67	0.75	0.51	44.8268	438.867
61	DG	DG 18:1_18:2 M+NH4 Atlas (E)	DG 36:3	C39H70O5	2	M+NH4	636.556	67.0537	6.3	6.29	928.7	269.4	268.4	6.29	6.29	6.3	0.47	0.25	0.31	18.4228	1316.93
61	DG	DG 18:1_18:2 M+NH4 Atlas (E)	DG 36:3	C39H70O5	2	M+NH4	636.556	265.251	6.3	6.29	1163.9	1659.4	1127.5	6.29	6.29	6.3	0.5	0.41	0.3	10.2692	18979.2
61	DG	DG 18:1_18:2 M+NH4 Atlas (E)	DG 36:3	C39H70O5	2	M+NH4	636.556	337.274	6.3	6.29	20254.6	16225.4	20457.7	6.29	6.29	6.3	0.51	0.59	0.64	5.8879	3212.93
61	DG	DG 18:1_18:2 M+NH4 Atlas (E)	DG 36:3	C39H70O5	2	M+NH4	636.556	337.286	6.3	6.29	3234.3	3433.2	2971.3	6.29	6.29	6.3	0.26	0.2	0.25	6.18974	15706.1
61	DG	DG 18:1_18:2 M+NH4 Atlas (E)	DG 36:3	C39H70O5	2	M+NH4	636.556	339.289	6.3	6.29	16877.3	14496.9	15744	6.29	6.29	6.3	0.77	0.89	0.83	3.824	34193.9
61	DG	DG 18:1_18:2 M+NH4 Atlas (E)	DG 36:3	C39H70O5	2	M+NH4	636.556	364.226	6.3	6.29	0	0	0	6.29	6.29	6.3	0	0	0	16.1381	4275.7
61	DG	DG 18:1_18:2 M+NH4 Atlas (E)	DG 36:3	C39H70O5	2	M+NH4	636.556	601.52	6.3	6.29	34434.3	35661.5	32485.8	6.29	6.29	6.3	0.86	0.75	0.79	11.8717	16440.3
61	DG	DG 18:1_18:2 M+NH4 Atlas (E)	DG 36:3	C39H70O5	2	M+NH4	636.556	601.538	6.3	6.29	4115.3	5189.5	3522.3	6.29	6.29	6.3	0.7	0.7	0.49	6.5582	2870.7
61	DG	DG 18:1_18:2 M+NH4 Atlas (E)	DG 36:3	C39H70O5	2	M+NH4	636.556	602.519	6.3	6.29	17522.2	18098.4	13700.2	6.29	6.29	6.3	0.77	0.76	0.77	63.6276	488.833
61	DG	DG 18:1_18:2 M+NH4 Atlas (E)	DG 36:3	C39H70O5	2	M+NH4	636.556	619.524	6.3	6.29	3121.5	2667.9	2822.7	6.29	6.29	6.3	0.63	0.51	0.78	#DIV/0!	0
60	DG	DG 18:2_18:2 M+NH4 Atlas (E)	DG 36:4	C39H68O5	2	M+NH4	634.54	88.1116	5.84	5.83	83330.3	78821	56447.1	5.83	5.84	5.83	-0.35	-0.22	-0.2	16.1324	72866.1
60	DG	DG 18:2_18:2 M+NH4 Atlas (E)	DG 36:4	C39H68O5	2	M+NH4	634.54	161.134	5.84	5.83	641	120.9	594.6	5.83	5.84	5.83	0.33	-0.01	0.06	19.7982	679.133
60	DG	DG 18:2_18:2 M+NH4 Atlas (E)	DG 36:4	C39H68O5	2	M+NH4	634.54	165.163	5.84	5.83	756.7	790.7	490	5.83	5.84	5.83	-0.07	0.22	-0.27	14.0337	3063.1
60	DG	DG 18:2_18:2 M+NH4 Atlas (E)	DG 36:4	C39H68O5	2	M+NH4	634.54	259.204	5.84	5.83	229.8	489.1	185.9	5.83	5.84	5.83	0.49	-0.12	0.04	9.22898	9725.77
60	DG	DG 18:2_18:2 M+NH4 Atlas (E)	DG 36:4	C39H68O5	2	M+NH4	634.54	261.222	5.84	5.83	2049.9	1836.4	875.6	5.83	5.84	5.83	0.5	0.73	0.44	9.44949	13005.7
60	DG	DG 18:2_18:2 M+NH4 Atlas (E)	DG 36:4	C39H68O5	2	M+NH4	634.54	335.258	5.84	5.83	3295.6	2460.4	3433.3	5.83	5.84	5.83	0.64	0.28	0.38	8.30231	6738.97
60	DG	DG 18:2_18:2 M+NH4 Atlas (E)	DG 36:4	C39H68O5	2	M+NH4	634.54	337.275	5.84	5.83	8966.6	9224.3	10986.4	5.83	5.84	5.83	0.67	0.56	0.68	18.3314	3951.07
60	DG	DG 18:2_18:2 M+NH4 Atlas (E)	DG 36:4	C39H68O5	2	M+NH4	634.54	599.501	5.84	5.83	11704.8	14654.3	12658	5.83	5.84	5.83	0.77	0.82	0.85	51.9732	452.167
60	DG	DG 18:2_18:2 M+NH4 Atlas (E)	DG 36:4	C39H68O5	2	M+NH4	634.54	600.51	5.84	5.83	6604.4	6131	7481.5	5.83	5.84	5.83	0.69	0.76	0.73	44.3595	301.6
60	DG	DG 18:2_18:2 M+NH4 Atlas (E)	DG 36:4	C39H68O5	2	M+NH4	634.54	618.516	5.84	5.83	3759.1	4918.4	3175.7	5.83	5.84	5.83	0.63	0.58	0.76	32.1767	1587.3
225	Hex2Cer	Hex2Cer 16:1;2O/14:0 M+H Atlas (E)	Hex2Cer 30:1	C42H79NO13	2	M+H	806.562	88.1128	3.39	3.38	2773	4651	2702.2	3.38	3.38	3.38	0.01	-0.49	0.05	26.736	3375.4
225	Hex2Cer	Hex2Cer 16:1;2O/14:0 M+H Atlas (E)	Hex2Cer 30:1	C42H79NO13	2	M+H	806.562	184.071	3.39	3.38	39913	38194.6	39822.2	3.38	3.38	3.38	0.4	0.38	0.3	2.00848	39309.9
225	Hex2Cer	Hex2Cer 16:1;2O/14:0 M+H Atlas (E)	Hex2Cer 30:1	C42H79NO13	2	M+H	806.562	264.269	3.39	3.38	842.7	557.4	838.6	3.38	3.38	3.38	0.57	0.83	0.85	17.8946	746.233
225	Hex2Cer	Hex2Cer 16:1;2O/14:0 M+H Atlas (E)	Hex2Cer 30:1	C42H79NO13	2	M+H	806.562	282.283	3.39	3.38	217.5	433.7	0	3.38	3.38	3.38	0.52	0.83	0	13.2763	2906.63
225	Hex2Cer	Hex2Cer 16:1;2O/14:0 M+H Atlas (E)	Hex2Cer 30:1	C42H79NO13	2	M+H	806.562	446.437	3.39	3.38	2436.6	3381.8	2901.5	3.38	3.38	3.38	0.84	0.85	0.8	5.64179	23511.4
225	Hex2Cer	Hex2Cer 16:1;2O/14:0 M+H Atlas (E)	Hex2Cer 30:1	C42H79NO13	2	M+H	806.562	464.447	3.39	3.38	25214	23342.1	21978.1	3.38	3.38	3.38	0.97	0.97	0.97	14.346	2328.87
225	Hex2Cer	Hex2Cer 16:1;2O/14:0 M+H Atlas (E)	Hex2Cer 30:1	C42H79NO13	2	M+H	806.562	464.463	3.39	3.38	2447.4	1873.5	2665.7	3.38	3.38	3.38	0.96	0.86	0.76	20.7483	1349.77
225	Hex2Cer	Hex2Cer 16:1;2O/14:0 M+H Atlas (E)	Hex2Cer 30:1	C42H79NO13	2	M+H	806.562	465.452	3.39	3.38	1242.4	1073.3	1733.6	3.38	3.38	3.38	0.42	0.38	0.76	11.643	14463
225	Hex2Cer	Hex2Cer 16:1;2O/14:0 M+H Atlas (E)	Hex2Cer 30:1	C42H79NO13	2	M+H	806.562	788.558	3.39	3.38	14325.7	16590.6	12472.7	3.38	3.38	3.38	0.89	0.94	0.96	6.32569	1106.53
225	Hex2Cer	Hex2Cer 16:1;2O/14:0 M+H Atlas (E)	Hex2Cer 30:1	C42H79NO13	2	M+H	806.562	789.561	3.39	3.38	1179	1011.9	1128.7	3.38	3.38	3.38	0.62	0.89	0.44	81.5683	217.067
297	Hex2Cer	Hex2Cer 18:1;2O/16:0 M+H Atlas (E)	Hex2Cer 34:1	C46H87NO13	2	M+H	862.625	59.0589	4.45	4.44	1389.5	2309.5	2012.6	4.43	4.44	4.44	-0.13	-0.28	-0.34	20.1368	1903.87
297	Hex2Cer	Hex2Cer 18:1;2O/16:0 M+H Atlas (E)	Hex2Cer 34:1	C46H87NO13	2	M+H	862.625	264.269	4.45	4.44	2664.9	2035.3	3261	4.43	4.44	4.44	0.8	0.62	0.67	18.8584	2653.73
297	Hex2Cer	Hex2Cer 18:1;2O/16:0 M+H Atlas (E)	Hex2Cer 34:1	C46H87NO13	2	M+H	862.625	490.5	4.45	4.44	547.6	211.4	204.2	4.43	4.44	4.44	0.46	0.07	0.34	8.04694	2875.53
297	Hex2Cer	Hex2Cer 18:1;2O/16:0 M+H Atlas (E)	Hex2Cer 34:1	C46H87NO13	2	M+H	862.625	502.492	4.45	4.44	2551.9	2995.4	3079.3	4.43	4.44	4.44	0.81	0.72	0.77	1.99595	26423.2
297	Hex2Cer	Hex2Cer 18:1;2O/16:0 M+H Atlas (E)	Hex2Cer 34:1	C46H87NO13	2	M+H	862.625	520.509	4.45	4.44	26563.5	26987.5	25718.7	4.43	4.44	4.44	0.96	0.92	0.96	8.79241	2993.97
297	Hex2Cer	Hex2Cer 18:1;2O/16:0 M+H Atlas (E)	Hex2Cer 34:1	C46H87NO13	2	M+H	862.625	520.524	4.45	4.44	2697.5	3337.2	2947.2	4.43	4.44	4.44	0.74	0.71	0.82	12.0615	9837.03
297	Hex2Cer	Hex2Cer 18:1;2O/16:0 M+H Atlas (E)	Hex2Cer 34:1	C46H87NO13	2	M+H	862.625	521.508	4.45	4.44	8198.9	10970.8	10341.4	4.43	4.44	4.44	0.91	0.94	0.91	5.52481	20824.3
297	Hex2Cer	Hex2Cer 18:1;2O/16:0 M+H Atlas (E)	Hex2Cer 34:1	C46H87NO13	2	M+H	862.625	844.618	4.45	4.44	22423.8	19766.2	20283	4.43	4.44	4.44	0.92	0.91	0.97	13.1046	12021.9
297	Hex2Cer	Hex2Cer 18:1;2O/16:0 M+H Atlas (E)	Hex2Cer 34:1	C46H87NO13	2	M+H	862.625	845.619	4.45	4.44	10235.7	11761.8	14068.3	4.43	4.44	4.44	0.94	0.96	0.92	49.8994	321.067
338	Hex2Cer	Hex2Cer 20:1;2O/20:0 M+H Atlas (E)	Hex2Cer 40:1	C52H99NO13	2	M+H	946.718	59.0602	6.3	6.28	5433.9	4325.3	4637.2	6.28	6.28	6.29	0.05	0.12	0.15	9.72715	4798.8
338	Hex2Cer	Hex2Cer 20:1;2O/20:0 M+H Atlas (E)	Hex2Cer 40:1	C52H99NO13	2	M+H	946.718	60.0636	6.3	6.28	326.3	0	152.3	6.28	6.28	6.29	0.29	0	0.08	8.43029	1164.03
338	Hex2Cer	Hex2Cer 20:1;2O/20:0 M+H Atlas (E)	Hex2Cer 40:1	C52H99NO13	2	M+H	946.718	321.133	6.3	6.28	0	0	0	6.28	6.28	6.29	0	0	0	15.9588	457.7
338	Hex2Cer	Hex2Cer 20:1;2O/20:0 M+H Atlas (E)	Hex2Cer 40:1	C52H99NO13	2	M+H	946.718	455.352	6.3	6.28	0	0	11.7	6.28	6.28	6.29	0	0	0.02	83.5622	159.533
338	Hex2Cer	Hex2Cer 20:1;2O/20:0 M+H Atlas (E)	Hex2Cer 40:1	C52H99NO13	2	M+H	946.718	604.607	6.3	6.28	1029.5	1201.8	1260.8	6.28	6.28	6.29	0.36	0.33	0.73	141.421	3.9
338	Hex2Cer	Hex2Cer 20:1;2O/20:0 M+H Atlas (E)	Hex2Cer 40:1	C52H99NO13	2	M+H	946.718	622.617	6.3	6.28	244.6	0	41.1	6.28	6.28	6.29	0.25	0	0.51	112.295	95.2333
338	Hex2Cer	Hex2Cer 20:1;2O/20:0 M+H Atlas (E)	Hex2Cer 40:1	C52H99NO13	2	M+H	946.718	766.653	6.3	6.28	0	0	15.4	6.28	6.28	6.29	0	0	0.51	141.421	5.13333
338	Hex2Cer	Hex2Cer 20:1;2O/20:0 M+H Atlas (E)	Hex2Cer 40:1	C52H99NO13	2	M+H	946.718	928.715	6.3	6.28	367.5	546.4	459.2	6.28	6.28	6.29	0.73	0.6	0.18	48.9312	88.8333
338	Hex2Cer	Hex2Cer 20:1;2O/20:0 M+H Atlas (E)	Hex2Cer 40:1	C52H99NO13	2	M+H	946.718	928.75	6.3	6.28	107.4	130.3	28.8	6.28	6.28	6.29	0.09	0.5	-0.13	#DIV/0!	0
338	Hex2Cer	Hex2Cer 20:1;2O/20:0 M+H Atlas (E)	Hex2Cer 40:1	C52H99NO13	2	M+H	946.718	929.449	6.3	6.28	0	0	0	6.28	6.28	6.29	0	0	0	#DIV/0!	0
344	Hex2Cer	Hex2Cer 18:1;2O/24:1 M+H Atlas (E)	Hex2Cer 42:2	C54H101NO13	2	M+H	972.732	99.0822	6.3	6.28	80.4	443.4	0	6.28	6.28	6.28	-0.2	-0.05	0	9.3509	3948.67
344	Hex2Cer	Hex2Cer 18:1;2O/24:1 M+H Atlas (E)	Hex2Cer 42:2	C54H101NO13	2	M+H	972.732	264.272	6.3	6.28	0	0	0	6.28	6.28	6.28	0	0	0	9.60504	2238.53
344	Hex2Cer	Hex2Cer 18:1;2O/24:1 M+H Atlas (E)	Hex2Cer 42:2	C54H101NO13	2	M+H	972.732	612.542	6.3	6.28	0	0	0	6.28	6.28	6.28	0	0	0	13.0087	1804.03
344	Hex2Cer	Hex2Cer 18:1;2O/24:1 M+H Atlas (E)	Hex2Cer 42:2	C54H101NO13	2	M+H	972.732	629.538	6.3	6.28	0	0	0	6.28	6.28	6.28	0	0	0	12.0809	2325.1
344	Hex2Cer	Hex2Cer 18:1;2O/24:1 M+H Atlas (E)	Hex2Cer 42:2	C54H101NO13	2	M+H	972.732	630.624	6.3	6.28	3573	4450.6	3822.4	6.28	6.28	6.28	0.72	0.94	0.79	26.4086	94.4333
344	Hex2Cer	Hex2Cer 18:1;2O/24:1 M+H Atlas (E)	Hex2Cer 42:2	C54H101NO13	2	M+H	972.732	631.624	6.3	6.28	2400.9	1934.7	2380	6.28	6.28	6.28	0.52	0.58	0.78	8.94671	2003.67
344	Hex2Cer	Hex2Cer 18:1;2O/24:1 M+H Atlas (E)	Hex2Cer 42:2	C54H101NO13	2	M+H	972.732	954.714	6.3	6.28	2093.6	1518.8	1799.7	6.28	6.28	6.28	0.63	0.58	0.38	110.472	174.6
344	Hex2Cer	Hex2Cer 18:1;2O/24:1 M+H Atlas (E)	Hex2Cer 42:2	C54H101NO13	2	M+H	972.732	954.731	6.3	6.28	2690.8	2007.9	2276.6	6.28	6.28	6.28	0.74	0.82	0.56	#DIV/0!	0
344	Hex2Cer	Hex2Cer 18:1;2O/24:1 M+H Atlas (E)	Hex2Cer 42:2	C54H101NO13	2	M+H	972.732	954.784	6.3	6.28	117.1	106.5	59.7	6.28	6.28	6.28	0.65	0.55	0.47	#DIV/0!	0
344	Hex2Cer	Hex2Cer 18:1;2O/24:1 M+H Atlas (E)	Hex2Cer 42:2	C54H101NO13	2	M+H	972.732	955.727	6.3	6.28	2242.9	1811.4	1956.7	6.28	6.28	6.28	0.44	0.6	0.71	#DIV/0!	0
343	Hex2Cer	Hex2Cer 18:1;2O/24:2 M+H Atlas (E)	Hex2Cer 42:3	C54H99NO13	2	M+H	970.719	184.075	5.82	5.81	0	74.7	218.8	5.81	5.81	5.8	0	0.6	-0.07	15.3106	2392.27
343	Hex2Cer	Hex2Cer 18:1;2O/24:2 M+H Atlas (E)	Hex2Cer 42:3	C54H99NO13	2	M+H	970.719	282.282	5.82	5.81	170.8	0	0	5.81	5.81	5.8	-0.13	0	0	26.2962	1970.6
343	Hex2Cer	Hex2Cer 18:1;2O/24:2 M+H Atlas (E)	Hex2Cer 42:3	C54H99NO13	2	M+H	970.719	628.599	5.82	5.81	2040.4	2897.4	2239	5.81	5.81	5.8	0.81	0.8	0.56	26.2962	1970.6
343	Hex2Cer	Hex2Cer 18:1;2O/24:2 M+H Atlas (E)	Hex2Cer 42:3	C54H99NO13	2	M+H	970.719	646.614	5.82	5.81	193.3	399.1	543	5.81	5.81	5.8	0.51	0.51	0.49	92.8213	97.8333
343	Hex2Cer	Hex2Cer 18:1;2O/24:2 M+H Atlas (E)	Hex2Cer 42:3	C54H99NO13	2	M+H	970.719	647.617	5.82	5.81	309.2	56.4	44.1	5.81	5.81	5.8	0.3	-0.04	0.06	141.421	56.9333
343	Hex2Cer	Hex2Cer 18:1;2O/24:2 M+H Atlas (E)	Hex2Cer 42:3	C54H99NO13	2	M+H	970.719	835.089	5.82	5.81	0	0	0	5.81	5.81	5.8	0	0	0	37.9183	378.467
343	Hex2Cer	Hex2Cer 18:1;2O/24:2 M+H Atlas (E)	Hex2Cer 42:3	C54H99NO13	2	M+H	970.719	952.712	5.82	5.81	1983.9	2598.5	1329.4	5.81	5.81	5.8	0.7	0.63	0.43	89.4607	136.567
343	Hex2Cer	Hex2Cer 18:1;2O/24:2 M+H Atlas (E)	Hex2Cer 42:3	C54H99NO13	2	M+H	970.719	952.722	5.82	5.81	1983.9	2598.5	1329.4	5.81	5.81	5.8	0.7	0.63	0.43	141.421	15.7333
343	Hex2Cer	Hex2Cer 18:1;2O/24:2 M+H Atlas (E)	Hex2Cer 42:3	C54H99NO13	2	M+H	970.719	954.633	5.82	5.81	47.2	0	0	5.81	5.81	5.8	-0.08	0	0	#DIV/0!	0
63	HexCer	HexCer 18:1;2O/12:0 M+H Atlas (E)	HexCer 30:1	C36H69NO8	2	M+H	644.509	252.269	3.63	3.61	899.1	989.1	1329.3	3.61	3.61	3.61	0.73	0.7	0.67	17.2741	1072.5
63	HexCer	HexCer 18:1;2O/12:0 M+H Atlas (E)	HexCer 30:1	C36H69NO8	2	M+H	644.509	264.27	3.63	3.61	28948	28454.8	27308.6	3.61	3.61	3.61	0.97	0.99	0.99	2.43209	28237.1
63	HexCer	HexCer 18:1;2O/12:0 M+H Atlas (E)	HexCer 30:1	C36H69NO8	2	M+H	644.509	282.278	3.63	3.61	1826.4	1558.8	2272.2	3.61	3.61	3.61	0.84	0.58	0.76	15.6039	1885.8
63	HexCer	HexCer 18:1;2O/12:0 M+H Atlas (E)	HexCer 30:1	C36H69NO8	2	M+H	644.509	434.434	3.63	3.61	1762	3089.9	3024.8	3.61	3.61	3.61	0.84	0.79	0.84	23.2792	2625.57
63	HexCer	HexCer 18:1;2O/12:0 M+H Atlas (E)	HexCer 30:1	C36H69NO8	2	M+H	644.509	446.436	3.63	3.61	14247.5	14027.5	13997.7	3.61	3.61	3.61	0.92	0.91	0.92	0.790576	14090.9
63	HexCer	HexCer 18:1;2O/12:0 M+H Atlas (E)	HexCer 30:1	C36H69NO8	2	M+H	644.509	446.448	3.63	3.61	3134.2	3044.9	2898.2	3.61	3.61	3.61	0.44	0.68	0.38	3.21545	3025.77
63	HexCer	HexCer 18:1;2O/12:0 M+H Atlas (E)	HexCer 30:1	C36H69NO8	2	M+H	644.509	464.446	3.63	3.61	20774.3	22618.3	27829.1	3.61	3.61	3.61	0.98	0.99	0.99	12.5837	23740.6
63	HexCer	HexCer 18:1;2O/12:0 M+H Atlas (E)	HexCer 30:1	C36H69NO8	2	M+H	644.509	464.461	3.63	3.61	2736.7	3400.8	2336.7	3.61	3.61	3.61	0.74	0.89	0.86	15.5361	2824.73
63	HexCer	HexCer 18:1;2O/12:0 M+H Atlas (E)	HexCer 30:1	C36H69NO8	2	M+H	644.509	626.497	3.63	3.61	42820.4	41681.3	37897.9	3.61	3.61	3.61	0.97	0.98	0.98	5.15697	40799.9
63	HexCer	HexCer 18:1;2O/12:0 M+H Atlas (E)	HexCer 30:1	C36H69NO8	2	M+H	644.509	626.508	3.63	3.61	38101	33805.6	33566.3	3.61	3.61	3.61	0.97	0.86	0.93	5.92635	35157.6
72	HexCer	Hex1Cer d18:1/16:0 [-H2O] M+H SLING_MRM (E)	HexCer 34:1	C40H75N1O7	2	M+H	682.561	256.264	4.75	4.74	0	628.6	131.4	4.75	4.74	4.74	0	0.4	0.1	28.3227	2841.7
72	HexCer	Hex1Cer d18:1/16:0 [-H2O] M+H SLING_MRM (E)	HexCer 34:1	C40H75N1O7	2	M+H	682.561	264.271	4.75	4.74	2118.1	3964.4	2442.6	4.75	4.74	4.74	0.81	0.79	0.81	4.8649	436.067
72	HexCer	Hex1Cer d18:1/16:0 [-H2O] M+H SLING_MRM (E)	HexCer 34:1	C40H75N1O7	2	M+H	682.561	264.283	4.75	4.74	449.8	406.1	452.3	4.75	4.74	4.74	0.69	0.64	0.66	14.7029	2362.67
72	HexCer	Hex1Cer d18:1/16:0 [-H2O] M+H SLING_MRM (E)	HexCer 34:1	C40H75N1O7	2	M+H	682.561	264.596	4.75	4.74	0	0	0	4.75	4.74	4.74	0	0	0	12.6582	510.1
72	HexCer	Hex1Cer d18:1/16:0 [-H2O] M+H SLING_MRM (E)	HexCer 34:1	C40H75N1O7	2	M+H	682.561	282.277	4.75	4.74	446.3	168.3	353.9	4.75	4.74	4.74	0.26	0.35	-0.35	15.2355	3872.33
72	HexCer	Hex1Cer d18:1/16:0 [-H2O] M+H SLING_MRM (E)	HexCer 34:1	C40H75N1O7	2	M+H	682.561	502.504	4.75	4.74	2218.8	2027.8	2841.4	4.75	4.74	4.74	0.69	0.79	0.68	106.864	253.333
72	HexCer	Hex1Cer d18:1/16:0 [-H2O] M+H SLING_MRM (E)	HexCer 34:1	C40H75N1O7	2	M+H	682.561	504.512	4.75	4.74	463	465.9	601.4	4.75	4.74	4.74	0.65	0.4	0.19	35.8078	322.833
72	HexCer	Hex1Cer d18:1/16:0 [-H2O] M+H SLING_MRM (E)	HexCer 34:1	C40H75N1O7	2	M+H	682.561	520.511	4.75	4.74	3583.7	4694.6	3338.7	4.75	4.74	4.74	0.49	0.86	0.75	#DIV/0!	0
80	HexCer	HexCer 18:1;2O/16:1 M+H Atlas (E)	HexCer 34:2	C40H75NO8	2	M+H	698.556	119.086	4.55	4.54	1590	1419.2	1025.3	4.54	4.54	4.55	0.15	0.05	0.52	17.5828	1344.83
80	HexCer	HexCer 18:1;2O/16:1 M+H Atlas (E)	HexCer 34:2	C40H75NO8	2	M+H	698.556	236.238	4.55	4.54	69.4	0	0	4.54	4.54	4.55	0.46	0	0	10.5901	1704.93
80	HexCer	HexCer 18:1;2O/16:1 M+H Atlas (E)	HexCer 34:2	C40H75NO8	2	M+H	698.556	247.239	4.55	4.54	533.3	71	0	4.54	4.54	4.55	0.5	0.38	0	15.2834	4191.07
80	HexCer	HexCer 18:1;2O/16:1 M+H Atlas (E)	HexCer 34:2	C40H75NO8	2	M+H	698.556	264.268	4.55	4.54	1956	1619.7	1539.1	4.54	4.54	4.55	0.87	0.77	0.88	16.3515	1913.7
80	HexCer	HexCer 18:1;2O/16:1 M+H Atlas (E)	HexCer 34:2	C40H75NO8	2	M+H	698.556	265.273	4.55	4.54	167.5	776.5	401.2	4.54	4.54	4.55	0.58	0.18	-0.04	23.9229	2495.6
80	HexCer	HexCer 18:1;2O/16:1 M+H Atlas (E)	HexCer 34:2	C40H75NO8	2	M+H	698.556	380.648	4.55	4.54	26.9	0	0	4.54	4.54	4.55	-0.09	0	0	141.421	23.1333
80	HexCer	HexCer 18:1;2O/16:1 M+H Atlas (E)	HexCer 34:2	C40H75NO8	2	M+H	698.556	518.489	4.55	4.54	5038.4	3490	4044.8	4.54	4.54	4.55	0.89	0.76	0.65	117.383	201.433
80	HexCer	HexCer 18:1;2O/16:1 M+H Atlas (E)	HexCer 34:2	C40H75NO8	2	M+H	698.556	518.503	4.55	4.54	1456.6	3141.1	1277.1	4.54	4.54	4.55	0.58	0.84	0.88	55.9441	448.4
80	HexCer	HexCer 18:1;2O/16:1 M+H Atlas (E)	HexCer 34:2	C40H75NO8	2	M+H	698.556	519.498	4.55	4.54	2125.5	2144.3	1471.3	4.54	4.54	4.55	0.91	0.75	0.79	141.421	8.96667
80	HexCer	HexCer 18:1;2O/16:1 M+H Atlas (E)	HexCer 34:2	C40H75NO8	2	M+H	698.556	536.5	4.55	4.54	1853.8	2341.4	3291.6	4.54	4.54	4.55	0.76	0.88	0.9	42.8743	1958.27
24	LPC	LPC 13:0 [ISTD] M+H SLING_MRM (E)	LPC 13:0	C21H44N1O7P1	2	M+H	454.293	88.1112	1.2	1.19	36458	32641.7	32451.9	1.19	1.2	1.19	-0.42	0.03	-0.38	5.45157	33850.5
24	LPC	LPC 13:0 [ISTD] M+H SLING_MRM (E)	LPC 13:0	C21H44N1O7P1	2	M+H	454.293	102.127	1.2	1.19	51387.4	60852.3	58475.9	1.19	1.2	1.19	-0.33	-0.25	-0.2	7.06523	56905.2
24	LPC	LPC 13:0 [ISTD] M+H SLING_MRM (E)	LPC 13:0	C21H44N1O7P1	2	M+H	454.293	103.13	1.2	1.19	6501.5	3628.4	4050.5	1.19	1.2	1.19	-0.1	-0.39	-0.12	26.7978	4726.8
24	LPC	LPC 13:0 [ISTD] M+H SLING_MRM (E)	LPC 13:0	C21H44N1O7P1	2	M+H	454.293	184.074	1.2	1.19	47268.7	47909.2	50066.7	1.19	1.2	1.19	0.97	0.93	0.97	2.47224	48414.9
24	LPC	LPC 13:0 [ISTD] M+H SLING_MRM (E)	LPC 13:0	C21H44N1O7P1	2	M+H	454.293	184.084	1.2	1.19	3442	11567.7	9292.8	1.19	1.2	1.19	0.79	0.41	0.48	11.1829	1317.23
24	LPC	LPC 13:0 [ISTD] M+H SLING_MRM (E)	LPC 13:0	C21H44N1O7P1	2	M+H	454.293	184.106	1.2	1.19	1112.3	1452.1	1387.3	1.19	1.2	1.19	0.91	0.81	0.84	1.86467	801.333
24	LPC	LPC 13:0 [ISTD] M+H SLING_MRM (E)	LPC 13:0	C21H44N1O7P1	2	M+H	454.293	184.143	1.2	1.19	782.3	802.9	818.8	1.19	1.2	1.19	0.94	0.86	0.95	42.2512	8100.83
24	LPC	LPC 13:0 [ISTD] M+H SLING_MRM (E)	LPC 13:0	C21H44N1O7P1	2	M+H	454.293	185.448	1.2	1.19	0	74.2	0	1.19	1.2	1.19	0	0.15	0	141.421	24.7333
26	LPC	LPC 14:0-SN1 M+H Atlas (E)	LPC 14:0	C22H46NO7P	2	M+H	468.308	61.4164	1.47	1.47	2.9	1.9	3.9	1.46	1.47	1.47	-0.1	-0.12	-0.18	28.1551	2.9
26	LPC	LPC 14:0-SN1 M+H Atlas (E)	LPC 14:0	C22H46NO7P	2	M+H	468.308	86.0981	1.47	1.47	1980.2	1253.4	1103.2	1.46	1.47	1.47	0.6	0.31	0.12	26.4914	1445.6
26	LPC	LPC 14:0-SN1 M+H Atlas (E)	LPC 14:0	C22H46NO7P	2	M+H	468.308	102.128	1.47	1.47	48370.6	55148.2	56523.2	1.46	1.47	1.47	-0.21	0.45	-0.46	6.67994	53347.3
26	LPC	LPC 14:0-SN1 M+H Atlas (E)	LPC 14:0	C22H46NO7P	2	M+H	468.308	104.107	1.47	1.47	6636	5477.9	6027	1.46	1.47	1.47	0.9	0.83	0.79	7.82215	6046.97
26	LPC	LPC 14:0-SN1 M+H Atlas (E)	LPC 14:0	C22H46NO7P	2	M+H	468.308	184.073	1.47	1.47	7367.8	9106.5	8581	1.46	1.47	1.47	0.75	0.75	0.75	8.71784	8351.77
26	LPC	LPC 14:0-SN1 M+H Atlas (E)	LPC 14:0	C22H46NO7P	2	M+H	468.308	285.245	1.47	1.47	10664.1	13224.2	9774	1.46	1.47	1.47	-0.17	-0.08	-0.22	13.0339	11220.8
26	LPC	LPC 14:0-SN1 M+H Atlas (E)	LPC 14:0	C22H46NO7P	2	M+H	468.308	345.279	1.47	1.47	135.9	84.3	428.2	1.46	1.47	1.47	-0.15	-0.13	-0.08	7.71314	1690.33
26	LPC	LPC 14:0-SN1 M+H Atlas (E)	LPC 14:0	C22H46NO7P	2	M+H	468.308	391.223	1.47	1.47	6.3	201.6	9.4	1.46	1.47	1.47	0.11	-0.14	0.46	70.0615	216.133
26	LPC	LPC 14:0-SN1 M+H Atlas (E)	LPC 14:0	C22H46NO7P	2	M+H	468.308	450.298	1.47	1.47	1552.9	1865.5	1652.6	1.46	1.47	1.47	0.78	0.58	0.8	126.107	72.4333
29	LPC	LPC 15:0-SN1 M+H Atlas (E)	LPC 15:0	C23H48NO7P	2	M+H	482.324	88.1119	1.75	1.75	45743.8	40347.5	42047.7	1.75	1.75	1.75	-0.6	-0.62	-0.58	5.27404	42713
29	LPC	LPC 15:0-SN1 M+H Atlas (E)	LPC 15:0	C23H48NO7P	2	M+H	482.324	89.0592	1.75	1.75	3517	3076.8	4017.6	1.75	1.75	1.75	-0.34	-0.37	-0.18	10.866	3537.13
29	LPC	LPC 15:0-SN1 M+H Atlas (E)	LPC 15:0	C23H48NO7P	2	M+H	482.324	104.107	1.75	1.75	266487	251043	251337	1.75	1.75	1.75	0.58	0.47	0.61	2.81405	256289
29	LPC	LPC 15:0-SN1 M+H Atlas (E)	LPC 15:0	C23H48NO7P	2	M+H	482.324	184.074	1.75	1.75	292414	284239	278703	1.75	1.75	1.75	0.48	0.41	0.54	1.97538	285119
29	LPC	LPC 15:0-SN1 M+H Atlas (E)	LPC 15:0	C23H48NO7P	2	M+H	482.324	310.023	1.75	1.75	0	0	10.5	1.75	1.75	1.75	0	0	-0.1	12.2636	252.433
29	LPC	LPC 15:0-SN1 M+H Atlas (E)	LPC 15:0	C23H48NO7P	2	M+H	482.324	436.342	1.75	1.75	0	0	4.3	1.75	1.75	1.75	0	0	-0.14	141.421	3.5
29	LPC	LPC 15:0-SN1 M+H Atlas (E)	LPC 15:0	C23H48NO7P	2	M+H	482.324	464.319	1.75	1.75	1655	1303.3	2937	1.75	1.75	1.75	0.59	0.76	0.88	141.421	1.43333
29	LPC	LPC 15:0-SN1 M+H Atlas (E)	LPC 15:0	C23H48NO7P	2	M+H	482.324	464.336	1.75	1.75	287.5	212.2	257.6	1.75	1.75	1.75	0.23	0.39	0.78	35.7272	1965.1
33	LPC	1-Palmitoyl-sn-glycero-3-phosphocholine M+H MSDIAL (E)	LPC 16:0	C24H50NO7P	2	M+H	496.341	60.0814	2	2.01	9800.7	9549.5	9055.4	2.01	2	2.01	0.84	0.79	0.82	3.26985	9468.53
33	LPC	1-Palmitoyl-sn-glycero-3-phosphocholine M+H MSDIAL (E)	LPC 16:0	C24H50NO7P	2	M+H	496.341	86.0968	2	2.01	43606.4	41776.6	44453.6	2.01	2	2.01	0.84	0.9	0.9	2.58129	43278.9
33	LPC	1-Palmitoyl-sn-glycero-3-phosphocholine M+H MSDIAL (E)	LPC 16:0	C24H50NO7P	2	M+H	496.341	104.108	2	2.01	1.20056e+06	1.21231e+06	1.24469e+06	2.01	2	2.01	0.89	0.89	0.87	1.53063	1.21919e+06
33	LPC	1-Palmitoyl-sn-glycero-3-phosphocholine M+H MSDIAL (E)	LPC 16:0	C24H50NO7P	2	M+H	496.341	125	2	2.01	4183.9	5186.9	3219.1	2.01	2	2.01	0.72	0.72	0.69	19.144	4196.63
33	LPC	1-Palmitoyl-sn-glycero-3-phosphocholine M+H MSDIAL (E)	LPC 16:0	C24H50NO7P	2	M+H	496.341	184.075	2	2.01	1.52984e+06	1.53951e+06	1.54202e+06	2.01	2	2.01	0.92	0.91	0.9	0.34172	1.53712e+06
33	LPC	1-Palmitoyl-sn-glycero-3-phosphocholine M+H MSDIAL (E)	LPC 16:0	C24H50NO7P	2	M+H	496.341	258.11	2	2.01	28036.7	28897.4	28762.6	2.01	2	2.01	0.9	0.88	0.81	1.32325	28565.6
33	LPC	1-Palmitoyl-sn-glycero-3-phosphocholine M+H MSDIAL (E)	LPC 16:0	C24H50NO7P	2	M+H	496.341	313.275	2	2.01	19913.8	24596.3	24743	2.01	2	2.01	0.95	0.94	0.91	9.71536	23084.4
33	LPC	1-Palmitoyl-sn-glycero-3-phosphocholine M+H MSDIAL (E)	LPC 16:0	C24H50NO7P	2	M+H	496.341	478.332	2	2.01	211876	223322	220452	2.01	2	2.01	0.93	0.93	0.89	2.22486	218550
32	LPC	LPC 16:1-SN1 M+H Atlas (E)	LPC 16:1	C24H48NO7P	2	M+H	494.324	86.0964	1.63	1.63	8619.9	7375.7	9049.1	1.63	1.63	1.64	-0.18	-0.15	-0.09	8.50068	8348.23
32	LPC	LPC 16:1-SN1 M+H Atlas (E)	LPC 16:1	C24H48NO7P	2	M+H	494.324	88.1127	1.63	1.63	87885	97273	96983.7	1.63	1.63	1.64	0.38	0.27	0.17	4.63486	94047.2
32	LPC	LPC 16:1-SN1 M+H Atlas (E)	LPC 16:1	C24H48NO7P	2	M+H	494.324	104.106	1.63	1.63	276226	271994	276584	1.63	1.63	1.64	-0.25	-0.18	-0.17	0.758239	274935
32	LPC	LPC 16:1-SN1 M+H Atlas (E)	LPC 16:1	C24H48NO7P	2	M+H	494.324	105.103	1.63	1.63	12264.1	16110.4	15152.8	1.63	1.63	1.64	-0.2	-0.17	-0.11	11.268	14509.1
32	LPC	LPC 16:1-SN1 M+H Atlas (E)	LPC 16:1	C24H48NO7P	2	M+H	494.324	121.061	1.63	1.63	232.7	882.2	313.7	1.63	1.63	1.64	0.34	0.19	-0.18	0.574525	318696
32	LPC	LPC 16:1-SN1 M+H Atlas (E)	LPC 16:1	C24H48NO7P	2	M+H	494.324	184.072	1.63	1.63	321005	318555	316526	1.63	1.63	1.64	-0.15	-0.07	-0.05	16.1883	8198.67
32	LPC	LPC 16:1-SN1 M+H Atlas (E)	LPC 16:1	C24H48NO7P	2	M+H	494.324	197.055	1.63	1.63	10.3	12.6	198.1	1.63	1.63	1.64	-0.09	-0.07	-0.06	11.3051	4946.13
32	LPC	LPC 16:1-SN1 M+H Atlas (E)	LPC 16:1	C24H48NO7P	2	M+H	494.324	258.108	1.63	1.63	8859	9390.1	6346.9	1.63	1.63	1.64	-0.15	-0.18	-0.1	2.8061	3018.83
32	LPC	LPC 16:1-SN1 M+H Atlas (E)	LPC 16:1	C24H48NO7P	2	M+H	494.324	476.308	1.63	1.63	4179.5	5497.4	5161.5	1.63	1.63	1.64	0.77	0.65	0.8	60.6853	476.2
32	LPC	LPC 16:1-SN1 M+H Atlas (E)	LPC 16:1	C24H48NO7P	2	M+H	494.324	476.323	1.63	1.63	3037	2907.2	3112.3	1.63	1.63	1.64	0.62	0.61	0.53	119.447	73.6667
35	LPC	LysoPC(17:0/0:0) M+H HMDB (E)	LPC 17:0	C25H52NO7P	2	M+H	510.355	86.0964	2.22	2.2	15955.6	14593.6	20330.7	2.2	2.21	2.2	-0.17	-0.13	-0.18	14.4308	16960
35	LPC	LysoPC(17:0/0:0) M+H HMDB (E)	LPC 17:0	C25H52NO7P	2	M+H	510.355	104.107	2.22	2.2	550470	440160	531946	2.2	2.21	2.2	-0.22	-0.18	-0.24	9.50318	507526
35	LPC	LysoPC(17:0/0:0) M+H HMDB (E)	LPC 17:0	C25H52NO7P	2	M+H	510.355	145.537	2.22	2.2	0	14.5	12.5	2.2	2.21	2.2	0	0.16	-0.08	9.93133	565654
35	LPC	LysoPC(17:0/0:0) M+H HMDB (E)	LPC 17:0	C25H52NO7P	2	M+H	510.355	181.087	2.22	2.2	499.8	919.7	432.7	2.2	2.21	2.2	0.01	0.17	0.09	1.33284	32563.5
35	LPC	LysoPC(17:0/0:0) M+H HMDB (E)	LPC 17:0	C25H52NO7P	2	M+H	510.355	184.073	2.22	2.2	619438	488124	589401	2.2	2.21	2.2	-0.35	-0.35	-0.34	4.65879	12201.4
35	LPC	LysoPC(17:0/0:0) M+H HMDB (E)	LPC 17:0	C25H52NO7P	2	M+H	510.355	185.076	2.22	2.2	32674.8	31985.1	33030.6	2.2	2.21	2.2	-0.34	-0.4	-0.41	11.3553	5503.27
35	LPC	LysoPC(17:0/0:0) M+H HMDB (E)	LPC 17:0	C25H52NO7P	2	M+H	510.355	258.11	2.22	2.2	12658.2	11400.1	12545.8	2.2	2.21	2.2	-0.27	-0.21	-0.28	71.2903	9
35	LPC	LysoPC(17:0/0:0) M+H HMDB (E)	LPC 17:0	C25H52NO7P	2	M+H	510.355	492.342	2.22	2.2	6383	5136.4	4990.4	2.2	2.21	2.2	0.9	0.78	0.86	34.9055	617.4
43	LPC	LysoPC(0:0/18:0) M+H HMDB (E)	LPC 18:0	C26H54NO7P	2	M+H	524.372	60.0808	2.45	2.44	4534.1	2909.8	4691	2.44	2.44	2.44	0.82	0.7	0.8	19.9071	4044.97
43	LPC	LysoPC(0:0/18:0) M+H HMDB (E)	LPC 18:0	C26H54NO7P	2	M+H	524.372	86.0969	2.45	2.44	10139.2	13904	11449.2	2.44	2.44	2.44	0.94	0.96	0.98	13.19	11830.8
43	LPC	LysoPC(0:0/18:0) M+H HMDB (E)	LPC 18:0	C26H54NO7P	2	M+H	524.372	104.108	2.45	2.44	513788	509018	503041	2.44	2.44	2.44	0.97	0.98	0.97	0.864466	508616
43	LPC	LysoPC(0:0/18:0) M+H HMDB (E)	LPC 18:0	C26H54NO7P	2	M+H	524.372	125.001	2.45	2.44	1573.4	961.4	845.4	2.44	2.44	2.44	0.61	0.69	0.44	28.3449	1126.73
43	LPC	LysoPC(0:0/18:0) M+H HMDB (E)	LPC 18:0	C26H54NO7P	2	M+H	524.372	184.075	2.45	2.44	531739	493954	523062	2.44	2.44	2.44	0.94	0.97	0.95	3.13022	516252
43	LPC	LysoPC(0:0/18:0) M+H HMDB (E)	LPC 18:0	C26H54NO7P	2	M+H	524.372	258.112	2.45	2.44	13028.2	9111.8	12671.6	2.44	2.44	2.44	0.89	0.9	0.97	15.2377	11603.9
43	LPC	LysoPC(0:0/18:0) M+H HMDB (E)	LPC 18:0	C26H54NO7P	2	M+H	524.372	341.307	2.45	2.44	15583.2	12756.5	19006.9	2.44	2.44	2.44	0.65	0.58	0.48	16.1929	15782.2
43	LPC	LysoPC(0:0/18:0) M+H HMDB (E)	LPC 18:0	C26H54NO7P	2	M+H	524.372	506.363	2.45	2.44	111549	115663	114549	2.44	2.44	2.44	0.96	0.98	0.98	1.52515	113920
43	LPC	LysoPC(0:0/18:0) M+H HMDB (E)	LPC 18:0	C26H54NO7P	2	M+H	524.372	506.379	2.45	2.44	6205.3	5575.9	4400.5	2.44	2.44	2.44	0.9	0.71	0.33	13.8668	5393.9
43	LPC	LysoPC(0:0/18:0) M+H HMDB (E)	LPC 18:0	C26H54NO7P	2	M+H	524.372	507.365	2.45	2.44	37885.8	36701.2	36212.2	2.44	2.44	2.44	0.97	0.98	0.98	1.90247	36933.1
42	LPC	LPC 18:1-SN2 M+H Atlas (E)	LPC 18:1	C26H52NO7P	2	M+H	522.356	60.0812	2.02	2.1	3133.6	5802.6	4725.9	2.1	2.09	2.1	-0.18	-0.21	-0.14	24.0747	4554.03
42	LPC	LPC 18:1-SN2 M+H Atlas (E)	LPC 18:1	C26H52NO7P	2	M+H	522.356	86.0957	2.02	2.1	8644.6	24566.1	24032.8	2.1	2.09	2.1	0.27	-0.21	-0.12	23.657	2136.03
42	LPC	LPC 18:1-SN2 M+H Atlas (E)	LPC 18:1	C26H52NO7P	2	M+H	522.356	125	2.02	2.1	1451.2	2655.3	2301.6	2.1	2.09	2.1	0.34	-0.34	-0.39	7.37735	5520.17
42	LPC	LPC 18:1-SN2 M+H Atlas (E)	LPC 18:1	C26H52NO7P	2	M+H	522.356	184.074	2.02	2.1	317237	713439	635420	2.1	2.09	2.1	0.03	-0.16	-0.1	9.10811	5467.4
42	LPC	LPC 18:1-SN2 M+H Atlas (E)	LPC 18:1	C26H52NO7P	2	M+H	522.356	184.105	2.02	2.1	5298.1	5171	6091.4	2.1	2.09	2.1	0.88	0.81	0.65	1.75266	40194.6
42	LPC	LPC 18:1-SN2 M+H Atlas (E)	LPC 18:1	C26H52NO7P	2	M+H	522.356	184.145	2.02	2.1	5347.9	6128.2	4926.1	2.1	2.09	2.1	0.37	0.35	0.57	38.6925	19081.2
42	LPC	LPC 18:1-SN2 M+H Atlas (E)	LPC 18:1	C26H52NO7P	2	M+H	522.356	185.075	2.02	2.1	16443.9	41684.5	31318	2.1	2.09	2.1	0.19	-0.13	-0.04	30.8568	555365
42	LPC	LPC 18:1-SN2 M+H Atlas (E)	LPC 18:1	C26H52NO7P	2	M+H	522.356	504.344	2.02	2.1	39646.8	41189.2	39747.9	2.1	2.09	2.1	0.98	0.96	0.97	34.7439	29815.5
39	LPC	LPC 18:2 M+H SLING_MRM (E)	LPC 18:2	C26H50N1O7P1	2	M+H	520.341	69.0694	1.77	1.77	672.5	207.1	303.8	1.77	1.77	1.78	0.68	0.57	0.26	16.4836	5998.8
39	LPC	LPC 18:2 M+H SLING_MRM (E)	LPC 18:2	C26H50N1O7P1	2	M+H	520.341	86.0961	1.77	1.77	7364.5	5055.6	5576.3	1.77	1.77	1.78	0.89	0.86	0.91	2.70139	251634
39	LPC	LPC 18:2 M+H SLING_MRM (E)	LPC 18:2	C26H50N1O7P1	2	M+H	520.341	104.107	1.77	1.77	261241	246537	247124	1.77	1.77	1.78	0.98	0.99	0.98	2.86237	223743
39	LPC	LPC 18:2 M+H SLING_MRM (E)	LPC 18:2	C26H50N1O7P1	2	M+H	520.341	184.073	1.77	1.77	231866	223150	216212	1.77	1.77	1.78	0.98	0.97	0.98	5.06268	7273.7
39	LPC	LPC 18:2 M+H SLING_MRM (E)	LPC 18:2	C26H50N1O7P1	2	M+H	520.341	184.098	1.77	1.77	7179.4	7764.4	6877.3	1.77	1.77	1.78	0.97	0.96	0.92	7.25316	4526.93
39	LPC	LPC 18:2 M+H SLING_MRM (E)	LPC 18:2	C26H50N1O7P1	2	M+H	520.341	184.144	1.77	1.77	4865.9	4632.3	4082.6	1.77	1.77	1.78	0.98	0.97	0.97	4.16607	12606
39	LPC	LPC 18:2 M+H SLING_MRM (E)	LPC 18:2	C26H50N1O7P1	2	M+H	520.341	185.074	1.77	1.77	12865.4	13079	11873.6	1.77	1.77	1.78	0.94	0.96	0.95	7.74129	45040.9
39	LPC	LPC 18:2 M+H SLING_MRM (E)	LPC 18:2	C26H50N1O7P1	2	M+H	520.341	502.334	1.77	1.77	44435.8	49581.6	41105.4	1.77	1.77	1.78	0.98	0.99	0.99	50.8341	394.467
37	LPC	LPC 18:3-SN1 M+H Atlas (E)	LPC 18:3	C26H48NO7P	2	M+H	518.324	86.0954	1.49	1.48	1570	1865.9	3615.2	1.48	1.47	1.49	-0.18	0.3	0.24	10.8772	92648.2
37	LPC	LPC 18:3-SN1 M+H Atlas (E)	LPC 18:3	C26H48NO7P	2	M+H	518.324	88.111	1.49	1.48	100045	78399.9	99499.9	1.48	1.47	1.49	-0.03	0.07	-0.02	8.62457	123885
37	LPC	LPC 18:3-SN1 M+H Atlas (E)	LPC 18:3	C26H48NO7P	2	M+H	518.324	102.127	1.49	1.48	126187	109800	135666	1.48	1.47	1.49	0.14	-0.23	0.27	14.655	26022.1
37	LPC	LPC 18:3-SN1 M+H Atlas (E)	LPC 18:3	C26H48NO7P	2	M+H	518.324	104.107	1.49	1.48	25830.1	21450.4	30785.7	1.48	1.47	1.49	0.13	0.25	0.24	22.3384	1343.03
37	LPC	LPC 18:3-SN1 M+H Atlas (E)	LPC 18:3	C26H48NO7P	2	M+H	518.324	184.074	1.49	1.48	100519	46371.8	107537	1.48	1.47	1.49	-0.23	-0.08	-0.22	38.398	2350.37
37	LPC	LPC 18:3-SN1 M+H Atlas (E)	LPC 18:3	C26H48NO7P	2	M+H	518.324	258.112	1.49	1.48	2557.8	936.7	1611.7	1.48	1.47	1.49	-0.1	0.24	-0.16	32.2253	84809.4
37	LPC	LPC 18:3-SN1 M+H Atlas (E)	LPC 18:3	C26H48NO7P	2	M+H	518.324	500.312	1.49	1.48	1620.4	1482.4	926.3	1.48	1.47	1.49	0.59	0.44	0.29	39.0636	1702.07
49	LPC	LPC 20:1-SN1 M+H Atlas (E)	LPC 20:1	C28H56NO7P	2	M+H	550.388	74.0955	2.51	2.49	8667	7854.8	8395.1	2.49	2.5	2.49	0.22	0.09	0.21	4.06423	8305.63
49	LPC	LPC 20:1-SN1 M+H Atlas (E)	LPC 20:1	C28H56NO7P	2	M+H	550.388	83.0853	2.51	2.49	1044.8	1379.7	2303.7	2.49	2.5	2.49	-0.09	0.09	0	2.95087	46424.4
49	LPC	LPC 20:1-SN1 M+H Atlas (E)	LPC 20:1	C28H56NO7P	2	M+H	550.388	88.113	2.51	2.49	44802.6	46317.5	48153.1	2.49	2.5	2.49	-0.06	0.14	-0.07	7.98796	38349.3
49	LPC	LPC 20:1-SN1 M+H Atlas (E)	LPC 20:1	C28H56NO7P	2	M+H	550.388	104.107	2.51	2.49	42667.4	35887.8	36492.7	2.49	2.5	2.49	0.16	0.17	0.14	26.001	937.1
49	LPC	LPC 20:1-SN1 M+H Atlas (E)	LPC 20:1	C28H56NO7P	2	M+H	550.388	137.098	2.51	2.49	684.8	1266.5	860	2.49	2.5	2.49	0.14	0.38	0.21	10.5641	6398.37
49	LPC	LPC 20:1-SN1 M+H Atlas (E)	LPC 20:1	C28H56NO7P	2	M+H	550.388	184.075	2.51	2.49	6443.9	7202.5	5548.7	2.49	2.5	2.49	0.65	0.67	0.63	16.8429	1509.37
49	LPC	LPC 20:1-SN1 M+H Atlas (E)	LPC 20:1	C28H56NO7P	2	M+H	550.388	201.127	2.51	2.49	328.3	122.8	0	2.49	2.5	2.49	-0.13	0.04	0	3.55685	854.1
49	LPC	LPC 20:1-SN1 M+H Atlas (E)	LPC 20:1	C28H56NO7P	2	M+H	550.388	532.379	2.51	2.49	1176.9	1794.1	1557.1	2.49	2.5	2.49	0.72	0.61	0.87	33.7784	1576.07
49	LPC	LPC 20:1-SN1 M+H Atlas (E)	LPC 20:1	C28H56NO7P	2	M+H	550.388	533.383	2.51	2.49	864.5	885	812.8	2.49	2.5	2.49	0.63	0.74	0.69	90.0718	150.367
48	LPC	LPC 20:2-SN1 M+H Atlas (E)	LPC 20:2	C28H54NO7P	2	M+H	548.37	60.0805	2.2	2.2	2048.7	1370.3	1241	2.2	2.2	2.2	0.14	0.1	0.27	22.8047	1553.33
48	LPC	LPC 20:2-SN1 M+H Atlas (E)	LPC 20:2	C28H54NO7P	2	M+H	548.37	86.0956	2.2	2.2	2270.4	2663.4	2751	2.2	2.2	2.2	-0.19	-0.04	0.21	8.15865	2561.6
48	LPC	LPC 20:2-SN1 M+H Atlas (E)	LPC 20:2	C28H54NO7P	2	M+H	548.37	104.106	2.2	2.2	25659	21618.9	22521	2.2	2.2	2.2	0.01	-0.08	-0.11	7.44215	23266.3
48	LPC	LPC 20:2-SN1 M+H Atlas (E)	LPC 20:2	C28H54NO7P	2	M+H	548.37	184.073	2.2	2.2	7855.5	7788.1	7220.5	2.2	2.2	2.2	0.45	0.27	0.54	3.7367	7621.37
48	LPC	LPC 20:2-SN1 M+H Atlas (E)	LPC 20:2	C28H54NO7P	2	M+H	548.37	184.084	2.2	2.2	2903.8	4792.6	3669	2.2	2.2	2.2	0.56	0.06	0.17	20.4756	3788.47
48	LPC	LPC 20:2-SN1 M+H Atlas (E)	LPC 20:2	C28H54NO7P	2	M+H	548.37	258.111	2.2	2.2	47.9	424.7	591.6	2.2	2.2	2.2	-0.11	0.41	0.09	8.69999	1316.77
48	LPC	LPC 20:2-SN1 M+H Atlas (E)	LPC 20:2	C28H54NO7P	2	M+H	548.37	365.307	2.2	2.2	4.2	11.2	295.3	2.2	2.2	2.2	0.42	-0.17	0.14	64.1077	354.733
48	LPC	LPC 20:2-SN1 M+H Atlas (E)	LPC 20:2	C28H54NO7P	2	M+H	548.37	530.35	2.2	2.2	1211.7	1262.5	1476.1	2.2	2.2	2.2	0.38	0.71	0.89	130.936	103.567
46	LPC	LPC 20:4-SN1 M+H Atlas (E)	LPC 20:4	C28H50NO7P	2	M+H	544.34	60.0797	1.75	1.75	1599.4	1645.9	1244.7	1.75	1.75	1.75	0.64	-0.17	0.37	11.9717	1496.67
46	LPC	LPC 20:4-SN1 M+H Atlas (E)	LPC 20:4	C28H50NO7P	2	M+H	544.34	88.1124	1.75	1.75	26683.3	31378.7	24641.7	1.75	1.75	1.75	-0.56	-0.57	-0.26	10.2315	27567.9
46	LPC	LPC 20:4-SN1 M+H Atlas (E)	LPC 20:4	C28H50NO7P	2	M+H	544.34	104.108	1.75	1.75	95633.6	108057	99189.1	1.75	1.75	1.75	0.96	0.97	0.98	5.17431	100960
46	LPC	LPC 20:4-SN1 M+H Atlas (E)	LPC 20:4	C28H50NO7P	2	M+H	544.34	105.111	1.75	1.75	6916.2	6213.5	8764.5	1.75	1.75	1.75	0.85	0.82	0.86	14.7419	7298.07
46	LPC	LPC 20:4-SN1 M+H Atlas (E)	LPC 20:4	C28H50NO7P	2	M+H	544.34	124.998	1.75	1.75	911.8	416.2	930.9	1.75	1.75	1.75	0.53	0.86	0.67	2.6857	92157
46	LPC	LPC 20:4-SN1 M+H Atlas (E)	LPC 20:4	C28H50NO7P	2	M+H	544.34	184.074	1.75	1.75	90909.2	89948.8	95613.1	1.75	1.75	1.75	0.9	0.89	0.85	9.15712	6299.97
[truncated: 2,916 more rows]

## Sheet: MK Fixed Neg
MS1 features that passed manual curation:
[truncated: 1,645 more rows]

## Sheet: MK Variable Neg
MS1 features that passed manual curation:
[truncated: 1,633 more rows]

[truncated: 4 more sheets: Lipostar Fixed Pos, Lipostar Variable Pos, Lipostar Fixed Neg, Lipostar Variable Neg]
