# Supplementary material for: Q-RAI data-independent acquisition for lipidomic quantitative profiling
Source: Sci Rep. 2023 Nov 7;13:19281. doi: 10.1038/s41598-023-46312-8 (PMC10630469; doi:10.1038/s41598-023-46312-8)
Supplement: Supplementary file 4 — Supplementary Table S3. [file 41598_2023_46312_MOESM4_ESM.xlsx]

## Sheet: DIA
MS1 features that passed manual curation:
group	class	compound	Sum Composition	formula	MS_level	adduct	precursor_m/z	fragment_m/z	RT (library)	RT	0.25uL Pos 1	0.25uL Pos 2	0.25uL Pos 3	0.5uL Pos 1	0.5uL Pos 2	0.5uL Pos 3	1uL Pos 1	1uL Pos 2	1uL Pos 3	2uL Pos 1	2uL Pos 2	2uL Pos 3	4uL Pos 1	4uL Pos 2	4uL Pos 3	8uL Pos 1	8uL Pos 2	8uL Pos 3	MBLK1	MBLK2	MBLK3	MBLK4	MBLK5	MBLK6	PBLK1	PBLK2	PBLK3	PBLK4	PBLK5	PBLK6	RT_0.25uL Pos 1	RT_0.25uL Pos 2	RT_0.25uL Pos 3	RT_0.5uL Pos 1	RT_0.5uL Pos 2	RT_0.5uL Pos 3	RT_1uL Pos 1	RT_1uL Pos 2	RT_1uL Pos 3
18	AcylCarn	AcylCarnitine 16:0-d3 [ISTD] M+H SLING_MRM (E)	CAR 16:0-d3	C23H42D3N1O4	1	M+H	403.361		1.92	1.92	18694.1	14797.6	18166.5	34549.3	34724.6	37284.4	83835.8	78598.3	83889.3	215840	217960	217194	570608	560491	555348	1.15774e+06	1.20658e+06	1.18283e+06							17026.3	29982.8	58540.6	103383	211038	450857	1.92	1.93	1.92	1.91	1.92	1.92	1.92	1.92	1.92
77	CE	CE 18:2 (Targeted) M+NH4 (E) (E)	CE 18:2		1	M+NH4	666.618		10.07	10.08	63972.9	63628.3	59700.1	98328	108480	100044	183746	181284	191634	325929	331355	347302	486948	493532	494846	730218	693141	727870	69234.2	114872	198853	302887	427701	616967							10.08	10.07	10.07	10.07	10.08	10.07	10.07	10.08	10.08
86	CE	CE 20:4 (Targeted) M+NH4 (E) (E)	CE 20:4		1	M+NH4	690.617		9.87	9.88	11298.6	12707.5	14147.4	22236.5	24497.1	28523.8	33840.2	32271.4	34973.2	45625.7	38870	45336.4	65655.7	65382.6	68542.9	86130.1	77371.9	82847.6	13529.8	26625.7	32195.3	41027.6	58865.5	75140.2							9.88	9.89	9.88	9.87	9.88	9.88	9.89	9.88	9.88
104	CE	CE 22:6 (Targeted) M+NH4 (E) (E)	CE 22:6		1	M+NH4	714.617		9.72	9.73	5187.7	3513.7	4560.9	10298.9	9121.6	8844.9	20248.5	21118	21526	46134.1	41139.8	38352.9	56314.8	56234.5	57826	77302.2	82900.5	80051.6	5213.2	9391.4	23704.6	42635.8	54916.7	67079.1							9.72	9.72	9.73	9.71	9.72	9.72	9.72	9.72	9.72
32	Cer	Cer 18:1;2O/12:0 M+H Atlas (E)	Cer 30:1	C30H59NO3	1	M+H	482.456		4.16	4.16	9901.8	8653.2	10580.8	19004.2	19872	18589.5	32435.2	34255.4	32759.4	70749.6	71497.4	68564.3	169201	161894	170968	391326	391357	411458								17228.8	29365	52296.6	97258.7	208305	4.16	4.16	4.15	4.15	4.15	4.15	4.16	4.15	4.16
27	DeoxyCer	Cer m18:1/12:0 [SphB] [ISTD] M+H SLING_MRM (E)	Cer 30:1	C30H59N1O2	1	M+H	466.461		4.56	4.58	4521.8	4463.7	4749	13139.3	11483.7	10929.9	21322.9	24088.1	23478	38000.4	41067.1	37156.2	48240.5	52670.9	55407.7	64522.4	65018.9	62926.5								8059	19861.1	46164.4	95445.9	175682	4.56	4.57	4.57	4.57	4.57	4.57	4.58	4.58	4.57
66	DeoxyCer	Cer m18:2/24:0 M+H SLING_MRM (E)	Cer 42:2	C42H81N1O2	1	M+H	632.633		7.95	7.94	14152.7	12590	12645.9	29564.4	29708.2	27434.5	61551.1	55428.8	65612.1	128869	120155	128962	264722	264773	268294	640349	628225	647810	16849.5	30859.7	61429.9	121688	220840	500686							7.93	7.94	7.93	7.93	7.93	7.93	7.93	7.93	7.94
72	HexCer	HexCer 18:1;2O/12:0 M+H Atlas (E)	HexCer 30:1	C36H69NO8	1	M+H	644.509		3.63	3.62	9861.6	9128.3	10496.2	16666.5	17095.7	18397.4	32870.1	34584.6	35459.5	75327	87399.9	81439.1	197212	189980	197327	536330	551980	538632							8607.6	15790	31655.7	60443.8	139894	394616	3.61	3.61	3.62	3.61	3.62	3.61	3.62	3.61	3.62
26	LPC	LPC 13:0 [ISTD] M+H SLING_MRM (E)	LPC 13:0	C21H44N1O7P1	1	M+H	454.292		1.2	1.22	20103.2	20771.7	22143.6	35158.3	39318.4	39843.2	84451.9	81353.6	84230	176306	176527	173408	402956	409687	397260	869304	897922	886783							20253.6	38396.9	79401.5	151158	312212	652749	1.23	1.23	1.23	1.22	1.23	1.22	1.23	1.23	1.22
36	LPC	1-Palmitoyl-sn-glycero-3-phosphocholine M+H MSDIAL (E)	LPC 16:0	C24H50NO7P	1	M+H	496.341		2	2.01	430592	418594	421331	1.13739e+06	1.14834e+06	1.16114e+06	2.79712e+06	2797607	2.82838e+06	4874065	4886779	4.91462e+06	7.90665e+06	7861197	7888077	13593956	13799168	13667962	474613	1.27195e+06	2.99466e+06	4474108	7.37144e+06	12570409				6965.8	8979.7		2.01	2.02	2.01	2.01	2.01	2.01	2.02	2.01	2.01
49	LPC	LysoPC(0:0/18:0) M+H HMDB (E)	LPC 18:0	C26H54NO7P	1	M+H	524.372		2.45	2.45	188627	177388	186302	434193	455152	447383	1.14645e+06	1.13614e+06	1.16546e+06	2795719	2.83173e+06	2816143	5.3699e+06	5462715	5380888	9323545	9395370	9400729	204927	485965	1.25412e+06	2.50785e+06	4.53417e+06	8255893			2205			5250.8	2.45	2.45	2.44	2.45	2.45	2.44	2.44	2.45	2.44
48	LPC	LPC 18:1-SN2 M+H Atlas (E)	LPC 18:1	C26H52NO7P	1	M+H	522.356		2.02	2.11	87760.6	87959.3	88326.9	187054	185956	178524	427965	419658	427367	997815	979565	985348	2371848	2.49374e+06	2542848	5716062	5792203	5.68275e+06	95444.3	209720	466047	844654	2.06652e+06	4.91716e+06							2.12	2.11	2.12	2.11	2.12	2.12	2.12	2.11	2.12
44	LPC	LPC 18:2 M+H SLING_MRM (E)	LPC 18:2	C26H50N1O7P1	1	M+H	520.34		1.77	1.79	78079.5	77180.4	79678.7	180507	179268	175978	410830	413687	418322	1.1172e+06	1.12399e+06	1.11151e+06	2989606	2.90877e+06	3016651	7.20066e+06	7249894	7.26796e+06	116558	213807	511151	980858	2473704	6.21239e+06							1.79	1.8	1.79	1.79	1.8	1.8	1.8	1.79	1.79
52	LPC	LPC 20:4-SN1 M+H Atlas (E)	LPC 20:4	C28H50NO7P	1	M+H	544.339		1.75	1.76	36007.5	31184.6	31964	71247.2	62720.1	67151.3	143437	137262	142302	328363	342380	360185	862645	923663	921990	2.20215e+06	2276444	2275867	36158.2	87484.7	184734	301323	818465	1.9541e+06							1.77	1.76	1.76	1.77	1.76	1.77	1.76	1.77	1.77
59	LPC	LPC 22:6-SN1 M+H Atlas (E)	LPC 22:6	C30H50NO7P	1	M+H	568.339		1.69	1.71	8604.8	8360.6	6636	13455.7	13125.1	14830.5	27578.1	26027.5	28564.2	5446.7	58025.1	60744.3	145575	143240	132675	346952	362265	355708	10090	19381.2	30624.2	56553.4	15052.4	305134							1.71	1.72	1.71	1.71	1.72	1.71	1.7	1.71	1.71
21	LPE	LPE 14:0 [ISTD] M+H SLING_MRM (E)	LPE 14:0	C19H40N1O7P1	1	M+H	426.261		1.55	1.56	7309.5	5071.7	6829.9	11219.9	11476.2	12789.1	21264.2	21661.6	20629.7	45008.6	41330.5	43897.6	97327.9	104698	96168.1	217536	223797	219622								11830.3	22054.7	39542	81828.6	173341	1.57	1.57	1.56	1.57	1.56	1.57	1.56	1.56	1.56
8	MG	1-Monostearin M+H FiehnHILIC (E)	MG 18:0	C21H42O4	1	M+H	359.315		3.04	3.04	11705.6	11237.9	10102.1	19718.9	19090	18881.1	36331.1	34023.2	34987.5	67481	72134.9	71401.5	128108	129872	120667	208856	203261	204788	4675.8		6025.1	7257.8		4541.2			4485.8	5683.2	5947.3		3.04	3.03	3.04	3.03	3.04	3.03	3.04	3.04	3.04
74	PC	PC 26:0 [ISTD] M+H SLING_MRM (E)	PC 26:0	C34H68N1O8P1	1	M+H	650.475		3.37	3.37	25822.7	24482	26399.6	54001.2	51206.4	51490.7	113156	120528	110821	273383	288290	272680	779914	772765	753958	2.05304e+06	2005747	1.99243e+06							23624.1	48390.7	94222.1	199371	491960	1.28692e+06	3.36	3.36	3.36	3.37	3.36	3.37	3.37	3.36	3.36
100	PC	PC 30:0 M+H SLING_MRM (E)	PC 30:0	C38H76N1O8P1	1	M+H	706.537		4.43	4.42	12398.2	11178.9	12008.6	28748.7	30571.2	30083.7	77794.1	82352.4	79341	177658	173370	169623	352753	328529	346013	563936	564451	543974	11473	33428.3	78053.2	160488	295059	486176							4.42	4.42	4.41	4.42	4.41	4.42	4.42	4.42	4.42
138	PC	PC 16:0_16:0 M+H Atlas (E)	PC 32:0	C40H80NO8P	1	M+H	734.569		4.93	5.03	69316.9	61095.1	59095.8	138775	149634	147620	423683	414083	418712	1.21583e+06	1.20351e+06	1.21359e+06	2.65661e+06	2.63252e+06	2.66784e+06	4255505	4.2572e+06	4.21476e+06	70734.5	162816	451492	1011746	2.18625e+06	3784815					1405.9		5.02	5.02	5.02	5.03	5.02	5.02	5.03	5.02	5.02
135	PC	PC 32:1 M+H SLING_MRM (E)	PC 32:1	C40H78N1O8P1	1	M+H	732.554		4.45	4.55	290480	291255	294526	828431	831461	845482	1.84486e+06	1.84048e+06	1877698	3.38575e+06	3.40658e+06	3.41508e+06	4.91105e+06	4998845	4981403	6193586	6.27419e+06	6240510	178166	523034	1.32247e+06	2.26516e+06	3767495	5.1727e+06		5224.2		7136.5	10868.7	12905.8	4.54	4.54	4.54	4.53	4.54	4.55	4.54	4.55	4.54
131	PC	PC 32:2 M+H SLING_MRM (E)	PC 32:2	C40H76N1O8P1	1	M+H	730.537		4.11	4.11	11570.3	13414.8	12689	24524.3	24883	27666.7	52311.1	53434.7	57716.6	118933	118992	116938	313609	310862	312971	910944	948569	913139	13654.3	28172.9	55577.8	96658.3	245835	667273							4.1	4.1	4.1	4.11	4.1	4.11	4.1	4.11	4.11
155	PC	PC 33:1 M+H SLING_MRM (E)	PC 33:1	C41H80N1O8P1	1	M+H	746.569		4.69	4.83	15001.8	17137	14010	32742	31543.3	31495.2	73222.4	78542.2	75374.3	178462	180445	182141	390796	386735	395988	656445	657543	642282	15544.1	29805.1	80233.2	150935	320523	578467							4.82	4.81	4.82	4.82	4.83	4.83	4.83	4.84	4.83
152	PC	PC 33:2 M+H SLING_MRM (E)	PC 33:2	C41H78N1O8P1	1	M+H	744.553		4.39	4.4	12922.5	12290	13394.2	30671.9	31972.1	29774.1	69579.4	76454.1	75347.9	168978	172571	173414	319052	308077	329850	521004	506675	504121	11676.7	28205.5	78287.5	141163	275384	462697							4.4	4.4	4.39	4.4	4.39	4.4	4.39	4.4	4.39
179	PC	[2,3-di(heptadecanoyloxy)propyl] 2-(trimethylazaniumyl)ethyl phosphate M+H MSDIAL (E)	PC 34:0	C42H84NO8P	1	M+H	762.6		5.65	5.66	17725.2	15905.5	17516.4	33871	33458.2	33313.4	73953.3	73533.3	74387.3	179472	178790	182597	461861	469612	447625	1.06886e+06	1.07886e+06	1.06262e+06	18295.4	36606	77924.6	167552	374490	848690						3109.3	5.65	5.65	5.65	5.65	5.66	5.65	5.66	5.65	5.66
176	PC	PC(16:0/18:1(9Z)) M+H MSDIAL (E)	PC 34:1	C42H82NO8P	1	M+H	760.586		5.13	5.13	1.10814e+06	1.08137e+06	1.09599e+06	3.29125e+06	3.27817e+06	3.23503e+06	7.31689e+06	7.36786e+06	7.44298e+06	10888827	10964458	10957705	12442588	12645923	12670183	13647926	13591662	13698707	1.23529e+06	3545861	7606202	10421217	12194764	13305407			7998.5		16046.4	18062.2	5.12	5.12	5.13	5.12	5.13	5.13	5.13	5.12	5.13
173	PC	PC 34:2 M+H SLING_MRM (E)	PC 34:2	C42H80N1O8P1	1	M+H	758.571		4.7	4.69	3490928	3.42829e+06	3.42979e+06	7544419	7.493e+06	7460351	10079237	10126192	10112730	12012798	12008704	12213989	14293575	14077132	14183862	15966298	16012708	15918347	3.47363e+06	7761678	10147198	11557382	13553941	15382729	22416.4	15154.3	19649.5	22184.3	29632.9	44138.1	4.69	4.69	4.69	4.68	4.69	4.68	4.69	4.7	4.69
170	PC	PC 34:3 M+H SLING_MRM (E)	PC 34:3	C42H78N1O8P1	1	M+H	756.553		4.29	4.3	59196.7	68068.7	62789.4	138670	135768	140244	315159	308642	329827	720706	739491	706963	1.8577e+06	1.85156e+06	1.83587e+06	4.61601e+06	4.64223e+06	4660383	65279.1	138665	327185	595573	1.44313e+06	3701309							4.28	4.28	4.3	4.3	4.29	4.31	4.31	4.32	4.32
196	PC	PC 35:1 M+H SLING_MRM (E)	PC 35:1	C43H84N1O8P1	1	M+H	774.6		5.43	5.42	22337.9	20124.9	23104.6	47273.4	45706.1	46949.5	102517	100977	101448	225112	227648	233156	514616	541386	513613	1.09463e+06	1.09306e+06	1.08798e+06	24458.1	47409.3	105277	202530	434810	883734							5.41	5.41	5.4	5.41	5.42	5.41	5.41	5.41	5.42
193	PC	PC 35:2 M+H SLING_MRM (E)	PC 35:2	C43H82N1O8P1	1	M+H	772.585		4.83	4.98	47253.1	48336.9	43569	94886.3	106797	106650	261072	258202	264504	715344	712224	720680	1.6498e+06	1.66986e+06	1.62953e+06	2.91496e+06	2.86908e+06	2911141	46249.4	108618	276211	596488	1.32522e+06	2.52715e+06							4.97	4.96	4.98	4.97	4.98	4.97	4.98	4.97	4.98
188	PC	PC 35:3 M+H SLING_MRM (E)	PC 35:3	C43H80N1O8P1	1	M+H	770.569		4.54	4.56	24631.8	20288.6	25378.8	55761.8	56386.3	62393.6	131577	125008	120598	221331	225197	231724	366316	358234	371205	524027	526153	518644	17236.2	47718.4	99931.1	161164	276122	422216							4.55	4.55	4.55	4.56	4.55	4.56	4.55	4.55	4.55
217	PC	PC 36:1 M+H SLING_MRM (E)	PC 36:1	C44H86N1O8P1	1	M+H	788.616		5.76	5.76	157174	159769	156849	379146	371378	385612	1.03403e+06	1.03235e+06	1.04643e+06	2.98504e+06	3.01991e+06	2.98898e+06	6730902	6.81463e+06	6777321	10074324	10133503	10203220	177941	418957	1.11769e+06	2.61126e+06	5881228	9307468							5.76	5.76	5.75	5.75	5.75	5.75	5.75	5.76	5.76
214	PC	PC 36:2 M+H SLING_MRM (E)	PC 36:2	C44H84N1O8P1	1	M+H	786.602		5.3	5.31	1.65625e+06	1616902	1.61182e+06	4532831	4650686	4594137	8928785	8857462	9002684	12346578	12328836	12220900	15394361	15214612	15503785	18834376	18670126	18761694	1.85584e+06	5025718	9175839	11678869	14604042	17705662		9883.9		13782.2	18718.1	27072.6	5.31	5.31	5.31	5.31	5.3	5.31	5.32	5.31	5.31
212	PC	PC 36:3 M+H SLING_MRM (E)	PC 36:3	C44H82N1O8P1	1	M+H	784.586		4.84	4.83	803168	697559	769877	2.12345e+06	2168453	2.12806e+06	6174415	5.31942e+06	6.26387e+06	11982581	12336832	12089776	18878028	20119014	19039966	21915170	21388016	21474446	805028	2206165	6523024	10211452	17545076	22514458							4.8	4.8	4.8	4.8	4.79	4.8	4.81	4.84	4.8
207	PC	PC 36:4 M+H SLING_MRM (E)	PC 36:4	C44H80N1O8P1	1	M+H	782.569		4.4	4.61	101770	1.399e+06	93632.1	223448	220649	219280	570323	576306	579955	1.61289e+06	10481088	10518025	11724390	11478176	11767043	12728448	12802170	12775480	105064	234813	606438	1.27471e+06	10999714	12274130			12756.2	15959.2	26946.4	46101.1	4.35	4.63	4.34	4.35	4.36	4.35	4.36	4.35	4.35
204	PC	PC 36:5 M+H SLING_MRM (E)	PC 36:5	C44H78N1O8P1	1	M+H	780.554		4.15	4.27	53990.6	47508.9	48255.8	96871.3	97732.6	102138	216207	231893	221369	553957	562087	557916	1.69694e+06	1.72932e+06	1.73933e+06	4620896	4.64889e+06	4680755	50234.8	101286	239412	471971	1.31883e+06	3.71813e+06							4.26	4.26	4.26	4.27	4.26	4.27	4.27	4.27	4.26
235	PC	PC 37:4 M+H SLING_MRM (E)	PC 37:4	C45H82N1O8P1	1	M+H	796.584		4.9	4.92	24536	21984.2	24167.8	49261.5	49709	47086.5	125243	130500	131334	319665	314899	325808	689933	659402	700325	1.17658e+06	1.18067e+06	1.20175e+06	26608.4	55685.9	134989	257756	572104	1.02729e+06							4.9	4.92	4.92	4.91	4.92	4.91	4.92	4.92	4.92
230	PC	PC 19:0_18:5 M+H Atlas (E)	PC 37:5	C45H80NO8P	1	M+H	794.568		4.44	4.55	12446.6	11332.1	9764.1	24724.4	22102.8	25023.8	50391.4	44259.9	50263.5	82116.3	91277	86979	179669	164664	171128	260529	260998	257575		19216.2	41679.4	62735.7	120155	216852							4.56	4.55	4.55	4.55	4.55	4.56	4.55	4.56	4.55
277	PC	PC 38:2 M+H SLING_MRM (E)	PC 38:2	C46H88N1O8P1	1	M+H	814.631		5.85	5.87	24079.4	24318.1	24298.6	55215	50140.8	56351.7	126165	117573	123926	281879	280619	286217	700574	723658	704307	1.71479e+06	1.75628e+06	1.71216e+06	28115.5	53889.8	133858	239578	530011	1.23557e+06							5.86	5.87	5.88	5.87	5.87	5.87	5.87	5.86	5.86
273	PC	PC 38:3 M+H SLING_MRM (E)	PC 38:3	C46H86N1O8P1	1	M+H	812.617		5.49	5.5	180461	172122	179595	402347	409454	397242	1.07459e+06	1.11545e+06	1.10133e+06	3.10453e+06	3.1763e+06	3.21066e+06	7126811	7204034	7070485	11406078	11516015	11422935	188675	430939	1188395	2.63188e+06	6.12591e+06	10510476						5571.3	5.49	5.5	5.5	5.49	5.5	5.5	5.5	5.49	5.5
268	PC	PC 38:4 M+H SLING_MRM (E)	PC 38:4	C46H84N1O8P1	1	M+H	810.602		4.95	5.26	628915	596511	615552	1.93028e+06	1892732	1938910	4.92595e+06	4.99816e+06	5.04105e+06	8.05091e+06	8104097	8.08951e+06	9795489	9896950	9813547	10616416	10494204	10602092	711934	2.12586e+06	5.17888e+06	7.54525e+06	9386866	10672911					9658	4064.4	5.26	5.26	5.25	5.26	5.26	5.26	5.26	5.26	5.25
259	PC	PC 38:6 M+H SLING_MRM (E)	PC 38:6	C46H80N1O8P1	1	M+H	806.57		4.29	4.53	856920	850424	849628	2.63031e+06	2.60406e+06	2.59912e+06	5364704	5376650	5.45131e+06	431236	8.33974e+06	8.24392e+06	1.28292e+06	10351983	10428377	11348234	11178209	11265969	404269	1321657	3.64221e+06	6165919	9195694	2622853		9138.5		15752	26464.6	30099.8	4.53	4.53	4.53	4.52	4.52	4.52	4.52	4.52	4.53
320	PC	PC 40:4 M+H SLING_MRM (E)	PC 40:4	C48H88N1O8P1	1	M+H	838.631		5.69	5.7	22643.6	22408.3	24370.7	53866.4	50639.9	47682.1	114960	116097	115645	300631	285988	306793	764476	776541	729285	1.5989e+06	1.62421e+06	1.61189e+06	27932	54172.1	130313	258079	609492	1.36624e+06							5.7	5.7	5.69	5.7	5.69	5.7	5.7	5.7	5.7
318	PC	PC 40:5 M+H SLING_MRM (E)	PC 40:5	C48H86N1O8P1	1	M+H	836.615		5.31	5.3	52265.5	49481	91147.1	216584	130061	123666	279977	298704	307651	541898	1.0143e+06	998654	1.7599e+06	1.77931e+06	1.73012e+06	2.73166e+06	2.78889e+06	2740448	52129.7	141267	310204	509971	1549550	2.46513e+06							5.3	5.3	5.29	5.28	5.3	5.29	5.3	5.3	5.3
315	PC	PC 40:6 M+H SLING_MRM (E)	PC 40:6	C48H84N1O8P1	1	M+H	834.601		4.9	5.12	91490.8	89583.4	92561.7	251620	230160	254532	631738	655534	636401	1.40408e+06	1.39085e+06	1.39431e+06	2.32531e+06	2.34112e+06	2.29534e+06	3.23085e+06	3.12777e+06	3.20818e+06	100934	273629	675594	1.21163e+06	2.08252e+06	2981164							5.12	5.12	5.13	5.12	5.12	5.12	5.12	5.12	5.13
312	PC	PC 40:7 M+H SLING_MRM (E)	PC 40:7	C48H82N1O8P1	1	M+H	832.584		4.43	4.58	48536.1	52608.4	49645.2	136101	139405	133209	304263	306201	309450	534828	523401	521621	851834	844085	817664	1.17588e+06	1.19786e+06	1.1986e+06	43801	122313	269247	431756	697648	992931							4.57	4.57	4.57	4.57	4.57	4.58	4.58	4.58	4.57
116	PC-O	PCO-32:0 M+H SLING_MRM (E)	PC O-32:0	C40H82N1O7P1	1	M+H	720.589		5.43	5.44	13067.6	11918.1	16257.5	24806.7	27709.2	28059.7	58796.3	56597.7	60187.2	162796	155414	159004	374801	394908	381781	856962	861010	844216		31015.9	70088	142091	312393	680125							5.44	5.45	5.44	5.43	5.44	5.43	5.44	5.45	5.45
149	PC-O	PC O-34:3 M+H Atlas (E)	PC O-34:3	C42H80NO7P	1	M+H	742.574		5	5	47155.6	47168.9	44552.6	90435.5	101562	104812	284129	289855	294825	831921	844871	832409	1901445	1.93069e+06	1918138	3.16837e+06	3.21375e+06	3.25604e+06	53250.9	116824	294478	662844	1549700	2.82381e+06							5	5	5	4.99	5	5	5	5	5
194	PC-O	PCO-36:2 M+H SLING_MRM (E)	PC O-36:2	C44H86N1O7P1	1	M+H	772.62		5.71	5.71	20547.6	21982.8	16705.7	33184	30329.2	34570.8	71821.1	70605.7	68612.6	180600	176934	181441	403640	391166	405828	835672	829265	821062		34009.9	80808.9	151619	339825	695971							5.69	5.69	5.71	5.7	5.71	5.71	5.71	5.71	5.7
361	PC-O	PC O-44:5 M+H Atlas (E)	PC O-44:5	C52H96NO7P	1	M+H	878.699		6.73	6.91	10000.4	7209.5	7996.6	17285.7	18444.7	19279.9	32928.6	37092.3	38200	93296.5	89575.7	90051.5	240828	246673	241036	581536	574429	585988	10071.4	20803	40438.8	77002.4	186878	470666							6.91	6.91	6.9	6.9	6.91	6.89	6.91	6.9	6.9
182	PC-P	PCP-36:5 M+H SLING_MRM (E)	PC P-36:5	C44H78N1O7P1	1	M+H	764.558		4.54	4.55	13518.7	16406.2	15422.3	29657.7	32770.9	37680.6	68688.2	68171.9	67825.9	116656	121810	115944	179112	180856	175654	249773	246458	238592	10111.9	25064	50798.7	82011.3	127596	182281							4.55	4.54	4.54	4.55	4.54	4.55	4.55	4.55	4.55
219	PC-P	PCP-38:6 M+H SLING_MRM (E)	PC P-38:6	C46H80N1O7P1	1	M+H	790.573		4.76	4.79	5988	5730.1	8041.4	15982.9	15549.7	16488.3	42992.7	29554.7	28128.7	106923	110344	105103	206031	201708	202458	318799	338041	312529	8277.4	14373.7	27534.6	40022.4	63217	295725							4.56	4.56	4.79	4.79	4.79	4.78	4.78	4.57	5.02
114	PE	PE 34:0 [ISTD] M+H SLING_MRM (E)	PE 34:0	C39H78N1O8P1	1	M+H	720.553		5.87	5.87	23854	20256.1	17202.9	37344.1	40430.3	39486.5	75742.7	79303.2	83460.9	173012	166005	173407	388666	403382	397544	904488	893179	918730							20288.9	38881	78582.8	139722	266698	583806	5.86	5.86	5.87	5.87	5.87	5.87	5.87	5.87	5.86
106	PE	PE 34:2 (Targeted) M+H (E) (E)	PE 34:2		1	M+H	716.521		4.89	4.9	6868.9	6210.6	6144.2	13509.3	13395.5	12299.8	28378	28014.8	30271.3	77194.7	69749.4	74623.6	153725	153164	150465	242644	256023	247755	5983.7	15440.9	29877.6	58388.4	123540	234064							4.89	4.89	4.9	4.89	4.89	4.89	4.89	4.89	4.9
151	PE	PE 36:2 M+H SLING_MRM (E)	PE 36:2	C41H78N1O8P1	1	M+H	744.553		5.51	5.53	16550.3	14603.2	16403.9	30710.3	31352.2	32891.3	68397.8	62540.7	68582	143338	143457	145096	340278	339893	341183	715284	734884	733163	16131.5	35840.8	72069.1	136305	265964	599162							5.52	5.53	5.52	5.52	5.52	5.52	5.52	5.53	5.52
143	PE	PE 18:2_18:2 M+H Atlas (E)	PE 36:4	C41H74NO8P	1	M+H	740.522		4.55	4.84	7259.2	7683.4	7849.8	15908.8	14221	14094	33237.2	35456.6	37020.2	84754.3	86923.8	81973.4	184070	181794	188568	298788	299640	291708	7450.2	14452.5	32037.9	73822.1	146292	258030							4.84	4.84	4.84	4.83	4.84	4.83	4.84	4.84	4.84
185	PE	PE 38:4 (Targeted) M+H (E) (E)	PE 38:4		1	M+H	768.553		5.3	5.48	18498.5	16965	17087.6	38290	39332.3	37941.1	75813.6	77562	80049	174135	183133	171423	439582	436681	441938	917594	904091	921218	17583.8	44115.7	87584.8	153828	358610	736558							5.47	5.47	5.46	5.47	5.47	5.48	5.48	5.47	5.47
224	PE	PE 40:6 M+H SLING_MRM (E)	PE 40:6	C45H78N1O8P1	1	M+H	792.553		5.33	5.34	4595.4	6296.3	6655.9	10517.8	11138.4	12560.5	25200.1	24349.1	25769	49860.3	45418.9	45151.9	84074.3	78360.7	86246.8	118143	120625	122474	5366	12532.9	27588.6	47404.9	63427.7	108480							5.34	5.32	5.32	5.33	5.32	5.33	5.33	5.33	5.32
181	PS	PS 34:0 [ISTD] M+H SLING_MRM (E)	PS 34:0	C40H78N1O10P1	1	M+H	764.543		4.98	4.97	10907.4	9197.2	8931	19685	17225.4	19803.5	35741.6	38067.5	40078.5	91132	95984.9	90192.7	219176	218005	218623	411142	415021	418624							8140.9	15644.1	27711	51245.3	99857.3	195094	4.97	4.97	4.97	4.97	4.97	4.96	4.97	4.97	4.96
80	SM	SM 32:1 M+H SLING_MRM (E)	SM 32:1	C37H75N2O6P1	1	M+H	675.543		3.84	3.84	27998.3	24311.1	24436.9	55964.9	57645.3	56878.7	107587	118374	111276	267469	268874	262762	673623	698968	700315	1.98879e+06	2.04359e+06	2043274	29257.8	63431.2	132036	224707	546616	1.55635e+06							3.83	3.83	3.84	3.84	3.84	3.84	3.84	3.84	3.84
84	SM	SM 31:1;2O/2:0 M+H Atlas (E)	SM 33:1	C38H77N2O6P	1	M+H	689.559		4.11	4.12	19560.8	18945.4	18196.5	37977.3	35216.1	36476.1	79476.8	82080.3	74571.6	169963	170034	177026	480026	474727	484068	1.49178e+06	1.5205e+06	1.49764e+06		40726.4	81469.1	150758	343189	1.07542e+06							4.11	4.11	4.11	4.11	4.11	4.12	4.12	4.11	4.11
99	SM	SM 34:0 M+H SLING_MRM (E)	SM 34:0	C39H81N2O6P1	1	M+H	705.59		4.63	4.63	38251.3	38527.1	38116.7	115635	108217	115400	248502	244172	242294	378979	381075	383624	482773	501876	486672	570171	555964	546638	35462.5	120934	239674	370598	457644	551669							4.63	4.63	4.63	4.64	4.63	4.63	4.63	4.63	4.63
95	SM	SM d18:1/16:0 (Targeted) M+H (E) (E)	SM 34:1		1	M+H	703.576		4.42	4.4	448104	426143	433090	1.25908e+06	1.26693e+06	1.24759e+06	3580548	3593113	3.65094e+06	7.33377e+06	7.35579e+06	7340217	10185537	10105848	10157289	11946011	11880950	11935739	503471	1.38966e+06	3.95117e+06	6801482	9420250	11246856		5818.6			11919.7		4.4	4.4	4.4	4.4	4.4	4.4	4.4	4.4	4.4
94	SM	SM 32:2;2O/2:0 M+H Atlas (E)	SM 34:2	C39H77N2O6P	1	M+H	701.559		3.95	3.95	51974.2	56052.6	54684.9	119967	118476	122051	250836	245169	250076	620379	620114	615721	1.85054e+06	1.82269e+06	1.87528e+06	5044913	5.01058e+06	4988675	60512.3	122768	267370	511433	1.42532e+06	3955013							3.95	3.95	3.95	3.95	3.95	3.94	3.95	3.95	3.95
137	SM	SM 36:0 M+H SLING_MRM (E)	SM 36:0	C41H85N2O6P1	1	M+H	733.621		5.27	5.27	9046.8	9744.9	7839.8	22464.8	18216.9	18607.7	46944.5	46717.2	44169.8	79760.6	80503	79930.7	124477	112465	119678	152640	155604	157015	10102.6	18238	44952.8	80847	113749	151676							5.26	5.27	5.27	5.27	5.28	5.27	5.27	5.27	5.28
133	SM	SM 36:1 M+H SLING_MRM (E)	SM 36:1	C41H83N2O6P1	1	M+H	731.606		5.31	5.03	87565.2	83962.4	90278.4	209764	220814	209625	611524	608610	601292	1899168	1.86489e+06	1.84117e+06	4.18131e+06	4216751	4162896	6.52896e+06	6.47844e+06	6422131	98347.2	248192	642247	1.57816e+06	3431824	5804543						4459.5	5.03	5.03	5.02	5.03	5.02	5.03	5.03	5.03	5.02
129	SM	SM 36:2 M+H SLING_MRM (E)	SM 36:2	C41H81N2O6P1	1	M+H	729.591		4.46	4.55	379480	378950	370320	988852	1.01434e+06	988167	2.04687e+06	2.02335e+06	2.02707e+06	3430331	3.44853e+06	3414369	4.90917e+06	4.92062e+06	4.90593e+06	6.02045e+06	6047569	6000329	223702	674180	1.57006e+06	2.48388e+06	3.82308e+06	5.03125e+06		4463.2	5818.4	8149.8	10264.5	12982.4	4.54	4.54	4.54	4.53	4.54	4.55	4.54	4.55	4.54
175	SM	SM 16:1;2O/22:0 M+H Atlas (E)	SM 38:1	C43H87N2O6P	1	M+H	759.637		5.69	5.69	67149.2	60842	63408.5	139370	132962	132379	294696	320469	321223	817144	802047	806535	2.16e+06	2188988	2.18416e+06	4.8238e+06	4.7782e+06	4777344	67476	148302	330741	738018	1.74283e+06	4002503							5.69	5.69	5.69	5.69	5.68	5.68	5.7	5.69	5.69
172	SM	SM 38:2 M+H SLING_MRM (E)	SM 38:2	C43H85N2O6P1	1	M+H	757.621		5.18	5.17	33402.5	29997.1	28119.3	70916.8	70830.1	72082.2	167121	179551	177319	426070	416479	403872	808617	782456	794604	1.29694e+06	1.30969e+06	1.30137e+06	30283.3	78457.1	182560	351481	696486	1.1781e+06							5.16	5.17	5.16	5.17	5.16	5.17	5.17	5.17	5.17
215	SM	SM 40:1 M+H SLING_MRM, SM 40:1 d18:1/22:0 M+H SLING_MRM (E)	SM 40:1		1	M+H	787.669		6.1	6.31	136386	134098	137537	319894	320045	316573	850299	830769	829446	2.32785e+06	2.31598e+06	2.36291e+06	5304528	5352312	5297229	9058026	9049228	9179363	153277	356410	962553	2.17167e+06	4.45437e+06	8.12872e+06				4026.3		6556.6	6.31	6.31	6.32	6.31	6.31	6.31	6.31	6.31	6.31
213	SM	SM 37:2;2O/3:0 M+H Atlas (E)	SM 40:2	C45H89N2O6P	1	M+H	785.653		5.83	5.83	95033.8	92803.7	92193.8	185873	205546	199818	482675	484442	515924	1.4013e+06	1.41675e+06	1432297	3574246	3.54417e+06	3.52135e+06	6.62331e+06	6.66121e+06	6400364	105704	216268	534887	1.18492e+06	2.85471e+06	5.91977e+06							5.83	5.81	5.82	5.82	5.82	5.82	5.82	5.83	5.82
211	SM	SM 40:3 M+H SLING_MRM (E)	SM 40:3	C45H87N2O6P1	1	M+H	783.636		5.21	5.23	14541.3	16691.5	15038	32375.1	31544.2	31815.9	78028.1	75089.1	76972.8	137404	138987	137796	263551	266854	263176	374714	405385	415926	16514.4	34099.6	78077	133434	224943	365803							5.24	5.24	5.24	5.24	5.23	5.22	5.23	5.23	5.23
245	SM	SM 37:1;2O/4:0 M+H Atlas (E)	SM 41:1	C46H93N2O6P	1	M+H	801.684		6.63	6.63	59096.5	63349.9	59246.6	121949	120499	123294	265340	257120	261639	591867	593673	592548	1.65208e+06	1697804	1.66453e+06	4715705	4.72336e+06	4.7328e+06	61386.8	134957	292587	546383	1.27103e+06	3.67406e+06							6.62	6.62	6.63	6.62	6.63	6.62	6.63	6.63	6.63
241	SM	SM 41:2 M+H SLING_MRM (E)	SM 41:2	C46H91N2O6P1	1	M+H	799.668		6.11	6.11	48407.2	45566.6	44616.5	97628	95027.2	88736	199062	201715	202672	411566	422490	418684	1.02767e+06	1.04184e+06	1.02597e+06	2.98895e+06	2.97771e+06	2.99032e+06	54978.7	97201.1	214716	379278	791012	2105977							6.11	6.1	6.11	6.1	6.1	6.1	6.11	6.11	6.11
279	SM	SM d18:1:24:0 (Targeted) M+H (E) (E)	SM 42:1		1	M+H	815.7		6.65	6.93	105090	94096.4	108460	221486	210496	217760	500186	484522	489632	1.30499e+06	1286587	1.27441e+06	3.52339e+06	3.58795e+06	3612766	7.43737e+06	7492328	7569730	118947	235205	524850	1.15774e+06	2.8667e+06	6.43401e+06						5280.9	6.92	6.93	6.93	6.93	6.93	6.93	6.93	6.93	6.92
275	SM	SM 24:2;2O/18:0 M+H Atlas (E)	SM 42:2	C47H93N2O6P	1	M+H	813.685		6.16	6.31	189359	190951	198136	478157	457022	477426	1.21641e+06	1.21885e+06	1.21729e+06	3.3839e+06	3.38877e+06	3390274	7.16034e+06	7.35124e+06	7252813	16050458	16147007	16084656	219497	510918	1.3485e+06	3.0537e+06	6.27766e+06	14113684						7411.5	6.3	6.31	6.3	6.3	6.31	6.31	6.31	6.3	6.3
271	SM	SM 37:3;2O/5:0 M+H Atlas (E)	SM 42:3	C47H91N2O6P	1	M+H	811.669		5.83	5.82	117514	119570	115358	262845	261122	262872	677874	686047	698339	2.07464e+06	2.04898e+06	2.05852e+06	4967191	5.0153e+06	5045919	8696727	8878198	8772116	129056	295903	738998	1.68705e+06	4.0078e+06	7399541							5.82	5.81	5.82	5.82	5.82	5.82	5.82	5.82	5.82
267	SM	SM 29:3;2O/13:1 M+H Atlas (E)	SM 42:4	C47H89N2O6P	1	M+H	809.652		5.35	5.33	20382.1	23001.1	20442.7	50373.4	52144.8	53345.5	121270	109461	115597	223261	229180	228226	420902	425795	419420	682015	736661	728409	26019.9	57999.6	124054	199749	372038	659312							5.33	5.33	5.32	5.32	5.32	5.33	5.33	5.32	5.32
75	TG	TG 36:0 [NL-12:0] [ISTD] M+NH4 SLING_MRM (E)	TG 36:0	C39H74O6	1	M+NH4	656.582		7.5	7.5	25200.1	29349.3	26694	56149.3	60731.3	51755.1	114965	119128	117787	237842	247545	248904	541266	550143	533685	1238988	1251842	1.23863e+06							30533.2	51776.3	116307	203713	429712	944738	7.5	7.5	7.49	7.5	7.49	7.49	7.49	7.49	7.49
237	TG	TG 14:0_16:0_16:0 M+NH4 Atlas (E)	TG 46:0	C49H94O6	1	M+NH4	796.738		9.79	9.8	19179.3	19006.2	18127.4	33623	36046.4	35726.6	74839.9	81780	72454	184438	186903	194942	424454	416787	441735	772501	815480	871346	24194.9	38493.1	88413.2	171792	362824	699527							9.8	9.79	9.8	9.79	9.79	9.79	9.79	9.79	9.79
299	TG	Tripalmitin M+NH4 MSDIAL (E)	TG 48:0	C51H98O6	1	M+NH4	824.77		10.13	10.13	44432.5	45066.8	42791.8	93209.1	97799.2	86622	186331	209002	193537	353469	371021	376024	663568	701260	844886	1.1656e+06	1.34843e+06	1.5389e+06		162219	276838	482258	920667	1.65458e+06							10.13	10.13	10.13	10.13	10.13	10.14	10.14	10.13	10.13
295	TG	TG 14:0_16:0_18:1 M+NH4 Atlas (E)	TG 48:1	C51H96O6	1	M+NH4	822.755		9.83	9.84	106187	102134	99866.3	248142	246088	254855	582621	597051	601181	1.54113e+06	1.53414e+06	1487225	3.15443e+06	3176426	3.17314e+06	5390553	5.38216e+06	5418726	110500	272926	613808	1.32151e+06	2.66167e+06	4.10493e+06							9.83	9.84	9.83	9.84	9.83	9.84	9.84	9.84	9.83
291	TG	TG 14:0_16:0_18:2 M+NH4 Atlas (E)	TG 48:2	C51H94O6	1	M+NH4	820.739		9.53	9.53	63874.9	70511	69255.2	147189	144116	141323	299917	312686	308989	752632	747842	752470	2160871	2122912	2135440	3.58259e+06	3.93272e+06	3.97395e+06	72301.7	153110	321653	663815	1.64823e+06	3111488							9.52	9.52	9.52	9.53	9.52	9.52	9.53	9.52	9.52
287	TG	TG 14:0_16:0_18:3 M+NH4 Atlas (E)	TG 48:3	C51H92O6	1	M+NH4	818.722		9.21	9.21	28959.4	27635.6	26688.4	50397.6	52554.5	50252.1	98991.6	107466	101442	208190	212824	220881	447164	453760	456929	970871	1007949	997330	28416.6	57554.8	99806	195365	367071	774052							9.22	9.2	9.21	9.2	9.21	9.21	9.2	9.21	9.21
319	TG	TG 15:0_16:0_18:1 M+NH4 Atlas (E)	TG 49:1	C52H98O6	1	M+NH4	836.769		10.01	10	22809.9	25076.6	23945.8	50569.3	53690.5	48912.6	101886	102717	107709	181359	183717	175338	324284	318799	324494	539074	569111	547778	28180.8	56009.8	105028	160984	276235	476517							10.01	10	9.99	9.99	10	10	10	10	10
332	TG	TAG(50:1) M+NH4 MSDIAL (E) --- TG 16:0_16:0_18:1 M+NH4 Atlas (E)	TG 50:1	C53H100O6	1	M+NH4	850.787		10.17	10.17	341105	333002	335970	1.0558e+06	1.05406e+06	1.05032e+06	2.67927e+06	2.69226e+06	2.65572e+06	4.64056e+06	4685761	4.68036e+06	6872693	6836498	6861891	8571000	8602031	8618908	376603	1.21294e+06	2.77049e+06	4427174	6249360	8366861					12141.7	10231.8	10.17	10.16	10.17	10.16	10.17	10.17	10.17	10.17	10.17
331	TG	TG 16:0_16:0_18:2 M+NH4 Atlas (E)	TG 50:2	C53H98O6	1	M+NH4	848.771		9.88	9.88	483186	466910	455647	1.44216e+06	1.43448e+06	1440494	3.17604e+06	3.21699e+06	3.1922e+06	5.77355e+06	5.83253e+06	5817677	8647576	8644342	8711029	10302362	10272466	10274457	521608	1.5251e+06	3.2847e+06	5.4522e+06	7897488	8883809						10369.5	9.88	9.89	9.88	9.89	9.88	9.88	9.89	9.88	9.88
328	TG	TG 16:0_16:1_18:2 M+NH4 Atlas (E)	TG 50:3	C53H96O6	1	M+NH4	846.755		9.58	9.58	143482	157411	152498	345598	337075	338080	865411	853326	863167	2.50494e+06	2450218	2.4941e+06	5454221	5.42394e+06	5450495	8.1496e+06	8185918	8106975	158444	366096	886194	2141120	4528877	7455892							9.58	9.57	9.58	9.59	9.58	9.58	9.59	9.58	9.58
350	TG	TG 51:0 [NL-17:0] [ISTD] M+NH4 SLING_MRM (E)	TG 51:0	C54H104O6	1	M+NH4	866.816		10.6	10.6	18434.7	26747.4	18296.9	25418.2	35167.1	26515.1	42353.5	47301.5	49430.2	81435.1	96992.3	75117.5	158200	195539	591598	408346	1.45211e+06	3.04801e+06	6173.4		10577.2		26550	68706.1	33785	35547.5	58186.7	83572.3	183445	364560	10.6	10.6	10.6	10.6	10.6	10.6	10.6	10.6	10.6
347	TG	TG 16:1_17:0_18:1 M+NH4 Atlas (E)	TG 51:2	C54H100O6	1	M+NH4	862.785		10.05	10.04	53448.8	53234.2	55318.6	115826	109471	111406	230982	236352	245374	475374	474288	469428	865343	893558	898010	1.61062e+06	1.57159e+06	1.55328e+06	58791.8	121984	243327	437488	751060	1.34021e+06							10.04	10.05	10.04	10.04	10.04	10.04	10.03	10.04	10.04
344	TG	TG 16:1_17:1_18:1 M+NH4 Atlas (E)	TG 51:3	C54H98O6	1	M+NH4	860.769		9.76	9.76	26429.8	25175.6	23434.5	48336.3	50740.2	49252.4	124724	125194	126396	316122	315394	309064	627473	624688	631188	1.23151e+06	1.23706e+06	1207474	25296.4	55109.4	119353	272861	543597	1.01191e+06							9.76	9.76	9.76	9.76	9.75	9.75	9.76	9.75	9.75
359	TG	TG 16:0_18:1_18:1 M+NH4 Atlas (E)	TG 52:2	C55H102O6	1	M+NH4	876.803		10.21	10.21	1.02256e+06	970186	1.00371e+06	3246498	3.30168e+06	3.30187e+06	6694518	6.78464e+06	6741682	9642641	9633532	9728304	11144236	11142467	11229464	12100965	12245562	12320553	1.10609e+06	3512278	6819118	9361265	10875954	11670082			8735.3	9904.9	15760.5	13036.5	10.2	10.2	10.2	10.2	10.2	10.19	10.21	10.2	10.2
357	TG	TG 16:0_18:1_18:2 M+NH4 Atlas (E)	TG 52:3	C55H100O6	1	M+NH4	874.787		9.94	9.94	1.25759e+06	1.26565e+06	1.25159e+06	3.97742e+06	3.9907e+06	3.88112e+06	7.25583e+06	7225325	7361545	10056748	10086392	10182213	11505590	11524756	11374137	13205832	12921202	12923113	1.40839e+06	4160994	7411893	9660494	10996782	12519117				10165.8	11088	14125.1	9.93	9.93	9.94	9.93	9.93	9.93	9.93	9.94	9.94
356	TG	TG 16:1_18:1_18:2 M+NH4 Atlas (E)	TG 52:4	C55H98O6	1	M+NH4	872.771		9.66	9.66	415181	419096	415701	1.03199e+06	1.03053e+06	1.0501e+06	2.97366e+06	2.98132e+06	3.08669e+06	7157880	7129330	7182690	11173485	11194386	11251457	13892932	13917753	13950518	474845	1.13567e+06	3.17421e+06	6539828	10199336	13290922							9.65	9.66	9.65	9.66	9.65	9.65	9.65	9.65	9.66
354	TG	TG 16:0_18:2_18:3 M+NH4 Atlas (E)	TG 52:5	C55H96O6	1	M+NH4	870.754		9.39	9.39	98247.7	103933	99488.5	214652	209771	211760	433462	422260	435965	982753	943053	992587	2.57009e+06	2.38156e+06	2.43088e+06	2.09332e+06	2397482	2.33865e+06	106309	207385	441952	859676	1.94525e+06	3.31583e+06							9.38	9.38	9.38	9.38	9.38	9.39	9.39	9.39	9.38
367	TG	TG 17:0_18:1_18:1 M+NH4 Atlas (E)	TG 53:2	C56H104O6	1	M+NH4	890.816		10.35	10.36	30550.9	30485.5	29717	63930.8	61036.4	53833.6	135935	130558	135051	290442	293164	293006	653530	651563	644385	1280639	1299650	1.30993e+06	34141.2	65538.1	136475	255346	526351	1.08979e+06							10.36	10.36	10.36	10.36	10.36	10.37	10.36	10.35	10.35
366	TG	TG 17:0_18:1_18:2 M+NH4 Atlas (E)	TG 53:3	C56H102O6	1	M+NH4	888.801		10.09	10.09	43408.7	38495.2	43864.2	94218.5	91718	94026.6	197195	185699	193894	368143	373146	371915	660953	659035	666009	1.00997e+06	1.03374e+06	1.01618e+06	45498.1	94586.1	190483	333247	576007	925754							10.09	10.08	10.09	10.08	10.09	10.09	10.09	10.09	10.09
365	TG	TG 17:1_18:1_18:2 M+NH4 Atlas (E)	TG 53:4	C56H100O6	1	M+NH4	886.784		9.81	9.82	25227.4	20348.1	21318.4	43457.3	41677.6	39838.6	100218	98395.1	94546.1	190165	192902	193473	382400	402713	398214	702234	712152	694618	18010.9	41717.3	92139.2	178860	346590	540049							9.82	9.83	9.83	9.83	9.82	9.82	9.83	9.82	9.82
378	TG	TG 18:0_18:0_18:1 M+NH4 Atlas (E)	TG 54:1	C57H108O6	1	M+NH4	906.848		10.77	10.77	14966.9	17691.8	17014	33467.3	33411.8	32645.6	90949.8	90011.5	95557	250898	253610	247880	607263	584912	593693	1.24929e+06	1.24507e+06	1275889	17401	33449.7	71810.3	169416	411780	1.11384e+06					4436.4		10.77	10.76	10.76	10.76	10.76	10.76	10.76	10.76	10.76
377	TG	TG 18:0_18:1_18:1 M+NH4 Atlas (E)	TG 54:2	C57H106O6	1	M+NH4	904.833		10.52	10.51	93445.7	92417.7	87290.6	198552	193820	205428	554234	565561	558262	1723193	1741546	1716720	3.99362e+06	4.07309e+06	4.0024e+06	6780941	6.79322e+06	6777434	96178.7	225944	590536	1.46157e+06	3272383	5947626							10.51	10.51	10.51	10.51	10.5	10.5	10.51	10.51	10.5
375	TG	TG 18:1_18:1_18:1 M+NH4 Atlas (E)	TG 54:3	C57H104O6	1	M+NH4	902.818		10.26	10.25	281934	274751	283389	796920	805132	807051	2.26377e+06	2.26778e+06	2.27221e+06	4858612	4866436	4851051	8023691	8.0167e+06	8015329	10985991	10951573	10982297	304697	827832	2.3416e+06	4.41577e+06	7090588	10132989						7589	10.24	10.24	10.24	10.24	10.24	10.24	10.24	10.24	10.24
374	TG	TG 18:1_18:1_18:2 M+NH4 Atlas (E)	TG 54:4	C57H102O6	1	M+NH4	900.802		9.98	9.98	375034	369906	389862	1.06192e+06	1.07465e+06	1.06438e+06	2.7188e+06	2713862	2.75818e+06	5094090	5.20982e+06	5.17532e+06	8423078	8184963	8260921	11280088	11243781	11154711	439820	1177454	2745623	4.66953e+06	7.35591e+06	10554562			3145.9			5864.5	9.98	9.98	9.98	9.98	9.97	9.97	9.98	9.98	9.98
373	TG	TG 18:1_18:2_18:2 M+NH4 Atlas (E)	TG 54:5	C57H100O6	1	M+NH4	898.786		9.71	9.73	252529	256970	261274	616360	619005	618087	1.66424e+06	1.18835e+06	1.24709e+06	3293298	3397015	3.40623e+06	6553882	6482146	6.43426e+06	12189110	12334759	11220593	275575	664173	1.68575e+06	2.89871e+06	5645742	9250840				4247.4			9.74	9.75	9.74	9.75	9.74	9.74	9.74	9.7	9.71
371	TG	TG 16:0_18:2_20:4 M+NH4 Atlas (E)	TG 54:6	C57H98O6	1	M+NH4	896.769		9.48	9.5	110118	120040	118620	248395	256527	251542	536993	550020	546222	1.35592e+06	1.28359e+06	1336263	3358588	3.20517e+06	3.42285e+06	2.85072e+06	4.65188e+06	2740634	129278	259586	566655	1.14107e+06	2607921	4.92138e+06							9.49	9.48	9.49	9.48	9.49	9.48	9.49	9.49	9.5
384	TG	TG 16:1_18:0_22:5 M+NH4 Atlas (E)	TG 56:6	C59H102O6	1	M+NH4	924.801		9.88	9.89	90156.3	89455.1	95845	240268	245399	242139	500002	511418	515946	960265	948684	994260	1.76843e+06	1.83195e+06	1814718	2927803	3.09608e+06	3.07692e+06	104557	242977	523149	866970	1.45238e+06	2.57586e+06							9.89	9.89	9.89	9.9	9.89	9.89	9.9	9.89	9.89
383	TG	TG 18:1_18:2_20:4 M+NH4 Atlas (E)	TG 56:7	C59H100O6	1	M+NH4	922.785		9.64	9.65	57551	58089.2	57460.9	131661	127687	138404	301959	310372	310679	779646	754487	781890	1561289	1.62453e+06	1.64997e+06	2.74872e+06	2.72289e+06	2784632		142366	314235	667981	1.31654e+06	2347663							9.64	9.63	9.64	9.63	9.64	9.64	9.65	9.64	9.64
MS2 features that passed manual curation:
group	class	compound	Sum Composition	formula	MS_level	adduct	precursor_m/z	fragment_m/z	RT (library)	RT	0.25uL Pos 1	0.25uL Pos 2	0.25uL Pos 3	0.5uL Pos 1	0.5uL Pos 2	0.5uL Pos 3	1uL Pos 1	1uL Pos 2	1uL Pos 3	2uL Pos 1	2uL Pos 2	2uL Pos 3	4uL Pos 1	4uL Pos 2	4uL Pos 3	8uL Pos 1	8uL Pos 2	8uL Pos 3	MBLK1	MBLK2	MBLK3	MBLK4	MBLK5	MBLK6	PBLK1	PBLK2	PBLK3	PBLK4	PBLK5	PBLK6	RT_0.25uL Pos 1	RT_0.25uL Pos 2	RT_0.25uL Pos 3	RT_0.5uL Pos 1	RT_0.5uL Pos 2	RT_0.5uL Pos 3	RT_1uL Pos 1	RT_1uL Pos 2	RT_1uL Pos 3
18	AcylCarn	AcylCarnitine 16:0-d3 [ISTD] M+H SLING_MRM (E)	CAR 16:0-d3	C23H42D3N1O4	2	M+H	403.361	63.0996	1.92	1.92	643	218.7	451.3	924.1	666.6	664	1214.3	2501.3	2015.9	4186.9	5088.6	5482.7	14661	14806.7	14788.5	28265.9	25300.7	26563							758	1586.7	2435.3	3094.4	6112.2	12359.4	1.92	1.93	1.92	1.91	1.92	1.92	1.92	1.92	1.92
18	AcylCarn	AcylCarnitine 16:0-d3 [ISTD] M+H SLING_MRM (E)	CAR 16:0-d3	C23H42D3N1O4	2	M+H	403.361	85.029	1.92	1.92	1954.1	1616.3	2713.8	3987.5	3988.3	4774.8	12240.8	12018	11419	30154.9	28427.3	29904.6	75127.1	80076.1	77438.9	171330	163533	171949							2362.3	3839.9	7429.3	14900.2	26551	54944.8	1.92	1.93	1.92	1.91	1.92	1.92	1.92	1.92	1.92
18	AcylCarn	AcylCarnitine 16:0-d3 [ISTD] M+H SLING_MRM (E)	CAR 16:0-d3	C23H42D3N1O4	2	M+H	403.361	239.24	1.92	1.92	139	130	11.6	379.3	353.3	300.3	880.8	631.7	559.8	1607	1789.9	1863.8	3778	4664.8	4677.4	9241.7	9451.6	9843.1							173.3	74.7	1183	732.5	1649.8	3876.1	1.92	1.93	1.92	1.91	1.92	1.92	1.92	1.92	1.92
18	AcylCarn	AcylCarnitine 16:0-d3 [ISTD] M+H SLING_MRM (E)	CAR 16:0-d3	C23H42D3N1O4	2	M+H	403.361	341.268	1.92	1.92	610.6	594	1179.1	916.1	977.7	1077.5	1798.1	1516.6	2171.1	5100.6	5008.3	5794	12348.5	13171.1	10914.6	28389.1	26306.8	25545.8							334.3	119.4	2117.2	1795.1	5961	8604.1	1.92	1.93	1.92	1.91	1.92	1.92	1.92	1.92	1.92
18	AcylCarn	AcylCarnitine 16:0-d3 [ISTD] M+H SLING_MRM (E)	CAR 16:0-d3	C23H42D3N1O4	2	M+H	403.361	149.101	1.92	1.92	321.7	255.3	163.1	121	194.5	178.6	5.6	167.4	232.6	133.2	495.2	302.8	0	343.7	129.1	1137.3	298.1	846.5							463.1	31.6	89.1	73.6	0	27.7	1.92	1.93	1.92	1.91	1.92	1.92	1.92	1.92	1.92
18	AcylCarn	AcylCarnitine 16:0-d3 [ISTD] M+H SLING_MRM (E)	CAR 16:0-d3	C23H42D3N1O4	2	M+H	403.361	129.08	1.92	1.92	0	0	8.5	118.9	0	0	250.4	194	147.1	0	0	0	3.5	34.3	0	196.9	354.5	4.3							55.6	7.8	152.1	145.9	50.8	16.3	1.92	1.93	1.92	1.91	1.92	1.92	1.92	1.92	1.92
18	AcylCarn	AcylCarnitine 16:0-d3 [ISTD] M+H SLING_MRM (E)	CAR 16:0-d3	C23H42D3N1O4	2	M+H	403.361	345.386	1.92	1.92	0	0	6.3	11.6	0	0	0	0	0	0	0	0	3.7	4.2	9.3	7.5	0	25.7							3.9	0	5.4	0	12.1	0	1.92	1.93	1.92	1.91	1.92	1.92	1.92	1.92	1.92
18	AcylCarn	AcylCarnitine 16:0-d3 [ISTD] M+H SLING_MRM (E)	CAR 16:0-d3	C23H42D3N1O4	2	M+H	403.361	116.491	1.92	1.92	0	0	0	0	0	0	0	14.8	0	0	0	0	0	0	0	0	0	0							0	0	0	0	3.7	0	1.92	1.93	1.92	1.91	1.92	1.92	1.92	1.92	1.92
77	CE	CE 18:2 (Targeted) M+NH4 (E) (E)	CE 18:2		2	M+NH4	666.618	112.123	10.07	10.08	376.1	166.5	364.6	254.4	365.1	72.6	329.5	89.3	167.5	55.3	225.7	522.1	240.8	179	521.5	129	236.4	703.2	317.8	203.1	232.2	5.7	633.8	35.1							10.08	10.07	10.07	10.07	10.08	10.07	10.07	10.08	10.08
77	CE	CE 18:2 (Targeted) M+NH4 (E) (E)	CE 18:2		2	M+NH4	666.618	161.132	10.07	10.08	1626.8	765.1	1286	1455.5	1786.8	2276.1	2939.4	2345.9	2136.7	3348.6	5141.2	3819.9	6721.2	5624.1	4655.2	6916.5	8652	9102.3	897.7	1589.3	3149.4	3870.1	6145.4	7281.5							10.08	10.07	10.07	10.07	10.08	10.07	10.07	10.08	10.08
77	CE	CE 18:2 (Targeted) M+NH4 (E) (E)	CE 18:2		2	M+NH4	666.618	189.164	10.07	10.08	657.7	336.4	374.5	301.8	748	967.7	773.7	1373.3	1424.3	2104.8	3090.9	2137.8	3836.3	3114.2	4158.5	4845	4774.1	4099.6	466.6	799.8	808.2	2073.5	2482.8	2669.1							10.08	10.07	10.07	10.07	10.08	10.07	10.07	10.08	10.08
77	CE	CE 18:2 (Targeted) M+NH4 (E) (E)	CE 18:2		2	M+NH4	666.618	203.179	10.07	10.08	403.1	411.8	236	1203.1	796.8	1265.6	1216.6	1452.4	1367.2	2022	1295.6	2803.1	3668.3	2475.4	4134.1	4605.7	3790.3	4943.2	851.4	514.4	1448.1	2079.7	3997.3	3534.9							10.08	10.07	10.07	10.07	10.08	10.07	10.07	10.08	10.08
77	CE	CE 18:2 (Targeted) M+NH4 (E) (E)	CE 18:2		2	M+NH4	666.618	229.199	10.07	10.08	204.5	356.5	163.4	330.3	746.4	343.5	1424.4	920.9	951.1	831.2	1205	1152.3	3151.7	2748.4	2983.5	1734.5	1826.2	2446.5	621.9	852.5	873.9	1058	1949.6	3167.8							10.08	10.07	10.07	10.07	10.08	10.07	10.07	10.08	10.08
77	CE	CE 18:2 (Targeted) M+NH4 (E) (E)	CE 18:2		2	M+NH4	666.618	243.211	10.07	10.08	1511.5	648.2	1215.7	1508.5	1149.1	789.2	1679.6	2429.3	1241.4	2593	3495.3	4120.3	6431.5	5350	5286	6604.6	5693.4	6390.5	543.3	1060.2	1524.3	2918.3	4100.2	6262.5							10.08	10.07	10.07	10.07	10.08	10.07	10.07	10.08	10.08
77	CE	CE 18:2 (Targeted) M+NH4 (E) (E)	CE 18:2		2	M+NH4	666.618	259.238	10.07	10.08	544.1	135.6	107.3	495.1	990.2	342.8	1109.1	809.2	1585.1	1714.2	942.3	1517.4	2070.1	3572.3	3185	2471	4839.6	3532.4	411.3	837.5	2015.4	2347.1	2277.8	3414.9							10.08	10.07	10.07	10.07	10.08	10.07	10.07	10.08	10.08
77	CE	CE 18:2 (Targeted) M+NH4 (E) (E)	CE 18:2		2	M+NH4	666.618	369.352	10.07	10.08	22066.4	20383.2	21899.1	34877.4	38013.9	34022.8	64165.9	67812.6	61848.5	100785	97932.5	99761.2	148492	138986	147310	209036	213541	226586	18622.6	39825.9	64236.3	88755.9	126463	176593							10.08	10.07	10.07	10.07	10.08	10.07	10.07	10.08	10.08
77	CE	CE 18:2 (Targeted) M+NH4 (E) (E)	CE 18:2		2	M+NH4	666.618	369.362	10.07	10.08	8904.1	4676.7	4062.1	6031.9	10734.3	7822.7	12002.2	11787.8	6954	19219.9	21970.9	18032.9	25601	15105.4	10311.3	10898.1	27751.3	22776	4437.2	9483.3	23053.4	4773.1	8399.3	26816.4							10.08	10.07	10.07	10.07	10.08	10.07	10.07	10.08	10.08
77	CE	CE 18:2 (Targeted) M+NH4 (E) (E)	CE 18:2		2	M+NH4	666.618	370.355	10.07	10.08	6124.7	7314.7	8466.4	10172.9	13273.2	10861.8	19817	18425.1	21409.2	35652.3	33287.7	32381.5	49571.5	46346.4	48971.2	64471.1	68391.2	68456.4	7719.4	11640.3	21866.1	26718.1	43942.4	60006.1							10.08	10.07	10.07	10.07	10.08	10.07	10.07	10.08	10.08
86	CE	CE 20:4 (Targeted) M+NH4 (E) (E)	CE 20:4		2	M+NH4	690.617	135.116	9.87	9.88	164.1	413.1	705.6	1453.4	973.3	293.1	1196.2	560.5	478.7	1909.2	853.9	671.3	1997.2	2380	961	1926.2	2138.5	2516.8	554.8	761.2	502.6	594.5	1623	1270							9.88	9.89	9.88	9.87	9.88	9.88	9.89	9.88	9.88
86	CE	CE 20:4 (Targeted) M+NH4 (E) (E)	CE 20:4		2	M+NH4	690.617	147.119	9.87	9.88	96.7	941.1	196.6	59.8	677.2	502.1	797.5	705.2	968.1	1730.3	1261.2	1208.3	1806.3	1476.2	1594.1	1199	1622.6	1349.5	412.5	415	464.7	772.3	956.6	1207.8							9.88	9.89	9.88	9.87	9.88	9.88	9.89	9.88	9.88
86	CE	CE 20:4 (Targeted) M+NH4 (E) (E)	CE 20:4		2	M+NH4	690.617	161.133	9.87	9.88	404.6	501.6	618.7	484.5	653.5	443	615.9	1479.5	788.1	566.6	1571.5	1607.3	2258.9	1181.5	704.6	2299.2	2449	2111.1	523.6	311.4	512.9	663.5	930.9	1678.2							9.88	9.89	9.88	9.87	9.88	9.88	9.89	9.88	9.88
86	CE	CE 20:4 (Targeted) M+NH4 (E) (E)	CE 20:4		2	M+NH4	690.617	175.148	9.87	9.88	362.6	25.2	497.1	869.5	410.7	538.7	497.6	304.6	227.3	749	154.1	171.7	927.4	1092	369.2	886.5	826	1957	106.4	894.2	856.7	621.5	910.5	654.5							9.88	9.89	9.88	9.87	9.88	9.88	9.89	9.88	9.88
86	CE	CE 20:4 (Targeted) M+NH4 (E) (E)	CE 20:4		2	M+NH4	690.617	369.351	9.87	9.88	5405.5	5650.5	6764.2	13434.4	11432.9	12546.4	16300.6	16288.5	16301.6	25632.4	24318.1	26162	32940.3	32520.2	26346.9	44953.5	30670.4	43681.5	6156.7	11999.9	16699.4	20156.4	30351.3	26916.2							9.88	9.89	9.88	9.87	9.88	9.88	9.89	9.88	9.88
86	CE	CE 20:4 (Targeted) M+NH4 (E) (E)	CE 20:4		2	M+NH4	690.617	370.354	9.87	9.88	1546.7	1733.1	1848.4	3207.5	3022.2	4778.3	5419.3	4989	5071.7	8154.2	9193.4	7989.8	11271.4	11050.3	9938.5	15926.1	9851.8	13445.1	2268	4382.2	4840.6	7995.8	9248.8	10412.1							9.88	9.89	9.88	9.87	9.88	9.88	9.89	9.88	9.88
86	CE	CE 20:4 (Targeted) M+NH4 (E) (E)	CE 20:4		2	M+NH4	690.617	243.211	9.87	9.88	0	425.2	252.2	526.9	333.4	255.7	288.4	249.6	126.5	832.5	684.3	912.5	1659.3	1686.3	701.1	1282.7	1368.3	947.6	124.6	392	939.3	607.3	823.2	963.6							9.88	9.89	9.88	9.87	9.88	9.88	9.89	9.88	9.88
86	CE	CE 20:4 (Targeted) M+NH4 (E) (E)	CE 20:4		2	M+NH4	690.617	203.182	9.87	9.88	411.3	96.6	0	27.3	126	112.2	479.7	581.4	302.3	887.3	695.2	730.8	668.5	692.5	448.6	1128	809.5	927.7	124.5	28.8	968.2	278.3	235.2	644.8							9.88	9.89	9.88	9.87	9.88	9.88	9.89	9.88	9.88
86	CE	CE 20:4 (Targeted) M+NH4 (E) (E)	CE 20:4		2	M+NH4	690.617	313.288	9.87	9.88	5.5	0	286.4	170.7	0	28.2	350.6	131.9	15.4	156	153	36.6	725.9	154.6	106.8	335.2	384	118.4	25.9	29.1	4	115.2	927.5	421.2							9.88	9.89	9.88	9.87	9.88	9.88	9.89	9.88	9.88
86	CE	CE 20:4 (Targeted) M+NH4 (E) (E)	CE 20:4		2	M+NH4	690.617	189.161	9.87	9.88	170.3	92.4	484.4	0	553.1	3.1	0	430	415.5	796.5	1011.3	186.3	770.8	818.8	724.1	917.1	919.3	642.8	396	50.1	85.9	622.8	952.4	559.4							9.88	9.89	9.88	9.87	9.88	9.88	9.89	9.88	9.88
104	CE	CE 22:6 (Targeted) M+NH4 (E) (E)	CE 22:6		2	M+NH4	714.617	59.06	9.72	9.73	39582.4	50517.9	39847.7	35564	28799.6	40542.6	40999	45117.7	38440.5	41871.1	44416.1	44164.8	46828.5	50054.5	47668.8	32737.7	51898	50845.1	36874	39237.6	43832.3	37444.5	35339.5	36573.3							9.72	9.72	9.73	9.71	9.72	9.72	9.72	9.72	9.72
104	CE	CE 22:6 (Targeted) M+NH4 (E) (E)	CE 22:6		2	M+NH4	714.617	135.116	9.72	9.73	293.9	625.9	398.5	34.2	144.4	394.9	135.2	628.8	511.1	1706.8	1100	1834	2151	1323.5	1404.6	1141.6	1974.4	2483.1	362.7	157.3	666.5	1049.8	1309.8	1484.1							9.72	9.72	9.73	9.71	9.72	9.72	9.72	9.72	9.72
104	CE	CE 22:6 (Targeted) M+NH4 (E) (E)	CE 22:6		2	M+NH4	714.617	147.118	9.72	9.73	121.1	853.1	158.4	133.7	14.5	50.9	391.5	619.3	641.8	739.6	995.8	782.7	1100.7	896.4	426.8	695.9	2565.3	818.1	373.5	412.5	349.2	452.6	153.6	903.8							9.72	9.72	9.73	9.71	9.72	9.72	9.72	9.72	9.72
104	CE	CE 22:6 (Targeted) M+NH4 (E) (E)	CE 22:6		2	M+NH4	714.617	205.196	9.72	9.73	206.3	217.1	432.4	138.4	4.2	145	12.4	119.7	604.7	393.6	152.4	182	462.7	334.9	1084.9	782.3	1259.4	341.4	251.7	318.7	0	68.4	318.3	545.4							9.72	9.72	9.73	9.71	9.72	9.72	9.72	9.72	9.72
104	CE	CE 22:6 (Targeted) M+NH4 (E) (E)	CE 22:6		2	M+NH4	714.617	369.353	9.72	9.73	2877.5	4956.5	3425.9	5305.4	4292.8	4792.7	14323.6	14336.6	15438.5	23279.3	26164.9	23704.4	32740	30826.2	32216.9	37649	40064.1	43537.4	4132	6070.3	15817.9	16229.8	26695.1	29146.7							9.72	9.72	9.73	9.71	9.72	9.72	9.72	9.72	9.72
104	CE	CE 22:6 (Targeted) M+NH4 (E) (E)	CE 22:6		2	M+NH4	714.617	369.364	9.72	9.73	480.5	1687.2	1214	1873.8	2038.6	1005.7	2273	4690.5	1463	3659.3	3308.6	2811.4	5873.5	3406.1	4896.3	4109.7	4319.9	5131.4	528.5	1497.7	1970	2925.1	6725.9	1948.2							9.72	9.72	9.73	9.71	9.72	9.72	9.72	9.72	9.72
104	CE	CE 22:6 (Targeted) M+NH4 (E) (E)	CE 22:6		2	M+NH4	714.617	370.354	9.72	9.73	303.5	1669.6	1141.8	1272.8	923.9	2762.7	5183.1	4424.1	5269.7	8286.3	8527.7	9566.2	10826.7	12450.2	9366	12433.8	13031.2	14169.6	1570	1697.6	5174.8	6765	7805.4	12447.7							9.72	9.72	9.73	9.71	9.72	9.72	9.72	9.72	9.72
104	CE	CE 22:6 (Targeted) M+NH4 (E) (E)	CE 22:6		2	M+NH4	714.617	259.241	9.72	9.73	0	51.7	4.5	6.3	0	160.1	101	57	103	318.7	230.4	164.4	909.3	246.3	494.9	1050.7	343.9	665.7	11.9	84.9	196.7	200.7	180.5	328.1							9.72	9.72	9.73	9.71	9.72	9.72	9.72	9.72	9.72
104	CE	CE 22:6 (Targeted) M+NH4 (E) (E)	CE 22:6		2	M+NH4	714.617	273.26	9.72	9.73	0	8.7	0	0	196.6	185.1	556.5	120.9	212.6	23.8	32.5	11.1	140.8	232.7	408.8	0	125.5	804.5	13.4	76.3	216	0	252.2	108.5							9.72	9.72	9.73	9.71	9.72	9.72	9.72	9.72	9.72
104	CE	CE 22:6 (Targeted) M+NH4 (E) (E)	CE 22:6		2	M+NH4	714.617	285.244	9.72	9.73	0	0	23.1	0	0	0	0	0	0	0	0	0	9.1	4.7	0	5.7	242.2	0	0	0	0	0	5.5	0							9.72	9.72	9.73	9.71	9.72	9.72	9.72	9.72	9.72
32	Cer	Cer 18:1;2O/12:0 M+H Atlas (E)	Cer 30:1	C30H59NO3	2	M+H	482.456	97.0988	4.16	4.16	2409.9	1105.5	1330.7	953.6	1566.6	2239.1	1783.5	1225.5	889.6	703.8	1713.6	1973.2	2179.2	802.4	1521.6	5175.5	1903.9	1978.5								1090.9	1090.3	628.2	1090.8	2862.8	4.16	4.16	4.15	4.15	4.15	4.15	4.16	4.15	4.16
32	Cer	Cer 18:1;2O/12:0 M+H Atlas (E)	Cer 30:1	C30H59NO3	2	M+H	482.456	102.127	4.16	4.16	65556.2	62868.9	55835.6	67494.9	60448.3	59315.5	58602.4	49017.2	45265.8	44072.3	57179.5	47072.8	39414.8	41091.6	43725.5	34183	31720	32870.2								58515.2	44795.7	44699.8	49020.4	48293.6	4.16	4.16	4.15	4.15	4.15	4.15	4.16	4.15	4.16
32	Cer	Cer 18:1;2O/12:0 M+H Atlas (E)	Cer 30:1	C30H59NO3	2	M+H	482.456	264.269	4.16	4.16	2462	2268.4	2488.7	4755.5	4832.3	6186.2	11970.3	10821.6	10361.3	21698	22738.8	21522.1	53738.9	51575.1	54238.4	125821	122366	122969								4689.3	8057.2	14564.9	32362.3	63843.5	4.16	4.16	4.15	4.15	4.15	4.15	4.16	4.15	4.16
32	Cer	Cer 18:1;2O/12:0 M+H Atlas (E)	Cer 30:1	C30H59NO3	2	M+H	482.456	282.28	4.16	4.16	586.6	307.5	288	446.1	1083.8	1312.6	2042.8	2338.1	1949.3	3449.5	5863.2	3844.7	6973.7	9238.5	8170.2	21419.2	19521	19393.9								1822.5	1359.9	2522.6	4341.2	12342.1	4.16	4.16	4.15	4.15	4.15	4.15	4.16	4.15	4.16
32	Cer	Cer 18:1;2O/12:0 M+H Atlas (E)	Cer 30:1	C30H59NO3	2	M+H	482.456	283.18	4.16	4.16	1122.7	1518.8	2590	1533.3	1679.4	2590.6	2056	1275.5	1225	786	1629.7	1488.1	676.4	1002.2	1576.7	971.1	960	697.6								1775.2	503.2	2045.3	1519.1	786.8	4.16	4.16	4.15	4.15	4.15	4.15	4.16	4.15	4.16
32	Cer	Cer 18:1;2O/12:0 M+H Atlas (E)	Cer 30:1	C30H59NO3	2	M+H	482.456	464.448	4.16	4.16	585	757.6	513.7	1121.8	1179.8	1256.3	1888.8	1470.9	2446.7	3420.2	3932.6	4013	8101.9	8549.9	7906.2	16826.3	16388.6	17154.5								676.7	1951.4	2101.5	4775.3	9766.3	4.16	4.16	4.15	4.15	4.15	4.15	4.16	4.15	4.16
32	Cer	Cer 18:1;2O/12:0 M+H Atlas (E)	Cer 30:1	C30H59NO3	2	M+H	482.456	434.431	4.16	4.16	0	84.7	220.9	179.5	289.9	299.1	636	455.5	83.2	575.8	1640.6	263.7	1505.2	3172.9	2724.1	5996.2	4423.5	4632.2								194.7	1030.5	263.4	2108.8	2128.3	4.16	4.16	4.15	4.15	4.15	4.15	4.16	4.15	4.16
32	Cer	Cer 18:1;2O/12:0 M+H Atlas (E)	Cer 30:1	C30H59NO3	2	M+H	482.456	464.425	4.16	4.16	0	152.2	0	133.3	49.9	3.5	0	203.7	17.3	3.9	188.7	22.5	29.9	87.8	27.2	155.7	282.1	34.9								0	145	12.2	22.2	340.2	4.16	4.16	4.15	4.15	4.15	4.15	4.16	4.15	4.16
32	Cer	Cer 18:1;2O/12:0 M+H Atlas (E)	Cer 30:1	C30H59NO3	2	M+H	482.456	393.208	4.16	4.16	0	10.7	0	0	285.1	0	0	0	137.5	4.7	0	15.2	7.1	0	76.5	25.6	0	0								149.9	0	0	0	0	4.16	4.16	4.15	4.15	4.15	4.15	4.16	4.15	4.16
32	Cer	Cer 18:1;2O/12:0 M+H Atlas (E)	Cer 30:1	C30H59NO3	2	M+H	482.456	238.112	4.16	4.16	49	0	129.6	50	5.2	0	0	0	0	0	399	0	0	0	39.9	65.7	0	0								0	8.7	0	0	9.7	4.16	4.16	4.15	4.15	4.15	4.15	4.16	4.15	4.16
27	DeoxyCer	Cer m18:1/12:0 [SphB] [ISTD] M+H SLING_MRM (E)	Cer m30:1	C30H59N1O2	2	M+H	466.461	266.284	4.56	4.58	15744.8	18726.5	15161.6	44226	49598.6	44334.2	94432.7	91906	94156.4	146128	158305	153477	218955	225782	227394	300683	288030	286900								30806.6	90606.1	184050	421991	825840	4.56	4.57	4.57	4.57	4.57	4.57	4.58	4.58	4.57
27	DeoxyCer	Cer m18:1/12:0 [SphB] [ISTD] M+H SLING_MRM (E)	Cer m30:1	C30H59N1O2	2	M+H	466.461	266.294	4.56	4.58	7445.6	3152.8	4823.9	7624.2	17080.8	12971.7	43142.3	6290.9	21435.8	56059.4	15891.1	15744.2	11732.8	124150	4422.1	60567.7	149385	17679.5								5087.5	23572.4	83685.9	234586	799898	4.56	4.57	4.57	4.57	4.57	4.57	4.58	4.58	4.57
27	DeoxyCer	Cer m18:1/12:0 [SphB] [ISTD] M+H SLING_MRM (E)	Cer m30:1	C30H59N1O2	2	M+H	466.461	266.322	4.56	4.58	396.7	585.8	524.1	1297.4	1350.6	1077.2	2610.8	2736	2610.7	4587.7	4657.9	4620.5	6652.1	6972.3	4787.5	3813.8	4146.7	3926.6								684.7	2168.9	5491.1	4060.6	3212.2	4.56	4.57	4.57	4.57	4.57	4.57	4.58	4.58	4.57
27	DeoxyCer	Cer m18:1/12:0 [SphB] [ISTD] M+H SLING_MRM (E)	Cer m30:1	C30H59N1O2	2	M+H	466.461	266.369	4.56	4.58	301.1	353.2	259.6	924	934.6	929.3	1876.3	2134.7	1859.5	3204.8	3648.5	3485.4	4626.5	5548.8	5498.7	5052.5	4898.8	5018.4								612.5	1753.3	4226.5	3194.4	2521.6	4.56	4.57	4.57	4.57	4.57	4.57	4.58	4.58	4.57
27	DeoxyCer	Cer m18:1/12:0 [SphB] [ISTD] M+H SLING_MRM (E)	Cer m30:1	C30H59N1O2	2	M+H	466.461	267.288	4.56	4.58	3624	4751.5	3769.9	10010.4	8613.4	11054.4	19074.6	18451.9	20286.2	30706.7	32341.9	33477	45573.7	47398.3	43779.6	52078.3	54814.4	48607.5								7905.7	18305.2	39745.6	78493	147061	4.56	4.57	4.57	4.57	4.57	4.57	4.58	4.58	4.57
27	DeoxyCer	Cer m18:1/12:0 [SphB] [ISTD] M+H SLING_MRM (E)	Cer m30:1	C30H59N1O2	2	M+H	466.461	448.451	4.56	4.58	1046.5	656.4	668.9	1914	1642.3	2157.9	4266.5	5145.2	3595.3	5963.2	6491.9	6295.7	6655	9214.1	7893.4	9585.3	10989	9718.9								2195.4	4327	7941	16080.7	28950.3	4.56	4.57	4.57	4.57	4.57	4.57	4.58	4.58	4.57
27	DeoxyCer	Cer m18:1/12:0 [SphB] [ISTD] M+H SLING_MRM (E)	Cer m30:1	C30H59N1O2	2	M+H	466.461	200.202	4.56	4.58	0	53.5	406.8	232.9	495.6	340.9	657.1	929.9	252.3	869	1261.5	1632.5	1245	2874	1899.2	1944.5	1269.5	1819.6								722.8	576.1	1435	2739.4	5105.6	4.56	4.57	4.57	4.57	4.57	4.57	4.58	4.58	4.57
27	DeoxyCer	Cer m18:1/12:0 [SphB] [ISTD] M+H SLING_MRM (E)	Cer m30:1	C30H59N1O2	2	M+H	466.461	70.0654	4.56	4.58	0	464.4	0	162.9	588.5	32.3	0	358	435.3	39.3	802.8	732.6	487.3	110.9	277.5	1525	930.4	712.7								134.2	422.1	325.5	1532.7	2952.5	4.56	4.57	4.57	4.57	4.57	4.57	4.58	4.58	4.57
27	DeoxyCer	Cer m18:1/12:0 [SphB] [ISTD] M+H SLING_MRM (E)	Cer m30:1	C30H59N1O2	2	M+H	466.461	55.0548	4.56	4.58	612.2	237.7	214.5	94.3	260.5	241.4	510.8	518.6	0	586.2	370.6	825.1	333.6	324.8	692.2	1050.2	691.8	128.5								704.7	180.8	698	538.9	625.3	4.56	4.57	4.57	4.57	4.57	4.57	4.58	4.58	4.57
27	DeoxyCer	Cer m18:1/12:0 [SphB] [ISTD] M+H SLING_MRM (E)	Cer m30:1	C30H59N1O2	2	M+H	466.461	198.222	4.56	4.58	0	0	0	129.7	149.7	97.8	27.7	0	141.8	246.9	0	301.7	111.2	185.8	539.2	837.3	457	365.4								0	10.5	285.6	1301.9	830.7	4.56	4.57	4.57	4.57	4.57	4.57	4.58	4.58	4.57
66	DeoxyCer	Cer m18:2/24:0 M+H SLING_MRM (E)	Cer m42:2	C42H81N1O2	2	M+H	632.633	95.0859	7.95	7.94	1121.1	982	311.4	79.9	1003.2	846.8	1107.7	2246.6	613.1	1644.1	1825.3	3357.8	3478.2	2183.8	2943.4	5433.7	2834.7	3297.1	903.3	394.6	827.4	1360	1733.9	4460.9							7.93	7.94	7.93	7.93	7.93	7.93	7.93	7.93	7.94
66	DeoxyCer	Cer m18:2/24:0 M+H SLING_MRM (E)	Cer m42:2	C42H81N1O2	2	M+H	632.633	264.268	7.95	7.94	2193.7	3399.3	2310.3	5390.5	4940.6	5166.1	8853	9321.7	8936	19811.9	18206.3	20094.1	36644.4	41459.4	38329.7	86736.6	85977.2	89876.7	3257	4539.6	9917.8	16380.2	35900	72876.3							7.93	7.94	7.93	7.93	7.93	7.93	7.93	7.93	7.94
66	DeoxyCer	Cer m18:2/24:0 M+H SLING_MRM (E)	Cer m42:2	C42H81N1O2	2	M+H	632.633	282.281	7.95	7.94	238.5	392.2	444.4	851.1	839.3	745.5	1667	1694.9	1295.3	2389.4	3256.3	2671.5	5108.4	5320.6	5308.4	13948.4	11693.3	12712.5	355.8	283	1730.1	2638	4678.8	11052.1							7.93	7.94	7.93	7.93	7.93	7.93	7.93	7.93	7.94
66	DeoxyCer	Cer m18:2/24:0 M+H SLING_MRM (E)	Cer m42:2	C42H81N1O2	2	M+H	632.633	603.469	7.95	7.94	36.2	200.6	48.7	500.5	442	90.9	270.1	85.7	131.2	378	560	459.5	311.3	448.9	373.7	246.4	440.5	108.4	69.9	857.3	206.3	194.6	712.4	72.7							7.93	7.94	7.93	7.93	7.93	7.93	7.93	7.93	7.94
66	DeoxyCer	Cer m18:2/24:0 M+H SLING_MRM (E)	Cer m42:2	C42H81N1O2	2	M+H	632.633	614.62	7.95	7.94	1613.9	858.1	753.3	1150.7	1244.4	1173.2	4424.9	2840.7	3275.1	4940.6	5522.9	5473.8	10529.9	11518.6	9582.2	17354.9	19039.6	17294.5	887.9	1643.4	2427.6	3526.4	7307.9	18839.9							7.93	7.94	7.93	7.93	7.93	7.93	7.93	7.93	7.94
66	DeoxyCer	Cer m18:2/24:0 M+H SLING_MRM (E)	Cer m42:2	C42H81N1O2	2	M+H	632.633	614.631	7.95	7.94	1093.3	821.8	404.2	979.3	1012.2	766.8	3454.1	2278.9	2669.6	3640	4135.9	4573.5	8814.2	7980.2	5953.2	16206.7	15795.4	13432.1	433.3	1534.7	1185.4	3260.4	5427.2	16989.5							7.93	7.94	7.93	7.93	7.93	7.93	7.93	7.93	7.94
66	DeoxyCer	Cer m18:2/24:0 M+H SLING_MRM (E)	Cer m42:2	C42H81N1O2	2	M+H	632.633	252.267	7.95	7.94	0	198.5	309.1	465	336.2	482.8	1127.3	640.3	1262.3	905.5	1476.9	1877	3430.5	5180.9	3376.4	6253.6	5884.4	7669	84.5	194.3	973.1	1464	2947.4	5292.7							7.93	7.94	7.93	7.93	7.93	7.93	7.93	7.93	7.94
66	DeoxyCer	Cer m18:2/24:0 M+H SLING_MRM (E)	Cer m42:2	C42H81N1O2	2	M+H	632.633	283.28	7.95	7.94	0	9.8	55.8	108.5	250.9	73.2	394.5	283	332.9	658.9	279.6	356.6	1511.6	1471.1	1780.4	2620.1	3535.8	3265.7	0	287.2	403.5	876.8	1317	2552.5							7.93	7.94	7.93	7.93	7.93	7.93	7.93	7.93	7.94
66	DeoxyCer	Cer m18:2/24:0 M+H SLING_MRM (E)	Cer m42:2	C42H81N1O2	2	M+H	632.633	205.195	7.95	7.94	360.3	11.9	251.6	405.6	179	0	0	390.4	188.8	642	451.9	171.7	531.1	1031.1	225.2	1067.9	756.6	799.3	33.1	144.2	149.6	176	182.8	661.5							7.93	7.94	7.93	7.93	7.93	7.93	7.93	7.93	7.94
66	DeoxyCer	Cer m18:2/24:0 M+H SLING_MRM (E)	Cer m42:2	C42H81N1O2	2	M+H	632.633	109.065	7.95	7.94	220.8	174.1	251.9	0	0	115.6	195.8	262.9	238.1	367.3	152.4	400.3	432.4	0	585.4	83.3	209.5	84	144.4	148.6	203.4	411.1	78.8	139.8							7.93	7.94	7.93	7.93	7.93	7.93	7.93	7.93	7.94
72	HexCer	HexCer 18:1;2O/12:0 M+H Atlas (E)	HexCer 30:1	C36H69NO8	2	M+H	644.509	264.27	3.63	3.62	1998.1	1386	1533.2	1915.4	2481.8	2757.9	6352.5	5578.9	6132.8	11113.5	12887.9	12636.1	32692.5	29563.2	34331.6	81904.8	82854.8	78047.5							1172.5	2825.5	5889.3	9403.3	20822.2	58912.5	3.61	3.61	3.62	3.61	3.62	3.61	3.62	3.61	3.62
72	HexCer	HexCer 18:1;2O/12:0 M+H Atlas (E)	HexCer 30:1	C36H69NO8	2	M+H	644.509	446.436	3.63	3.62	1203.4	306.8	885.6	2213.8	1488.6	1193.3	4336.9	2774.5	4280.5	5264.8	7335.9	7241.7	18088	18978.8	19198.3	39448.7	43098.5	41442.6							1019.1	1614.1	3337.5	4658	13197.8	33853.4	3.61	3.61	3.62	3.61	3.62	3.61	3.62	3.61	3.62
72	HexCer	HexCer 18:1;2O/12:0 M+H Atlas (E)	HexCer 30:1	C36H69NO8	2	M+H	644.509	446.448	3.63	3.62	107.7	101.9	137.7	1275.5	293.3	537.1	729.8	886.8	658	1081.3	1098.3	1773.8	2699.3	2498.9	2308.8	3238.5	4889.2	3476							706.7	494.2	535.6	1400.6	2642.2	3506.7	3.61	3.61	3.62	3.61	3.62	3.61	3.62	3.61	3.62
72	HexCer	HexCer 18:1;2O/12:0 M+H Atlas (E)	HexCer 30:1	C36H69NO8	2	M+H	644.509	464.446	3.63	3.62	1280.3	907.8	1006.7	3031.9	3672.8	2824.8	5291.1	4946.5	6707.3	10735.2	10396.4	12282.7	25232.6	28996.5	27842.8	70757.7	72970.7	64803							1168.4	2044.4	3695.5	9599.4	18951.3	52166	3.61	3.61	3.62	3.61	3.62	3.61	3.62	3.61	3.62
72	HexCer	HexCer 18:1;2O/12:0 M+H Atlas (E)	HexCer 30:1	C36H69NO8	2	M+H	644.509	464.461	3.63	3.62	122	179.5	231.8	519.2	346.2	877.4	1040.3	941.9	741.9	1960.6	1578.9	1798.9	2218.3	3167.4	3242.4	3556.5	5810.1	3942.3							444.3	306.4	512.3	1134.1	2942.5	4906.1	3.61	3.61	3.62	3.61	3.62	3.61	3.62	3.61	3.62
72	HexCer	HexCer 18:1;2O/12:0 M+H Atlas (E)	HexCer 30:1	C36H69NO8	2	M+H	644.509	626.497	3.63	3.62	2236.6	1634.4	3560.1	5339.4	4540.9	4606.5	9017.5	8060.5	7233.1	18433.2	21358.3	19636.5	43918.6	46565.7	46808.6	116040	125881	119257							2664.3	3753.3	8548.6	15532.4	32243.3	96435.3	3.61	3.61	3.62	3.61	3.62	3.61	3.62	3.61	3.62
72	HexCer	HexCer 18:1;2O/12:0 M+H Atlas (E)	HexCer 30:1	C36H69NO8	2	M+H	644.509	626.508	3.63	3.62	1559.9	635.1	3091.6	4041.3	3359.1	3719.1	5494.9	6349.3	4636.5	14020.9	9620.5	13453.1	38976.6	19616.7	35226.1	88743.1	106255	87623.1							1910.7	2448.9	7438.6	9918.7	26726.1	95033.7	3.61	3.61	3.62	3.61	3.62	3.61	3.62	3.61	3.62
72	HexCer	HexCer 18:1;2O/12:0 M+H Atlas (E)	HexCer 30:1	C36H69NO8	2	M+H	644.509	434.434	3.63	3.62	183.6	0	222.7	369.1	58	34	343.7	454.6	252.1	667.6	1843.5	839.3	1493.4	3246.5	2577.3	6043.3	6587.5	6190.4							146.4	541.8	467.5	772.6	2193.9	5949.9	3.61	3.61	3.62	3.61	3.62	3.61	3.62	3.61	3.62
72	HexCer	HexCer 18:1;2O/12:0 M+H Atlas (E)	HexCer 30:1	C36H69NO8	2	M+H	644.509	282.278	3.63	3.62	0	0	0	0	109	0	74.1	132.8	271	608	675.8	386.9	2215.6	2546.8	1279.5	4859.5	5147.8	4975.3							0	338.1	77.9	434.5	1871.4	2724.8	3.61	3.61	3.62	3.61	3.62	3.61	3.62	3.61	3.62
72	HexCer	HexCer 18:1;2O/12:0 M+H Atlas (E)	HexCer 30:1	C36H69NO8	2	M+H	644.509	252.269	3.63	3.62	0	0	0	0	291.9	94.8	329	0	303	163.3	499.6	216.6	874.1	1134.5	1205.9	3050.1	2928.4	2541.8							259	0	0	800	1016	1576.2	3.61	3.61	3.62	3.61	3.62	3.61	3.62	3.61	3.62
26	LPC	LPC 13:0 [ISTD] M+H SLING_MRM (E)	LPC 13:0	C21H44N1O7P1	2	M+H	454.292	88.1112	1.2	1.22	24037.2	31560.9	23914.6	17806.6	28823	19548	21796.4	16635.5	24366.2	23193.3	22783	21313.1	32664.3	37123.2	31476	97646.9	98860.5	101021							17267.7	26002.4	16942.2	24057.8	29226.7	58658.9	1.23	1.23	1.23	1.22	1.23	1.22	1.23	1.23	1.22
26	LPC	LPC 13:0 [ISTD] M+H SLING_MRM (E)	LPC 13:0	C21H44N1O7P1	2	M+H	454.292	102.127	1.2	1.22	50407.7	57524.5	51084.1	33097.1	47065	39558.1	49477.4	31930.8	38846.2	44216.1	48162.6	45292.4	51886	65627.4	53163.5	121491	129149	133095							30024.8	47177	35415.4	43687	56787.8	121967	1.23	1.23	1.23	1.22	1.23	1.22	1.23	1.23	1.22
26	LPC	LPC 13:0 [ISTD] M+H SLING_MRM (E)	LPC 13:0	C21H44N1O7P1	2	M+H	454.292	103.13	1.2	1.22	3527	4600.6	4993.8	2775.2	3612.1	2270.8	3479.6	2982.7	2886.9	1972.9	4376.6	4081.3	5562.5	5440.5	3859.2	10209.9	10007.7	10287.3							1830.4	2670.5	3663.7	2985.4	5437.6	9349.7	1.23	1.23	1.23	1.22	1.23	1.22	1.23	1.23	1.22
26	LPC	LPC 13:0 [ISTD] M+H SLING_MRM (E)	LPC 13:0	C21H44N1O7P1	2	M+H	454.292	184.074	1.2	1.22	2680.9	3700.8	3244.8	6185.8	4592.9	4187.5	10029.2	8587.3	12483	24845.7	26001.9	24819	57465.9	63465.5	59741.5	158725	162291	168385							3035.4	5335.1	9211	21638.4	38009.4	94028.4	1.23	1.23	1.23	1.22	1.23	1.22	1.23	1.23	1.22
26	LPC	LPC 13:0 [ISTD] M+H SLING_MRM (E)	LPC 13:0	C21H44N1O7P1	2	M+H	454.292	184.084	1.2	1.22	622.7	1714.6	879.4	818.2	1111.5	858.5	1271.1	1024.8	2902.7	3576.3	2905.3	2694.4	4795.3	6969.9	9443.4	18129.9	12842.3	14869.2							407.1	835.2	1034	2633.6	7994.6	5652.5	1.23	1.23	1.23	1.22	1.23	1.22	1.23	1.23	1.22
26	LPC	LPC 13:0 [ISTD] M+H SLING_MRM (E)	LPC 13:0	C21H44N1O7P1	2	M+H	454.292	184.106	1.2	1.22	86.9	136.2	124.6	239.3	154.8	113.7	317.5	245	383.1	552.6	640.8	697.6	1411.8	1505.2	1831.3	3938.7	3802.3	3920.9							81.8	277.5	219.5	444.2	864.7	2295.1	1.23	1.23	1.23	1.22	1.23	1.22	1.23	1.23	1.22
26	LPC	LPC 13:0 [ISTD] M+H SLING_MRM (E)	LPC 13:0	C21H44N1O7P1	2	M+H	454.292	184.143	1.2	1.22	32.1	58	49	175	79.4	109.4	146.9	199.2	230.4	418.4	472.2	461.4	944.6	1037.7	953.3	2661.4	2682.9	2821.4							163.3	72.3	162.9	577	661.6	1528.6	1.23	1.23	1.23	1.22	1.23	1.22	1.23	1.23	1.22
26	LPC	LPC 13:0 [ISTD] M+H SLING_MRM (E)	LPC 13:0	C21H44N1O7P1	2	M+H	454.292	185.448	1.2	1.22	0	117.3	0	0	0	0	0	0	38.5	15.6	13.2	10	24.4	23.7	21.3	14.2	19.1	87.1							0	0	0	37.9	7.2	34.1	1.23	1.23	1.23	1.22	1.23	1.22	1.23	1.23	1.22
36	LPC	1-Palmitoyl-sn-glycero-3-phosphocholine M+H MSDIAL (E)	LPC 16:0	C24H50NO7P	2	M+H	496.341	60.0814	2	2.01	2742.2	2082.4	3172.7	1884.7	3204.3	2561.5	3509.1	4469.3	3198.3	5086.2	6279	5910.2	14373	12179.2	13288.1	34631.4	29443.2	30654	2236.4	3301.7	3835.9	5292.2	13132.7	32331.9				2350	3081.2		2.01	2.02	2.01	2.01	2.01	2.01	2.02	2.01	2.01
36	LPC	1-Palmitoyl-sn-glycero-3-phosphocholine M+H MSDIAL (E)	LPC 16:0	C24H50NO7P	2	M+H	496.341	86.0968	2	2.01	1535.5	2332.5	2063.2	3937.4	4039.9	5238.7	10705.3	10266	11725.5	23536.2	20780.8	18448.4	49263.7	43592.5	47491	124714	115969	114167	1832.2	5553.5	9345.8	19632.6	39793.5	103506				744.1	179.8		2.01	2.02	2.01	2.01	2.01	2.01	2.02	2.01	2.01
36	LPC	1-Palmitoyl-sn-glycero-3-phosphocholine M+H MSDIAL (E)	LPC 16:0	C24H50NO7P	2	M+H	496.341	104.108	2	2.01	53605.4	47550.7	52290	122337	130142	124766	309556	337527	332145	664789	677414	656675	1395857	1.42584e+06	1.38268e+06	3626229	3.67804e+06	3.65489e+06	50198.5	133320	331347	592194	1.19432e+06	3.1302e+06				1136.7	1392		2.01	2.02	2.01	2.01	2.01	2.01	2.02	2.01	2.01
36	LPC	1-Palmitoyl-sn-glycero-3-phosphocholine M+H MSDIAL (E)	LPC 16:0	C24H50NO7P	2	M+H	496.341	125	2	2.01	505.7	244.2	32.4	345.5	104.3	206.5	936.3	1927	792.4	1253.5	1965.1	1497.4	3127	4077.8	4201.1	10183.6	11212.8	12279.8	0	410.1	938.6	924.8	4231.5	10118.4				21.1	0		2.01	2.02	2.01	2.01	2.01	2.01	2.02	2.01	2.01
36	LPC	1-Palmitoyl-sn-glycero-3-phosphocholine M+H MSDIAL (E)	LPC 16:0	C24H50NO7P	2	M+H	496.341	184.075	2	2.01	49214.4	55214.3	43322.3	117496	117735	114165	310111	300588	317020	692014	677004	691739	1.84416e+06	1.86676e+06	1.8961e+06	4.54175e+06	4.53569e+06	4514739	52252.7	129137	330348	601125	1.67338e+06	3.99311e+06				1718.3	1146.4		2.01	2.02	2.01	2.01	2.01	2.01	2.02	2.01	2.01
36	LPC	1-Palmitoyl-sn-glycero-3-phosphocholine M+H MSDIAL (E)	LPC 16:0	C24H50NO7P	2	M+H	496.341	258.11	2	2.01	795.3	1478	931.3	3692.3	2780.8	4296.5	8479.6	6957.8	6764.8	14128.9	15776.9	13671.6	30478.7	33108.5	33668.3	84238.5	88999.1	85247.2	1390.1	3604.1	8057.8	14687.8	29413	65622.7				105.6	2.2		2.01	2.02	2.01	2.01	2.01	2.01	2.02	2.01	2.01
36	LPC	1-Palmitoyl-sn-glycero-3-phosphocholine M+H MSDIAL (E)	LPC 16:0	C24H50NO7P	2	M+H	496.341	313.275	2	2.01	1778.1	1764.2	918.6	2935.3	3270.4	3605.4	6745.2	6179.1	7334.1	13184.5	13254.8	13824.9	23011.8	24212.2	28803.6	49466.4	48150.2	47345	1497.3	2404.6	6689.7	11539.4	19293.2	46009.5				0	0		2.01	2.02	2.01	2.01	2.01	2.01	2.02	2.01	2.01
36	LPC	1-Palmitoyl-sn-glycero-3-phosphocholine M+H MSDIAL (E)	LPC 16:0	C24H50NO7P	2	M+H	496.341	478.332	2	2.01	8983.3	11593.1	12252.7	27710.7	23278.4	24350.7	61698	63019.3	59933.9	120840	120936	119024	252993	245071	255071	490764	498204	502987	10858	28284.6	66719.2	109437	219926	418747				355.3	65		2.01	2.02	2.01	2.01	2.01	2.01	2.02	2.01	2.01
34	LPC	LPC 16:1-SN1 M+H Atlas (E)	LPC 16:1	C24H48NO7P	2	M+H	494.324	476.323	1.63	1.65				91.2	281.9		675.2	925	1335.9	1160.7	1783.9	1370.8	2898.9	3386.8	3307.5	7801.1	9438.2	8157	286	709.6	1493.6	1327.4	2177.1	4555.5										1.65	1.65		1.65	1.65	1.64
49	LPC	LysoPC(0:0/18:0) M+H HMDB (E)	LPC 18:0	C26H54NO7P	2	M+H	524.372	60.0808	2.45	2.45	2884.5	1634.4	1838.6	1475	2179.7	2661.1	2339.3	2062.3	1513.2	2388.5	2610.6	2844.5	6975.9	5546.3	5692.2	13505.6	13897.9	14231.2	1597.6	2703.4	3456.4	2394.7	5709.7	10792.2			2015.8			2548	2.45	2.45	2.44	2.45	2.45	2.44	2.44	2.45	2.44
49	LPC	LysoPC(0:0/18:0) M+H HMDB (E)	LPC 18:0	C26H54NO7P	2	M+H	524.372	86.0969	2.45	2.45	765.2	152.9	539	1625.1	1234.6	1077	3430.5	2761.4	2991	5597.1	5083.5	7024.9	16042.2	13686.4	12219.8	33556.2	32417.6	31730.7	663.6	1589.8	2367.7	3783.6	8910.9	24812.7			397.7			241.3	2.45	2.45	2.44	2.45	2.45	2.44	2.44	2.45	2.44
49	LPC	LysoPC(0:0/18:0) M+H HMDB (E)	LPC 18:0	C26H54NO7P	2	M+H	524.372	104.108	2.45	2.45	19023.4	19341.8	16503.7	37887.1	46062.8	44276	98517.3	106081	103609	264958	266692	266524	602853	598175	598617	1.30948e+06	1.33408e+06	1.33022e+06	20157.5	51709.1	112324	234075	489894	1.04576e+06			41			140.8	2.45	2.45	2.44	2.45	2.45	2.44	2.44	2.45	2.44
49	LPC	LysoPC(0:0/18:0) M+H HMDB (E)	LPC 18:0	C26H54NO7P	2	M+H	524.372	184.075	2.45	2.45	18242.4	17497.7	17874.5	38274	40287.8	37812.9	90965.5	91579.3	93085.6	241004	248039	237105	649932	662413	667720	1.58177e+06	1.6049e+06	1.5973e+06	21580.4	41429.6	100090	212832	477901	1.34831e+06			343			446.6	2.45	2.45	2.44	2.45	2.45	2.44	2.44	2.45	2.44
49	LPC	LysoPC(0:0/18:0) M+H HMDB (E)	LPC 18:0	C26H54NO7P	2	M+H	524.372	258.112	2.45	2.45	915	227	864.5	1810.6	1813.2	1223	2409.6	2578.7	3032.5	6948.9	6422.6	5713.4	14274.8	11801.2	13641.4	31671.9	29417.7	25649.9	329	1595.5	3341	6063	10673.5	25788.3			0			0	2.45	2.45	2.44	2.45	2.45	2.44	2.44	2.45	2.44
49	LPC	LysoPC(0:0/18:0) M+H HMDB (E)	LPC 18:0	C26H54NO7P	2	M+H	524.372	341.307	2.45	2.45	1187.2	1152.8	749.5	1827.2	1964.1	1665.3	2244.2	2752.3	4201.6	6013	7555.4	6635.1	17333.7	16584.3	20730.9	36663	38611.3	37257.4	1412.7	2228.4	4327.1	7141.3	15451.5	32446.6			180.5			19.2	2.45	2.45	2.44	2.45	2.45	2.44	2.44	2.45	2.44
49	LPC	LysoPC(0:0/18:0) M+H HMDB (E)	LPC 18:0	C26H54NO7P	2	M+H	524.372	506.363	2.45	2.45	5933	5450.5	4475	12626.2	10783.5	11977.7	23128.9	21773.5	27924.8	64351.5	58575	62679.6	140686	141983	136488	284117	317830	308201	5745.5	12113.5	27963.3	47687.3	108816	242732			175.3			137.5	2.45	2.45	2.44	2.45	2.45	2.44	2.44	2.45	2.44
49	LPC	LysoPC(0:0/18:0) M+H HMDB (E)	LPC 18:0	C26H54NO7P	2	M+H	524.372	506.379	2.45	2.45	1096.4	422.6	577	1899.4	1514.7	2121.6	2461.4	2160.2	3174.6	3797.4	4775	5004.1	5353.8	6448.2	5098	11935.4	5329.9	11317.5	524	1471.2	1418.9	3184	4650.5	10451.7			261.4			5.5	2.45	2.45	2.44	2.45	2.45	2.44	2.44	2.45	2.44
49	LPC	LysoPC(0:0/18:0) M+H HMDB (E)	LPC 18:0	C26H54NO7P	2	M+H	524.372	507.365	2.45	2.45	1846.9	2032.3	1609.7	5264	3586.2	4571	7272.1	10166.7	8155	17711	19271.5	19214.6	39516.3	40447.3	42160.9	81918.8	85454.2	86293.1	2367.7	4393.2	9049.7	17928.2	31056.5	63777.1			273.1			0	2.45	2.45	2.44	2.45	2.45	2.44	2.44	2.45	2.44
49	LPC	LysoPC(0:0/18:0) M+H HMDB (E)	LPC 18:0	C26H54NO7P	2	M+H	524.372	125.001	2.45	2.45	0	124.9	0	166	218.4	0	4.2	100.2	203.3	635.5	297.7	376.6	1104.8	1285.9	689.4	4090.8	2581.1	3199.5	0	0	0	325.6	331.3	3342.4			0			0	2.45	2.45	2.44	2.45	2.45	2.44	2.44	2.45	2.44
48	LPC	LPC 18:1-SN2 M+H Atlas (E)	LPC 18:1	C26H52NO7P	2	M+H	522.356	60.0812	2.02	2.11	4535.2	2891.1	5336.6	3525.3	4633.3	4810	5199.3	6211.1	4611.5	7787.4	5217.6	5495.8	7766	7127	9712.4	25829.2	24998.9	19105.6	4892.6	5725.2	5988.2	4847.7	7889.3	20004.9							2.12	2.11	2.12	2.11	2.12	2.12	2.12	2.11	2.12
48	LPC	LPC 18:1-SN2 M+H Atlas (E)	LPC 18:1	C26H52NO7P	2	M+H	522.356	86.0957	2.02	2.11	1636.9	3146.4	2629.2	5902.6	5342.3	5455.6	12154.8	11351	13270.1	25059	14240.3	11089.2	23675.9	25488.8	25258.1	95808.1	91240	73903.8	2523.6	5869.4	11245.5	13185.2	19176.6	70538.2							2.12	2.11	2.12	2.11	2.12	2.12	2.12	2.11	2.12
48	LPC	LPC 18:1-SN2 M+H Atlas (E)	LPC 18:1	C26H52NO7P	2	M+H	522.356	125	2.02	2.11	381.7	438.5	126.2	585.7	289.9	162.8	1215.6	2043.3	975.6	1189.7	1392.7	1059.3	1606.9	2593.4	2240.6	7715.1	8896.8	8198	219.4	165	1251	927	1742.6	6785.6							2.12	2.11	2.12	2.11	2.12	2.12	2.12	2.11	2.12
48	LPC	LPC 18:1-SN2 M+H Atlas (E)	LPC 18:1	C26H52NO7P	2	M+H	522.356	184.074	2.02	2.11	54909.5	61194.5	49224.2	132534	128702	123606	329238	331057	342306	726303	427292	415396	676522	883528	879129	2.65736e+06	2.98896e+06	2.38383e+06	61090.5	140889	367574	358126	608116	2.03118e+06							2.12	2.11	2.12	2.11	2.12	2.12	2.12	2.11	2.12
48	LPC	LPC 18:1-SN2 M+H Atlas (E)	LPC 18:1	C26H52NO7P	2	M+H	522.356	184.105	2.02	2.11	1384.4	1577.2	1309.8	3483.4	3529.4	2962.1	2713.2	4672.2	2803	4518.6	3243.7	2984.7	7479.1	7746.4	6581.8	9099.7	3444.3	2706.9	1694.4	3791.5	3336.8	2825.9	5628.1	4655.4							2.12	2.11	2.12	2.11	2.12	2.12	2.12	2.11	2.12
48	LPC	LPC 18:1-SN2 M+H Atlas (E)	LPC 18:1	C26H52NO7P	2	M+H	522.356	184.145	2.02	2.11	995	1001	948.9	2438.2	2541.4	2208.8	5538.4	3189	2185.5	7084.2	2365.7	2414.6	9737.7	5779.9	5831	3923.2	5248.9	7717.4	1052.3	2778.9	5810	2281.7	4633.4	7655.5							2.12	2.11	2.12	2.11	2.12	2.12	2.12	2.11	2.12
48	LPC	LPC 18:1-SN2 M+H Atlas (E)	LPC 18:1	C26H52NO7P	2	M+H	522.356	185.075	2.02	2.11	4027	3251.3	3199.5	7481.4	11227.4	8984.3	17241.8	18926.9	16839.6	38963.6	24502.2	21928.3	39240.5	47306.4	47737.2	141536	162291	123100	5658.4	8263	18041.6	20016.2	31089.9	110521							2.12	2.11	2.12	2.11	2.12	2.12	2.12	2.11	2.12
48	LPC	LPC 18:1-SN2 M+H Atlas (E)	LPC 18:1	C26H52NO7P	2	M+H	522.356	504.344	2.02	2.11	2195.9	2465.2	3450.5	6587.2	5982.2	7092.2	11744.7	8567.4	10470.2	23595.8	24695.8	23909	49813	57502.9	50994.1	114161	119594	124678	2664.3	4357.4	12840.9	18799.7	44605.2	94395.8							2.12	2.11	2.12	2.11	2.12	2.12	2.12	2.11	2.12
44	LPC	LPC 18:2 M+H SLING_MRM (E)	LPC 18:2	C26H50N1O7P1	2	M+H	520.34	86.0961	1.77	1.79	646.6	962.7	462.7	492.1	284.1	578.3	1506	1511.6	1512.6	4628	4023.8	3497.8	7779.9	8484.7	7057.6	35445.5	42058.8	39199	1329.8	416	1860.4	2057.8	6443.6	25438.7							1.79	1.8	1.79	1.79	1.8	1.8	1.8	1.79	1.79
44	LPC	LPC 18:2 M+H SLING_MRM (E)	LPC 18:2	C26H50N1O7P1	2	M+H	520.34	104.107	1.77	1.79	9168.5	10301	10994.6	18751.2	18265.2	17065.6	40372	48518.6	46115.3	109740	127970	115961	297379	287695	296160	965024	1.05638e+06	1.02021e+06	10132.2	26030.5	59568.9	99467.2	257103	626578							1.79	1.8	1.79	1.79	1.8	1.8	1.8	1.79	1.79
44	LPC	LPC 18:2 M+H SLING_MRM (E)	LPC 18:2	C26H50N1O7P1	2	M+H	520.34	184.073	1.77	1.79	8110.5	8338.1	10305.7	17357.5	20090.5	20576.4	46479.1	44732.2	46073.7	109877	110902	110358	359930	293067	357718	2.2282e+06	2.31591e+06	2.24464e+06	24767	21303.1	55192.2	95364.5	235029	1629799							1.79	1.8	1.79	1.79	1.8	1.8	1.8	1.79	1.79
44	LPC	LPC 18:2 M+H SLING_MRM (E)	LPC 18:2	C26H50N1O7P1	2	M+H	520.34	184.098	1.77	1.79	233.4	244.3	299.7	372.1	512.2	475.2	1063.1	1140	1165.2	2990.1	3246	3158.3	12561.1	10970.2	12898	37735.1	43625.2	39937.6	870	816.5	1573.8	2554.5	8000.8	38733.1							1.79	1.8	1.79	1.79	1.8	1.8	1.8	1.79	1.79
44	LPC	LPC 18:2 M+H SLING_MRM (E)	LPC 18:2	C26H50N1O7P1	2	M+H	520.34	184.144	1.77	1.79	151.6	271.7	153	301	319.5	338.1	786.9	871.5	763	2027.1	2084.3	1856.7	7617.2	5927.3	5578.3	19760.6	18094.2	18666.3	371.4	381.7	960.8	1653.3	4528.6	20191.8							1.79	1.8	1.79	1.79	1.8	1.8	1.8	1.79	1.79
44	LPC	LPC 18:2 M+H SLING_MRM (E)	LPC 18:2	C26H50N1O7P1	2	M+H	520.34	185.074	1.77	1.79	1029	1069.1	287.1	1366.2	1267.6	1257.4	2910.7	3161.5	2993.5	7079.7	7114.7	6022.2	20139.4	14390.5	24097.7	109253	122057	118081	2334.7	2338.4	3501.7	6812.1	13406.6	90875.1							1.79	1.8	1.79	1.79	1.8	1.8	1.8	1.79	1.79
44	LPC	LPC 18:2 M+H SLING_MRM (E)	LPC 18:2	C26H50N1O7P1	2	M+H	520.34	502.334	1.77	1.79	2061.2	2616.2	2121.4	5172.2	5241.5	5572.8	11756.2	9504.5	11963.8	21632.5	24549	26499.5	59276.5	50188.9	56930.3	132756	139673	131950	2873.6	5146.6	11866.2	22624.5	45786.4	108390							1.79	1.8	1.79	1.79	1.8	1.8	1.8	1.79	1.79
44	LPC	LPC 18:2 M+H SLING_MRM (E)	LPC 18:2	C26H50N1O7P1	2	M+H	520.34	69.0694	1.77	1.79	0	680.4	521.8	154.4	378.3	161.6	225.5	773.7	0	578.9	258.9	845.6	121.9	658.3	985.4	1515.2	2286.6	1411	309.4	394.1	232.6	704.2	681.4	1352.4							1.79	1.8	1.79	1.79	1.8	1.8	1.8	1.79	1.79
52	LPC	LPC 20:4-SN1 M+H Atlas (E)	LPC 20:4	C28H50NO7P	2	M+H	544.339	60.0797	1.75	1.76	1118.9	2054.8	1809	2619.1	1528.2	1570.6	2136.7	2507.1	1303.9	1537.6	1447.8	1676.1	2694.5	1782.7	3495.8	5878.5	6310.9	6261.3	1223.2	601.4	2195.9	1802.1	2832.3	6443							1.77	1.76	1.76	1.77	1.76	1.77	1.76	1.77	1.77
52	LPC	LPC 20:4-SN1 M+H Atlas (E)	LPC 20:4	C28H50NO7P	2	M+H	544.339	88.1124	1.75	1.76	40098.7	46276	38786.2	35851.1	39904	29814.9	42241.8	22545.9	31603.2	22315.1	20706.9	22819.7	20576.2	25921.9	24616.2	45118	39596.3	41049.9	19441.1	30375.5	35067.2	22270.4	19648.9	38203.7							1.77	1.76	1.76	1.77	1.76	1.77	1.76	1.77	1.77
52	LPC	LPC 20:4-SN1 M+H Atlas (E)	LPC 20:4	C28H50NO7P	2	M+H	544.339	104.108	1.75	1.76	3842.3	3046.8	3190.8	8972	10115.2	9847.9	20103.8	16194	25594.4	47994.9	47314.6	51008.2	122833	123163	128095	333308	342346	322676	4074.9	9468.4	24516	44734.3	117933	283248							1.77	1.76	1.76	1.77	1.76	1.77	1.76	1.77	1.77
52	LPC	LPC 20:4-SN1 M+H Atlas (E)	LPC 20:4	C28H50NO7P	2	M+H	544.339	184.074	1.75	1.76	6275.3	6725.9	4911.6	11378.5	14002.5	10042.8	24866.8	20558.4	19774.3	41588	40080	45326.6	112156	117933	118913	363731	370732	361083	4154	13415	30762.6	42243.4	110474	320610							1.77	1.76	1.76	1.77	1.76	1.77	1.76	1.77	1.77
52	LPC	LPC 20:4-SN1 M+H Atlas (E)	LPC 20:4	C28H50NO7P	2	M+H	544.339	185.076	1.75	1.76	560.9	287.4	897.6	1116.2	1509.4	732.8	1425.3	1893.9	2128.8	2881.2	2487.3	4093.6	7238.5	8360	8712.6	21668.4	26013.7	26144.8	744.2	563.2	3098.2	2782.9	7234.2	19221.3							1.77	1.76	1.76	1.77	1.76	1.77	1.76	1.77	1.77
52	LPC	LPC 20:4-SN1 M+H Atlas (E)	LPC 20:4	C28H50NO7P	2	M+H	544.339	526.33	1.75	1.76	1149	852	1093.2	1964.9	624.8	1497.5	3269.2	3990.6	3110.2	7555.9	6913.2	7828.4	19581.2	17039.1	17248.9	38065.4	46244.3	38214.3	561.3	1988.2	4774.8	7342.3	18941.8	36669.3							1.77	1.76	1.76	1.77	1.76	1.77	1.76	1.77	1.77
52	LPC	LPC 20:4-SN1 M+H Atlas (E)	LPC 20:4	C28H50NO7P	2	M+H	544.339	105.111	1.75	1.76	414.7	607.2	401.2	245.3	0	793.9	1232.5	963.2	1561.1	3266	3524.3	2571.3	6868.6	7252.9	7447.6	18739	17233.5	16689.5	208.2	487	1858.9	2682	6932.1	16312.8							1.77	1.76	1.76	1.77	1.76	1.77	1.76	1.77	1.77
52	LPC	LPC 20:4-SN1 M+H Atlas (E)	LPC 20:4	C28H50NO7P	2	M+H	544.339	124.998	1.75	1.76	0	8.7	0	95.5	427.9	0	0	362.5	376.5	469.9	548.1	1049.4	1042.5	1865.3	1080.9	3137	2460.6	2221.6	276	82.6	146.3	369.3	1101.7	3337.7							1.77	1.76	1.76	1.77	1.76	1.77	1.76	1.77	1.77
59	LPC	LPC 22:6-SN1 M+H Atlas (E)	LPC 22:6	C30H50NO7P	2	M+H	568.339	74.0959	1.69	1.71	6947.5	5651.5	3137.5	5125.4	3349.8	3417.7	7671.4	5020.9	5055.1	3351.2	4900.9	6279.8	4394.6	4686.3	5440.1	8212.4	7815.4	7234.5	3892.5	6529.7	2887.3	5918.7	3560.9	4760.2							1.71	1.72	1.71	1.71	1.72	1.71	1.7	1.71	1.71
59	LPC	LPC 22:6-SN1 M+H Atlas (E)	LPC 22:6	C30H50NO7P	2	M+H	568.339	86.0962	1.69	1.71	591.2	385.6	115.1	240	366.8	712.6	1540.4	1127.7	1518.2	750.4	4163.4	3295.7	7088.3	6491.9	7813.6	21556	22335.9	18098.4	576.3	692.6	1159.5	3724.7	1753.4	16487.4							1.71	1.72	1.71	1.71	1.72	1.71	1.7	1.71	1.71
59	LPC	LPC 22:6-SN1 M+H Atlas (E)	LPC 22:6	C30H50NO7P	2	M+H	568.339	88.1115	1.69	1.71	36049.7	56187	23058	35790.1	28370.6	28661.2	53612.9	37191.8	41719.7	36727.3	28452.3	38533	32618	38227.2	33838.6	55946.6	44511.5	43198.4	36254.9	58710.7	16823.4	36292.1	28402.4	41569.2							1.71	1.72	1.71	1.71	1.72	1.71	1.7	1.71	1.71
59	LPC	LPC 22:6-SN1 M+H Atlas (E)	LPC 22:6	C30H50NO7P	2	M+H	568.339	102.128	1.69	1.71	51166.4	67353.8	26890.7	47839.1	38541.5	37826.9	66983.2	50083.4	51825	43383.6	38533.9	45846.3	43746.7	41202.3	42979.1	65414.3	60348.3	55062.5	53472.2	75618.7	21914	47865.2	34350.7	48162							1.71	1.72	1.71	1.71	1.72	1.71	1.7	1.71	1.71
59	LPC	LPC 22:6-SN1 M+H Atlas (E)	LPC 22:6	C30H50NO7P	2	M+H	568.339	104.106	1.69	1.71	3665.2	2971.2	2316.9	8263.3	9078.2	9035.5	19791.2	16524.4	25154.2	19001.9	45721.6	51087	120895	122387	125672	331203	320953	300793	4300.4	9843.6	16892.9	44663	33259.7	272530							1.71	1.72	1.71	1.71	1.72	1.71	1.7	1.71	1.71
59	LPC	LPC 22:6-SN1 M+H Atlas (E)	LPC 22:6	C30H50NO7P	2	M+H	568.339	113.058	1.69	1.71	330	814.2	83.4	1343.6	813.7	145.6	1020.5	1012.5	488.1	357.9	437.6	523.9	972.7	646.9	886	807.2	2405	1378.7	1218.1	888.3	355.8	845.4	219.7	1976.1							1.71	1.72	1.71	1.71	1.72	1.71	1.7	1.71	1.71
59	LPC	LPC 22:6-SN1 M+H Atlas (E)	LPC 22:6	C30H50NO7P	2	M+H	568.339	184.074	1.69	1.71	6045.9	6712.1	4495.1	11636.9	12220.1	9878.3	24815	25231.6	21029.8	19962.1	52583.3	53939.6	123512	127075	128147	356215	341863	335561	6115.2	15990.3	23761.2	52062.5	37511.3	299422							1.71	1.72	1.71	1.71	1.72	1.71	1.7	1.71	1.71
59	LPC	LPC 22:6-SN1 M+H Atlas (E)	LPC 22:6	C30H50NO7P	2	M+H	568.339	550.329	1.69	1.71	359.3	0	485	288.8	569.1	529.4	1082.8	887.8	1402.6	271.6	2527	2030	3176.7	4109.5	4249.8	10308.7	10380.5	8640	376	754.3	1024.9	1783.3	79.9	10152.8							1.71	1.72	1.71	1.71	1.72	1.71	1.7	1.71	1.71
59	LPC	LPC 22:6-SN1 M+H Atlas (E)	LPC 22:6	C30H50NO7P	2	M+H	568.339	105.111	1.69	1.71	404.7	607.2	401.2	245.3	0	693.5	1230.7	960.9	1571.9	1539	3613.5	2575.4	6215.7	6952.7	7326.1	18053.2	16318.9	15704.1	208.2	487	1179.7	2709.6	1686	15420.1							1.71	1.72	1.71	1.71	1.72	1.71	1.7	1.71	1.71
21	LPE	LPE 14:0 [ISTD] M+H SLING_MRM (E)	LPE 14:0	C19H40N1O7P1	2	M+H	426.261	69.0691	1.55	1.56	1085.4	97.6	1159.9	430.7	555.3	450.7	364.6	37.8	962.8	215.1	439.6	68.4	363.3	478.6	615.2	2876	3695.4	3511.6								89.3	252.5	1063.6	495.3	1465	1.57	1.57	1.56	1.57	1.56	1.57	1.56	1.56	1.56
21	LPE	LPE 14:0 [ISTD] M+H SLING_MRM (E)	LPE 14:0	C19H40N1O7P1	2	M+H	426.261	74.097	1.55	1.56	4944.4	2841.9	3667.4	4160.6	5659.2	3643.8	4360.6	3134.9	2672.9	3811.9	5732.9	4197.4	4841.3	4741.7	4392.1	9686.1	11096.9	11358.5								3307.7	2281.9	2723.2	5204.9	7625	1.57	1.57	1.56	1.57	1.56	1.57	1.56	1.56	1.56
21	LPE	LPE 14:0 [ISTD] M+H SLING_MRM (E)	LPE 14:0	C19H40N1O7P1	2	M+H	426.261	285.241	1.55	1.56	605.6	795.6	927.5	2558.8	1407.2	1845.3	2505.7	3793.6	2232.6	4354.4	6235.6	3580.7	12990.4	11743.5	12230.1	26700.9	26811.4	26580								1271.6	2967.4	3854.4	8152.4	21940.8	1.57	1.57	1.56	1.57	1.56	1.57	1.56	1.56	1.56
21	LPE	LPE 14:0 [ISTD] M+H SLING_MRM (E)	LPE 14:0	C19H40N1O7P1	2	M+H	426.261	285.252	1.55	1.56	337.8	782.5	537.6	1195	853.8	1080.2	860.8	3540.1	1714.5	2218.8	4100.3	2164.7	8221.2	9590.3	10008.1	19895.4	20221.7	12623.8								373.4	2338.8	2944.2	7773.6	13096.1	1.57	1.57	1.56	1.57	1.56	1.57	1.56	1.56	1.56
21	LPE	LPE 14:0 [ISTD] M+H SLING_MRM (E)	LPE 14:0	C19H40N1O7P1	2	M+H	426.261	81.0701	1.55	1.56	441.9	0	129.8	0	313.2	135.1	712.7	309.1	306.7	459.8	357.7	499.3	1231.2	967.4	1347.4	2819.3	2106.1	2274.7								334.7	59.9	0	57	1238	1.57	1.57	1.56	1.57	1.56	1.57	1.56	1.56	1.56
21	LPE	LPE 14:0 [ISTD] M+H SLING_MRM (E)	LPE 14:0	C19H40N1O7P1	2	M+H	426.261	97.1017	1.55	1.56	362.7	227.7	252.7	506.7	110.4	0	692.1	35.3	127.5	13.2	814.9	325.7	535.8	326.4	974.5	2319.3	1329.5	3527.4								85.8	311.1	262.8	414.2	736.4	1.57	1.57	1.56	1.57	1.56	1.57	1.56	1.56	1.56
21	LPE	LPE 14:0 [ISTD] M+H SLING_MRM (E)	LPE 14:0	C19H40N1O7P1	2	M+H	426.261	365.205	1.55	1.56	64.3	0	250.8	0	246.1	0	95.1	414.4	40.1	37	277.7	143	630.2	1200.3	1089.7	1486	2031.9	987								0	160.3	134	448.4	784.3	1.57	1.57	1.56	1.57	1.56	1.57	1.56	1.56	1.56
21	LPE	LPE 14:0 [ISTD] M+H SLING_MRM (E)	LPE 14:0	C19H40N1O7P1	2	M+H	426.261	225.183	1.55	1.56	61.5	14.8	70.5	101	29.9	0	40.4	0	4.3	0	7.7	255.1	31.5	100.5	8.3	2.2	93.1	167								5	9.8	68.3	0	37.1	1.57	1.57	1.56	1.57	1.56	1.57	1.56	1.56	1.56
21	LPE	LPE 14:0 [ISTD] M+H SLING_MRM (E)	LPE 14:0	C19H40N1O7P1	2	M+H	426.261	198.049	1.55	1.56	0	0	0	0	60.9	0	0	5.8	0	0	0	206.5	74	268.3	503.7	359.6	120.2	264								0	0	0	192.2	95.9	1.57	1.57	1.56	1.57	1.56	1.57	1.56	1.56	1.56
21	LPE	LPE 14:0 [ISTD] M+H SLING_MRM (E)	LPE 14:0	C19H40N1O7P1	2	M+H	426.261	98.9834	1.55	1.56	0	0	0	13.5	11.5	0	0	0	0	99.9	0	0	142.8	375.6	200.7	366.7	618.7	510								0	0	516.1	0	0	1.57	1.57	1.56	1.57	1.56	1.57	1.56	1.56	1.56
8	MG	1-Monostearin M+H FiehnHILIC (E)	MG 18:0	C21H42O4	2	M+H	359.315	57.0694	3.04	3.04	35005.3	19485.4	12301.6	47569.7	50982	47534.2	44907.8	36490.4	43675.5	16510.4	73165.1	24196.2	26635.1	78768.7	89585.4	157035	319041	326132	13024.8		100596	145342		254502			4141.4	7738.2	6117		3.04	3.03	3.04	3.03	3.04	3.03	3.04	3.04	3.04
8	MG	1-Monostearin M+H FiehnHILIC (E)	MG 18:0	C21H42O4	2	M+H	359.315	67.0539	3.04	3.04	494.9	58	720.8	322.1	457.5	934.9	978.3	693.1	1091.2	2616.5	1290.1	1291.5	3297.9	2930.2	2504.9	3988.9	3681.9	3683.1	463.4		372.9	706.3		689.2			248	1056.5	1389.9		3.04	3.03	3.04	3.03	3.04	3.03	3.04	3.04	3.04
8	MG	1-Monostearin M+H FiehnHILIC (E)	MG 18:0	C21H42O4	2	M+H	359.315	69.0701	3.04	3.04	5019.3	2943.5	2760.5	3714	3876.7	2828.4	3414.7	3611.7	3757.3	5126	2149.2	4262.4	4973.1	4426	4961.2	8189.1	11241.2	8838.8	2378.2		2405.2	3844		2943.1			2233.5	3289.9	4470		3.04	3.03	3.04	3.03	3.04	3.03	3.04	3.04	3.04
8	MG	1-Monostearin M+H FiehnHILIC (E)	MG 18:0	C21H42O4	2	M+H	359.315	71.0854	3.04	3.04	30888.5	22405.4	15615	49490.1	59516.6	57169.8	49593.1	32484.6	46606.9	12590.6	83943.3	23678.3	23698	79445.2	102420	154950	347950	389594	12883.9		113888	170975		275420			3714.8	5547.4	4766		3.04	3.03	3.04	3.03	3.04	3.03	3.04	3.04	3.04
8	MG	1-Monostearin M+H FiehnHILIC (E)	MG 18:0	C21H42O4	2	M+H	359.315	81.0697	3.04	3.04	2460.7	1415.6	1499	2134.1	2344.5	2369.4	2887.6	1783.7	1912.8	4115.5	4103.8	3883.8	6502.7	7117.8	6500.7	10667.1	10463	9292	1187.9		2013.7	1316		2320.3			1175.5	2073.1	3148.9		3.04	3.03	3.04	3.03	3.04	3.03	3.04	3.04	3.04
8	MG	1-Monostearin M+H FiehnHILIC (E)	MG 18:0	C21H42O4	2	M+H	359.315	83.0858	3.04	3.04	3250.4	1941.5	1620	3828.7	2974	2702.2	2464.2	4603	2520.7	3422.5	4484.6	3248.7	4767.6	7049.3	6248.1	8677.9	11001.9	9400.4	1552.1		3228.8	2388.7		2618.5			2177.2	3813.5	3050.8		3.04	3.03	3.04	3.03	3.04	3.03	3.04	3.04	3.04
8	MG	1-Monostearin M+H FiehnHILIC (E)	MG 18:0	C21H42O4	2	M+H	359.315	85.1011	3.04	3.04	999.4	866.5	1343.2	1677.1	1158.2	2717.1	3151	3844	2258.6	3673.4	5914	4216.7	7677.1	9146	8150.7	13392.8	13827.5	16527.6	1016.3		1070.8	841.8		1691.8			1089.4	645.2	828.7		3.04	3.03	3.04	3.03	3.04	3.03	3.04	3.04	3.04
8	MG	1-Monostearin M+H FiehnHILIC (E)	MG 18:0	C21H42O4	2	M+H	359.315	95.0855	3.04	3.04	4837.2	2959	2142.8	2466.6	3437.4	6510.5	4952.5	5501.4	3038.6	4667.9	6002.4	5084.2	9133.4	11516.3	10001.3	15410	20172.1	17378.2	3265.9		3065.8	4163		3604.9			3486	4094.1	4610.8		3.04	3.03	3.04	3.03	3.04	3.03	3.04	3.04	3.04
8	MG	1-Monostearin M+H FiehnHILIC (E)	MG 18:0	C21H42O4	2	M+H	359.315	109.101	3.04	3.04	5969.2	4756.5	2548.8	6136.4	5571.7	4114.4	4185.5	4327	3868.7	5004.6	5957.5	4927.4	8413.1	8189	7384.6	11034.3	11150.7	13785.8	3278.8		5011	6869.9		2763.9			2935.8	3707.5	6343.4		3.04	3.03	3.04	3.03	3.04	3.03	3.04	3.04	3.04
8	MG	1-Monostearin M+H FiehnHILIC (E)	MG 18:0	C21H42O4	2	M+H	359.315	341.304	3.04	3.04	1178.8	1031.9	953.7	1592.6	1669.3	671	2568.3	2439.5	3921.9	5551.9	4409.3	4241.5	8930.1	9588.4	6442.8	13551.5	13045	13016.9	446.2		154.3	551.7		290.4			98.4	307.9	164.5		3.04	3.03	3.04	3.03	3.04	3.03	3.04	3.04	3.04
74	PC	PC 26:0 [ISTD] M+H SLING_MRM (E)	PC 26:0	C34H68N1O8P1	2	M+H	650.475	184.073	3.37	3.37	8524.2	8190.6	7894	15894.3	18745.3	17542.5	36558	35239.3	37570.2	92675.5	87338.2	88919.9	232975	235919	234514	613282	619771	615203							7253.8	18113.9	33447.3	62784.2	139791	369342	3.36	3.36	3.36	3.37	3.36	3.37	3.37	3.36	3.36
74	PC	PC 26:0 [ISTD] M+H SLING_MRM (E)	PC 26:0	C34H68N1O8P1	2	M+H	650.475	184.094	3.37	3.37	288.3	181.9	253.4	458.4	481.7	683.6	1023.7	1041.9	903.8	2463.4	2441.5	2057.6	7834	6373.4	8452.6	13943.6	11290.3	16157.4							335.3	389.8	865	1503.5	3776.2	11033.1	3.36	3.36	3.36	3.37	3.36	3.37	3.37	3.36	3.36
74	PC	PC 26:0 [ISTD] M+H SLING_MRM (E)	PC 26:0	C34H68N1O8P1	2	M+H	650.475	184.105	3.37	3.37	240.4	170.1	253.4	438.3	481.7	683.6	955.1	1041.9	903.8	2463.4	2441.5	2057.6	7122.4	6373.4	8452.6	13943.6	11290.3	16157.4							202.4	389.8	865	1503.5	3776.2	11033.1	3.36	3.36	3.36	3.37	3.36	3.37	3.37	3.36	3.36
74	PC	PC 26:0 [ISTD] M+H SLING_MRM (E)	PC 26:0	C34H68N1O8P1	2	M+H	650.475	184.144	3.37	3.37	142.3	114.8	159.5	472.1	265.6	288.6	553.5	684.9	634	1651	1438.2	1901.9	4741.5	4950.8	4483.6	3735	7030.8	7030.5							101.8	324.3	467.9	1109.3	2778.3	4151.6	3.36	3.36	3.36	3.37	3.36	3.37	3.37	3.36	3.36
74	PC	PC 26:0 [ISTD] M+H SLING_MRM (E)	PC 26:0	C34H68N1O8P1	2	M+H	650.475	185.076	3.37	3.37	531.1	980.1	1781.1	2613	1802.2	2573.9	3055	4428	2603.5	8202.6	7932.4	8637.5	19032	17598.5	16776.9	46702.6	44990.3	41256.4							531.5	1224.6	1982.1	4537.4	11910.8	27457.9	3.36	3.36	3.36	3.37	3.36	3.37	3.37	3.36	3.36
74	PC	PC 26:0 [ISTD] M+H SLING_MRM (E)	PC 26:0	C34H68N1O8P1	2	M+H	650.475	185.089	3.37	3.37	50.9	160.5	208.4	317.4	416.3	523.5	333.5	897.6	375.2	1003.1	637	848.3	1663.7	1135	1463.6	2608.7	2853.7	2638.2							13.2	290.3	90.1	608	822.3	2634	3.36	3.36	3.36	3.37	3.36	3.37	3.37	3.36	3.36
74	PC	PC 26:0 [ISTD] M+H SLING_MRM (E)	PC 26:0	C34H68N1O8P1	2	M+H	650.475	590.297	3.37	3.37	0	0	0	0	0	14.2	0	0	0	0	0	0	5.5	0	0	0	0	0							0	0	111.1	0	0	150.6	3.36	3.36	3.36	3.37	3.36	3.37	3.37	3.36	3.36
74	PC	PC 26:0 [ISTD] M+H SLING_MRM (E)	PC 26:0	C34H68N1O8P1	2	M+H	650.475	322.166	3.37	3.37	8.7	148.6	0	0	225	196.1	0	0	0	0	0	0	0	0	0	0	0	0							46.3	0	213.6	17.3	0	112.8	3.36	3.36	3.36	3.37	3.36	3.37	3.37	3.36	3.36
100	PC	PC 30:0 M+H SLING_MRM (E)	PC 30:0	C38H76N1O8P1	2	M+H	706.537	86.0971	4.43	4.42	154.2	179.2	144.7	148.5	621.2	297.2	1288.5	1203.3	1673.1	1847.1	3041	2826.3	5545.6	3997.9	6715.6	8242.8	9762.8	9424.5	419.2	968.5	1192.4	2227.7	6106.3	9024.8							4.42	4.42	4.41	4.42	4.41	4.42	4.42	4.42	4.42
100	PC	PC 30:0 M+H SLING_MRM (E)	PC 30:0	C38H76N1O8P1	2	M+H	706.537	184.073	4.43	4.42	150092	139310	141972	411626	386793	403075	1097264	1.12873e+06	1.143e+06	2.15311e+06	2179138	2197408	2.79153e+06	2749693	2756510	3.54023e+06	3.55079e+06	3.47964e+06	161853	432302	1171654	2.02711e+06	2515892	3232847							4.42	4.42	4.41	4.42	4.41	4.42	4.42	4.42	4.42
100	PC	PC 30:0 M+H SLING_MRM (E)	PC 30:0	C38H76N1O8P1	2	M+H	706.537	184.105	4.43	4.42	3643.4	3581	3468.1	4741.8	4208.5	3237.5	4511.6	4732.1	4557.9	4866.8	5240.8	7055.3	3428	4127.9	5222.2	5287.6	5360.8	9120.2	4203.9	3643.7	4150.3	4355.2	5452	4755.8							4.42	4.42	4.41	4.42	4.41	4.42	4.42	4.42	4.42
100	PC	PC 30:0 M+H SLING_MRM (E)	PC 30:0	C38H76N1O8P1	2	M+H	706.537	185.068	4.43	4.42	8843.1	7833.3	8603.3	21647.3	22209.6	21221.2	59363.9	61510.5	56216.6	136366	141632	141159	277200	266762	269578	463055	451640	441884	8459.6	26056.7	57771.9	128187	218752	399032							4.42	4.42	4.41	4.42	4.41	4.42	4.42	4.42	4.42
100	PC	PC 30:0 M+H SLING_MRM (E)	PC 30:0	C38H76N1O8P1	2	M+H	706.537	186.077	4.43	4.42	1597.5	1764.1	1960.2	4836.4	4492.6	4139	11592	10497.6	12032.7	22286.3	21874.5	22240.4	46221	41871.4	43401.3	64296.2	69747.6	72442.9	2632.9	5025.1	11962.2	20026	39247.4	63620.3							4.42	4.42	4.41	4.42	4.41	4.42	4.42	4.42	4.42
100	PC	PC 30:0 M+H SLING_MRM (E)	PC 30:0	C38H76N1O8P1	2	M+H	706.537	187.081	4.43	4.42	29.2	135.4	5.5	146.1	423	348.5	816.8	273.3	881.8	2601	2739.5	1950.5	3307.8	4220.1	3795	4811.3	4638.3	5651.6	139.9	731.7	600.3	1698.8	2367.3	3089.8							4.42	4.42	4.41	4.42	4.41	4.42	4.42	4.42	4.42
100	PC	PC 30:0 M+H SLING_MRM (E)	PC 30:0	C38H76N1O8P1	2	M+H	706.537	688.57	4.43	4.42	329.2	53.2	203.4	137	530	309.7	1015.7	528.8	686.8	991.8	979.6	761.7	2018.2	2573.3	1625.3	2246.6	3098.3	2465	170	485.3	501.2	962.5	1608.9	2547.7							4.42	4.42	4.41	4.42	4.41	4.42	4.42	4.42	4.42
100	PC	PC 30:0 M+H SLING_MRM (E)	PC 30:0	C38H76N1O8P1	2	M+H	706.537	359.851	4.43	4.42	0	3.7	0	0	1.9	0	0	0	0	0	0	0	0	0	0	0	0	2.9	0	0	0	0	0	67.4							4.42	4.42	4.41	4.42	4.41	4.42	4.42	4.42	4.42
138	PC	PC 16:0_16:0 M+H Atlas (E)	PC 32:0	C40H80NO8P	2	M+H	734.569	86.0962	4.93	5.03	235.8	22.6	116	360.6	420.3	387.7	604	763.2	1281.2	916	1309.2	1349.4	4143	2723.3	2808.3	4442.8	6065.2	6102.1	78.9	0	461	1854.9	2900.2	5192.5					0		5.02	5.02	5.02	5.03	5.02	5.02	5.03	5.02	5.02
138	PC	PC 16:0_16:0 M+H Atlas (E)	PC 32:0	C40H80NO8P	2	M+H	734.569	184.073	4.93	5.03	54045.3	49538.2	46045.8	114745	123372	120317	349460	320445	341120	951566	940125	944451	1.99065e+06	1.9722e+06	2.00809e+06	2786499	2807132	2824948	59989.1	136969	355642	816624	1.69025e+06	2623397					570.5		5.02	5.02	5.02	5.03	5.02	5.02	5.03	5.02	5.02
138	PC	PC 16:0_16:0 M+H Atlas (E)	PC 32:0	C40H80NO8P	2	M+H	734.569	185.109	4.93	5.03	103.6	137	106.5	194.8	324.4	224.8	622.9	631.8	612.6	1467.1	1632.6	1521.3	2949.9	3088.6	3133.4	5360.5	5467.3	5298.8	130.2	317.3	762.2	1166.3	2473.5	4523.5					5.7		5.02	5.02	5.02	5.03	5.02	5.02	5.03	5.02	5.02
138	PC	PC 16:0_16:0 M+H Atlas (E)	PC 32:0	C40H80NO8P	2	M+H	734.569	496.338	4.93	5.03	41.1	84	0	475.5	163.2	0	655	293.2	384.3	1340.2	1120	1107.5	2173.7	2559.6	760.3	3216.7	2758.7	2634.8	100.5	164	573	1396.9	2197.2	3382.3					0		5.02	5.02	5.02	5.03	5.02	5.02	5.03	5.02	5.02
138	PC	PC 16:0_16:0 M+H Atlas (E)	PC 32:0	C40H80NO8P	2	M+H	734.569	468.324	4.93	5.03	0	0	0	0	48	0	0	0	0	0	0	0	0	10.3	0	0	0	234.1	0	0	12.5	0	0	30.2					0		5.02	5.02	5.02	5.03	5.02	5.02	5.03	5.02	5.02
138	PC	PC 16:0_16:0 M+H Atlas (E)	PC 32:0	C40H80NO8P	2	M+H	734.569	360.999	4.93	5.03	0	0	0	0	0	0	0	0	0	16.8	0	0	0	0	0	18.5	17.3	0	0	0	0	0	0	0					0		5.02	5.02	5.02	5.03	5.02	5.02	5.03	5.02	5.02
138	PC	PC 16:0_16:0 M+H Atlas (E)	PC 32:0	C40H80NO8P	2	M+H	734.569	181.889	4.93	5.03	0	0	0	36.5	0	0	7.7	9.7	0	0	0	0	23.8	0	0	19.5	0	0	3.8	9	0	21.8	0	64.6					0		5.02	5.02	5.02	5.03	5.02	5.02	5.03	5.02	5.02
138	PC	PC 16:0_16:0 M+H Atlas (E)	PC 32:0	C40H80NO8P	2	M+H	734.569	468.308	4.93	5.03	0	0	0	0	3.7	0	0	83.5	0	0	0	0	0	0	0	0	0	0	0	0	80.5	0	0	88.7					0		5.02	5.02	5.02	5.03	5.02	5.02	5.03	5.02	5.02
138	PC	PC 16:0_16:0 M+H Atlas (E)	PC 32:0	C40H80NO8P	2	M+H	734.569	508.183	4.93	5.03	0	0	0	0	0	0	0	27	0	0	0	0	0	0	0	0	0	0	0	0	0	0	0	0					0		5.02	5.02	5.02	5.03	5.02	5.02	5.03	5.02	5.02
135	PC	PC 32:1 M+H SLING_MRM (E)	PC 32:1	C40H78N1O8P1	2	M+H	732.554	88.1116	4.45	4.55	16555.6	16569.4	17939.5	14421.7	16359.3	13007	16231.7	10638.2	14298.1	9004.7	10063	9810.4	5444.9	5641.2	7588.3	3714.4	3605	3799.4	19529.5	15207.2	12258.4	10814	9378.8	5612.5		21597		14687.7	19185	18232	4.54	4.54	4.54	4.53	4.54	4.55	4.54	4.55	4.54
135	PC	PC 32:1 M+H SLING_MRM (E)	PC 32:1	C40H78N1O8P1	2	M+H	732.554	184.073	4.45	4.55	171645	161095	173314	451857	469512	466207	922116	942431	924967	1.52812e+06	1.53373e+06	1512254	1.99715e+06	2.01611e+06	1.99957e+06	2139467	2.18277e+06	2.17731e+06	96363.8	316314	696685	1.11447e+06	1.66446e+06	2.15238e+06		2166.5		2514.5	3257.9	6149.3	4.54	4.54	4.54	4.53	4.54	4.55	4.54	4.55	4.54
135	PC	PC 32:1 M+H SLING_MRM (E)	PC 32:1	C40H78N1O8P1	2	M+H	732.554	184.083	4.45	4.55	118750	141034	151936	401362	370474	395489	876880	897790	887128	1.52409e+06	1.48605e+06	1.48213e+06	1.96787e+06	1988655	1.98757e+06	2.04737e+06	2.1277e+06	2.05576e+06	78950.2	251749	658094	1.07085e+06	1.59823e+06	2.08933e+06		1498.4		1430.3	1353.3	3218.1	4.54	4.54	4.54	4.53	4.54	4.55	4.54	4.55	4.54
135	PC	PC 32:1 M+H SLING_MRM (E)	PC 32:1	C40H78N1O8P1	2	M+H	732.554	184.107	4.45	4.55	4812.9	3968.8	4217.7	3490	3952.1	3603.3	2499.6	7025.2	7872.2	2428.3	2944.5	2424.8	2603.6	4031.9	2506.9	4566.5	4392.3	5813	2076.3	4562.9	4217.7	2872.5	2106.8	3826.1		58.2		104.8	278.2	160	4.54	4.54	4.54	4.53	4.54	4.55	4.54	4.55	4.54
135	PC	PC 32:1 M+H SLING_MRM (E)	PC 32:1	C40H78N1O8P1	2	M+H	732.554	184.144	4.45	4.55	3431.4	2874	3192.1	4402.4	6007.6	4373.4	2891.6	2954.4	6351.6	3084.7	1976.1	6295.5	3447.7	3055.6	3238.4	29233.6	30510.3	29656.1	1695.3	5016.6	3343.1	2216.9	6960.3	2671.7		22.7		31.5	231.8	111.1	4.54	4.54	4.54	4.53	4.54	4.55	4.54	4.55	4.54
135	PC	PC 32:1 M+H SLING_MRM (E)	PC 32:1	C40H78N1O8P1	2	M+H	732.554	185.62	4.45	4.55	119.2	9.7	114.9	67.7	74	151.5	245.6	301.5	276.7	558	385.2	567.4	539.3	652	800.2	713.2	745.5	1111.9	44.9	45.1	176.5	374.2	527	586.9		0		0	34.2	0	4.54	4.54	4.54	4.53	4.54	4.55	4.54	4.55	4.54
135	PC	PC 32:1 M+H SLING_MRM (E)	PC 32:1	C40H78N1O8P1	2	M+H	732.554	124.998	4.45	4.55	0	0	529.9	413.6	294.4	53.1	530.4	452.3	548.1	892.5	1045.7	1240.2	2063.1	1054.6	670.8	1654.7	2499.1	1790.5	0	90.8	385.6	643.1	354.8	1453.9		0		0	0	0	4.54	4.54	4.54	4.53	4.54	4.55	4.54	4.55	4.54
135	PC	PC 32:1 M+H SLING_MRM (E)	PC 32:1	C40H78N1O8P1	2	M+H	732.554	504.348	4.45	4.55	0	0	0	0	0	0	30.1	48.9	103.3	345.2	190.3	48.3	124.1	499.2	574.4	421.2	322.7	343.5	0	28	156.2	318	194.2	104.3		0		7.9	0	10.4	4.54	4.54	4.54	4.53	4.54	4.55	4.54	4.55	4.54
135	PC	PC 32:1 M+H SLING_MRM (E)	PC 32:1	C40H78N1O8P1	2	M+H	732.554	355.29	4.45	4.55	0	0	20	0	0	0	0	0	61.8	0	0	0	0	0	0	0	0	280.3	0	0	0	0	0	0		0		0	0	132.9	4.54	4.54	4.54	4.53	4.54	4.55	4.54	4.55	4.54
135	PC	PC 32:1 M+H SLING_MRM (E)	PC 32:1	C40H78N1O8P1	2	M+H	732.554	105.518	4.45	4.55	0	0	0	0	0	0	29.2	12.6	0	0	0	0	0	0	0	148.9	134.9	0	0	0	14.1	0	64.3	0		0		0	0	0	4.54	4.54	4.54	4.53	4.54	4.55	4.54	4.55	4.54
131	PC	PC 32:2 M+H SLING_MRM (E)	PC 32:2	C40H76N1O8P1	2	M+H	730.537	88.1119	4.11	4.11	20254	18788.9	19125.8	19791.5	17820.9	17586.5	21905.4	23409.3	21854.6	26060.9	21365.9	20655.9	21737.6	21014.2	19279.3	17624.7	20506.2	15732.5	16857	20322.2	19574.8	21488.9	21291	19468.6							4.1	4.1	4.1	4.11	4.1	4.11	4.1	4.11	4.11
131	PC	PC 32:2 M+H SLING_MRM (E)	PC 32:2	C40H76N1O8P1	2	M+H	730.537	102.128	4.11	4.11	22588.2	22536	22216.3	23841.8	20963.5	22330.2	20635	25721.9	24766.2	22011.3	22792.7	25257.5	19554.5	21931.5	20750	21372.2	21118	19425.5	23635.3	19253.9	20571.4	21847	23318.6	19433.5							4.1	4.1	4.1	4.11	4.1	4.11	4.1	4.11	4.11
131	PC	PC 32:2 M+H SLING_MRM (E)	PC 32:2	C40H76N1O8P1	2	M+H	730.537	184.074	4.11	4.11	3849.5	3490.6	4308.3	6978.3	8338.9	8041	16738.2	15944.2	13830.8	36032	37733.5	32796	87545.9	85446.6	80766.1	252920	259863	253407	4591.1	7918.6	16896.2	28580.2	66921.5	185859							4.1	4.1	4.1	4.11	4.1	4.11	4.1	4.11	4.11
131	PC	PC 32:2 M+H SLING_MRM (E)	PC 32:2	C40H76N1O8P1	2	M+H	730.537	184.085	4.11	4.11	478	431	380.8	1228.6	937.9	1135.2	1545.3	2098.6	1475.2	2525.2	4093	2074.2	5603.4	4834.3	4685.6	11535	10774.5	13048.9	499.3	1413.9	1927.4	2547.3	5071.6	27372.8							4.1	4.1	4.1	4.11	4.1	4.11	4.1	4.11	4.11
131	PC	PC 32:2 M+H SLING_MRM (E)	PC 32:2	C40H76N1O8P1	2	M+H	730.537	184.107	4.11	4.11	79.3	119	92.1	132.5	231	175.1	413.8	477.9	333.6	960.9	995.1	751.7	2316.7	1970.4	2013.6	6704.3	6246.8	6443.3	105.1	318.2	545.2	686.4	1769.7	4248							4.1	4.1	4.1	4.11	4.1	4.11	4.1	4.11	4.11
131	PC	PC 32:2 M+H SLING_MRM (E)	PC 32:2	C40H76N1O8P1	2	M+H	730.537	184.961	4.11	4.11	0	0	0	0	0	0	0	5.6	0	43	27.6	53	68.1	42.7	135.3	214.3	182.4	162.1	0	0	21.2	79.4	31.5	159.6							4.1	4.1	4.1	4.11	4.1	4.11	4.1	4.11	4.11
131	PC	PC 32:2 M+H SLING_MRM (E)	PC 32:2	C40H76N1O8P1	2	M+H	730.537	184.772	4.11	4.11	0	0	0	0	0	0	0	0	0	73.3	7.7	33.9	46	80.5	147.8	291	335.6	363.9	0	50.8	64.3	25.8	78.1	128.5							4.1	4.1	4.1	4.11	4.1	4.11	4.1	4.11	4.11
131	PC	PC 32:2 M+H SLING_MRM (E)	PC 32:2	C40H76N1O8P1	2	M+H	730.537	133.087	4.11	4.11	208.3	583.1	104.4	73.1	225.7	706.9	135	685.8	653.5	627.7	303.7	0	596.7	678.3	81.9	437.6	645.5	352.6	537.3	353.3	151.2	414.1	329.3	235.7							4.1	4.1	4.1	4.11	4.1	4.11	4.1	4.11	4.11
131	PC	PC 32:2 M+H SLING_MRM (E)	PC 32:2	C40H76N1O8P1	2	M+H	730.537	669.389	4.11	4.11	0	59.8	0	0	0	0	0	0	0	9.7	0	3.6	67.7	0	0	0	7	0	16.7	0	0	3.8	0	0							4.1	4.1	4.1	4.11	4.1	4.11	4.1	4.11	4.11
131	PC	PC 32:2 M+H SLING_MRM (E)	PC 32:2	C40H76N1O8P1	2	M+H	730.537	685.333	4.11	4.11	0	13.2	0	0	0	0	0	0	0	22.5	0	0	9.7	0	0	0	0	0	0	0	0	0	0	0							4.1	4.1	4.1	4.11	4.1	4.11	4.1	4.11	4.11
155	PC	PC 33:1 M+H SLING_MRM (E)	PC 33:1	C41H80N1O8P1	2	M+H	746.569	184.071	4.69	4.83	10093.3	45868.3	45088.3	10065.8	26013.5	28790.3	25091.4	74109.5	27063.3	60330	61914.7	61540.1	128365	128086	118555	210038	207593	201550	52349.8	11917	51913.4	53881	107663	170992							4.82	4.81	4.82	4.82	4.83	4.83	4.83	4.84	4.83
155	PC	PC 33:1 M+H SLING_MRM (E)	PC 33:1	C41H80N1O8P1	2	M+H	746.569	729.67	4.69	4.83	46	234.8	482.7	29.1	691.2	398.9	59.1	0	29.6	10.6	415	183.9	90	219.8	106.1	18.3	102.8	68.9	211.4	110.4	215	98.7	173.8	196.1							4.82	4.81	4.82	4.82	4.83	4.83	4.83	4.84	4.83
155	PC	PC 33:1 M+H SLING_MRM (E)	PC 33:1	C41H80N1O8P1	2	M+H	746.569	608.667	4.69	4.83	0	4.1	4.3	0	10.5	0	0	11.9	0	8.4	5.5	3.6	11.9	67.5	11.4	4.7	4.3	24.8	0	5.5	0	0	15.4	106.5							4.82	4.81	4.82	4.82	4.83	4.83	4.83	4.84	4.83
155	PC	PC 33:1 M+H SLING_MRM (E)	PC 33:1	C41H80N1O8P1	2	M+H	746.569	732.514	4.69	4.83	108.6	370.9	631.4	164.4	66	342.3	222	157.7	91.5	242.9	0	110.8	43	15.5	135.7	357.5	6.5	24	213.5	189.3	449.3	69.4	230.7	532.9							4.82	4.81	4.82	4.82	4.83	4.83	4.83	4.84	4.83
155	PC	PC 33:1 M+H SLING_MRM (E)	PC 33:1	C41H80N1O8P1	2	M+H	746.569	455.048	4.69	4.83	0	0	0	0	0	0	0	0	0	0	0	0	0	0	3.6	0	3.7	0	3.5	0	0	0	0	0							4.82	4.81	4.82	4.82	4.83	4.83	4.83	4.84	4.83
155	PC	PC 33:1 M+H SLING_MRM (E)	PC 33:1	C41H80N1O8P1	2	M+H	746.569	358.629	4.69	4.83	0	0	0	0	0	0	0	0	0	2.7	52.8	0	0	0	0	0	4.7	0	0	0	0	0	0	0							4.82	4.81	4.82	4.82	4.83	4.83	4.83	4.84	4.83
155	PC	PC 33:1 M+H SLING_MRM (E)	PC 33:1	C41H80N1O8P1	2	M+H	746.569	667.78	4.69	4.83	98.1	0	0	0	0	5	8.5	0	0	0	0	0	0	0	0	0	0	0	0	0	0	0	0	0							4.82	4.81	4.82	4.82	4.83	4.83	4.83	4.84	4.83
155	PC	PC 33:1 M+H SLING_MRM (E)	PC 33:1	C41H80N1O8P1	2	M+H	746.569	147.324	4.69	4.83	10.5	0	0	0	0	0	0	0	0	0	0	0	0	0	0	0	0	0	0	0	0	0	0	0							4.82	4.81	4.82	4.82	4.83	4.83	4.83	4.84	4.83
155	PC	PC 33:1 M+H SLING_MRM (E)	PC 33:1	C41H80N1O8P1	2	M+H	746.569	380.555	4.69	4.83	0	0	0	0	0	0	0	0	0	0	0	0	0	0	0	0	0	0	0	0	0	0	0	0							4.82	4.81	4.82	4.82	4.83	4.83	4.83	4.84	4.83
152	PC	PC 33:2 M+H SLING_MRM (E)	PC 33:2	C41H78N1O8P1	2	M+H	744.553	86.0967	4.39	4.4	565	941.7	223.7	708.6	1294.6	1456.8	1328.6	1684	1829.6	1772.3	2866.6	4120.5	2818.2	2733	3555.1	2882	2405.2	2293.2	103.2	1555	2006.8	2483.5	3496.5	3341.2							4.4	4.4	4.39	4.4	4.39	4.4	4.39	4.4	4.39
152	PC	PC 33:2 M+H SLING_MRM (E)	PC 33:2	C41H78N1O8P1	2	M+H	744.553	184.073	4.39	4.4	40066	40734.8	19679.9	9001.4	67873.6	93438.6	18354.1	23930.2	18069.6	181420	230201	239461	249459	341662	375448	465630	425376	453116	3217.3	6051.4	61906.2	137497	362917	367689							4.4	4.4	4.39	4.4	4.39	4.4	4.39	4.4	4.39
152	PC	PC 33:2 M+H SLING_MRM (E)	PC 33:2	C41H78N1O8P1	2	M+H	744.553	184.094	4.39	4.4	705.5	907.5	408.5	199.8	2017.9	2348.3	596.4	711.6	611.8	4317.9	5773	6404.8	6162.8	9126.1	8346.3	4335.8	3638.3	8463.6	148.8	129.6	1573	5243.8	4427.5	4143.7							4.4	4.4	4.39	4.4	4.39	4.4	4.39	4.4	4.39
152	PC	PC 33:2 M+H SLING_MRM (E)	PC 33:2	C41H78N1O8P1	2	M+H	744.553	184.105	4.39	4.4	1249.8	893.2	500.8	263	1013.5	1443.5	498.1	537.5	439.4	1721.4	2461.3	2184.7	2886.4	3920.5	2771.6	4569.1	4106.2	5621.3	108.6	185.4	1748	2353.5	2304.2	4354.1							4.4	4.4	4.39	4.4	4.39	4.4	4.39	4.4	4.39
152	PC	PC 33:2 M+H SLING_MRM (E)	PC 33:2	C41H78N1O8P1	2	M+H	744.553	184.145	4.39	4.4	844.5	706.6	390.8	123.4	1405.8	1810.9	374.6	454.3	258.6	2415.8	1669.7	3246.4	3655.3	2979.2	3128.8	4503.6	3911.7	4418	23.1	275	1171.6	1630.9	5886.4	2850.2							4.4	4.4	4.39	4.4	4.39	4.4	4.39	4.4	4.39
152	PC	PC 33:2 M+H SLING_MRM (E)	PC 33:2	C41H78N1O8P1	2	M+H	744.553	185.071	4.39	4.4	2356.5	1669.8	1067.8	414.3	3014.3	5997.4	767.8	1213.6	1181.2	10916.6	15655.6	13264.8	13590.8	20460.8	21758	27761.9	25941.3	26396.7	429.7	447.9	4264.2	9044.5	20512.5	20289.7							4.4	4.4	4.39	4.4	4.39	4.4	4.39	4.4	4.39
152	PC	PC 33:2 M+H SLING_MRM (E)	PC 33:2	C41H78N1O8P1	2	M+H	744.553	104.108	4.39	4.4	958.3	342.5	117.1	133.5	569.4	560.8	0	296.9	0	1029.1	906.4	1456.1	2359.7	2026.9	1651.6	2137.7	1528.5	2125.3	7	0	602.6	1199.2	2881.4	2034.8							4.4	4.4	4.39	4.4	4.39	4.4	4.39	4.4	4.39
152	PC	PC 33:2 M+H SLING_MRM (E)	PC 33:2	C41H78N1O8P1	2	M+H	744.553	71.0727	4.39	4.4	0	46.5	0	0	0	0	0	0	131.7	0	22.8	45.7	24.2	0	0	0	0	224.8	0	0	0	215.9	39.1	0							4.4	4.4	4.39	4.4	4.39	4.4	4.39	4.4	4.39
152	PC	PC 33:2 M+H SLING_MRM (E)	PC 33:2	C41H78N1O8P1	2	M+H	744.553	166.064	4.39	4.4	0	0	0	0	0	0	0	0	0	0	74.4	0	0	0	0	0	0	0	0	0	0	0	0	130.1							4.4	4.4	4.39	4.4	4.39	4.4	4.39	4.4	4.39
179	PC	[2,3-di(heptadecanoyloxy)propyl] 2-(trimethylazaniumyl)ethyl phosphate M+H MSDIAL (E)	PC 34:0	C42H84NO8P	2	M+H	762.6	60.0799	5.65	5.66	860.6	358.3	820.4	517.2	73.2	756.9	304.6	421.8	642	912.4	488.9	948.6	731.7	980.6	679.5	1147.5	1357.6	599.2	489.6	780.3	347.5	944.1	448	718.8						488.1	5.65	5.65	5.65	5.65	5.66	5.65	5.66	5.65	5.66
179	PC	[2,3-di(heptadecanoyloxy)propyl] 2-(trimethylazaniumyl)ethyl phosphate M+H MSDIAL (E)	PC 34:0	C42H84NO8P	2	M+H	762.6	102.125	5.65	5.66	25271.2	22634.7	22787.5	24219	24289.6	26238.8	23401.5	24603.3	24866.5	24892.1	23865.4	20311.3	20108.4	18020.4	15589.1	13600.3	13011.4	13131.9	23339	29600	25071.5	25290.4	22435.3	15243.6						24625.4	5.65	5.65	5.65	5.65	5.66	5.65	5.66	5.65	5.66
179	PC	[2,3-di(heptadecanoyloxy)propyl] 2-(trimethylazaniumyl)ethyl phosphate M+H MSDIAL (E)	PC 34:0	C42H84NO8P	2	M+H	762.6	184.073	5.65	5.66	20019.4	22886	21914.4	50672.2	51668.3	49206.5	109523	114736	116491	294012	289049	280435	785852	776846	778010	1.69866e+06	1732099	1.72737e+06	28284.6	57608	126363	260308	618169	1.43968e+06						2625.9	5.65	5.65	5.65	5.65	5.66	5.65	5.66	5.65	5.66
179	PC	[2,3-di(heptadecanoyloxy)propyl] 2-(trimethylazaniumyl)ethyl phosphate M+H MSDIAL (E)	PC 34:0	C42H84NO8P	2	M+H	762.6	184.107	5.65	5.66	481.6	581.5	504.7	1214.9	1035	1138.1	2644.9	2834.6	2605	7521.7	7520.1	7137.5	6888.2	6232	8122.4	5845.4	5730.3	5005.6	661.7	1288	3296.4	6077.7	9358.2	17674.3						85.4	5.65	5.65	5.65	5.65	5.66	5.65	5.66	5.65	5.66
179	PC	[2,3-di(heptadecanoyloxy)propyl] 2-(trimethylazaniumyl)ethyl phosphate M+H MSDIAL (E)	PC 34:0	C42H84NO8P	2	M+H	762.6	184.144	5.65	5.66	346.7	295	405.9	805.6	782.2	856.4	1907.3	1969.4	1922.2	5891	5899.1	5595.1	6193.6	6860.2	10029	7558.8	4255.1	7961.4	475.5	945.7	2211	4855.8	9910	9674.9						29.2	5.65	5.65	5.65	5.65	5.66	5.65	5.66	5.65	5.66
179	PC	[2,3-di(heptadecanoyloxy)propyl] 2-(trimethylazaniumyl)ethyl phosphate M+H MSDIAL (E)	PC 34:0	C42H84NO8P	2	M+H	762.6	185.077	5.65	5.66	1903.9	1761.7	1920.4	4119	4170.6	4622.5	9074.6	7664.4	8365.2	19346.1	17629.8	17415.4	43135.1	44335.4	43896	85505	84869.5	94322.7	1847.4	3746.4	7220.8	18228.4	35108.1	73284.5						0	5.65	5.65	5.65	5.65	5.66	5.65	5.66	5.65	5.66
179	PC	[2,3-di(heptadecanoyloxy)propyl] 2-(trimethylazaniumyl)ethyl phosphate M+H MSDIAL (E)	PC 34:0	C42H84NO8P	2	M+H	762.6	186.082	5.65	5.66	196.8	145.6	233.3	682.1	534.9	327.9	1934.5	2059.9	1098.5	3535.7	5674.2	3236	7904.5	7463.5	6748.6	14155.4	15172.1	15973.1	165.4	886.5	1638.1	3903.7	6648.8	13521.7						0	5.65	5.65	5.65	5.65	5.66	5.65	5.66	5.65	5.66
179	PC	[2,3-di(heptadecanoyloxy)propyl] 2-(trimethylazaniumyl)ethyl phosphate M+H MSDIAL (E)	PC 34:0	C42H84NO8P	2	M+H	762.6	188.236	5.65	5.66	0	0	0	0	0	17.5	9.1	0	16	14.7	20.2	57.8	134.9	21.7	60.9	105.9	99.1	60.9	0	16.4	8.7	32.2	71	84.8						0	5.65	5.65	5.65	5.65	5.66	5.65	5.66	5.65	5.66
179	PC	[2,3-di(heptadecanoyloxy)propyl] 2-(trimethylazaniumyl)ethyl phosphate M+H MSDIAL (E)	PC 34:0	C42H84NO8P	2	M+H	762.6	478.327	5.65	5.66	131.5	12.5	0	0	0	11.7	0	0	0	0	0	75.4	68.4	15.1	170.3	346.4	106.1	270.3	136.1	0	0	63.5	361.2	246.9						0	5.65	5.65	5.65	5.65	5.66	5.65	5.66	5.65	5.66
176	PC	PC(16:0/18:1(9Z)) M+H MSDIAL (E)	PC 34:1	C42H82NO8P	2	M+H	760.586	60.0799	5.13	5.13	536.3	320	321.6	598.7	458	384	1786.4	1027.3	1199.7	1870.3	1704.6	635.1	2188.3	2321.4	2388.5	2884.7	3674.4	3415	470.8	617	1464.2	1147.6	1749.7	3049.5			134.5		499.4	0	5.12	5.12	5.13	5.12	5.13	5.13	5.13	5.12	5.13
176	PC	PC(16:0/18:1(9Z)) M+H MSDIAL (E)	PC 34:1	C42H82NO8P	2	M+H	760.586	86.0963	5.13	5.13	1228.3	254.3	419.9	547.8	89.1	1729.6	2630	2721	3236	5668.5	5619.6	7083.9	14112.4	10887.7	11141	15771.5	16202.3	13505.7	213.5	683.8	2424.6	5795.6	9399.2	12080.8			0		0	0	5.12	5.12	5.13	5.12	5.13	5.13	5.13	5.12	5.13
176	PC	PC(16:0/18:1(9Z)) M+H MSDIAL (E)	PC 34:1	C42H82NO8P	2	M+H	760.586	104.107	5.13	5.13	1996.3	750.9	208	1236.4	1314.8	1627.3	4714.8	3960.8	7138.2	11130.8	10102.4	10648.7	17573.1	23636.5	16567.4	28561.1	25719.5	26210.3	947	1932.5	6155.9	7961.1	17643.8	26331.5			0		129.6	0	5.12	5.12	5.13	5.12	5.13	5.13	5.13	5.12	5.13
176	PC	PC(16:0/18:1(9Z)) M+H MSDIAL (E)	PC 34:1	C42H82NO8P	2	M+H	760.586	184.073	5.13	5.13	176266	175431	173820	522385	530377	502798	1.35908e+06	1324387	1.35943e+06	2650031	2691190	2.65574e+06	4.2862e+06	4243560	4.25191e+06	5175649	5246317	5245145	193442	582068	1.39276e+06	2.41256e+06	3.71313e+06	5015972			994		3377	4560.2	5.12	5.12	5.13	5.12	5.13	5.13	5.13	5.12	5.13
176	PC	PC(16:0/18:1(9Z)) M+H MSDIAL (E)	PC 34:1	C42H82NO8P	2	M+H	760.586	185.077	5.13	5.13	12820.6	9961	11260.9	26827	27491.1	28370.2	69635	67180.2	71320	147974	141096	146002	271037	266567	279650	393242	384780	380938	12045.3	30948	74521.5	130327	231028	359889			288.5		189.3	127.5	5.12	5.12	5.13	5.12	5.13	5.13	5.13	5.12	5.13
176	PC	PC(16:0/18:1(9Z)) M+H MSDIAL (E)	PC 34:1	C42H82NO8P	2	M+H	760.586	186.08	5.13	5.13	3225.3	2816.6	2954.6	4875.6	6145.6	5536.7	13053.8	12119.7	14479.3	26323.4	26630.5	24988.6	42765.8	45603.1	47475.6	62135.7	68694.2	63778	2925.9	5937.5	11632.7	20700.7	39732.4	60465.6			41.5		0	247.4	5.12	5.12	5.13	5.12	5.13	5.13	5.13	5.12	5.13
176	PC	PC(16:0/18:1(9Z)) M+H MSDIAL (E)	PC 34:1	C42H82NO8P	2	M+H	760.586	496.334	5.13	5.13	1281.8	1072.2	1554.2	1887.2	1589.9	1521.9	4674.3	3857	5103.1	6946.6	7889.2	7968.7	11693.3	11771.1	11489	18806	15656.9	17989.6	730.6	2156.4	5612.9	6419.8	10570.1	17378.3			0		0	3.5	5.12	5.12	5.13	5.12	5.13	5.13	5.13	5.12	5.13
176	PC	PC(16:0/18:1(9Z)) M+H MSDIAL (E)	PC 34:1	C42H82NO8P	2	M+H	760.586	125	5.13	5.13	248	215.6	185.4	190.4	246.9	0	667.5	606.7	482.6	1515.1	1226.4	826.3	3647.8	2680.9	2798.8	4937.5	3533.4	3523.7	0	252.8	341.8	1538.4	2340	3090.9			0		0	0	5.12	5.12	5.13	5.12	5.13	5.13	5.13	5.12	5.13
173	PC	PC 34:2 M+H SLING_MRM (E)	PC 34:2	C42H80N1O8P1	2	M+H	758.571	86.096	4.7	4.69	1238.8	796.6	677.3	2710.3	2803.2	1929.8	4667	5336.3	6493	9817	13254.1	12463.7	15301	17966.9	17185.1	18677.6	21402.5	18467.7	1820.2	4074.2	6395.6	7954	13474.6	20013.1	0	0	559.5	0	138.5	0	4.69	4.69	4.69	4.68	4.69	4.68	4.69	4.7	4.69
173	PC	PC 34:2 M+H SLING_MRM (E)	PC 34:2	C42H80N1O8P1	2	M+H	758.571	184.073	4.7	4.69	504994	504414	508166	1.34428e+06	1.338e+06	1.32747e+06	2.29722e+06	2313973	2.33196e+06	3.08904e+06	3.11592e+06	3.06817e+06	3.86052e+06	3.84788e+06	3.86545e+06	4761339	4.99979e+06	4651335	561226	1.4141e+06	2.33345e+06	2.8937e+06	3521753	4348693	2430.7	1530.3	3080.1	3629.8	5561.5	6935.6	4.69	4.69	4.69	4.68	4.69	4.68	4.69	4.7	4.69
173	PC	PC 34:2 M+H SLING_MRM (E)	PC 34:2	C42H80N1O8P1	2	M+H	758.571	184.088	4.7	4.69	504994	504414	508166	1.34428e+06	1.338e+06	1.32747e+06	2.29722e+06	2313973	2.33196e+06	3.07627e+06	3.11592e+06	3.06817e+06	3.86052e+06	3.84788e+06	3.86545e+06	4761339	4.99979e+06	4651335	561226	1.4141e+06	2.33345e+06	2.8937e+06	3521753	4348693	2082.3	410.8	2714.1	3547	4137.9	5953.6	4.69	4.69	4.69	4.68	4.69	4.68	4.69	4.7	4.69
173	PC	PC 34:2 M+H SLING_MRM (E)	PC 34:2	C42H80N1O8P1	2	M+H	758.571	184.105	4.7	4.69	2518.6	6306.7	2656.9	2963.4	3929	4019.5	5098.2	4725.4	5043.9	10606	10480.8	14322.6	13403.2	13186.1	13735.7	12495.2	14196.6	10803	5984.3	4469.5	4686.2	9886.1	11477.7	11411	107.1	19.3	82.1	116.5	147.1	273	4.69	4.69	4.69	4.68	4.69	4.68	4.69	4.7	4.69
173	PC	PC 34:2 M+H SLING_MRM (E)	PC 34:2	C42H80N1O8P1	2	M+H	758.571	184.144	4.7	4.69	3138.3	4427	3011.4	3347.8	2864.7	3438.5	4882.6	3541.8	11265.3	40568.8	38639	47844.2	78645.6	75752.1	67737.5	87830	92867.9	88977.4	3288.4	9190.2	10925.2	31055	66871.6	83838.7	135.5	24.5	51.5	69.4	98.7	131.2	4.69	4.69	4.69	4.68	4.69	4.68	4.69	4.7	4.69
173	PC	PC 34:2 M+H SLING_MRM (E)	PC 34:2	C42H80N1O8P1	2	M+H	758.571	185.077	4.7	4.69	29067.4	29575.9	25116.1	69384.7	68085.8	72994.1	143102	136864	140466	242936	239861	235763	339795	335688	338872	434136	454553	412473	28879.6	69852.6	136783	209318	313414	415582	370.8	0	329.3	501	352.6	694.8	4.69	4.69	4.69	4.68	4.69	4.68	4.69	4.7	4.69
173	PC	PC 34:2 M+H SLING_MRM (E)	PC 34:2	C42H80N1O8P1	2	M+H	758.571	186.079	4.7	4.69	3704.5	5473.2	4986.3	13604.7	11803.1	12206.3	23504	25909.4	19960.4	36836	39264.3	40497.7	54224.3	59420.6	54868.4	68744.8	63223.7	71617.5	5211.9	12639.9	21019.2	38196.9	50263	66241.3	0	0	0	0	59.2	117.5	4.69	4.69	4.69	4.68	4.69	4.68	4.69	4.7	4.69
173	PC	PC 34:2 M+H SLING_MRM (E)	PC 34:2	C42H80N1O8P1	2	M+H	758.571	60.0802	4.7	4.69	411	0	159.6	864.2	1360.1	837.7	3014.1	1682.5	2176.6	2314.3	4946.2	2884.7	4866.7	2576.9	4951.4	4760.6	6268.1	3633.7	581.1	935.3	3025.7	1502.2	4624.1	5638.2	638.1	459.8	445.1	276.8	60.8	11.9	4.69	4.69	4.69	4.68	4.69	4.68	4.69	4.7	4.69
173	PC	PC 34:2 M+H SLING_MRM (E)	PC 34:2	C42H80N1O8P1	2	M+H	758.571	637.235	4.7	4.69	164.1	0	0	0	0	0	2.1	0	0	0	222.6	25.5	0	0	0	0	0	0	0	0	0	0	0	0	20	0	4.2	0	3.9	0	4.69	4.69	4.69	4.68	4.69	4.68	4.69	4.7	4.69
170	PC	PC 34:3 M+H SLING_MRM (E)	PC 34:3	C42H78N1O8P1	2	M+H	756.553	184.074	4.29	4.3	22854.1	19411.3	374148	1.33855e+06	64863.9	1342921	2.25495e+06	2300952	2331653	2.31156e+06	2.1749e+06	2132071	599228	580210	585065	1.01867e+06	1.04738e+06	1.03295e+06	33545.4	978032	1.7339e+06	2.02852e+06	483024	813356							4.28	4.28	4.3	4.3	4.29	4.31	4.31	4.32	4.32
170	PC	PC 34:3 M+H SLING_MRM (E)	PC 34:3	C42H78N1O8P1	2	M+H	756.553	184.106	4.29	4.3	502.3	498.1	1969	2940.1	1604.1	4407.9	4774.6	4165.2	5060	8834	8020.5	7891.1	14502.7	14317.2	14325.8	20957.9	21768.2	21133.5	1033.4	2851.3	3984.7	7721.4	10762.8	19837							4.28	4.28	4.3	4.3	4.29	4.31	4.31	4.32	4.32
170	PC	PC 34:3 M+H SLING_MRM (E)	PC 34:3	C42H78N1O8P1	2	M+H	756.553	184.144	4.29	4.3	406	292	1315.6	3371.7	963.8	3741.9	3924.8	3222.2	11047.6	38019.5	36877.4	42251.2	11457.5	10474.5	11172.3	18734.2	19342.4	20402.2	599.7	4255.7	10283.1	29054.1	9355.8	16707.1							4.28	4.28	4.3	4.3	4.29	4.31	4.31	4.32	4.32
170	PC	PC 34:3 M+H SLING_MRM (E)	PC 34:3	C42H78N1O8P1	2	M+H	756.553	185.077	4.29	4.3	1480.6	2232	20476.4	69946.7	4368.5	73475.3	140545	137050	140579	197732	185148	183422	35996.8	37061.7	35262.3	64507.5	57561.6	64994.8	3049.9	48104.9	104873	160514	33173.7	50335.3							4.28	4.28	4.3	4.3	4.29	4.31	4.31	4.32	4.32
170	PC	PC 34:3 M+H SLING_MRM (E)	PC 34:3	C42H78N1O8P1	2	M+H	756.553	86.0967	4.29	4.3	0	79.7	871.3	3010.1	189.4	2055.8	5427.6	5421.2	6396.5	9979	11576.9	9099.5	2219	3019.4	2757	3354.3	4209.4	3473.4	363.7	2745.1	5317.3	6221	2453.1	3318.2							4.28	4.28	4.3	4.3	4.29	4.31	4.31	4.32	4.32
170	PC	PC 34:3 M+H SLING_MRM (E)	PC 34:3	C42H78N1O8P1	2	M+H	756.553	125	4.29	4.3	0	0	38.9	1240.6	82.6	633.1	1741.2	2441.3	1867.8	3486.5	2179.1	2092.9	1125.9	902.3	1011.4	1401.2	1205.7	2037.7	0	945.2	1275.1	2136.1	236.5	363							4.28	4.28	4.3	4.3	4.29	4.31	4.31	4.32	4.32
170	PC	PC 34:3 M+H SLING_MRM (E)	PC 34:3	C42H78N1O8P1	2	M+H	756.553	502.336	4.29	4.3	0	0	570.5	3292.4	44.1	2240.4	4102.8	5210.1	3738.1	4561.2	5448	5434	626.8	502.3	801.2	1303.1	763.3	731.2	15.2	612.9	2484.8	4369.6	300.2	460.7							4.28	4.28	4.3	4.3	4.29	4.31	4.31	4.32	4.32
170	PC	PC 34:3 M+H SLING_MRM (E)	PC 34:3	C42H78N1O8P1	2	M+H	756.553	257.302	4.29	4.3	0	0	0	0	0	0	0	0	0	0	0	0	35.2	0	11.5	4.2	0	0	0	0	0	13.1	0	0							4.28	4.28	4.3	4.3	4.29	4.31	4.31	4.32	4.32
170	PC	PC 34:3 M+H SLING_MRM (E)	PC 34:3	C42H78N1O8P1	2	M+H	756.553	70.0642	4.29	4.3	0	0	0	9.1	0	161.6	0	0	0	0	239.6	0	0	0	0	3.1	0	0	0	0	133	0	0	0							4.28	4.28	4.3	4.3	4.29	4.31	4.31	4.32	4.32
196	PC	PC 35:1 M+H SLING_MRM (E)	PC 35:1	C43H84N1O8P1	2	M+H	774.6	184.072	5.43	5.42	205256	199860	188473	604180	578097	569329	1.37397e+06	1.36421e+06	1.38688e+06	2.36192e+06	2.37198e+06	2384595	3253602	2.98872e+06	3.05561e+06	3273797	3300224	3.31421e+06	225449	634321	1.40876e+06	2.18229e+06	3.08315e+06	3.15271e+06							5.41	5.41	5.4	5.41	5.42	5.41	5.41	5.41	5.42
196	PC	PC 35:1 M+H SLING_MRM (E)	PC 35:1	C43H84N1O8P1	2	M+H	774.6	184.087	5.43	5.42	205256	199860	188466	604180	578097	569329	1.37397e+06	1.36421e+06	1.38688e+06	2.36192e+06	2.37198e+06	2384595	3253602	2.98872e+06	3.05561e+06	3273797	3300224	3.31421e+06	225388	634321	1.40876e+06	2.18229e+06	3.08315e+06	3.15271e+06							5.41	5.41	5.4	5.41	5.42	5.41	5.41	5.41	5.42
196	PC	PC 35:1 M+H SLING_MRM (E)	PC 35:1	C43H84N1O8P1	2	M+H	774.6	186.078	5.43	5.42	1531	2122.1	3082.2	6695.6	5329.9	7651.3	11529.2	11558	13552.8	23638.3	23978	21334.8	34140.9	32311.6	34636.3	42255.4	39876.1	35932.6	2299.4	4789.2	12118.5	19094.7	30963.9	37581.5							5.41	5.41	5.4	5.41	5.42	5.41	5.41	5.41	5.42
196	PC	PC 35:1 M+H SLING_MRM (E)	PC 35:1	C43H84N1O8P1	2	M+H	774.6	239.147	5.43	5.42	115.2	0	104.1	0	0	0	0	0	27.1	0	0	0	0	22.7	244.8	0	283.2	0	0	0	0	0	144.8	0							5.41	5.41	5.4	5.41	5.42	5.41	5.41	5.41	5.42
196	PC	PC 35:1 M+H SLING_MRM (E)	PC 35:1	C43H84N1O8P1	2	M+H	774.6	157.642	5.43	5.42	0	0	0	0	0	0	0	0	0	0	0	0	0	0	0	0	24.7	0	0	0	0	0	0	3.9							5.41	5.41	5.4	5.41	5.42	5.41	5.41	5.41	5.42
196	PC	PC 35:1 M+H SLING_MRM (E)	PC 35:1	C43H84N1O8P1	2	M+H	774.6	322.28	5.43	5.42	15.5	3.6	0	0	0	0	0	3.7	0	0	39.4	0	0	0	0	27.4	0	0	0	0	3.6	0	0	0							5.41	5.41	5.4	5.41	5.42	5.41	5.41	5.41	5.42
196	PC	PC 35:1 M+H SLING_MRM (E)	PC 35:1	C43H84N1O8P1	2	M+H	774.6	249.797	5.43	5.42	0	0	0	0	0	0	0	0	0	0	47.6	0	115.3	57.7	0	0	0	0	0	0	0	0	0	0							5.41	5.41	5.4	5.41	5.42	5.41	5.41	5.41	5.42
196	PC	PC 35:1 M+H SLING_MRM (E)	PC 35:1	C43H84N1O8P1	2	M+H	774.6	683.398	5.43	5.42	0	35.1	0	52.3	0	0	23	0	0	67.3	0	3.9	0	0	0	0	0	0	0	0	17.9	0	0	0							5.41	5.41	5.4	5.41	5.42	5.41	5.41	5.41	5.42
196	PC	PC 35:1 M+H SLING_MRM (E)	PC 35:1	C43H84N1O8P1	2	M+H	774.6	683.38	5.43	5.42	21.6	88	0	0	0	0	23	11.3	0	67.3	0	0	0	0	0	0	0	0	0	0	0	0	0	0							5.41	5.41	5.4	5.41	5.42	5.41	5.41	5.41	5.42
193	PC	PC 35:2 M+H SLING_MRM (E)	PC 35:2	C43H82N1O8P1	2	M+H	772.585	184.074	4.83	4.98	284451	212864	201998	858412	694161	576600	1.80368e+06	1.86748e+06	1842825	3.0579e+06	3.06634e+06	3.03445e+06	3.90299e+06	3.7347e+06	3832729	4.6054e+06	4661402	4679060	264522	899381	2.15503e+06	2.63271e+06	4384256	4.45065e+06							4.97	4.96	4.98	4.97	4.98	4.97	4.98	4.97	4.98
193	PC	PC 35:2 M+H SLING_MRM (E)	PC 35:2	C43H82N1O8P1	2	M+H	772.585	184.106	4.83	4.98	6194.9	5040.7	5463	7941.3	8721.9	7080.7	10421.8	10800.2	10597.4	15718.6	16948.8	18823.9	9832.9	12282.9	9432.7	4905	15009.2	8791.8	6679.7	9431.5	10585.2	19905.5	14034.2	9725.3							4.97	4.96	4.98	4.97	4.98	4.97	4.98	4.97	4.98
193	PC	PC 35:2 M+H SLING_MRM (E)	PC 35:2	C43H82N1O8P1	2	M+H	772.585	184.514	4.83	4.98	317.6	176.3	252.9	785.8	626.1	666.7	1808.4	1523.9	1875.6	2594.2	3074.9	2854.9	3544.4	3397.6	3823.3	4809.1	4430.5	4990	304.6	869.7	2163.8	2388.2	3659.6	4302.4							4.97	4.96	4.98	4.97	4.98	4.97	4.98	4.97	4.98
193	PC	PC 35:2 M+H SLING_MRM (E)	PC 35:2	C43H82N1O8P1	2	M+H	772.585	184.802	4.83	4.98	121.5	262.3	101.5	675.6	459.3	655.8	1102.5	1107.7	1178.2	1784.9	1809.1	1741	2190.8	2148.4	2239.8	3341.9	3182.2	3303.9	140.4	614.5	1306.1	1510.9	2878.2	3102.9							4.97	4.96	4.98	4.97	4.98	4.97	4.98	4.97	4.98
193	PC	PC 35:2 M+H SLING_MRM (E)	PC 35:2	C43H82N1O8P1	2	M+H	772.585	755.586	4.83	4.98	1312.3	262.1	734.5	2060.4	585.5	1425.8	1968.8	3086	2232.6	3064.3	2262.6	3117.8	3100.7	2469	2330.4	3772.3	2932.4	3088.3	1414.1	1739.3	2540.9	3724.5	2021	2508.7							4.97	4.96	4.98	4.97	4.98	4.97	4.98	4.97	4.98
193	PC	PC 35:2 M+H SLING_MRM (E)	PC 35:2	C43H82N1O8P1	2	M+H	772.585	575.51	4.83	4.98	0	0	92.5	84.2	3.9	0	577.1	512.6	1071.8	537.7	451.6	366.9	291.2	290.4	228.3	176.8	336.9	722.4	0	446.9	900.2	182.1	513.5	258.8							4.97	4.96	4.98	4.97	4.98	4.97	4.98	4.97	4.98
193	PC	PC 35:2 M+H SLING_MRM (E)	PC 35:2	C43H82N1O8P1	2	M+H	772.585	388.266	4.83	4.98	0	0	0	28.7	163.3	63.7	309.5	138	0	70.9	127.5	71.5	222.3	310	54.2	264.5	403.8	516	130.9	3.8	148.9	9	79.7	396.4							4.97	4.96	4.98	4.97	4.98	4.97	4.98	4.97	4.98
193	PC	PC 35:2 M+H SLING_MRM (E)	PC 35:2	C43H82N1O8P1	2	M+H	772.585	388.254	4.83	4.98	0	0	0	21.1	163.3	63.7	309.5	75.6	0	118.1	159.2	0	184.1	594.8	49.1	150.5	283.4	609.3	135.6	3.8	148.9	148	79.7	531.5							4.97	4.96	4.98	4.97	4.98	4.97	4.98	4.97	4.98
193	PC	PC 35:2 M+H SLING_MRM (E)	PC 35:2	C43H82N1O8P1	2	M+H	772.585	124.304	4.83	4.98	0	0	0	16.9	0	0	0	0	0	0	0	0	0	0	0	38.7	0	54.5	0	9.1	0	0	0	0							4.97	4.96	4.98	4.97	4.98	4.97	4.98	4.97	4.98
188	PC	PC 35:3 M+H SLING_MRM (E)	PC 35:3	C43H80N1O8P1	2	M+H	770.569	184.073	4.54	4.56	430301	163476	175042	634049	483195	613298	1735167	1.62483e+06	1.7202e+06	1.89999e+06	2.05204e+06	2.01165e+06	2778890	2.90686e+06	2.08937e+06	2841616	2767634	2.86198e+06	290068	718627	1.06922e+06	1.3273e+06	2725888	2821973							4.55	4.55	4.55	4.56	4.55	4.56	4.55	4.55	4.55
188	PC	PC 35:3 M+H SLING_MRM (E)	PC 35:3	C43H80N1O8P1	2	M+H	770.569	184.095	4.54	4.56	13239.9	5374.8	4078.5	5768.1	2455.9	1534.8	2741.2	4806.7	5726.3	5775.8	6850.3	9081.7	8657.8	12442.8	8359.2	14864	15004.9	19933	8886.8	2100.5	6191.9	4686.4	7865.9	12814.7							4.55	4.55	4.55	4.56	4.55	4.56	4.55	4.55	4.55
188	PC	PC 35:3 M+H SLING_MRM (E)	PC 35:3	C43H80N1O8P1	2	M+H	770.569	184.824	4.54	4.56	361.2	83.3	135.1	406.3	260.7	370.7	1155.3	760.4	828.6	1376.2	1381.1	1353	2132.7	2067.7	1823.9	2112.4	2124.2	2402.5	228	532.3	652.9	1100.1	1979	2271.3							4.55	4.55	4.55	4.56	4.55	4.56	4.55	4.55	4.55
188	PC	PC 35:3 M+H SLING_MRM (E)	PC 35:3	C43H80N1O8P1	2	M+H	770.569	185.07	4.54	4.56	24422.3	11428.2	10061.9	35544.8	27041.2	33308	110858	100562	107897	164287	176933	175430	284038	288895	227122	334821	328685	320518	10547.5	33519.6	62875.8	100588	271356	331510							4.55	4.55	4.55	4.56	4.55	4.56	4.55	4.55	4.55
188	PC	PC 35:3 M+H SLING_MRM (E)	PC 35:3	C43H80N1O8P1	2	M+H	770.569	196.941	4.54	4.56	19	0	0	0	0	0	56.1	0	0	0	18.8	76.1	13.1	33.6	43.9	23.3	54.8	102	0	0	0	17.6	31.8	77.4							4.55	4.55	4.55	4.56	4.55	4.56	4.55	4.55	4.55
188	PC	PC 35:3 M+H SLING_MRM (E)	PC 35:3	C43H80N1O8P1	2	M+H	770.569	352.317	4.54	4.56	0	0	0	0	0	0	0	75.5	3.6	144.3	0	0	39.4	70	0	0	3.7	170.6	5.5	0	0	80.4	0	3.6							4.55	4.55	4.55	4.56	4.55	4.56	4.55	4.55	4.55
188	PC	PC 35:3 M+H SLING_MRM (E)	PC 35:3	C43H80N1O8P1	2	M+H	770.569	393.25	4.54	4.56	6.9	0	20.4	3.7	0	0	0	3.7	203.2	0	0	0	0	0	3.8	164.8	138.3	0	0	0	0	164.4	0	156.5							4.55	4.55	4.55	4.56	4.55	4.56	4.55	4.55	4.55
188	PC	PC 35:3 M+H SLING_MRM (E)	PC 35:3	C43H80N1O8P1	2	M+H	770.569	163.112	4.54	4.56	0	0	0	0	0	0	0	0	0	0	0	203.1	0	113.8	0	165.7	0	0	0	0	0	117.4	0	0							4.55	4.55	4.55	4.56	4.55	4.56	4.55	4.55	4.55
188	PC	PC 35:3 M+H SLING_MRM (E)	PC 35:3	C43H80N1O8P1	2	M+H	770.569	724.521	4.54	4.56	27.6	0	10.9	0	0	0	0	21.2	0	0	69.9	0	7.6	0	448.3	0	0	0	0	0	0	0	24.5	0							4.55	4.55	4.55	4.56	4.55	4.56	4.55	4.55	4.55
217	PC	PC 36:1 M+H SLING_MRM (E)	PC 36:1	C44H86N1O8P1	2	M+H	788.616	104.107	5.76	5.76	542	376	550.6	569.8	411.4	1263.9	1438.7	964.9	1167.1	3177.3	2896.9	4294.7	7766.1	7769.2	5698.7	12115.4	15220.4	14177.4	57.7	678.7	1487.6	2146.6	3826.5	9917.6							5.76	5.76	5.75	5.75	5.75	5.75	5.75	5.76	5.76
217	PC	PC 36:1 M+H SLING_MRM (E)	PC 36:1	C44H86N1O8P1	2	M+H	788.616	184.074	5.76	5.76	46619.2	46706.9	40008.2	102647	102498	96349.5	242551	251647	259543	724826	735514	730748	1.72931e+06	1744733	1.74893e+06	3.27328e+06	3.21446e+06	3239912	44021.5	107702	279798	614904	1.44998e+06	2.83685e+06							5.76	5.76	5.75	5.75	5.75	5.75	5.75	5.76	5.76
217	PC	PC 36:1 M+H SLING_MRM (E)	PC 36:1	C44H86N1O8P1	2	M+H	788.616	185.077	5.76	5.76	2561.8	3452.4	3262.8	6288.8	7592.3	7962.6	14826.1	15054.9	13445.6	40933.2	39323	41920.8	87715.5	89073	90061.1	164082	165675	169368	4779.7	7145.1	16973.3	36485.9	68426.4	140682							5.76	5.76	5.75	5.75	5.75	5.75	5.75	5.76	5.76
217	PC	PC 36:1 M+H SLING_MRM (E)	PC 36:1	C44H86N1O8P1	2	M+H	788.616	186.079	5.76	5.76	526.1	901.9	11	1358.9	1820.1	1059.3	3831.2	2677.9	4657	6862.1	8492.8	7175.7	16820	17391	13991.4	27843.8	28747	27787.1	757.4	1635.8	2600.3	5909.8	14665.1	22927.8							5.76	5.76	5.75	5.75	5.75	5.75	5.75	5.76	5.76
217	PC	PC 36:1 M+H SLING_MRM (E)	PC 36:1	C44H86N1O8P1	2	M+H	788.616	504.346	5.76	5.76	0	0	90.7	202.8	223	56.3	155.2	475.5	45.3	275.8	823.9	573.4	1603	1301.8	1591	2735	3004.6	3223.9	294	436.1	423.5	504.8	1185	2475.4							5.76	5.76	5.75	5.75	5.75	5.75	5.75	5.76	5.76
217	PC	PC 36:1 M+H SLING_MRM (E)	PC 36:1	C44H86N1O8P1	2	M+H	788.616	524.373	5.76	5.76	322.1	0	0	114.7	132.1	107.1	314.4	298.1	1003.7	939.9	1064.8	549.8	2519.9	1807.3	2450.8	4985.6	4121.7	4231.5	114	0	952.9	1377.4	2480.4	3468							5.76	5.76	5.75	5.75	5.75	5.75	5.75	5.76	5.76
217	PC	PC 36:1 M+H SLING_MRM (E)	PC 36:1	C44H86N1O8P1	2	M+H	788.616	86.0968	5.76	5.76	146.4	219.6	9.6	0	0	340.6	334.6	682.4	633	1517	1160.5	1432.1	3361.7	2218.1	3028.8	6434.5	5290.7	4535.5	3.5	358.5	465.9	1155.8	3657	5698.5							5.76	5.76	5.75	5.75	5.75	5.75	5.75	5.76	5.76
217	PC	PC 36:1 M+H SLING_MRM (E)	PC 36:1	C44H86N1O8P1	2	M+H	788.616	605.556	5.76	5.76	80.6	0	0	0	0	0	278.1	263.2	314.3	116.8	206.7	45.8	873.7	652.7	326.3	761.4	331.4	882.4	0	0	155.4	60.3	603.7	593.8							5.76	5.76	5.75	5.75	5.75	5.75	5.75	5.76	5.76
217	PC	PC 36:1 M+H SLING_MRM (E)	PC 36:1	C44H86N1O8P1	2	M+H	788.616	522.359	5.76	5.76	0	26.8	0	0	0	0	349	0	78.1	733.3	626.9	161.1	519	250.2	716.4	1894.5	677.3	887.6	0	0	320.1	183.6	236.7	1311.2							5.76	5.76	5.75	5.75	5.75	5.75	5.75	5.76	5.76
217	PC	PC 36:1 M+H SLING_MRM (E)	PC 36:1	C44H86N1O8P1	2	M+H	788.616	125	5.76	5.76	66.4	0	0	0	0	0	0	287.3	0	50.9	528.7	252.4	1327.4	715.7	692.1	2513.8	1274.3	1497.2	0	129.9	0	503.2	104.1	808.8							5.76	5.76	5.75	5.75	5.75	5.75	5.75	5.76	5.76
214	PC	PC 36:2 M+H SLING_MRM (E)	PC 36:2	C44H84N1O8P1	2	M+H	786.602	184.073	5.3	5.31	191443	193737	176614	556272	551193	554959	1.31791e+06	1.30805e+06	1.32231e+06	2.33626e+06	2.37801e+06	2367168	3412877	3462373	3473717	4452211	4452106	4.47443e+06	218306	605505	1.37779e+06	2.16574e+06	3.18739e+06	4.25751e+06		1749.2		1219.2	3180.7	4794.7	5.31	5.31	5.31	5.31	5.3	5.31	5.32	5.31	5.31
214	PC	PC 36:2 M+H SLING_MRM (E)	PC 36:2	C44H84N1O8P1	2	M+H	786.602	184.102	5.3	5.31	5131.8	4805.6	4522	3918.8	5268.9	3968.7	7403.6	4819	7226.4	9643.9	9922.6	8451.3	7838.6	10709.7	8163.6	19078	17148.4	18646.8	5784.7	4509.3	6870.3	7929.5	7928.6	21617.8		76.2		32	106.3	180.1	5.31	5.31	5.31	5.31	5.3	5.31	5.32	5.31	5.31
214	PC	PC 36:2 M+H SLING_MRM (E)	PC 36:2	C44H84N1O8P1	2	M+H	786.602	184.38	5.3	5.31	255.5	300.2	262.8	792.1	816.9	642.9	1241.4	1156	1268.4	2178.5	2702.9	2673.7	3978.3	3356.8	3401.2	5010	4536.2	4924.7	328	702.9	1468.9	2306.9	3410.4	4859.2		0		0	0	0	5.31	5.31	5.31	5.31	5.3	5.31	5.32	5.31	5.31
214	PC	PC 36:2 M+H SLING_MRM (E)	PC 36:2	C44H84N1O8P1	2	M+H	786.602	185.072	5.3	5.31	11622.9	12711.6	12077.6	26792.8	30246	31041.1	64921.6	67146.8	65576.5	130102	129379	131223	217059	216762	219343	315454	320477	306175	11579.4	34220.4	70373.4	128826	191360	281972		0		0	0	259	5.31	5.31	5.31	5.31	5.3	5.31	5.32	5.31	5.31
214	PC	PC 36:2 M+H SLING_MRM (E)	PC 36:2	C44H84N1O8P1	2	M+H	786.602	785.579	5.3	5.31	592.4	383.9	35.9	1355.7	1449.4	1270.8	2765.8	2414.5	2395.9	7925.2	18494.2	6988.8	42982.8	67140.1	44628.8	138812	144618	135408	578.9	1666	2001.4	7100.4	38607.3	122043		65.4		165.4	255.9	483.2	5.31	5.31	5.31	5.31	5.3	5.31	5.32	5.31	5.31
214	PC	PC 36:2 M+H SLING_MRM (E)	PC 36:2	C44H84N1O8P1	2	M+H	786.602	781	5.3	5.31	2	8.9	0	40.5	158.5	15.4	67.5	7	25.6	110.5	61.5	168.8	50.8	195.9	215.4	393.2	264.2	428.3	6.3	84.2	115.5	150.6	114.2	132		0		0	0	27.1	5.31	5.31	5.31	5.31	5.3	5.31	5.32	5.31	5.31
214	PC	PC 36:2 M+H SLING_MRM (E)	PC 36:2	C44H84N1O8P1	2	M+H	786.602	265.248	5.3	5.31	0	0	0	0	0	0	90.4	0	0	0	46.4	0	87.6	0	0	0	112.6	61.7	3.9	0	0	0	0	58.8		0		4.1	0	59.3	5.31	5.31	5.31	5.31	5.3	5.31	5.32	5.31	5.31
214	PC	PC 36:2 M+H SLING_MRM (E)	PC 36:2	C44H84N1O8P1	2	M+H	786.602	101.633	5.3	5.31	0	0	0	0	0	0	0	0	0	0	0	8.3	11.4	0	36.2	33.6	8.6	0	0	0	0	36.3	0	0		0		0	0	0	5.31	5.31	5.31	5.31	5.3	5.31	5.32	5.31	5.31
214	PC	PC 36:2 M+H SLING_MRM (E)	PC 36:2	C44H84N1O8P1	2	M+H	786.602	347.389	5.3	5.31	8.3	0	0	0	0	0	0	0	0	0	0	0	0	0	139.3	24.4	3.7	0	0	0	0	0	0	0		0		0	0	0	5.31	5.31	5.31	5.31	5.3	5.31	5.32	5.31	5.31
214	PC	PC 36:2 M+H SLING_MRM (E)	PC 36:2	C44H84N1O8P1	2	M+H	786.602	757.836	5.3	5.31	0	0	0	0	0	0	0	0	0	0	4.8	8	0	141.6	72.1	0	0	0	0	0	0	0	0	0		0		0	0	0	5.31	5.31	5.31	5.31	5.3	5.31	5.32	5.31	5.31
212	PC	PC 36:3 M+H SLING_MRM (E)	PC 36:3	C44H82N1O8P1	2	M+H	784.586	86.0965	4.84	4.83	1048	1607	1615.2	5078.1	3624.7	4576.7	7848.1	5222.6	6693.2	9508.9	9577.9	5972.7	13371.9	14923.5	16703.2	19265.8	21442.5	21941.4	1915.7	3406.6	7252.7	5850.4	12849.1	15461.9							4.8	4.8	4.8	4.8	4.79	4.8	4.81	4.84	4.8
212	PC	PC 36:3 M+H SLING_MRM (E)	PC 36:3	C44H82N1O8P1	2	M+H	784.586	104.109	4.84	4.83	911.3	1807.4	1317.4	6558	3702.2	5422	7329.9	6572.5	11176.5	11779.1	14657.7	11306.8	24107.9	21043.6	21101.2	34673.4	29073.3	28774.9	2232.8	5752.7	7927	10411.9	18242.8	28301.6							4.8	4.8	4.8	4.8	4.79	4.8	4.81	4.84	4.8
212	PC	PC 36:3 M+H SLING_MRM (E)	PC 36:3	C44H82N1O8P1	2	M+H	784.586	125	4.84	4.83	674.5	124.2	303.6	1044.9	805.7	232.9	940	1135.8	1389.5	2021.6	2150.5	2334	3333.4	4364.9	4204.3	5754.3	7749	5820.1	0	725.5	938.5	2349.4	4272.7	4771							4.8	4.8	4.8	4.8	4.79	4.8	4.81	4.84	4.8
212	PC	PC 36:3 M+H SLING_MRM (E)	PC 36:3	C44H82N1O8P1	2	M+H	784.586	184.073	4.84	4.83	341279	324308	330976	1.33034e+06	1.29521e+06	1.32591e+06	2485697	1.90476e+06	2461839	3703877	3.70379e+06	3.65862e+06	5711108	5658438	5723679	7615216	7875435	7531448	388517	1.03061e+06	2.14717e+06	3.16258e+06	5096958	7099924							4.8	4.8	4.8	4.8	4.79	4.8	4.81	4.84	4.8
212	PC	PC 36:3 M+H SLING_MRM (E)	PC 36:3	C44H82N1O8P1	2	M+H	784.586	185.076	4.84	4.83	23076.2	19492.5	24159.4	75003	67906.8	77762.3	131372	103238	129656	196682	208066	194748	319673	324441	346832	486186	497172	493383	22939.8	62528.7	124718	163215	289068	435859							4.8	4.8	4.8	4.8	4.79	4.8	4.81	4.84	4.8
212	PC	PC 36:3 M+H SLING_MRM (E)	PC 36:3	C44H82N1O8P1	2	M+H	784.586	502.329	4.84	4.83	574.1	424.7	355.6	1472.8	973.3	1699.2	2031.4	1194.6	1473.3	2135.3	1741.2	2087.2	2601.5	2244.1	2891.4	4453.4	3850.5	4394.1	532.2	384.5	894.9	1115.9	3013	3846.1							4.8	4.8	4.8	4.8	4.79	4.8	4.81	4.84	4.8
212	PC	PC 36:3 M+H SLING_MRM (E)	PC 36:3	C44H82N1O8P1	2	M+H	784.586	522.355	4.84	4.83	3.7	392.2	184	573.1	246.6	423.1	1220.2	1626.6	1429.3	2736.3	3242.3	2387.2	4994	4054.9	5683.7	7226.4	9518	6431.9	135.5	311.1	2022.7	1396	4268.4	7246.2							4.8	4.8	4.8	4.8	4.79	4.8	4.81	4.84	4.8
212	PC	PC 36:3 M+H SLING_MRM (E)	PC 36:3	C44H82N1O8P1	2	M+H	784.586	520.34	4.84	4.83	0	129.9	384.5	212.1	510.5	503.4	1134.4	59.2	333.4	1167	763.2	685.5	1882.7	1721.5	2137.9	2705.4	2339.2	2303.6	62.8	321.5	379.7	987.3	1777.5	2187.3							4.8	4.8	4.8	4.8	4.79	4.8	4.81	4.84	4.8
212	PC	PC 36:3 M+H SLING_MRM (E)	PC 36:3	C44H82N1O8P1	2	M+H	784.586	98.9841	4.84	4.83	65.7	0	9	20.5	29	179.7	0	296.6	3.5	120.2	490.2	762.3	38.3	93.3	1284.8	1179.7	688.4	598.8	167.4	0	285.7	28.6	312.3	1171.6							4.8	4.8	4.8	4.8	4.79	4.8	4.81	4.84	4.8
212	PC	PC 36:3 M+H SLING_MRM (E)	PC 36:3	C44H82N1O8P1	2	M+H	784.586	475.39	4.84	4.83	0	0	0	0	0	0	0	25.1	37.2	0	0	0	0	0	0	0	77.7	0	34.6	0	0	0	0	0							4.8	4.8	4.8	4.8	4.79	4.8	4.81	4.84	4.8
207	PC	PC 36:4 M+H SLING_MRM (E)	PC 36:4	C44H80N1O8P1	2	M+H	782.569	88.1117	4.4	4.61	9017	8141.1	7383.6	7868	9121.6	8578.2	8248.3	6483.2	8439.2	8785.3	5283	5297.9	3146.2	3796.7	3979	1772	1818.5	3391.3	9267.9	9097.6	7946.8	6663.9	5483.1	2248.4			18005	11422.3	10480.9	7948.3	4.35	4.63	4.34	4.35	4.36	4.35	4.36	4.35	4.35
207	PC	PC 36:4 M+H SLING_MRM (E)	PC 36:4	C44H80N1O8P1	2	M+H	782.569	184.073	4.4	4.61	22859	187366	22295.9	51260.4	48916	47157.2	106643	103290	109072	286236	2.53607e+06	2.54439e+06	3.87805e+06	3798260	3.81389e+06	4.62566e+06	4635161	4.62165e+06	20931.3	46056.5	122150	234115	3185925	4.4479e+06			2508.5	3035	4380.7	8084.5	4.35	4.63	4.34	4.35	4.36	4.35	4.36	4.35	4.35
207	PC	PC 36:4 M+H SLING_MRM (E)	PC 36:4	C44H80N1O8P1	2	M+H	782.569	184.093	4.4	4.61	712.1	5171.9	1003.7	1725.6	1565.2	1167.2	2757.7	2049.1	2051.7	6426.7	22495.4	25325.1	15644.3	13607.4	11206.6	20297.6	19791.8	16135.1	842.4	1555.5	2696.8	4649.8	18019.4	19160.9			103.7	91.8	104.5	540.7	4.35	4.63	4.34	4.35	4.36	4.35	4.36	4.35	4.35
207	PC	PC 36:4 M+H SLING_MRM (E)	PC 36:4	C44H80N1O8P1	2	M+H	782.569	184.106	4.4	4.61	676.1	4522.3	656.5	1439.5	1193.6	1215.8	2520.7	2515.1	2680.3	6784	6097.2	6406.8	7887.3	8402.5	9545.8	10834	10045.6	10059.5	589	1233.3	3012.4	5770.7	5829.4	7656.2			79.4	100.2	143.2	188.9	4.35	4.63	4.34	4.35	4.36	4.35	4.36	4.35	4.35
207	PC	PC 36:4 M+H SLING_MRM (E)	PC 36:4	C44H80N1O8P1	2	M+H	782.569	184.131	4.4	4.61	220.9	1550.4	253.6	476.2	428.6	436.4	893.8	769.6	909.8	2105	1575.5	1753.1	2235.2	1933.5	2301	2117.8	2239.9	2251	199.3	464.1	1016.1	1724.1	1600.3	1845.5			31.8	43.7	17.4	104.3	4.35	4.63	4.34	4.35	4.36	4.35	4.36	4.35	4.35
207	PC	PC 36:4 M+H SLING_MRM (E)	PC 36:4	C44H80N1O8P1	2	M+H	782.569	184.144	4.4	4.61	429.8	3492.1	462.5	888.3	898.3	781.6	1773.2	1756.2	1995.3	5430.6	7141.2	10091.7	14378	22817	25338.5	26790.5	33591.2	35036.3	394.9	634.1	2025.8	4215.2	18548.2	32191			34.3	30.5	36.2	122	4.35	4.63	4.34	4.35	4.36	4.35	4.36	4.35	4.35
207	PC	PC 36:4 M+H SLING_MRM (E)	PC 36:4	C44H80N1O8P1	2	M+H	782.569	86.0974	4.4	4.61	0	1182.9	0	0	0	264.8	479.2	238.7	613.1	365.7	6906.5	4647.9	10417.9	11073.5	12062	12213.3	12807.7	15025.2	102.8	448.5	686.1	1131.5	8026.5	10417.4			0	0	0	86.7	4.35	4.63	4.34	4.35	4.36	4.35	4.36	4.35	4.35
207	PC	PC 36:4 M+H SLING_MRM (E)	PC 36:4	C44H80N1O8P1	2	M+H	782.569	183.967	4.4	4.61	0	0	0	0	0	0	7.6	0	0	146.3	354.6	335.2	610.9	489.2	402.1	368.8	743.1	760.7	0	0	24.3	9.6	493.9	342.9			0	64	0	0	4.35	4.63	4.34	4.35	4.36	4.35	4.36	4.35	4.35
207	PC	PC 36:4 M+H SLING_MRM (E)	PC 36:4	C44H80N1O8P1	2	M+H	782.569	599.512	4.4	4.61	0	323.3	0	148.7	4.6	0	0	134.2	209.9	0	655.1	1542.1	2077.3	1293.8	1935.9	1968.8	2330.2	1909.7	0	0	0	21.9	2251.5	1265.8			0	0	0	2.8	4.35	4.63	4.34	4.35	4.36	4.35	4.36	4.35	4.35
204	PC	PC 36:5 M+H SLING_MRM (E)	PC 36:5	C44H78N1O8P1	2	M+H	780.554	184.074	4.15	4.27	21256.2	17130.6	20909.9	44420.6	42691.7	43547.3	95909.1	90955.2	93617.4	256532	253543	250491	696212	728899	711769	1.6281e+06	1647242	1.59702e+06	19611.1	42776.3	103890	205044	565952	1.3357e+06							4.26	4.26	4.26	4.27	4.26	4.27	4.27	4.27	4.26
204	PC	PC 36:5 M+H SLING_MRM (E)	PC 36:5	C44H78N1O8P1	2	M+H	780.554	184.084	4.15	4.27	3641.6	2099.8	4336.3	11217.5	7154	4160.5	10065.3	8192.2	5847.8	15985.3	26408.4	50558	65618.1	27013.7	52904.2	99438.5	588156	219948	2717.6	9051.8	8859	19732	42907.1	424502							4.26	4.26	4.26	4.27	4.26	4.27	4.27	4.27	4.26
204	PC	PC 36:5 M+H SLING_MRM (E)	PC 36:5	C44H78N1O8P1	2	M+H	780.554	184.107	4.15	4.27	611.3	452.7	592.8	1137.4	1049.4	1278.7	2190	2259.9	2314	6200.5	6557.4	6346	9160.5	8126.5	9293.1	4395.5	3246.6	2798.1	484.3	1066.3	2539.9	5160.9	9110.5	8164.8							4.26	4.26	4.26	4.27	4.26	4.27	4.27	4.27	4.26
204	PC	PC 36:5 M+H SLING_MRM (E)	PC 36:5	C44H78N1O8P1	2	M+H	780.554	104.106	4.15	4.27	0	20.1	0	155.9	219.7	345.2	480.8	224.9	501.2	909.2	1045.5	1929.8	2882.2	2457.1	1992.4	6593.5	4581.4	7044.5	4.2	0	719.1	163.7	2511.4	5544.9							4.26	4.26	4.26	4.27	4.26	4.27	4.27	4.27	4.26
204	PC	PC 36:5 M+H SLING_MRM (E)	PC 36:5	C44H78N1O8P1	2	M+H	780.554	86.0977	4.15	4.27	0	0	0	0	0	264.8	124.5	238.7	528.5	440.5	708.9	1055.8	1389	1935.4	1995	4240	4747.8	4131.2	0	270.7	411.7	951.1	1847.7	4586.9							4.26	4.26	4.26	4.27	4.26	4.27	4.27	4.27	4.26
204	PC	PC 36:5 M+H SLING_MRM (E)	PC 36:5	C44H78N1O8P1	2	M+H	780.554	780.084	4.15	4.27	91.7	18.3	0	75.8	74.5	35.4	0	22	25.5	3.6	38.3	7.6	127	80.7	90.4	128.9	384.6	119.8	17.9	0	13.1	10.3	5.1	39.6							4.26	4.26	4.26	4.27	4.26	4.27	4.27	4.27	4.26
204	PC	PC 36:5 M+H SLING_MRM (E)	PC 36:5	C44H78N1O8P1	2	M+H	780.554	721.469	4.15	4.27	6.8	0	0	0	208.3	56.8	0	60.3	120.1	61.9	74.1	54.6	386.8	458.7	158.8	616.4	759.7	494.4	0	45.8	0	84.1	27.4	628.6							4.26	4.26	4.26	4.27	4.26	4.27	4.27	4.27	4.26
204	PC	PC 36:5 M+H SLING_MRM (E)	PC 36:5	C44H78N1O8P1	2	M+H	780.554	780.1	4.15	4.27	91.7	0	0	7.7	0	35.4	0	45.4	10	8.5	27.6	89.3	146	120.7	204.4	126.4	291.8	258.9	17.9	9	21.9	0	39.8	203.6							4.26	4.26	4.26	4.27	4.26	4.27	4.27	4.27	4.26
204	PC	PC 36:5 M+H SLING_MRM (E)	PC 36:5	C44H78N1O8P1	2	M+H	780.554	293.253	4.15	4.27	0	0	0	0	0	70.6	0	0	10.2	0	0	0	0	0	0	0	55.9	0	8.9	0	0	0	0	0							4.26	4.26	4.26	4.27	4.26	4.27	4.27	4.27	4.26
235	PC	PC 37:4 M+H SLING_MRM (E)	PC 37:4	C45H82N1O8P1	2	M+H	796.584	184.073	4.9	4.92	18621.1	19710.2	19559.3	50822	47738.8	48364.9	116331	123476	128805	294970	286155	293210	515113	500882	509212	483816	476519	480208	17800.6	52951.6	134158	242432	452450	439671							4.9	4.92	4.92	4.91	4.92	4.91	4.92	4.92	4.92
235	PC	PC 37:4 M+H SLING_MRM (E)	PC 37:4	C45H82N1O8P1	2	M+H	796.584	737.457	4.9	4.92	1160.6	357	922.2	1934.8	1159.8	733.2	1277.8	1791.5	1724.7	1999.3	1446.7	2321.9	643.4	1350.3	1616.6	236.6	184	221	491.4	1801.5	2051.7	1728.2	1724.4	424.5							4.9	4.92	4.92	4.91	4.92	4.91	4.92	4.92	4.92
235	PC	PC 37:4 M+H SLING_MRM (E)	PC 37:4	C45H82N1O8P1	2	M+H	796.584	552.351	4.9	4.92	65.8	0	84.1	0	0	245.8	0	196.2	8.4	472.2	251.2	344.4	680.2	203	134.4	642.7	225.5	767.4	0	0	15.4	46.5	210.3	842.4							4.9	4.92	4.92	4.91	4.92	4.91	4.92	4.92	4.92
235	PC	PC 37:4 M+H SLING_MRM (E)	PC 37:4	C45H82N1O8P1	2	M+H	796.584	162.955	4.9	4.92	113.2	254.7	0	1023.3	297.5	405.9	0	462.6	389.3	347.8	485.8	580.8	341.5	103.4	247.5	0	168.3	259.5	276.3	235.6	97.7	714	73.8	0							4.9	4.92	4.92	4.91	4.92	4.91	4.92	4.92	4.92
235	PC	PC 37:4 M+H SLING_MRM (E)	PC 37:4	C45H82N1O8P1	2	M+H	796.584	123.081	4.9	4.92	72.8	89.5	232.6	182.4	412.2	109.5	424.1	539	438.3	347	72.1	544.2	0	0	4.7	100.2	326.9	0	68.2	745	1273.5	50.5	278.7	0							4.9	4.92	4.92	4.91	4.92	4.91	4.92	4.92	4.92
235	PC	PC 37:4 M+H SLING_MRM (E)	PC 37:4	C45H82N1O8P1	2	M+H	796.584	788.165	4.9	4.92	0	0	0	0	0	0	0	0	0	0	30.5	16.9	0	0	45.2	0	19.3	0	0	0	0	0	0	11.1							4.9	4.92	4.92	4.91	4.92	4.91	4.92	4.92	4.92
235	PC	PC 37:4 M+H SLING_MRM (E)	PC 37:4	C45H82N1O8P1	2	M+H	796.584	439.306	4.9	4.92	0	6.9	0	0	0	0	0	0	0	0	0	0	12.5	51.7	0	0	3.6	0	0	0	5.9	0	0	0							4.9	4.92	4.92	4.91	4.92	4.91	4.92	4.92	4.92
235	PC	PC 37:4 M+H SLING_MRM (E)	PC 37:4	C45H82N1O8P1	2	M+H	796.584	247.262	4.9	4.92	0	0	0	0	0	0	0	0	0	40.6	0	5.8	0	0	0	0	4.6	0	0	0	0	0	0	0							4.9	4.92	4.92	4.91	4.92	4.91	4.92	4.92	4.92
235	PC	PC 37:4 M+H SLING_MRM (E)	PC 37:4	C45H82N1O8P1	2	M+H	796.584	282.394	4.9	4.92	0	0	0	0	0	0	0	0	0	0	0	0	18.6	0	0	0	0	0	0	0	0	0	0	0							4.9	4.92	4.92	4.91	4.92	4.91	4.92	4.92	4.92
235	PC	PC 37:4 M+H SLING_MRM (E)	PC 37:4	C45H82N1O8P1	2	M+H	796.584	418.231	4.9	4.92	0	50.9	0	0	0	52.9	74.1	0	0	0	3.8	0	0	0	0	0	0	0	173.9	0	0	0	0	0							4.9	4.92	4.92	4.91	4.92	4.91	4.92	4.92	4.92
230	PC	PC 19:0_18:5 M+H Atlas (E)	PC 37:5	C45H80NO8P	2	M+H	794.568	86.0966	4.44	4.55	661.8	76.2	144.5	152.4	143.7	500.5	926.6	972.6	1347.9	2977.6	1814.2	2217.5	3450.6	2100.1	4123.3	5361.1	4719.1	5500.9		957.2	1274.6	1981.3	2018.1	4186.4							4.56	4.55	4.55	4.55	4.55	4.56	4.55	4.56	4.55
230	PC	PC 19:0_18:5 M+H Atlas (E)	PC 37:5	C45H80NO8P	2	M+H	794.568	184.074	4.44	4.55	47300	45856	45001.6	121119	124290	119086	277244	255749	268878	506386	513771	512427	893122	872352	877080	1.3235e+06	1.31311e+06	1.29798e+06		69865.9	164041	303197	569585	1.07167e+06							4.56	4.55	4.55	4.55	4.55	4.56	4.55	4.56	4.55
230	PC	PC 19:0_18:5 M+H Atlas (E)	PC 37:5	C45H80NO8P	2	M+H	794.568	184.088	4.44	4.55	3396.2	2858.9	2565.6	4700.2	4355.4	5427.1	10274.7	10475.4	10808.5	18926.7	16283.9	12021.4	23918	35742.4	34269.7	19686.1	20688.6	24547.4		4566.9	7213.7	10819.3	18196.4	26727.9							4.56	4.55	4.55	4.55	4.55	4.56	4.55	4.56	4.55
230	PC	PC 19:0_18:5 M+H Atlas (E)	PC 37:5	C45H80NO8P	2	M+H	794.568	125	4.44	4.55	58	0	0	52.4	0	0	384.7	127	286.5	446.7	501.8	501.3	933.4	508.9	1134.6	1466.1	643	915.1		84.7	155.3	0	192.8	1045.4							4.56	4.55	4.55	4.55	4.55	4.56	4.55	4.56	4.55
230	PC	PC 19:0_18:5 M+H Atlas (E)	PC 37:5	C45H80NO8P	2	M+H	794.568	794.262	4.44	4.55	0	321.1	162.7	0	64.6	0	0	21.4	0	3.5	10.2	14.4	3.6	124.3	228.6	69.4	20.2	21.9		0	3.8	15.5	36.1	85.3							4.56	4.55	4.55	4.55	4.55	4.56	4.55	4.56	4.55
230	PC	PC 19:0_18:5 M+H Atlas (E)	PC 37:5	C45H80NO8P	2	M+H	794.568	726.559	4.44	4.55	111.3	0	49.4	82.4	0	0	229.4	105.2	22.2	173.7	91.8	0	326.1	463	154.6	146.8	198.5	447.4		191.8	113.3	0	0	0							4.56	4.55	4.55	4.55	4.55	4.56	4.55	4.56	4.55
230	PC	PC 19:0_18:5 M+H Atlas (E)	PC 37:5	C45H80NO8P	2	M+H	794.568	392.175	4.44	4.55	0	0	0	0	2.4	0	0	0	0	0	3.9	0	0	0	0	4.2	0	0		0	4.6	0	0	0							4.56	4.55	4.55	4.55	4.55	4.56	4.55	4.56	4.55
230	PC	PC 19:0_18:5 M+H Atlas (E)	PC 37:5	C45H80NO8P	2	M+H	794.568	365.678	4.44	4.55	0	0	0	0	0	0	0	0	0	0	0	0	0	8.3	0	0	0	0		0	0	0	0	3.9							4.56	4.55	4.55	4.55	4.55	4.56	4.55	4.56	4.55
230	PC	PC 19:0_18:5 M+H Atlas (E)	PC 37:5	C45H80NO8P	2	M+H	794.568	528.531	4.44	4.55	0	0	0	0	0	10.3	0	0	0	0	0	4.4	0	0	0	0	0	0		0	0	0	0	3.6							4.56	4.55	4.55	4.55	4.55	4.56	4.55	4.56	4.55
230	PC	PC 19:0_18:5 M+H Atlas (E)	PC 37:5	C45H80NO8P	2	M+H	794.568	710.374	4.44	4.55	0	0	0	0	0	0	12.4	0	0	0	0	0	0	0	0	0	0	0		0	3.6	0	0	3.6							4.56	4.55	4.55	4.55	4.55	4.56	4.55	4.56	4.55
277	PC	PC 38:2 M+H SLING_MRM (E)	PC 38:2	C46H88N1O8P1	2	M+H	814.631	184.073	5.85	5.87	42266.5	37745.4	36953.5	82771.4	83785	83520.5	207277	194699	208790	541857	564441	565665	1.30392e+06	1.34258e+06	1.27917e+06	2531254	2.5308e+06	2.51265e+06	43535.1	87623.3	205990	465081	1.05712e+06	2.01863e+06							5.86	5.87	5.88	5.87	5.87	5.87	5.87	5.86	5.86
277	PC	PC 38:2 M+H SLING_MRM (E)	PC 38:2	C46H88N1O8P1	2	M+H	814.631	185.077	5.85	5.87	2756	2797.3	2764.3	5844.7	6336.7	7058.6	16197.1	14891.1	12443.4	32724.7	30806.9	31745.9	63796.3	71295.1	68192.3	132517	140427	132708	3429.1	6114.4	12233	26805	54719.4	113563							5.86	5.87	5.88	5.87	5.87	5.87	5.87	5.86	5.86
277	PC	PC 38:2 M+H SLING_MRM (E)	PC 38:2	C46H88N1O8P1	2	M+H	814.631	813.673	5.85	5.87	4920.4	4150.6	5033.9	8356.2	7098.9	7517.9	23370.3	21110.6	20552.5	44563.9	44313.8	43276.3	90473.3	88367.3	94135.3	184540	177695	184310	5359.6	8587	18578.4	36529.7	82330.8	139570							5.86	5.87	5.88	5.87	5.87	5.87	5.87	5.86	5.86
277	PC	PC 38:2 M+H SLING_MRM (E)	PC 38:2	C46H88N1O8P1	2	M+H	814.631	104.107	5.85	5.87	270.1	37.3	0	203	207.5	699.9	992.3	968.1	976.1	3354.9	3375	2363.5	5272.7	6980.5	4546.4	11681.5	10993.5	11112	554.5	363.7	1342.4	1779.7	3862.6	10354.1							5.86	5.87	5.88	5.87	5.87	5.87	5.87	5.86	5.86
277	PC	PC 38:2 M+H SLING_MRM (E)	PC 38:2	C46H88N1O8P1	2	M+H	814.631	186.078	5.85	5.87	589.1	399.6	0	1285.3	1424.7	836.8	2927.8	3302.6	2946.9	7465.1	5857.3	6407.6	12830.8	14847.1	10854.9	22324.8	24563.6	25557.7	253.9	524.5	3305.9	6244.7	9958.8	17468.2							5.86	5.87	5.88	5.87	5.87	5.87	5.87	5.86	5.86
277	PC	PC 38:2 M+H SLING_MRM (E)	PC 38:2	C46H88N1O8P1	2	M+H	814.631	186.089	5.85	5.87	256.7	112.1	0	679.3	601.2	194	763.7	881.5	488.6	1238.9	1057.7	1683.6	2783.9	2877.1	2293.2	6083.2	3945.4	4984.6	58.3	404.2	1255.9	771	2403.4	2789.3							5.86	5.87	5.88	5.87	5.87	5.87	5.87	5.86	5.86
277	PC	PC 38:2 M+H SLING_MRM (E)	PC 38:2	C46H88N1O8P1	2	M+H	814.631	185.604	5.85	5.87	0	82	15.6	74.6	0	25.6	32	123.2	34.8	180.9	185.4	187.8	484	490.3	450.1	610.9	582.6	720.7	5.1	70.6	88	151.9	215.5	425.4							5.86	5.87	5.88	5.87	5.87	5.87	5.87	5.86	5.86
277	PC	PC 38:2 M+H SLING_MRM (E)	PC 38:2	C46H88N1O8P1	2	M+H	814.631	71.0729	5.85	5.87	5.5	11.8	0	0	22	0	0	0	0	0	249.1	93.9	132.9	266.8	0	7.5	0	0	0	0	8.5	3.4	206.7	302.9							5.86	5.87	5.88	5.87	5.87	5.87	5.87	5.86	5.86
273	PC	PC 38:3 M+H SLING_MRM (E)	PC 38:3	C46H86N1O8P1	2	M+H	812.617	86.0968	5.49	5.5	4.2	237.2	166	134.1	291	86.9	55.1	257.2	315.2	1358	1176.3	1612.6	3254.7	3895	2624.9	5515.1	5889.8	4781.7	220.5	181.7	711	1315.2	3082	6186.5						0	5.49	5.5	5.5	5.49	5.5	5.5	5.5	5.49	5.5
273	PC	PC 38:3 M+H SLING_MRM (E)	PC 38:3	C46H86N1O8P1	2	M+H	812.617	184.074	5.49	5.5	24540.6	24956.4	24049.1	52001.2	56040.3	55089	137162	146153	135045	370453	385874	377451	930875	947181	936224	1.96995e+06	2.00452e+06	2.01307e+06	25524	65167.5	146288	317142	772516	1.7371e+06						1355.8	5.49	5.5	5.5	5.49	5.5	5.5	5.5	5.49	5.5
273	PC	PC 38:3 M+H SLING_MRM (E)	PC 38:3	C46H86N1O8P1	2	M+H	812.617	184.091	5.49	5.5	1308.1	1998.3	1382.5	4106.2	2345.4	2323.9	6064.1	6266.4	5310	15373	16871.7	14145	18276.3	11275.3	19527.6	27674.9	19991.5	28892.1	2211	3289.1	6881.6	13738.7	23062	16731						57.5	5.49	5.5	5.5	5.49	5.5	5.5	5.5	5.49	5.5
273	PC	PC 38:3 M+H SLING_MRM (E)	PC 38:3	C46H86N1O8P1	2	M+H	812.617	185.077	5.49	5.5	1684.9	2051.2	1364.6	3831.7	4761.8	3671.7	8057.7	9951.8	8358.7	21364.2	23466.2	20684.3	45069.2	50008.7	47074.1	106658	102342	107148	1732.3	4139.6	9786.6	19502	45631.5	88961.1						131.9	5.49	5.5	5.5	5.49	5.5	5.5	5.5	5.49	5.5
273	PC	PC 38:3 M+H SLING_MRM (E)	PC 38:3	C46H86N1O8P1	2	M+H	812.617	524.373	5.49	5.5	0	205.4	38.6	154.2	20.9	22.1	443	676	737	1391.8	1381.3	2362.3	2479.6	3122.6	2930.3	4805.2	5207.5	4700.2	210.4	78.5	957.9	1321.3	2249.8	3993.3						0	5.49	5.5	5.5	5.49	5.5	5.5	5.5	5.49	5.5
273	PC	PC 38:3 M+H SLING_MRM (E)	PC 38:3	C46H86N1O8P1	2	M+H	812.617	104.108	5.49	5.5	49.9	230.6	103	0	145	457.2	1067.6	209.5	542.2	1756.9	1478.6	2039.3	4221.4	4971	3852.8	8732.1	7014.1	8614.3	116.2	418.3	408.7	1566.4	2624	5579.1						0	5.49	5.5	5.5	5.49	5.5	5.5	5.5	5.49	5.5
273	PC	PC 38:3 M+H SLING_MRM (E)	PC 38:3	C46H86N1O8P1	2	M+H	812.617	60.0813	5.49	5.5	237.9	285	617.5	231.7	304.7	0	210.2	605.8	10.4	156.9	634.3	388.4	409.9	337.8	466.6	900.3	1661.9	1350.8	3.5	387.8	633.5	50.9	693.9	1129.4						520.8	5.49	5.5	5.5	5.49	5.5	5.5	5.5	5.49	5.5
273	PC	PC 38:3 M+H SLING_MRM (E)	PC 38:3	C46H86N1O8P1	2	M+H	812.617	125	5.49	5.5	0	0	0	0	0	104.9	0	71.8	525.5	229.4	283.3	280.7	334.2	662.8	544.5	2221.1	1399.5	1780.1	0	44.7	3.5	179.1	542.8	1391						0	5.49	5.5	5.5	5.49	5.5	5.5	5.5	5.49	5.5
273	PC	PC 38:3 M+H SLING_MRM (E)	PC 38:3	C46H86N1O8P1	2	M+H	812.617	546.355	5.49	5.5	0	122.6	0	0	0	0	285.4	14.9	98.2	274.4	0	239.5	1107.4	329.9	712.2	1687.2	1470.8	1100.3	0	44.6	58.7	250.3	427.8	999.8						0	5.49	5.5	5.5	5.49	5.5	5.5	5.5	5.49	5.5
268	PC	PC 38:4 M+H SLING_MRM (E)	PC 38:4	C46H84N1O8P1	2	M+H	810.602	60.0809	4.95	5.26	936.8	607.1	131.3	270.3	774.1	849.2	782.1	804.2	299.5	946.5	1189.5	1488.8	1752.6	2497.2	1550.2	3281.1	2280.7	2539.8	458	387.9	675.5	667	3296.8	3011.5					303.6	26.7	5.26	5.26	5.25	5.26	5.26	5.26	5.26	5.26	5.25
268	PC	PC 38:4 M+H SLING_MRM (E)	PC 38:4	C46H84N1O8P1	2	M+H	810.602	86.0973	4.95	5.26	237.8	1442	1762.1	1969.8	1575	1969.8	3268.8	4511.4	3926.4	6470.7	5111.2	4733.9	7880.8	10570.8	10011.9	9135.6	11616.9	9943.8	1400.9	1292.7	3670.3	5221.1	8252.6	12227					0	194.1	5.26	5.26	5.25	5.26	5.26	5.26	5.26	5.26	5.25
268	PC	PC 38:4 M+H SLING_MRM (E)	PC 38:4	C46H84N1O8P1	2	M+H	810.602	184.073	4.95	5.26	85336.5	85043.7	84593.1	251951	234252	239051	643466	653267	662285	1.2872e+06	1.30826e+06	1318852	2.01196e+06	2.05405e+06	2.05702e+06	2.59788e+06	2602557	2574723	93397.3	270524	691111	1.16795e+06	1.83106e+06	2.49012e+06					994.4	448.8	5.26	5.26	5.25	5.26	5.26	5.26	5.26	5.26	5.25
268	PC	PC 38:4 M+H SLING_MRM (E)	PC 38:4	C46H84N1O8P1	2	M+H	810.602	184.105	4.95	5.26	2033.4	2103.1	2106.5	6452.7	6024.5	5956.5	4599.9	5898.2	3603.4	4673.8	9972.1	5888.7	8117.2	7045.1	8007.8	11970.5	13112.6	11791.9	2561.2	6798.6	5357.9	13850.2	5577.9	9413.4					29.7	12.5	5.26	5.26	5.25	5.26	5.26	5.26	5.26	5.26	5.25
268	PC	PC 38:4 M+H SLING_MRM (E)	PC 38:4	C46H84N1O8P1	2	M+H	810.602	184.144	4.95	5.26	1397.2	1431.1	1513.2	4792.9	4486.5	4814	3900.1	4371.9	3746.3	6407.3	8192.6	4251.7	7610.5	8448.3	7531.3	14000.6	18655	10592.9	1612.8	5026.4	4327.3	6927.6	5756.3	9756.3					9.6	9	5.26	5.26	5.25	5.26	5.26	5.26	5.26	5.26	5.25
268	PC	PC 38:4 M+H SLING_MRM (E)	PC 38:4	C46H84N1O8P1	2	M+H	810.602	184.158	4.95	5.26	648	580.5	588.4	1650.3	1955.8	1958.1	1426.6	1536.3	1010.7	1612.9	1897.8	1791.4	2592.8	2248.4	2374.3	3213.4	3991.7	3694	651.9	2232.4	1420.8	1604.1	1967.8	3058.7					0	0	5.26	5.26	5.25	5.26	5.26	5.26	5.26	5.26	5.25
268	PC	PC 38:4 M+H SLING_MRM (E)	PC 38:4	C46H84N1O8P1	2	M+H	810.602	185.077	4.95	5.26	6144.3	6346.1	4706.1	15735.7	16757.4	12359.8	36086.5	35131.9	37872.5	69956	65975	63170.4	107075	104938	115509	136209	146655	157351	5489.7	15573.2	38789.7	61683.2	99312.5	144549					0	0	5.26	5.26	5.25	5.26	5.26	5.26	5.26	5.26	5.25
268	PC	PC 38:4 M+H SLING_MRM (E)	PC 38:4	C46H84N1O8P1	2	M+H	810.602	125.001	4.95	5.26	183.3	26.6	0	293.4	473.9	88.2	1441.9	1237.6	468.1	997.9	1954.7	1642.4	1860.1	2947.2	1951.3	3710	3145	3989.1	252.8	346.4	996.1	1182	2387.3	3101.4					0	0	5.26	5.26	5.25	5.26	5.26	5.26	5.26	5.26	5.25
268	PC	PC 38:4 M+H SLING_MRM (E)	PC 38:4	C46H84N1O8P1	2	M+H	810.602	528.351	4.95	5.26	0	0	0	42.7	0	0	51.4	0	0	56.6	206.7	0	547.1	0	35.7	16.7	125.2	0	110.6	0	0	0	26.9	254.9					0	0	5.26	5.26	5.25	5.26	5.26	5.26	5.26	5.26	5.25
259	PC	PC 38:6 M+H SLING_MRM (E)	PC 38:6	C46H80N1O8P1	2	M+H	806.57	60.0802	4.29	4.53	271.5	178.9	193.3	5.5	169.3	4.3	138.1	140.9	144.1	4.5	361.6	279	200	591.1	521	855.6	493.5	831.3	524.4	0	233.6	114	644	206.1		0		156.9	542.1	194.2	4.53	4.53	4.53	4.52	4.52	4.52	4.52	4.52	4.53
259	PC	PC 38:6 M+H SLING_MRM (E)	PC 38:6	C46H80N1O8P1	2	M+H	806.57	184.074	4.29	4.53	46793.8	44950.8	43184.1	119581	123392	116904	271712	251906	269279	32517.2	513525	513792	78236.6	791060	793374	1.11459e+06	1.1072e+06	1120949	22378.3	66341.8	163792	303384	570398	150278		514.8		789.9	3067.9	1360.1	4.53	4.53	4.53	4.52	4.52	4.52	4.52	4.52	4.53
259	PC	PC 38:6 M+H SLING_MRM (E)	PC 38:6	C46H80N1O8P1	2	M+H	806.57	184.106	4.29	4.53	1073.7	1065.6	1042.2	2828.7	2917.5	2775.8	7151.3	6786.5	6667.2	740.9	3776.5	4230.2	1950.4	4037.2	3735.1	7623.5	4265.9	7724	479.6	1669.6	3981.9	7854.5	5140.8	4043.4		13.5		16.2	57.6	22.2	4.53	4.53	4.53	4.52	4.52	4.52	4.52	4.52	4.53
259	PC	PC 38:6 M+H SLING_MRM (E)	PC 38:6	C46H80N1O8P1	2	M+H	806.57	184.145	4.29	4.53	808.3	730	703.6	2279.5	2208.2	2162.8	5453.9	4969.9	5484.9	600.8	4487.4	6137.2	1313.9	9311.7	2951.9	8009.2	6067.9	3615.6	369.3	1263.2	3266.6	6641	8971.9	2483.9		4.9		20.5	38.3	23.2	4.53	4.53	4.53	4.52	4.52	4.52	4.52	4.52	4.53
259	PC	PC 38:6 M+H SLING_MRM (E)	PC 38:6	C46H80N1O8P1	2	M+H	806.57	185.076	4.29	4.53	472.4	345.5	386.7	625.1	774.8	893.3	1203.3	1598.3	2608.3	661.2	2911.6	3493.1	915.2	5384	4255	7662.6	6370.6	6808.5	3.4	295.1	1304.1	2878.1	3379.3	2940.6		0		0	45.8	0	4.53	4.53	4.53	4.52	4.52	4.52	4.52	4.52	4.53
259	PC	PC 38:6 M+H SLING_MRM (E)	PC 38:6	C46H80N1O8P1	2	M+H	806.57	86.096	4.29	4.53	341.6	0	0	51.8	27.8	247.8	735.8	579.4	1315.7	376.7	1551.5	1977.4	466.7	1843.2	2868.6	3227.3	3026.3	4015.7	346.4	243.2	1015.1	1981.3	1711.8	1029.9		0		3.6	43.6	0	4.53	4.53	4.53	4.52	4.52	4.52	4.52	4.52	4.53
259	PC	PC 38:6 M+H SLING_MRM (E)	PC 38:6	C46H80N1O8P1	2	M+H	806.57	184.039	4.29	4.53	0	0	0	0	11.7	49.1	29	128.1	416.2	0	115.1	555.6	0	9.8	84.2	422.5	859.8	225	0	11.2	0	41.1	423.4	9.3		0		0	0	0	4.53	4.53	4.53	4.52	4.52	4.52	4.52	4.52	4.53
259	PC	PC 38:6 M+H SLING_MRM (E)	PC 38:6	C46H80N1O8P1	2	M+H	806.57	71.0736	4.29	4.53	0	0	0	0	0	0	9.8	0	478.6	0	0	0	0	185.7	0	98	212.1	34.3	0	0	0	0	256.7	114.7		0		0	4.3	0	4.53	4.53	4.53	4.52	4.52	4.52	4.52	4.52	4.53
259	PC	PC 38:6 M+H SLING_MRM (E)	PC 38:6	C46H80N1O8P1	2	M+H	806.57	189.052	4.29	4.53	0	0	0	0	6.2	0	0	16.8	58	0	0	6.9	0	0	0	0	53.3	7.3	0	0	0	0	0	0		0		0	0	0	4.53	4.53	4.53	4.52	4.52	4.52	4.52	4.52	4.53
320	PC	PC 40:4 M+H SLING_MRM (E)	PC 40:4	C48H88N1O8P1	2	M+H	838.631	184.073	5.69	5.7	2114.1	3135	3401.4	7648.8	5845.7	6621.7	15447.1	13656.8	14088.8	35656	32794.8	32384.8	78890	85121.8	79530.5	173978	164341	167198	3744.2	5615.1	16805.8	29289.4	66069	137852							5.7	5.7	5.69	5.7	5.69	5.7	5.7	5.7	5.7
320	PC	PC 40:4 M+H SLING_MRM (E)	PC 40:4	C48H88N1O8P1	2	M+H	838.631	184.095	5.69	5.7	62.8	121.2	93.3	239.4	155.8	236.4	469.1	387.8	398.9	958.4	875.3	871.1	1926.5	2135.8	1829	4632.1	3980.2	3824.6	156	246.5	473.3	732.3	1641.4	3309.3							5.7	5.7	5.69	5.7	5.69	5.7	5.7	5.7	5.7
320	PC	PC 40:4 M+H SLING_MRM (E)	PC 40:4	C48H88N1O8P1	2	M+H	838.631	184.131	5.69	5.7	16	50	51.2	65	41.6	94.8	146.8	129.4	142.2	283.3	293.9	316.9	741.9	860.6	699.4	1375.3	1245.6	1348.5	35.5	38.5	173.2	274	513.9	1123.5							5.7	5.7	5.69	5.7	5.69	5.7	5.7	5.7	5.7
320	PC	PC 40:4 M+H SLING_MRM (E)	PC 40:4	C48H88N1O8P1	2	M+H	838.631	184.143	5.69	5.7	26.9	326.1	63.3	153.8	116.3	115	207.2	179.5	191	584.9	498.5	588.9	1400.6	1543	1403.7	3131	3042.1	2976.7	43	74.7	323.6	481.9	1108.4	2484.6							5.7	5.7	5.69	5.7	5.69	5.7	5.7	5.7	5.7
320	PC	PC 40:4 M+H SLING_MRM (E)	PC 40:4	C48H88N1O8P1	2	M+H	838.631	86.0959	5.69	5.7	91.7	224.8	0	0	0	357.8	54.8	90.4	115.3	446.4	1038.1	603.6	464.6	166.4	820.7	730.9	1187.7	768.2	0	231.6	0	296	224.2	1195.6							5.7	5.7	5.69	5.7	5.69	5.7	5.7	5.7	5.7
320	PC	PC 40:4 M+H SLING_MRM (E)	PC 40:4	C48H88N1O8P1	2	M+H	838.631	125	5.69	5.7	0	0	0	0	0	0	0	0	0	142.3	26.6	0	34	0	127.6	333.7	290.3	190.7	0	0	0	0	246	85.4							5.7	5.7	5.69	5.7	5.69	5.7	5.7	5.7	5.7
320	PC	PC 40:4 M+H SLING_MRM (E)	PC 40:4	C48H88N1O8P1	2	M+H	838.631	532.37	5.69	5.7	68.5	0	0	0	0	0	0	0	0	0	3.9	0	0	0	0	0	0	0	0	0	0	0	0	9.4							5.7	5.7	5.69	5.7	5.69	5.7	5.7	5.7	5.7
320	PC	PC 40:4 M+H SLING_MRM (E)	PC 40:4	C48H88N1O8P1	2	M+H	838.631	98.9857	5.69	5.7	0	0	0	0	0	0	0	0	0	0	5.5	0	0	0	0	0	0	0	0	0	0	0	0	0							5.7	5.7	5.69	5.7	5.69	5.7	5.7	5.7	5.7
318	PC	PC 40:5 M+H SLING_MRM (E)	PC 40:5	C48H86N1O8P1	2	M+H	836.615	102.127	5.31	5.3	8419.2	8542.7	42237.6	39151.9	8359	6064.6	7615	5722.4	7258.7	4949.3	33867.9	33288.7	29757	30513.3	27505.8	22913.5	26653.3	24360.6	9291.1	7983	7762.3	4904.6	31961.6	25621.9							5.3	5.3	5.29	5.28	5.3	5.29	5.3	5.3	5.3
318	PC	PC 40:5 M+H SLING_MRM (E)	PC 40:5	C48H86N1O8P1	2	M+H	836.615	184.072	5.31	5.3	5967.1	6694.2	22148.3	60519.9	14566.4	13876.9	37226.2	41708.8	34838.5	70087.9	297893	300810	575053	563542	547703	940040	1.01113e+06	923007	5673.6	17536.3	37888.7	56156.2	487011	825741							5.3	5.3	5.29	5.28	5.3	5.29	5.3	5.3	5.3
318	PC	PC 40:5 M+H SLING_MRM (E)	PC 40:5	C48H86N1O8P1	2	M+H	836.615	184.083	5.31	5.3	3519	4697	16335	47935.2	8678.5	10414.2	34824.4	39894.6	29971.8	67513	269117	277541	539424	511880	520265	840774	973416	894301	2723.5	14596.2	33056.1	41558.4	439144	764544							5.3	5.3	5.29	5.28	5.3	5.29	5.3	5.3	5.3
318	PC	PC 40:5 M+H SLING_MRM (E)	PC 40:5	C48H86N1O8P1	2	M+H	836.615	184.104	5.31	5.3	200.7	207.1	616.1	1690.8	401.4	373.3	1003.3	1008	887.8	1668.3	7139.3	7359.9	14620.8	13736.5	13317.3	22989.4	24619.2	21781.6	208.5	513	888.4	1351	12045.6	20527.6							5.3	5.3	5.29	5.28	5.3	5.29	5.3	5.3	5.3
318	PC	PC 40:5 M+H SLING_MRM (E)	PC 40:5	C48H86N1O8P1	2	M+H	836.615	184.144	5.31	5.3	99	95.3	397.7	1271	250.2	186.3	594.7	767.9	592	1116.1	4997.3	5305.8	10176.8	10257.8	9525.3	16880.9	18826.3	17248	118.5	234.9	618.4	937.2	8767.5	15137.7							5.3	5.3	5.29	5.28	5.3	5.29	5.3	5.3	5.3
318	PC	PC 40:5 M+H SLING_MRM (E)	PC 40:5	C48H86N1O8P1	2	M+H	836.615	86.0961	5.31	5.3	272.5	0	153.9	411.5	429.2	141.7	975.9	718.4	321.9	384.8	2670.2	2482.1	2785.8	3050.8	4758	4218.6	6901.8	4755.2	0	216.7	0	480.1	2980.5	3391.3							5.3	5.3	5.29	5.28	5.3	5.29	5.3	5.3	5.3
318	PC	PC 40:5 M+H SLING_MRM (E)	PC 40:5	C48H86N1O8P1	2	M+H	836.615	506.368	5.31	5.3	0	0	58.9	0	328.7	0	0	0	154.6	56.5	451.6	238.6	280.7	386.8	67.7	535.7	1291.2	551.8	0	65.1	71.4	16.6	564.8	461.9							5.3	5.3	5.29	5.28	5.3	5.29	5.3	5.3	5.3
318	PC	PC 40:5 M+H SLING_MRM (E)	PC 40:5	C48H86N1O8P1	2	M+H	836.615	104.107	5.31	5.3	0	0	778	247.1	0	81.9	58.8	404.6	0	128.4	808.5	1550.2	1420.9	2472	2787.2	5054.7	6018.6	3684.7	0	0	157	209.4	2475.4	5555.3							5.3	5.3	5.29	5.28	5.3	5.29	5.3	5.3	5.3
318	PC	PC 40:5 M+H SLING_MRM (E)	PC 40:5	C48H86N1O8P1	2	M+H	836.615	553.347	5.31	5.3	0	146	94.3	0	0	0	0	0	0	0	185.6	37	0	326.1	61.6	302.3	215.6	10.4	0	0	0	0	101.5	82.4							5.3	5.3	5.29	5.28	5.3	5.29	5.3	5.3	5.3
318	PC	PC 40:5 M+H SLING_MRM (E)	PC 40:5	C48H86N1O8P1	2	M+H	836.615	286.284	5.31	5.3	0	0	0	0	0	0	0	0	0	0	0	0	0	0	0	0	0	9.9	0	0	0	0	0	12.2							5.3	5.3	5.29	5.28	5.3	5.29	5.3	5.3	5.3
315	PC	PC 40:6 M+H SLING_MRM (E)	PC 40:6	C48H84N1O8P1	2	M+H	834.601	184.073	4.9	5.12	11028.2	13237	10658.2	27775.4	28160.9	25525.6	68984.9	76211	66636.9	159081	144098	148690	239010	240018	234706	344589	328137	339669	13159.6	27193.1	68553.3	126791	217716	327352							5.12	5.12	5.13	5.12	5.12	5.12	5.12	5.12	5.13
315	PC	PC 40:6 M+H SLING_MRM (E)	PC 40:6	C48H84N1O8P1	2	M+H	834.601	184.085	4.9	5.12	7629.9	11747.9	7817	26109.8	24959.3	24803.5	62940.5	74883.2	62810.9	156195	142859	144444	234423	228846	232161	321354	319041	338779	12645.4	21600.3	67616	125173	212033	322962							5.12	5.12	5.13	5.12	5.12	5.12	5.12	5.12	5.13
315	PC	PC 40:6 M+H SLING_MRM (E)	PC 40:6	C48H84N1O8P1	2	M+H	834.601	184.096	4.9	5.12	334.1	332.6	294.8	783.9	781.1	601	1596.7	1973.7	1679.8	4348.4	3421.1	3502	7007.4	6627.5	7132.6	11720.9	10470	10794.3	402.7	695.9	1933.6	3387.4	6299.3	10018.7							5.12	5.12	5.13	5.12	5.12	5.12	5.12	5.12	5.13
315	PC	PC 40:6 M+H SLING_MRM (E)	PC 40:6	C48H84N1O8P1	2	M+H	834.601	184.144	4.9	5.12	191.3	253.7	176.1	445.1	491.5	405.9	1329.6	1218.7	1235	3229.1	2638.7	2794.4	4426	4401.9	4298.1	6571.6	6913.2	6992.7	199.4	497.9	1154.6	2263	4315.8	6549.5							5.12	5.12	5.13	5.12	5.12	5.12	5.12	5.12	5.13
315	PC	PC 40:6 M+H SLING_MRM (E)	PC 40:6	C48H84N1O8P1	2	M+H	834.601	187.095	4.9	5.12	7	0	0	0	0	0	0	0	14.6	65.6	26.4	5.2	15.4	79.8	2.8	51.1	230.1	127.6	20	0	15.1	0	10	114.7							5.12	5.12	5.13	5.12	5.12	5.12	5.12	5.12	5.13
315	PC	PC 40:6 M+H SLING_MRM (E)	PC 40:6	C48H84N1O8P1	2	M+H	834.601	60.0803	4.9	5.12	0	13.8	106.1	4.2	40.6	192	35.7	0	0	15.4	51.1	220.4	654.6	335.1	253.6	93.3	576.7	105.1	0	272.5	419.1	0	402.8	477.1							5.12	5.12	5.13	5.12	5.12	5.12	5.12	5.12	5.13
315	PC	PC 40:6 M+H SLING_MRM (E)	PC 40:6	C48H84N1O8P1	2	M+H	834.601	250.796	4.9	5.12	0	0	0	0	0	0	0	0	0	0	0	0	0	0	4.2	0	0	0	0	0	0	0	0	0							5.12	5.12	5.13	5.12	5.12	5.12	5.12	5.12	5.13
315	PC	PC 40:6 M+H SLING_MRM (E)	PC 40:6	C48H84N1O8P1	2	M+H	834.601	760.429	4.9	5.12	0	0	0	0	0	0	0	3.9	0	0	3.4	0	0	0	0	0	0	0	0	0	0	0	0	0							5.12	5.12	5.13	5.12	5.12	5.12	5.12	5.12	5.13
312	PC	PC 40:7 M+H SLING_MRM (E)	PC 40:7	C48H82N1O8P1	2	M+H	832.584	184.073	4.43	4.58	6580.7	8543.3	6794.3	19287.9	17309.8	17149.4	45719.2	41439.5	40169.9	65998.4	72134.6	67235	99616.7	94881.6	102206	134797	150095	145120	5937.4	15981.1	34748.3	52344.1	78831.7	119496							4.57	4.57	4.57	4.57	4.57	4.58	4.58	4.58	4.57
312	PC	PC 40:7 M+H SLING_MRM (E)	PC 40:7	C48H82N1O8P1	2	M+H	832.584	184.084	4.43	4.58	2143.4	1103.1	1927	1812.8	2352.2	2532.6	2500.6	4573.6	2791.1	16707.5	3550.7	4380.9	4870.5	4480.1	4525.3	5671.2	7105	7114.6	1668.9	2159.1	2862.3	3312.1	4874.9	5379.8							4.57	4.57	4.57	4.57	4.57	4.58	4.58	4.58	4.57
312	PC	PC 40:7 M+H SLING_MRM (E)	PC 40:7	C48H82N1O8P1	2	M+H	832.584	184.404	4.43	4.58	13.1	36	11.3	5.1	72.6	17.4	53.6	126.8	60.2	151.9	127	244.8	86.3	179.4	195.5	194.2	194.2	256.4	0	0	85.6	103.2	108	178.7							4.57	4.57	4.57	4.57	4.57	4.58	4.58	4.58	4.57
312	PC	PC 40:7 M+H SLING_MRM (E)	PC 40:7	C48H82N1O8P1	2	M+H	832.584	184.583	4.43	4.58	0	0	0	7.1	0	0	59.4	148	82.4	109.7	88.4	72.6	141.5	128.3	99.8	140.7	160.1	176.8	11.1	15.3	28.4	75.1	98	82.4							4.57	4.57	4.57	4.57	4.57	4.58	4.58	4.58	4.57
312	PC	PC 40:7 M+H SLING_MRM (E)	PC 40:7	C48H82N1O8P1	2	M+H	832.584	104.106	4.43	4.58	113.3	218	164.1	177.4	0	46	0	103.7	214.2	910.7	0	333.5	142.7	548.8	831.5	469.8	1381.9	273.7	0	73.7	48.7	75	338	301.2							4.57	4.57	4.57	4.57	4.57	4.58	4.58	4.58	4.57
312	PC	PC 40:7 M+H SLING_MRM (E)	PC 40:7	C48H82N1O8P1	2	M+H	832.584	528.347	4.43	4.58	0	0	0	0	0	0	77.5	0	0	30.1	0	0	0	0	0	4.1	69.8	0	0	0	0	40.7	0	0							4.57	4.57	4.57	4.57	4.57	4.58	4.58	4.58	4.57
312	PC	PC 40:7 M+H SLING_MRM (E)	PC 40:7	C48H82N1O8P1	2	M+H	832.584	124.998	4.43	4.58	0	0	0	0	0	0	0	0	37.3	117.8	0	0	183.4	122.7	140.7	106.8	0	0	0	0	0	25.1	174	0							4.57	4.57	4.57	4.57	4.57	4.58	4.58	4.58	4.57
312	PC	PC 40:7 M+H SLING_MRM (E)	PC 40:7	C48H82N1O8P1	2	M+H	832.584	791.44	4.43	4.58	0	0	3.7	0	132.1	9.4	0	46.1	0	0	0	0	6.1	8.9	0	0	0	0	0	0	11.1	0	0	0							4.57	4.57	4.57	4.57	4.57	4.58	4.58	4.58	4.57
312	PC	PC 40:7 M+H SLING_MRM (E)	PC 40:7	C48H82N1O8P1	2	M+H	832.584	798.012	4.43	4.58	0	0	0	0	0	0	0	0	0	0	0	0	0	3.9	0	0	0	0	3.7	0	0	0	0	0							4.57	4.57	4.57	4.57	4.57	4.58	4.58	4.58	4.57
312	PC	PC 40:7 M+H SLING_MRM (E)	PC 40:7	C48H82N1O8P1	2	M+H	832.584	107.903	4.43	4.58	0	0	4.1	0	0	0	0	0	3.7	0	0	0	0	0	0	0	0	0	3.6	0	0	0	0	0							4.57	4.57	4.57	4.57	4.57	4.58	4.58	4.58	4.57
116	PC-O	PCO-32:0 M+H SLING_MRM (E)	PC O-32:0	C40H82N1O7P1	2	M+H	720.589	184.074	5.43	5.44	6095.7	5690.7	4343.6	10238	11749.9	10533.5	22906.7	25207.3	22011.9	50527.4	54384.7	52001.3	111270	107521	108616	225762	233780	227488		8892.6	22923	44172.9	97880	177345							5.44	5.45	5.44	5.43	5.44	5.43	5.44	5.45	5.45
116	PC-O	PCO-32:0 M+H SLING_MRM (E)	PC O-32:0	C40H82N1O7P1	2	M+H	720.589	184.084	5.43	5.44	869.5	1659.4	1555	4369.4	3045.9	1192.4	5698.6	3745	5876.3	4467.9	6239.3	4064	22000.8	14794.1	22158.5	48562.7	11115.1	17490.1		2897.9	7893.1	8233.4	6287.2	34663.8							5.44	5.45	5.44	5.43	5.44	5.43	5.44	5.45	5.45
116	PC-O	PCO-32:0 M+H SLING_MRM (E)	PC O-32:0	C40H82N1O7P1	2	M+H	720.589	184.105	5.43	5.44	283.8	119.5	216.5	592.7	311.8	483	501.6	724.5	599.8	1415.2	1172.7	1215.9	2711.6	2741.2	2811.2	5506.8	5669.1	5746.7		284.6	656.1	1193.3	2286	4141.7							5.44	5.45	5.44	5.43	5.44	5.43	5.44	5.45	5.45
116	PC-O	PCO-32:0 M+H SLING_MRM (E)	PC O-32:0	C40H82N1O7P1	2	M+H	720.589	184.134	5.43	5.44	133.5	276.9	63.2	170.3	113	177.9	267.7	346.4	308.8	714.6	823.7	813.6	1281.9	1683.2	1479.4	3206.1	3981.7	4026.4		316.5	285.9	703.5	1136.2	2418.6							5.44	5.45	5.44	5.43	5.44	5.43	5.44	5.45	5.45
116	PC-O	PCO-32:0 M+H SLING_MRM (E)	PC O-32:0	C40H82N1O7P1	2	M+H	720.589	184.145	5.43	5.44	163.9	226.1	88.9	188.9	180.6	202	438.5	353	321	845.6	901.8	896.4	1785.3	1979.4	2110	4040.7	4189.3	4387.8		148.8	376	721.1	1775.7	3164.5							5.44	5.45	5.44	5.43	5.44	5.43	5.44	5.45	5.45
116	PC-O	PCO-32:0 M+H SLING_MRM (E)	PC O-32:0	C40H82N1O7P1	2	M+H	720.589	185.076	5.43	5.44	811.5	545	9.9	612.6	1134.7	1089.3	1925.7	2435.2	838.7	3654.3	3510.2	4313.3	7446.3	5500.2	7286.9	13994.4	14402.2	15505.5		382.3	2270.9	3550.9	5568.9	11969.9							5.44	5.45	5.44	5.43	5.44	5.43	5.44	5.45	5.45
116	PC-O	PCO-32:0 M+H SLING_MRM (E)	PC O-32:0	C40H82N1O7P1	2	M+H	720.589	133.216	5.43	5.44	11.1	0	0	0	0	0	0	2.1	0	3.5	10	15.4	0	0	0	0	0	3.6		110.5	0	0	0	3.6							5.44	5.45	5.44	5.43	5.44	5.43	5.44	5.45	5.45
116	PC-O	PCO-32:0 M+H SLING_MRM (E)	PC O-32:0	C40H82N1O7P1	2	M+H	720.589	188.828	5.43	5.44	0	0	0	0	4.7	0	0	0	0	0	0	0	0	0	0	0	0	36.7		0	0	0	0	0							5.44	5.45	5.44	5.43	5.44	5.43	5.44	5.45	5.45
116	PC-O	PCO-32:0 M+H SLING_MRM (E)	PC O-32:0	C40H82N1O7P1	2	M+H	720.589	125	5.43	5.44	0	0	0	0	0	104	0	0	0	0	0	0	0	0	0	158.3	0	0		0	0	0	0	0							5.44	5.45	5.44	5.43	5.44	5.43	5.44	5.45	5.45
116	PC-O	PCO-32:0 M+H SLING_MRM (E)	PC O-32:0	C40H82N1O7P1	2	M+H	720.589	56.0487	5.43	5.44	37.6	0	6.4	0	53.7	0	0	112.2	0	0	0	145.5	0	0	0	0	0	0		9.3	0	0	0	0							5.44	5.45	5.44	5.43	5.44	5.43	5.44	5.45	5.45
149	PC-O	PC O-34:3 M+H Atlas (E)	PC O-34:3	C42H80NO7P	2	M+H	742.574	184.074	5	5	53531.4	48524.6	45528.4	112976	121948	118792	346803	316302	337109	918259	957291	961677	1.87589e+06	1.99003e+06	1.89235e+06	2.78162e+06	2802347	2.81859e+06	59183.2	134500	351339	832531	1.60191e+06	2.61288e+06							5	5	5	4.99	5	5	5	5	5
149	PC-O	PC O-34:3 M+H Atlas (E)	PC O-34:3	C42H80NO7P	2	M+H	742.574	186.881	5	5	40.6	42.6	11	50	41.1	52.1	11.2	125.6	30.3	156.9	158.8	192.3	176	159.9	311.2	399.5	283	428.2	20.3	14.3	128.6	141.4	113.6	132.1							5	5	5	4.99	5	5	5	5	5
149	PC-O	PC O-34:3 M+H Atlas (E)	PC O-34:3	C42H80NO7P	2	M+H	742.574	502.326	5	5	77.4	143.8	57.6	450.3	252.1	555.1	784.1	1050.3	1373.2	2189.3	1609.6	2334.9	4019.8	4371.9	5513.3	7705.3	6916.7	6722	9	216.7	772.4	2189.2	3683.8	6706							5	5	5	4.99	5	5	5	5	5
149	PC-O	PC O-34:3 M+H Atlas (E)	PC O-34:3	C42H80NO7P	2	M+H	742.574	601.522	5	5	1647	2236	1500.4	2715.8	3406.9	4030.9	6773.2	7142.8	7916.7	17205.5	18196.2	20902.7	33016.2	39700.4	36565.8	65660	60919.5	67103.5	1874	3433.2	6283.9	16555.4	29193.8	53277.2							5	5	5	4.99	5	5	5	5	5
149	PC-O	PC O-34:3 M+H Atlas (E)	PC O-34:3	C42H80NO7P	2	M+H	742.574	601.547	5	5	42.7	204.1	62.4	114	264.7	256.2	325.7	326.5	365.8	1087.3	1372.2	945.7	1172.8	2055.9	1463.9	2291.9	2247.5	1809.6	140.7	122.4	291.7	779.8	1102.8	1986.8							5	5	5	4.99	5	5	5	5	5
149	PC-O	PC O-34:3 M+H Atlas (E)	PC O-34:3	C42H80NO7P	2	M+H	742.574	602.523	5	5	760	938.1	424.5	1237.1	1301.9	1788	3759	4060.3	3500.6	8947.8	9482.1	9148.7	15650.6	17222.2	18768.1	28338.9	29453.2	29408.8	1075.4	2151.2	4366	7742.3	13792.7	25022.5							5	5	5	4.99	5	5	5	5	5
149	PC-O	PC O-34:3 M+H Atlas (E)	PC O-34:3	C42H80NO7P	2	M+H	742.574	498.495	5	5	0	0	0	0	0	7.9	0	0	0	0	0	0	7.2	65.9	0	4.2	3.7	17	0	0	0	0	0	0							5	5	5	4.99	5	5	5	5	5
149	PC-O	PC O-34:3 M+H Atlas (E)	PC O-34:3	C42H80NO7P	2	M+H	742.574	502.979	5	5	0	0	0	0	0	0	0	0	0	28.4	0	0	0	0	0	34.1	0	0	3.4	0	0	0	0	0							5	5	5	4.99	5	5	5	5	5
149	PC-O	PC O-34:3 M+H Atlas (E)	PC O-34:3	C42H80NO7P	2	M+H	742.574	268.15	5	5	0	0	40.1	0	65.4	116.9	6.4	0	0	0	0	0	0	0	27.5	0	0	0	0	0	0	0	0	12.1							5	5	5	4.99	5	5	5	5	5
194	PC-O	PCO-36:2 M+H SLING_MRM (E)	PC O-36:2	C44H86N1O7P1	2	M+H	772.62	59.0596	5.71	5.71	18437.2	18189.8	16498.9	18695.2	19474.6	17156.8	19407.8	19263.6	22989.2	21594.7	19946.5	19089.9	16781.9	14026.1	14620.7	9379.1	8955	7773		16887.6	20000	18490.7	14207.5	10971.9							5.69	5.69	5.71	5.7	5.71	5.71	5.71	5.71	5.7
194	PC-O	PCO-36:2 M+H SLING_MRM (E)	PC O-36:2	C44H86N1O7P1	2	M+H	772.62	184.073	5.71	5.71	28624.4	30658.8	27071.9	60380.2	64021.4	62096	134862	131933	145175	335511	327397	317145	879470	879975	876155	1.97598e+06	2.00956e+06	1.98e+06		71098.6	155600	300291	691920	1.65612e+06							5.69	5.69	5.71	5.7	5.71	5.71	5.71	5.71	5.7
194	PC-O	PCO-36:2 M+H SLING_MRM (E)	PC O-36:2	C44H86N1O7P1	2	M+H	772.62	184.089	5.71	5.71	23261	20218.1	22460.2	42636.4	52468.9	58267.2	122257	118576	140781	319714	324574	308206	873277	871809	871363	1.95085e+06	1.99155e+06	1.97112e+06		59475	141966	296110	686031	1.64055e+06							5.69	5.69	5.71	5.7	5.71	5.71	5.71	5.71	5.7
194	PC-O	PCO-36:2 M+H SLING_MRM (E)	PC O-36:2	C44H86N1O7P1	2	M+H	772.62	184.105	5.71	5.71	702.2	897.1	733.3	1483	1438.6	1535	3437.1	3362.2	3294.6	8579.1	8534.4	8033.3	8872.1	8624.8	10122.4	12524.3	12727.1	11132.6		1641.4	4134	7108.5	11291.3	23205.8							5.69	5.69	5.71	5.7	5.71	5.71	5.71	5.71	5.7
194	PC-O	PCO-36:2 M+H SLING_MRM (E)	PC O-36:2	C44H86N1O7P1	2	M+H	772.62	184.144	5.71	5.71	440.6	374	467.3	1007.3	951.5	1024.3	2251.4	2495.4	2298.4	6542.9	6495.8	6153.2	7617.3	8320.2	11606.7	12487	9435.3	12439.3		1176.6	2709.6	5424.7	11083	13672.5							5.69	5.69	5.71	5.7	5.71	5.71	5.71	5.71	5.7
194	PC-O	PCO-36:2 M+H SLING_MRM (E)	PC O-36:2	C44H86N1O7P1	2	M+H	772.62	184.805	5.71	5.71	16.3	16.7	8	28.9	161.6	9.7	61.5	139.5	202.5	248.5	330.4	171.7	664.9	938.8	718.7	1351.5	1096.5	1067.3		242.5	106.7	308.4	460.3	1114.4							5.69	5.69	5.71	5.7	5.71	5.71	5.71	5.71	5.7
194	PC-O	PCO-36:2 M+H SLING_MRM (E)	PC O-36:2	C44H86N1O7P1	2	M+H	772.62	631.561	5.71	5.71	265.9	185.8	169.2	225	505.6	374.1	409.4	286.4	554.2	2020.8	1321	1339.8	1321.6	1253.2	2824.1	4163.1	5589.9	3679.9		306.6	549.1	976.3	1777.5	4008.6							5.69	5.69	5.71	5.7	5.71	5.71	5.71	5.71	5.7
194	PC-O	PCO-36:2 M+H SLING_MRM (E)	PC O-36:2	C44H86N1O7P1	2	M+H	772.62	342.311	5.71	5.71	70	0	93.8	5.7	0	446.4	490.7	223.7	625.5	1208.7	1532.4	767.7	2163.5	1619.8	1741	3552.4	4823.9	5414		571.6	395.8	688.7	1551.4	3957.5							5.69	5.69	5.71	5.7	5.71	5.71	5.71	5.71	5.7
194	PC-O	PCO-36:2 M+H SLING_MRM (E)	PC O-36:2	C44H86N1O7P1	2	M+H	772.62	86.0966	5.71	5.71	283.2	0	261.3	0	32.6	0	274.5	384.8	21.3	460.1	494.2	1139.1	1359.6	1729.5	1911.3	3304.5	2432.6	2989.3		93.5	354.1	642.1	1839.1	2770.3							5.69	5.69	5.71	5.7	5.71	5.71	5.71	5.71	5.7
361	PC-O	PC O-44:5 M+H Atlas (E)	PC O-44:5	C52H96NO7P	2	M+H	878.699	184.075	6.73	6.91	919.4	880.4	266.1	2780.5	2280.8	1992.7	4609.5	3736.9	4222.8	9803.1	8837.1	8426.3	22234.9	21081.5	19415.4	48370.8	50212.4	53176.9	742.4	1583.5	3563.7	8276.9	18729.1	40718.7							6.91	6.91	6.9	6.9	6.91	6.89	6.91	6.9	6.9
361	PC-O	PC O-44:5 M+H Atlas (E)	PC O-44:5	C52H96NO7P	2	M+H	878.699	617.515	6.73	6.91	0	0	0	0	0	0	0	9.4	0	0	0	0	0	0	0	0	0	105.8	0	0	0	90.2	0	0							6.91	6.91	6.9	6.9	6.91	6.89	6.91	6.9	6.9
361	PC-O	PC O-44:5 M+H Atlas (E)	PC O-44:5	C52H96NO7P	2	M+H	878.699	71.071	6.73	6.91	0	0	0	0	0	0	0	0	0	22.2	0	0	0	0	0	0	0	0	0	0	0	0	0	0							6.91	6.91	6.9	6.9	6.91	6.89	6.91	6.9	6.9
361	PC-O	PC O-44:5 M+H Atlas (E)	PC O-44:5	C52H96NO7P	2	M+H	878.699	199.453	6.73	6.91	0	0	0	0	0	0	0	27.4	0	0	0	0	0	0	0	0	0	0	0	0	0	0	0	0							6.91	6.91	6.9	6.9	6.91	6.89	6.91	6.9	6.9
361	PC-O	PC O-44:5 M+H Atlas (E)	PC O-44:5	C52H96NO7P	2	M+H	878.699	129.848	6.73	6.91	0	0	0	0	0	0	0	0	0	0	0	0	0	0	0	0	0	0	0	0	0	0	0	0							6.91	6.91	6.9	6.9	6.91	6.89	6.91	6.9	6.9
361	PC-O	PC O-44:5 M+H Atlas (E)	PC O-44:5	C52H96NO7P	2	M+H	878.699	381.876	6.73	6.91	0	0	0	0	0	0	0	0	0	0	0	0	0	0	0	0	0	0	0	0	0	0	0	0							6.91	6.91	6.9	6.9	6.91	6.89	6.91	6.9	6.9
361	PC-O	PC O-44:5 M+H Atlas (E)	PC O-44:5	C52H96NO7P	2	M+H	878.699	433.33	6.73	6.91	0	0	0	0	0	0	0	0	0	0	0	0	0	0	0	0	0	0	0	0	0	0	0	0							6.91	6.91	6.9	6.9	6.91	6.89	6.91	6.9	6.9
361	PC-O	PC O-44:5 M+H Atlas (E)	PC O-44:5	C52H96NO7P	2	M+H	878.699	603.229	6.73	6.91	0	0	0	0	0	0	0	0	0	0	0	0	0	0	0	0	0	0	0	0	0	0	0	0							6.91	6.91	6.9	6.9	6.91	6.89	6.91	6.9	6.9
361	PC-O	PC O-44:5 M+H Atlas (E)	PC O-44:5	C52H96NO7P	2	M+H	878.699	695.772	6.73	6.91	0	0	0	0	0	0	0	0	0	0	0	0	0	0	0	0	0	0	0	0	0	0	3.6	0							6.91	6.91	6.9	6.9	6.91	6.89	6.91	6.9	6.9
361	PC-O	PC O-44:5 M+H Atlas (E)	PC O-44:5	C52H96NO7P	2	M+H	878.699	720.474	6.73	6.91	0	0	0	0	0	0	0	0	0	0	0	0	0	0	0	0	0	0	0	0	0	0	0	0							6.91	6.91	6.9	6.9	6.91	6.89	6.91	6.9	6.9
182	PC-P	PCP-36:5 M+H SLING_MRM (E)	PC P-36:5	C44H78N1O7P1	2	M+H	764.558	86.0964	4.54	4.55	437.8	292.1	400.4	328.7	787.2	915.1	1640.6	121.9	640.6	1256.5	4113.2	2510.2	5053.1	1765.2	802.9	1396.2	1917.9	1758.5	373.9	1394.3	903.1	342.4	3008.7	2854.8							4.55	4.54	4.54	4.55	4.54	4.55	4.55	4.55	4.55
182	PC-P	PCP-36:5 M+H SLING_MRM (E)	PC P-36:5	C44H78N1O7P1	2	M+H	764.558	102.129	4.54	4.55	18814.6	18830.6	21014.9	15098.8	16420	17754.1	8518.8	10367.4	12202.5	8214.7	10304.8	10041	4795.1	4047	4519.8	2959.4	1109.9	2377.4	19377.5	16780	11185.7	9944.2	8354.3	3720.7							4.55	4.54	4.54	4.55	4.54	4.55	4.55	4.55	4.55
182	PC-P	PCP-36:5 M+H SLING_MRM (E)	PC P-36:5	C44H78N1O7P1	2	M+H	764.558	184.074	4.54	4.55	166124	89995.3	97046.5	60427.9	277139	389660	172442	134707	161745	265757	897659	920514	1.14256e+06	457490	498165	608232	572466	616639	178736	477258	136720	245166	1.09701e+06	613623							4.55	4.54	4.54	4.55	4.54	4.55	4.55	4.55	4.55
182	PC-P	PCP-36:5 M+H SLING_MRM (E)	PC P-36:5	C44H78N1O7P1	2	M+H	764.558	623.503	4.54	4.55	947.7	1046	673.2	1415.5	2029.2	1210.8	2377.1	2173.6	2002.4	5033.5	5968	5785.9	7458.1	6205.4	5432.8	7504	7194.1	7309.3	179.5	1868.7	1561.3	2449.1	5885.5	5777.6							4.55	4.54	4.54	4.55	4.54	4.55	4.55	4.55	4.55
182	PC-P	PCP-36:5 M+H SLING_MRM (E)	PC P-36:5	C44H78N1O7P1	2	M+H	764.558	624.509	4.54	4.55	805.4	150.5	884.1	1114.7	1323.8	1021.5	1112.2	1128.1	1053.6	2444.2	2192.6	2387.4	3961	2970.8	2257.4	3437.6	4493	3735.6	337.2	740.5	418.9	1248.4	3710.1	2979.9							4.55	4.54	4.54	4.55	4.54	4.55	4.55	4.55	4.55
182	PC-P	PCP-36:5 M+H SLING_MRM (E)	PC P-36:5	C44H78N1O7P1	2	M+H	764.558	337.277	4.54	4.55	0	0	47	208.1	37.6	0	74.4	0	328.5	138.8	194.4	631.4	756.1	196.6	288	271.9	1103.4	418.4	0	53.9	117.6	263.5	110.4	369.7							4.55	4.54	4.54	4.55	4.54	4.55	4.55	4.55	4.55
182	PC-P	PCP-36:5 M+H SLING_MRM (E)	PC P-36:5	C44H78N1O7P1	2	M+H	764.558	109.102	4.54	4.55	397	339.1	297.6	101.9	87	123.8	311.7	365.4	176.9	206.5	127.5	614.6	537.1	0	15.5	239	0	51.5	0	364.7	212.4	0	242.8	626.9							4.55	4.54	4.54	4.55	4.54	4.55	4.55	4.55	4.55
182	PC-P	PCP-36:5 M+H SLING_MRM (E)	PC P-36:5	C44H78N1O7P1	2	M+H	764.558	55.0544	4.54	4.55	0	0	0	6.4	0	0	0	0	0	0	155.7	0	0	0	0	0	0	0	196.7	0	4.3	0	0	0							4.55	4.54	4.54	4.55	4.54	4.55	4.55	4.55	4.55
182	PC-P	PCP-36:5 M+H SLING_MRM (E)	PC P-36:5	C44H78N1O7P1	2	M+H	764.558	161.096	4.54	4.55	23.6	0	285.6	0	0	0	0	0	0	0	0	0	0	0	0	0	0	0	0	0	75.2	115.2	3.8	0							4.55	4.54	4.54	4.55	4.54	4.55	4.55	4.55	4.55
219	PC-P	PCP-38:6 M+H SLING_MRM (E)	PC P-38:6	C46H80N1O7P1	2	M+H	790.573	184.073	4.76	4.79	185102	170941	183360	287510	260864	351372	806683	1.37454e+06	299509	1.74975e+06	1.85816e+06	1.82115e+06	3277788	3245987	3162772	4.43903e+06	4.46151e+06	4415686	143750	37149	90973.5	1957630	2.44659e+06	4.20694e+06							4.56	4.56	4.79	4.79	4.79	4.78	4.78	4.57	5.02
219	PC-P	PCP-38:6 M+H SLING_MRM (E)	PC P-38:6	C46H80N1O7P1	2	M+H	790.573	184.088	4.76	4.79	184444	170941	183360	287510	260864	351372	806683	1.37454e+06	299509	1.74975e+06	1.85816e+06	1.82115e+06	3277788	3245987	3162772	4.43903e+06	4.46151e+06	4415686	143750	37105.2	90973.5	1957630	2.44659e+06	4.20694e+06							4.56	4.56	4.79	4.79	4.79	4.78	4.78	4.57	5.02
219	PC-P	PCP-38:6 M+H SLING_MRM (E)	PC P-38:6	C46H80N1O7P1	2	M+H	790.573	649.513	4.76	4.79	22.2	0	576.1	750.9	82.3	514	1561.2	330	242.4	4983.1	3156.8	3069.9	6487	5112.6	6393.2	9193.8	10464	7059.2	152	0	0	498.8	185.4	7594.8							4.56	4.56	4.79	4.79	4.79	4.78	4.78	4.57	5.02
219	PC-P	PCP-38:6 M+H SLING_MRM (E)	PC P-38:6	C46H80N1O7P1	2	M+H	790.573	732.553	4.76	4.79	343	283.8	0	9.9	0	0	5	2288.7	14.3	34.9	0	0	24.9	52.8	0	210.5	0	0	4.9	0	13.4	3296.7	5836.3	0							4.56	4.56	4.79	4.79	4.79	4.78	4.78	4.57	5.02
219	PC-P	PCP-38:6 M+H SLING_MRM (E)	PC P-38:6	C46H80N1O7P1	2	M+H	790.573	719.635	4.76	4.79	0	0	0	0	3.9	0	0	74.6	0	0	0	16.1	0	0	0	54.8	0	0	0	0	0	0	0	0							4.56	4.56	4.79	4.79	4.79	4.78	4.78	4.57	5.02
219	PC-P	PCP-38:6 M+H SLING_MRM (E)	PC P-38:6	C46H80N1O7P1	2	M+H	790.573	732.575	4.76	4.79	264.8	57.2	0	0	0	41.7	0	251.2	5	22.2	241.1	0	32.6	0	0	0	0	0	27.9	0	18.5	536.3	609.4	0							4.56	4.56	4.79	4.79	4.79	4.78	4.78	4.57	5.02
219	PC-P	PCP-38:6 M+H SLING_MRM (E)	PC P-38:6	C46H80N1O7P1	2	M+H	790.573	206.019	4.76	4.79	0	45.4	0	0	0	0	0	0	0	20.7	0	4.7	0	0	0	0	0	0	0	0	0	0	156.8	0							4.56	4.56	4.79	4.79	4.79	4.78	4.78	4.57	5.02
219	PC-P	PCP-38:6 M+H SLING_MRM (E)	PC P-38:6	C46H80N1O7P1	2	M+H	790.573	272.153	4.76	4.79	0	0	0	0	39.4	0	0	73.9	0	0	0	123.1	0	0	0	0	0	0	0	0	0	0	0	45.6							4.56	4.56	4.79	4.79	4.79	4.78	4.78	4.57	5.02
219	PC-P	PCP-38:6 M+H SLING_MRM (E)	PC P-38:6	C46H80N1O7P1	2	M+H	790.573	550.486	4.76	4.79	0	0	0	0	29.1	0	0	0	0	0	0	0	0	0	0	0	0	0	0	0	0	0	109.4	0							4.56	4.56	4.79	4.79	4.79	4.78	4.78	4.57	5.02
114	PE	PE 34:0 [ISTD] M+H SLING_MRM (E)	PE 34:0	C39H78N1O8P1	2	M+H	720.553	95.0851	5.87	5.87	973.5	386.9	258.9	494.2	582	146.6	944.5	570.4	480.3	1315.7	1261.9	495	1351	677.2	979.5	974.2	913.6	1206.8							919.8	828.8	441.1	304.6	391.7	495.5	5.86	5.86	5.87	5.87	5.87	5.87	5.87	5.87	5.86
114	PE	PE 34:0 [ISTD] M+H SLING_MRM (E)	PE 34:0	C39H78N1O8P1	2	M+H	720.553	97.1005	5.87	5.87	1393.2	910.1	1156.7	144.1	358.7	1155.8	613.1	467.3	906.4	1184.2	742.6	888.5	1970.2	760.8	1241	632.4	871	1745							1467	626	971.4	745.9	1030	504.4	5.86	5.86	5.87	5.87	5.87	5.87	5.87	5.87	5.86
114	PE	PE 34:0 [ISTD] M+H SLING_MRM (E)	PE 34:0	C39H78N1O8P1	2	M+H	720.553	579.535	5.87	5.87	8015.1	7393.4	5584.9	13684.2	10885.5	12004.7	23561.8	22512.4	26238.8	53021.9	48053.6	49232.3	109952	116470	116097	263124	256342	258384							7046.1	12132.5	23581.3	38044	83387	167977	5.86	5.86	5.87	5.87	5.87	5.87	5.87	5.87	5.86
114	PE	PE 34:0 [ISTD] M+H SLING_MRM (E)	PE 34:0	C39H78N1O8P1	2	M+H	720.553	579.551	5.87	5.87	1052.9	1272.1	1301.9	2219.2	1674.5	2673.4	2804.4	2715.2	4313.9	3061.2	4441.6	5835.5	4287.1	6767.5	5934.7	3633.3	6797.8	4678.4							1273.3	2239.3	2781.3	3678.7	6736.4	8573.4	5.86	5.86	5.87	5.87	5.87	5.87	5.87	5.87	5.86
114	PE	PE 34:0 [ISTD] M+H SLING_MRM (E)	PE 34:0	C39H78N1O8P1	2	M+H	720.553	580.536	5.87	5.87	2577.6	2671.6	1793.3	5430.3	5794	5853.4	9675.8	8836.7	9650.2	23433.9	20973	20024.4	48352.2	42871.5	41392.8	100720	100422	98118.2							2484.5	4280.1	10679.8	15328.6	34777.9	64360.2	5.86	5.86	5.87	5.87	5.87	5.87	5.87	5.87	5.86
114	PE	PE 34:0 [ISTD] M+H SLING_MRM (E)	PE 34:0	C39H78N1O8P1	2	M+H	720.553	580.553	5.87	5.87	445.2	547.9	410.6	1004.3	740.5	2127.8	1865.9	1910.2	2691.9	2452.3	2701.3	3260.8	5829.2	3913.9	4416.2	5284	6183.7	5192.2							262.6	1087.6	1550.1	1283.3	3803.3	5440.4	5.86	5.86	5.87	5.87	5.87	5.87	5.87	5.87	5.86
114	PE	PE 34:0 [ISTD] M+H SLING_MRM (E)	PE 34:0	C39H78N1O8P1	2	M+H	720.553	71.0847	5.87	5.87	421.1	0	886.2	518.9	144.4	640.6	541.9	245.1	474.1	323	1221.2	193.7	817.5	277.5	457.3	793.9	330.8	215.3							301.2	233.6	0	319.4	1203.5	20.3	5.86	5.86	5.87	5.87	5.87	5.87	5.87	5.87	5.86
114	PE	PE 34:0 [ISTD] M+H SLING_MRM (E)	PE 34:0	C39H78N1O8P1	2	M+H	720.553	296.291	5.87	5.87	174.3	0	0	115.2	217.3	379.3	188.8	149.2	71.9	1070	1178.7	1096.8	2334.8	1325.2	3492.7	3075.7	3720	3112.7							53	0	303.2	426.7	1316.1	2372	5.86	5.86	5.87	5.87	5.87	5.87	5.87	5.87	5.86
114	PE	PE 34:0 [ISTD] M+H SLING_MRM (E)	PE 34:0	C39H78N1O8P1	2	M+H	720.553	327.29	5.87	5.87	101.7	103	78.3	0	100.1	135.5	257.3	289.4	346.9	644.3	380.6	1166.5	1779	591.6	1435.1	2751.9	2632.4	3022.2							17.9	2.8	642.9	517.2	1144.6	2711.9	5.86	5.86	5.87	5.87	5.87	5.87	5.87	5.87	5.86
114	PE	PE 34:0 [ISTD] M+H SLING_MRM (E)	PE 34:0	C39H78N1O8P1	2	M+H	720.553	369.351	5.87	5.87	0	127.5	13.2	0	587.3	326.8	502.8	729.1	444.4	1829.4	992.2	1445.2	1440.9	2502.4	2229.3	4969.8	5983.8	5907.5							0	0	0	21.2	4.6	0	5.86	5.86	5.87	5.87	5.87	5.87	5.87	5.87	5.86
106	PE	PE 34:2 (Targeted) M+H (E) (E)	PE 34:2		2	M+H	716.521	57.0691	4.89	4.9	801.1	177.4	297.7	581.2	233.1	807.8	55.1	6.3	476.4	302	519.8	493.1	631.3	218.7	931.3	414.8	769.4	306.6	239.3	173.2	170.5	524	761.9	87.4							4.89	4.89	4.9	4.89	4.89	4.89	4.89	4.89	4.9
106	PE	PE 34:2 (Targeted) M+H (E) (E)	PE 34:2		2	M+H	716.521	184.073	4.89	4.9	2513	1112.9	1803.2	3663	5475.8	6521.7	11221.7	9971.2	9794.4	29595.9	27170.3	29006.6	55290.9	59994.6	61632.3	92100.2	93492.1	93130.4	3565.2	4481.3	11570.9	20173.9	49234.6	78629.5							4.89	4.89	4.9	4.89	4.89	4.89	4.89	4.89	4.9
106	PE	PE 34:2 (Targeted) M+H (E) (E)	PE 34:2		2	M+H	716.521	575.504	4.89	4.9	1825.2	1862.1	1612.1	5032	3773.1	4570.8	9181.4	10642.6	8864.7	21114.3	19753.7	21587	42156.9	46598.3	44530.3	69253.1	82414.1	73474	2219.7	4004.8	9567.6	20719.4	37410.9	71193.4							4.89	4.89	4.9	4.89	4.89	4.89	4.89	4.89	4.9
106	PE	PE 34:2 (Targeted) M+H (E) (E)	PE 34:2		2	M+H	716.521	575.519	4.89	4.9	167.9	369.7	288.6	611.2	606.4	786.2	2328.1	2016.8	2024	2484.6	2447	2827.4	5114.5	3842.5	3637.6	5344.4	4506.1	7046.2	297.4	620.3	1236	2715.3	5119.5	6373.5							4.89	4.89	4.9	4.89	4.89	4.89	4.89	4.89	4.9
106	PE	PE 34:2 (Targeted) M+H (E) (E)	PE 34:2		2	M+H	716.521	576.505	4.89	4.9	1050.2	265.8	1424.9	1504.8	2617.8	2564	5062.2	3999	4637.5	9193.3	9162.4	10346.7	18352.1	20959.3	19539.7	35450.7	34220	32922.1	1030.7	1870.2	3861.5	7875	18591.1	30212.2							4.89	4.89	4.9	4.89	4.89	4.89	4.89	4.89	4.9
106	PE	PE 34:2 (Targeted) M+H (E) (E)	PE 34:2		2	M+H	716.521	263.237	4.89	4.9	0	15.2	0	335.7	0	0	177.8	214.6	4.2	383.5	421.4	320.2	449.6	805.2	580.5	196.2	6.4	189.8	0	12.7	180.3	79.5	16.5	147.8							4.89	4.89	4.9	4.89	4.89	4.89	4.89	4.89	4.9
106	PE	PE 34:2 (Targeted) M+H (E) (E)	PE 34:2		2	M+H	716.521	436.289	4.89	4.9	0	13.8	0	5.8	0	0	29.9	0	188	0	78.3	301.6	247.9	253.6	191	878	265.5	89.8	22.6	0	0	12.6	60.2	424.7							4.89	4.89	4.9	4.89	4.89	4.89	4.89	4.89	4.9
106	PE	PE 34:2 (Targeted) M+H (E) (E)	PE 34:2		2	M+H	716.521	307.284	4.89	4.9	19.2	0	70.1	14.1	100.4	19.7	26.2	7	10.5	0	0	120.3	486.9	209.8	113.6	298.1	313.9	213.8	0	13.9	258.1	207.3	318.2	232.4							4.89	4.89	4.9	4.89	4.89	4.89	4.89	4.89	4.9
106	PE	PE 34:2 (Targeted) M+H (E) (E)	PE 34:2		2	M+H	716.521	163.147	4.89	4.9	0	27.7	832.5	41.3	0	401.3	241.1	478.9	250.5	0	830.8	0	628.3	16.2	92.5	579	146.1	329.8	328.6	211	156.8	230.1	56.4	187.1							4.89	4.89	4.9	4.89	4.89	4.89	4.89	4.89	4.9
151	PE	PE 36:2 M+H SLING_MRM (E)	PE 36:2	C41H78N1O8P1	2	M+H	744.553	88.112	5.51	5.53	41537.7	22512.1	31123.5	24109.9	27932.3	27196.6	24658.1	26999.3	25604.9	25992	27901.9	28383.3	20250.9	17988.6	19231.5	14130	13414.1	14691.3	25775.6	36469.8	27489.4	25774.8	19404	15535.4							5.52	5.53	5.52	5.52	5.52	5.52	5.52	5.53	5.52
151	PE	PE 36:2 M+H SLING_MRM (E)	PE 36:2	C41H78N1O8P1	2	M+H	744.553	184.073	5.51	5.53	7819.7	6079.7	6786.6	13560.9	15070.8	13153.9	30507.7	34257.4	36007	81482.2	85424.8	86409.8	198499	200205	215265	423182	425134	415811	7635.7	18473.3	35726.5	75346.8	165804	370454							5.52	5.53	5.52	5.52	5.52	5.52	5.52	5.53	5.52
151	PE	PE 36:2 M+H SLING_MRM (E)	PE 36:2	C41H78N1O8P1	2	M+H	744.553	603.535	5.51	5.53	4910.3	5385.2	5115.6	9753.3	9571.5	8864.4	19906.8	20837.7	19409.3	43768.2	43879.4	44090.2	92763.9	99943.9	98973.8	207526	201682	206467	3766.2	12482.5	19582.6	42652.7	79067.1	177585							5.52	5.53	5.52	5.52	5.52	5.52	5.52	5.53	5.52
151	PE	PE 36:2 M+H SLING_MRM (E)	PE 36:2	C41H78N1O8P1	2	M+H	744.553	603.553	5.51	5.53	742.3	403.1	546.2	1118.8	1418.2	1241.7	2610.9	1563	1713.7	4682.5	3950.1	4997.8	5132.8	6886.3	6387	6772.7	8563.9	7053.1	1130	1864.4	3006.7	2948.2	6016.7	8864.9							5.52	5.53	5.52	5.52	5.52	5.52	5.52	5.53	5.52
151	PE	PE 36:2 M+H SLING_MRM (E)	PE 36:2	C41H78N1O8P1	2	M+H	744.553	603.573	5.51	5.53	98.4	116.6	138.2	338.3	256.6	189.2	333.8	435.8	361.1	954.8	739	720.3	1789.2	1683.6	1685.9	3944.6	5230.1	3663.9	78.7	292	412	1162.7	1674.7	3118.1							5.52	5.53	5.52	5.52	5.52	5.52	5.52	5.53	5.52
151	PE	PE 36:2 M+H SLING_MRM (E)	PE 36:2	C41H78N1O8P1	2	M+H	744.553	603.59	5.51	5.53	182.6	128.5	195.2	271.2	299.5	239.7	539	632	655.6	1230.9	1199.2	1241.5	2308.3	2583.9	3107.2	5530.4	5719.7	5215.7	162.7	309.2	559.8	1335.4	2070	4933							5.52	5.53	5.52	5.52	5.52	5.52	5.52	5.53	5.52
151	PE	PE 36:2 M+H SLING_MRM (E)	PE 36:2	C41H78N1O8P1	2	M+H	744.553	604.54	5.51	5.53	2904	2245.6	3071.9	4934	3341.4	5862.1	9566.2	10258.7	10424.8	18848.8	23076.6	19826.1	45958.6	45908	43111.8	87550.5	89260.7	89475	2777.6	5606.1	10569.2	18249.6	38597	76575.5							5.52	5.53	5.52	5.52	5.52	5.52	5.52	5.53	5.52
151	PE	PE 36:2 M+H SLING_MRM (E)	PE 36:2	C41H78N1O8P1	2	M+H	744.553	604.552	5.51	5.53	753	661.9	702.2	1084.7	1702.7	1472.8	3978.2	1456.8	2061.4	4546.8	3251.4	3100	3861.2	4166.5	3976.5	11342.8	7519.3	9329.3	1038.4	1754	2918.5	3900.8	5363.5	7042.9							5.52	5.53	5.52	5.52	5.52	5.52	5.52	5.53	5.52
151	PE	PE 36:2 M+H SLING_MRM (E)	PE 36:2	C41H78N1O8P1	2	M+H	744.553	95.0852	5.51	5.53	31.6	0	384.5	239.3	3.4	85.4	0	91.6	0	3.5	275.2	382.7	69.6	862.3	38.4	618.9	723.6	670	227.2	82.1	389.3	7	827.3	540.4							5.52	5.53	5.52	5.52	5.52	5.52	5.52	5.53	5.52
151	PE	PE 36:2 M+H SLING_MRM (E)	PE 36:2	C41H78N1O8P1	2	M+H	744.553	480.31	5.51	5.53	0	0	0	0	0	0	0	3.6	0	0	428.2	52.1	67.4	470.6	12.5	724	702	141.1	230.2	0	131.8	253.2	102.1	257.2							5.52	5.53	5.52	5.52	5.52	5.52	5.52	5.53	5.52
143	PE	PE 18:2_18:2 M+H Atlas (E)	PE 36:4	C41H74NO8P	2	M+H	740.522	59.0604	4.55	4.84	9079.2	10570.2	11688.9	12086.2	12699.1	9935.9	9262.5	11897.5	8074	5098.4	5112.9	4347.4	1572.2	471.5	2576.7	493.4	107.8	41.2	11633.8	14966.2	9887.4	6887.2	2563	207.3							4.84	4.84	4.84	4.83	4.84	4.83	4.84	4.84	4.84
143	PE	PE 18:2_18:2 M+H Atlas (E)	PE 36:4	C41H74NO8P	2	M+H	740.522	184.073	4.55	4.84	5764.6	4019.1	4966.5	10320.5	13499.5	10734.2	28421.1	30982.2	29251.8	68089	73589	48957.7	180710	102752	163677	164981	164210	174446	5705.2	12867.2	28698.1	63494.4	122746	252891							4.84	4.84	4.84	4.83	4.84	4.83	4.84	4.84	4.84
143	PE	PE 18:2_18:2 M+H Atlas (E)	PE 36:4	C41H74NO8P	2	M+H	740.522	599.501	4.55	4.84	2239.2	1542.7	1770.2	4563.9	3905.9	4486.8	10420.3	8664.8	10062.9	24733.5	22853.9	21565.3	48851.1	49142.3	46792.1	83320.2	87000.5	71794	2191.7	6916.4	9951.4	19755.2	40359.9	77596.6							4.84	4.84	4.84	4.83	4.84	4.83	4.84	4.84	4.84
143	PE	PE 18:2_18:2 M+H Atlas (E)	PE 36:4	C41H74NO8P	2	M+H	740.522	600.495	4.55	4.84	1105.5	892.6	480.7	1932.1	1546.4	1645.4	5641.5	4120.6	4707.9	12107.9	10916.8	11595.7	20575.2	24156.5	23223.7	35519.6	38437.3	33859.7	797.2	1975.1	3743	11352.5	20032	32241							4.84	4.84	4.84	4.83	4.84	4.83	4.84	4.84	4.84
143	PE	PE 18:2_18:2 M+H Atlas (E)	PE 36:4	C41H74NO8P	2	M+H	740.522	98.0699	4.55	4.84	443.5	0	0	234.9	0	68.4	0	0	0	0	144.1	0	0	0	0	0	0	4.1	0	0	0	0	7.1	0							4.84	4.84	4.84	4.83	4.84	4.83	4.84	4.84	4.84
143	PE	PE 18:2_18:2 M+H Atlas (E)	PE 36:4	C41H74NO8P	2	M+H	740.522	606.66	4.55	4.84	0	0	0	0	3.6	0	0	0	0	9.1	0	0	12.6	8.5	31.6	7.3	17.7	0	0	0	0	0	30.3	3.4							4.84	4.84	4.84	4.83	4.84	4.83	4.84	4.84	4.84
143	PE	PE 18:2_18:2 M+H Atlas (E)	PE 36:4	C41H74NO8P	2	M+H	740.522	615.624	4.55	4.84	26.2	4.1	21.9	0	0	0	296.4	0	8.2	16.6	0	0	93.3	0	3.7	0	0	0	0	118.7	0	19	0	3.6							4.84	4.84	4.84	4.83	4.84	4.83	4.84	4.84	4.84
143	PE	PE 18:2_18:2 M+H Atlas (E)	PE 36:4	C41H74NO8P	2	M+H	740.522	263.237	4.55	4.84	0	6.3	0	0	0	56.8	289.1	289.5	0	17	0	0	0	0	276.7	0	0	0	135.3	198.6	156	7.7	188.6	0							4.84	4.84	4.84	4.83	4.84	4.83	4.84	4.84	4.84
185	PE	PE 38:4 (Targeted) M+H (E) (E)	PE 38:4		2	M+H	768.553	184.073	5.3	5.48	6159.8	6058.4	5490.7	11920.4	10561.6	11612	21874.9	23221.6	25231	55996.4	50894.6	51384.7	125653	124077	127321	259564	264674	179926	6371.6	14174.5	26731.2	48050.2	74253.8	221488							5.47	5.47	5.46	5.47	5.47	5.48	5.48	5.47	5.47
185	PE	PE 38:4 (Targeted) M+H (E) (E)	PE 38:4		2	M+H	768.553	184.084	5.3	5.48	1979.5	1253	1646	2706.2	3328	2830.5	6889.6	8422.8	4561.2	8004.5	11514.5	5945.1	19652.6	17565.5	25711.5	49501.8	11133.1	16734.1	2161.3	4714.6	4278.4	9110.1	11359.5	33404.4							5.47	5.47	5.46	5.47	5.47	5.48	5.48	5.47	5.47
185	PE	PE 38:4 (Targeted) M+H (E) (E)	PE 38:4		2	M+H	768.553	627.524	5.3	5.48	2827.1	3704.9	3336.1	8578.2	3300.6	5406.8	9203.8	7094.9	13021.5	11627.3	8960.3	29067	7702.5	11736.1	22018	68057.3	71061.2	69226.6	4396.4	5123.1	13473.3	4908.3	18635	11606.5							5.47	5.47	5.46	5.47	5.47	5.48	5.48	5.47	5.47
185	PE	PE 38:4 (Targeted) M+H (E) (E)	PE 38:4		2	M+H	768.553	627.535	5.3	5.48	5022.6	5442.1	6923.4	8829.2	9258.3	10260.9	20492.5	19539.6	20577.4	44346	43081.4	45910.7	103984	120176	116359	243458	236675	226374	6297.7	10089.9	22406.2	40595.5	84843	201791							5.47	5.47	5.46	5.47	5.47	5.48	5.48	5.47	5.47
185	PE	PE 38:4 (Targeted) M+H (E) (E)	PE 38:4		2	M+H	768.553	628.54	5.3	5.48	1810.9	3688.8	2303.1	4308.5	5985.2	5063.3	12506.2	11435.3	10615.9	25622.1	22103.2	24586.6	50302	51523.6	47536.4	105533	103150	102789	2516	5402.7	11037.4	18080.5	39261.7	89975.9							5.47	5.47	5.46	5.47	5.47	5.48	5.48	5.47	5.47
185	PE	PE 38:4 (Targeted) M+H (E) (E)	PE 38:4		2	M+H	768.553	77.0396	5.3	5.48	0	0	0	9.2	0	0	0	11.8	0	0	0	0	0	33	0	0	0	0	0	0	0	192.3	0	0							5.47	5.47	5.46	5.47	5.47	5.48	5.48	5.47	5.47
185	PE	PE 38:4 (Targeted) M+H (E) (E)	PE 38:4		2	M+H	768.553	152.357	5.3	5.48	0	0	0	0	0	0	0	0	0	0	0	0	0	7.5	0	0	0	0	0	0	0	0	0	0							5.47	5.47	5.46	5.47	5.47	5.48	5.48	5.47	5.47
185	PE	PE 38:4 (Targeted) M+H (E) (E)	PE 38:4		2	M+H	768.553	678.607	5.3	5.48	0	11.1	0	0	79	29.1	3.7	0	0	0	177.4	0	0	0	0	0	0	0	0	0	0	0	0	0							5.47	5.47	5.46	5.47	5.47	5.48	5.48	5.47	5.47
185	PE	PE 38:4 (Targeted) M+H (E) (E)	PE 38:4		2	M+H	768.553	487.287	5.3	5.48	0	0	0	0	0	0	0	0	0	17.9	0	0	0	0	0	0	0	0	0	100.2	0	0	0	216.9							5.47	5.47	5.46	5.47	5.47	5.48	5.48	5.47	5.47
224	PE	PE 40:6 M+H SLING_MRM (E)	PE 40:6	C45H78N1O8P1	2	M+H	792.553	184.074	5.33	5.34	8564.1	6683.6	6283.8	9305	14286.5	11470.1	23001.9	26057.1	24864	47646.5	51220.4	53665.7	101291	71339.1	102666	172542	171012	176859	7041.9	12746	26602.6	44578.8	82064.1	158901							5.34	5.32	5.32	5.33	5.32	5.33	5.33	5.33	5.32
224	PE	PE 40:6 M+H SLING_MRM (E)	PE 40:6	C45H78N1O8P1	2	M+H	792.553	651.535	5.33	5.34	908.6	991.6	1311.7	1668.8	1810.1	2686.6	3868.3	4155.3	5011.3	9045.2	6489.9	9168.7	15315.9	12985.3	14193.5	16433.4	20282.2	19852.5	1678.5	2227	5072.6	6944	9710.6	19095.7							5.34	5.32	5.32	5.33	5.32	5.33	5.33	5.33	5.32
224	PE	PE 40:6 M+H SLING_MRM (E)	PE 40:6	C45H78N1O8P1	2	M+H	792.553	651.558	5.33	5.34	59	95.4	20.3	161.9	178.5	309.4	281.4	300.1	676.2	773.8	856.7	1003.6	1705.1	836.9	1612.9	2695.6	1646.8	1385.7	213.6	167	771.6	644.2	872.2	1788							5.34	5.32	5.32	5.33	5.32	5.33	5.33	5.33	5.32
224	PE	PE 40:6 M+H SLING_MRM (E)	PE 40:6	C45H78N1O8P1	2	M+H	792.553	651.593	5.33	5.34	34.9	19.1	18.4	40.2	34.7	73.5	122	121.1	168.5	297.1	155.9	216	384.4	355.9	369.9	499.4	532.4	525	33.6	45.7	144.3	179.5	289.5	490.9							5.34	5.32	5.32	5.33	5.32	5.33	5.33	5.33	5.32
224	PE	PE 40:6 M+H SLING_MRM (E)	PE 40:6	C45H78N1O8P1	2	M+H	792.553	652.533	5.33	5.34	760.2	171	778.1	1055.4	1069.6	1485.5	3545.1	3381.6	3167.7	5735	7651.6	5184.7	11367.1	8160.1	9866	12040.3	13739.7	14534	389.2	1575	2991.2	3980.5	8681.6	10594.9							5.34	5.32	5.32	5.33	5.32	5.33	5.33	5.33	5.32
224	PE	PE 40:6 M+H SLING_MRM (E)	PE 40:6	C45H78N1O8P1	2	M+H	792.553	186.077	5.33	5.34	122.7	0	159.2	230.2	236	38.2	336.4	424.5	106	881.9	1300.1	643.5	2120.1	1708.7	1403.8	2803.8	1713.8	2570.6	35.2	88.8	909.7	393	1613.7	1951.7							5.34	5.32	5.32	5.33	5.32	5.33	5.33	5.33	5.32
224	PE	PE 40:6 M+H SLING_MRM (E)	PE 40:6	C45H78N1O8P1	2	M+H	792.553	354.279	5.33	5.34	0	0	0	0	5.6	0	533.7	0	0	187.4	49.4	0	285.4	99.8	103.1	200.6	300.7	222	0	0	0	68.3	0	172.9							5.34	5.32	5.32	5.33	5.32	5.33	5.33	5.33	5.32
224	PE	PE 40:6 M+H SLING_MRM (E)	PE 40:6	C45H78N1O8P1	2	M+H	792.553	652.928	5.33	5.34	0	32.9	0	0	0	0	0	3.6	0	9.2	0	7.2	68	5.8	0	42.8	70.1	93.8	0	0	3.4	24.8	8.4	10.6							5.34	5.32	5.32	5.33	5.32	5.33	5.33	5.33	5.32
224	PE	PE 40:6 M+H SLING_MRM (E)	PE 40:6	C45H78N1O8P1	2	M+H	792.553	648.825	5.33	5.34	0	0	0	0	0	0	0	0	4.4	0	0	0	0	0	0	0	0	0	0	0	0	0	0	0							5.34	5.32	5.32	5.33	5.32	5.33	5.33	5.33	5.32
224	PE	PE 40:6 M+H SLING_MRM (E)	PE 40:6	C45H78N1O8P1	2	M+H	792.553	113.097	5.33	5.34	0	0	0	0	0	0	3.5	0	0	0	0	0	0	0	0	0	0	0	0	0	0	0	0	0							5.34	5.32	5.32	5.33	5.32	5.33	5.33	5.33	5.32
181	PS	PS 34:0 [ISTD] M+H SLING_MRM (E)	PS 34:0	C40H78N1O10P1	2	M+H	764.543	97.1027	4.98	4.97	258.7	57.6	81.6	159.1	208.2	203.2	350.6	23.2	316.1	79.3	8.6	16.6	151.3	421	104.3	162.7	283.8	167.1							249.8	28.4	26.9	19.3	441.1	24.7	4.97	4.97	4.97	4.97	4.97	4.96	4.97	4.97	4.96
181	PS	PS 34:0 [ISTD] M+H SLING_MRM (E)	PS 34:0	C40H78N1O10P1	2	M+H	764.543	579.535	4.98	4.97	2534.6	3545.6	2829.4	4894.9	5342.6	5498.3	11909.1	13078.7	12416.3	31781.2	26503	28900.6	72262.9	65431.2	71372.7	126684	130423	130434							2414.9	4741.3	10567.7	15002.5	33202.3	63603.4	4.97	4.97	4.97	4.97	4.97	4.96	4.97	4.97	4.96
181	PS	PS 34:0 [ISTD] M+H SLING_MRM (E)	PS 34:0	C40H78N1O10P1	2	M+H	764.543	579.552	4.98	4.97	451.6	703.8	743.6	1035.4	1269.4	1086.3	2680.9	1481.3	1070.9	4372.6	3086.1	2636.6	5220.9	5458.6	4287.1	5997.6	7365.4	7400.1							584.6	507.1	1549.5	1918.1	4656.5	5005	4.97	4.97	4.97	4.97	4.97	4.96	4.97	4.97	4.96
181	PS	PS 34:0 [ISTD] M+H SLING_MRM (E)	PS 34:0	C40H78N1O10P1	2	M+H	764.543	580.536	4.98	4.97	1008.9	1210.9	1157	3028.2	1622.4	2937	6934.8	5955.3	4927.9	13287.2	11173.2	11650.9	31906.5	31253	31182.3	57093.4	53798	56204.9							1184.7	2557.8	4262.8	7563.7	14915.6	28552.2	4.97	4.97	4.97	4.97	4.97	4.96	4.97	4.97	4.96
181	PS	PS 34:0 [ISTD] M+H SLING_MRM (E)	PS 34:0	C40H78N1O10P1	2	M+H	764.543	705.484	4.98	4.97	32.1	0	67	3.9	153.9	88.1	907.4	577.4	1349.9	1095.7	916.7	1497.9	1397.8	790.2	700.9	1102.9	1392.9	1784.3							0	0	0	0	0	0	4.97	4.97	4.97	4.97	4.97	4.96	4.97	4.97	4.96
181	PS	PS 34:0 [ISTD] M+H SLING_MRM (E)	PS 34:0	C40H78N1O10P1	2	M+H	764.543	327.296	4.98	4.97	0	70.5	0	49.4	105	181.7	328.1	1103.1	240.4	535.2	522	785.7	1716.6	1324.3	1374.7	2374.2	3484.7	2424.5							1.9	0	122.4	0	825.7	967.7	4.97	4.97	4.97	4.97	4.97	4.96	4.97	4.97	4.96
181	PS	PS 34:0 [ISTD] M+H SLING_MRM (E)	PS 34:0	C40H78N1O10P1	2	M+H	764.543	67.0549	4.98	4.97	43.5	0	0	0	0	0	0	0	0	0	0	15.3	0	87.7	0	172.9	319.6	218.4							0	0	0	0	0	0	4.97	4.97	4.97	4.97	4.97	4.96	4.97	4.97	4.96
181	PS	PS 34:0 [ISTD] M+H SLING_MRM (E)	PS 34:0	C40H78N1O10P1	2	M+H	764.543	57.0702	4.98	4.97	4.1	344.7	0	0	0	173.3	198.3	222.1	236.7	9.5	0	124.8	0	9.7	117	0	197	237.1							0	0	0	107.3	0	134.4	4.97	4.97	4.97	4.97	4.97	4.96	4.97	4.97	4.96
181	PS	PS 34:0 [ISTD] M+H SLING_MRM (E)	PS 34:0	C40H78N1O10P1	2	M+H	764.543	279.269	4.98	4.97	6.1	0	0	148.8	0	0	21.9	0	0	59.3	0	0	11.2	24.7	0	0	0	232.5							0	6.3	0	0	0	8.4	4.97	4.97	4.97	4.97	4.97	4.96	4.97	4.97	4.96
181	PS	PS 34:0 [ISTD] M+H SLING_MRM (E)	PS 34:0	C40H78N1O10P1	2	M+H	764.543	164.011	4.98	4.97	0	0	0	71	249.5	56.1	43.3	0	693	32.8	163.1	0	284.9	227.9	0	230.1	144.9	0							0	0	0	0	0	0	4.97	4.97	4.97	4.97	4.97	4.96	4.97	4.97	4.96
80	SM	SM 32:1 M+H SLING_MRM (E)	SM 32:1	C37H75N2O6P1	2	M+H	675.543	59.0607	3.84	3.84	18542.4	17670.9	16157.4	16876.5	19404.3	21010.3	20462.9	18309.6	21521.8	25211.2	23389.4	21871.8	29642.5	28522.1	26435.7	27984.5	25220.8	24809.7	18289.5	17525.7	22671.4	20343.2	23888.5	24916							3.83	3.83	3.84	3.84	3.84	3.84	3.84	3.84	3.84
80	SM	SM 32:1 M+H SLING_MRM (E)	SM 32:1	C37H75N2O6P1	2	M+H	675.543	60.0811	3.84	3.84	525.4	439.2	1085.9	2264	801.2	769.4	398.1	683.8	1235.3	1789.1	867.5	1957.8	1395.2	1506.7	2060.3	2189.6	2244.7	984.9	549.1	944.1	1398.4	509.5	2212.3	1471.4							3.83	3.83	3.84	3.84	3.84	3.84	3.84	3.84	3.84
80	SM	SM 32:1 M+H SLING_MRM (E)	SM 32:1	C37H75N2O6P1	2	M+H	675.543	88.1113	3.84	3.84	41191.8	37852.3	38577.4	32575.8	38084.7	39933.1	38464	40324.6	42493.9	41301	36781.5	40369.8	35665.7	37145.7	35416.7	30603.8	33478.7	33469	35697	35653.2	38546.6	45244.7	35673	30362							3.83	3.83	3.84	3.84	3.84	3.84	3.84	3.84	3.84
80	SM	SM 32:1 M+H SLING_MRM (E)	SM 32:1	C37H75N2O6P1	2	M+H	675.543	102.129	3.84	3.84	43416	42258.1	46978.5	43690.9	41345.6	43092.5	44516.3	42326.6	43029.7	40987.4	42268.9	43377	37582.9	38659.3	38544.9	37193.3	33410.6	40126.9	42494	42176.4	42052.6	43260.1	38343.1	36618.4							3.83	3.83	3.84	3.84	3.84	3.84	3.84	3.84	3.84
80	SM	SM 32:1 M+H SLING_MRM (E)	SM 32:1	C37H75N2O6P1	2	M+H	675.543	103.13	3.84	3.84	4568.2	3331.3	3364.9	2485.6	4382	3708.2	4372.7	3076.4	2993.9	3439.3	3587.4	3639.7	2630.9	3399.9	3100.3	3027.9	2364.6	2089	3879.2	3127.1	3588.5	3597.8	3306.6	3148.1							3.83	3.83	3.84	3.84	3.84	3.84	3.84	3.84	3.84
80	SM	SM 32:1 M+H SLING_MRM (E)	SM 32:1	C37H75N2O6P1	2	M+H	675.543	184.074	3.84	3.84	12932.1	12409.2	11685.5	31331.5	27352.5	31860.6	69447	61240.6	54291	142567	128704	123704	376720	328635	374050	972862	951790	941351	15368.7	25051.6	57029.7	104974	281840	818022							3.83	3.83	3.84	3.84	3.84	3.84	3.84	3.84	3.84
80	SM	SM 32:1 M+H SLING_MRM (E)	SM 32:1	C37H75N2O6P1	2	M+H	675.543	104.11	3.84	3.84	0	2.8	259.3	130.9	9.2	356.3	135.9	262.7	589.8	553.9	1526.8	1066.9	2279.4	1799.1	2926.9	4314.4	5209.7	6409	0	429	543.2	704.8	2274.7	6068.2							3.83	3.83	3.84	3.84	3.84	3.84	3.84	3.84	3.84
80	SM	SM 32:1 M+H SLING_MRM (E)	SM 32:1	C37H75N2O6P1	2	M+H	675.543	598.455	3.84	3.84	6.9	66	0	157.2	88.9	0	0	100.2	135.2	27.9	494.7	192.8	302.3	300.6	320.8	426.3	702.3	1003.4	42.2	134.5	0	231.5	24.7	985.9							3.83	3.83	3.84	3.84	3.84	3.84	3.84	3.84	3.84
80	SM	SM 32:1 M+H SLING_MRM (E)	SM 32:1	C37H75N2O6P1	2	M+H	675.543	269.176	3.84	3.84	77	0	0	5.9	49.8	0	238.8	63.3	47.9	290.5	0	0	324.5	21.6	0	188.8	255.7	123	4.4	75.7	0	0	0	71.9							3.83	3.83	3.84	3.84	3.84	3.84	3.84	3.84	3.84
84	SM	SM 31:1;2O/2:0 M+H Atlas (E)	SM 33:1	C38H77N2O6P	2	M+H	689.559	60.0807	4.11	4.12	1713.2	1387.2	335.2	1738.7	1279	1410.5	1489.3	2551.5	1371	622.9	1087.4	2271.2	2146	2469.1	1893.5	2448.7	2200.8	2566		1222.8	996.5	1714.9	2331.1	2259.7							4.11	4.11	4.11	4.11	4.11	4.12	4.12	4.11	4.11
84	SM	SM 31:1;2O/2:0 M+H Atlas (E)	SM 33:1	C38H77N2O6P	2	M+H	689.559	102.128	4.11	4.12	68180.1	60519.2	59239	59387.8	42007	62844.9	60558.4	62315.4	47935.1	42305.5	44486.7	46127.9	47254.5	43585.3	39968.9	40512.4	42153.4	38450.3		64508.2	48598.2	62658.4	44053.2	43416.5							4.11	4.11	4.11	4.11	4.11	4.12	4.12	4.11	4.11
84	SM	SM 31:1;2O/2:0 M+H Atlas (E)	SM 33:1	C38H77N2O6P	2	M+H	689.559	104.107	4.11	4.12	56.5	9.1	156.1	210	200.3	6.4	688.7	143.4	718.1	271	679.5	333.5	702.5	1699.2	1506.2	4546.1	3866.4	4709.1		90.4	401.4	447.1	1648.1	3082.4							4.11	4.11	4.11	4.11	4.11	4.12	4.12	4.11	4.11
84	SM	SM 31:1;2O/2:0 M+H Atlas (E)	SM 33:1	C38H77N2O6P	2	M+H	689.559	184.073	4.11	4.12	11243.2	12199.2	9646.5	23923	18427.7	20890.6	43363.5	49473.5	35231.7	73670	85200.4	79692.9	205281	217317	207482	644073	661588	657254		22604.6	36796.1	88651.3	163498	467572							4.11	4.11	4.11	4.11	4.11	4.12	4.12	4.11	4.11
84	SM	SM 31:1;2O/2:0 M+H Atlas (E)	SM 33:1	C38H77N2O6P	2	M+H	689.559	185.078	4.11	4.12	1645.1	373.3	635.3	2799.8	1883.4	1566.1	3463.8	3867.9	2510.1	5876.4	5937.3	5071.9	12521.2	12951.9	12557.8	38093.1	37121.4	36548.9		1738.1	2817	6534.5	10616.8	25989.8							4.11	4.11	4.11	4.11	4.11	4.12	4.12	4.11	4.11
84	SM	SM 31:1;2O/2:0 M+H Atlas (E)	SM 33:1	C38H77N2O6P	2	M+H	689.559	671.544	4.11	4.12	353.3	246.3	133.2	460.2	705.4	456.5	645.7	1291.4	806.6	1214.4	1272.6	1393.8	2958.6	3270.2	2892	6256.6	8735.6	6157.4		575.1	1229.8	1886.8	1635.2	5188.1							4.11	4.11	4.11	4.11	4.11	4.12	4.12	4.11	4.11
84	SM	SM 31:1;2O/2:0 M+H Atlas (E)	SM 33:1	C38H77N2O6P	2	M+H	689.559	671.557	4.11	4.12	511.9	16.7	280.5	411.4	733.5	459.2	514	1008.1	1122.5	426.4	1081.5	823.5	1673.4	2583.2	2427.8	3846.1	4611.9	4903.5		536.8	945.7	1415.3	1111.6	4892.3							4.11	4.11	4.11	4.11	4.11	4.12	4.12	4.11	4.11
84	SM	SM 31:1;2O/2:0 M+H Atlas (E)	SM 33:1	C38H77N2O6P	2	M+H	689.559	86.0962	4.11	4.12	0	0	365.7	76.7	223.9	160.5	77.7	0	287.2	77.1	223.4	21.5	501.4	411.8	447.3	1167.5	937.4	978.4		0	78.4	299.5	936	1056							4.11	4.11	4.11	4.11	4.11	4.12	4.12	4.11	4.11
84	SM	SM 31:1;2O/2:0 M+H Atlas (E)	SM 33:1	C38H77N2O6P	2	M+H	689.559	125	4.11	4.12	0	0	0	3.5	0	0	0	0	0	0	0	0	156.3	0	0	0	195.5	332.2		0	0	0	191.2	73.3							4.11	4.11	4.11	4.11	4.11	4.12	4.12	4.11	4.11
99	SM	SM 34:0 M+H SLING_MRM (E)	SM 34:0	C39H81N2O6P1	2	M+H	705.59	102.127	4.63	4.63	74220.1	77483.9	74492.3	66316.9	48976.2	58611.8	37177.5	34048.7	34296.5	21784.1	22932.7	22227.6	12365.9	13759.9	11593.9	4410.7	4991.6	4594.1	75598.9	46232.2	32913.3	27945.6	20476.5	12308.9							4.63	4.63	4.63	4.64	4.63	4.63	4.63	4.63	4.63
99	SM	SM 34:0 M+H SLING_MRM (E)	SM 34:0	C39H81N2O6P1	2	M+H	705.59	184.073	4.63	4.63	33247	31358.2	31800.2	86309	76323.2	89695.3	148665	163774	164318	261115	254756	250214	339476	339325	353772	438017	426420	443372	27588.3	68819.8	148726	236234	316117	401185							4.63	4.63	4.63	4.64	4.63	4.63	4.63	4.63	4.63
99	SM	SM 34:0 M+H SLING_MRM (E)	SM 34:0	C39H81N2O6P1	2	M+H	705.59	184.106	4.63	4.63	848.1	887.5	1031.8	2095.5	1750.2	2296.2	3595.6	3975.9	3823.8	6206.1	6103.5	6342.2	8874.3	9057.9	8636.9	10722.4	10423.3	11364.4	852	1604.6	4005.3	5760.5	7463.2	10029.5							4.63	4.63	4.63	4.64	4.63	4.63	4.63	4.63	4.63
99	SM	SM 34:0 M+H SLING_MRM (E)	SM 34:0	C39H81N2O6P1	2	M+H	705.59	184.144	4.63	4.63	606.1	470.6	525.7	1273.2	1367.6	1407.6	2633.7	2778.1	2807.4	4886.1	4782.2	4472.8	6489.5	6691.2	6684.5	8708	8104.3	8154.8	370.2	1172.3	2514.2	4165.3	5996.2	7598.4							4.63	4.63	4.63	4.64	4.63	4.63	4.63	4.63	4.63
99	SM	SM 34:0 M+H SLING_MRM (E)	SM 34:0	C39H81N2O6P1	2	M+H	705.59	185.077	4.63	4.63	2622.2	2648.3	1998.1	6781.4	5853.9	6761.2	10903.6	10643.8	11849.1	15452.7	17979	16022.7	22003.5	22192.3	23981.1	27844.9	26040	25505.9	1854.7	7344.7	11714.6	12354.7	18980.8	24916.2							4.63	4.63	4.63	4.64	4.63	4.63	4.63	4.63	4.63
99	SM	SM 34:0 M+H SLING_MRM (E)	SM 34:0	C39H81N2O6P1	2	M+H	705.59	185.236	4.63	4.63	63.2	7	34.8	46.3	155.7	19	140.7	164.4	95.6	94.7	63	151.6	207.7	289.7	340.7	225.4	182.5	263.9	16.6	102.6	87.5	94.5	208.6	275.2							4.63	4.63	4.63	4.64	4.63	4.63	4.63	4.63	4.63
99	SM	SM 34:0 M+H SLING_MRM (E)	SM 34:0	C39H81N2O6P1	2	M+H	705.59	186.08	4.63	4.63	449.5	174.2	483.9	1372.2	779.9	1588.6	2572	2658.8	2849.4	4042	2640.6	3226.4	4121.8	3009.1	3950.9	5632.9	5189	5274.7	586.1	980.9	1487.9	2406.7	4153.1	4962.6							4.63	4.63	4.63	4.64	4.63	4.63	4.63	4.63	4.63
99	SM	SM 34:0 M+H SLING_MRM (E)	SM 34:0	C39H81N2O6P1	2	M+H	705.59	669.576	4.63	4.63	154	441.9	399.9	127.5	82.7	194	153.1	101.6	267	406.5	196.1	17.2	580.7	13.4	63.6	21.8	326.4	47.1	454.1	169.7	103.8	432.2	98.4	63.9							4.63	4.63	4.63	4.64	4.63	4.63	4.63	4.63	4.63
99	SM	SM 34:0 M+H SLING_MRM (E)	SM 34:0	C39H81N2O6P1	2	M+H	705.59	688.609	4.63	4.63	33.4	99.7	199.4	153.5	24.9	168.5	100.5	102.6	5	14.8	104	119.8	13.4	24.7	29	51	14.9	39.6	46.3	240.4	145.7	104.5	164.4	149.6							4.63	4.63	4.63	4.64	4.63	4.63	4.63	4.63	4.63
99	SM	SM 34:0 M+H SLING_MRM (E)	SM 34:0	C39H81N2O6P1	2	M+H	705.59	422.308	4.63	4.63	0	0	0	0	0	4.1	0	255.9	0	0	0	353.4	0	0	39.1	130.5	3.6	67.8	0	8.6	0	179.7	0	0							4.63	4.63	4.63	4.64	4.63	4.63	4.63	4.63	4.63
95	SM	SM d18:1/16:0 (Targeted) M+H (E) (E)	SM 34:1		2	M+H	703.576	60.0803	4.42	4.4	511.3	1312.5	852.8	2141.1	1547.8	1638.2	1194.1	2120.1	1120.5	1859.9	1720.4	1977.7	1659	2439.1	2204.6	3649.7	2441.1	3776.5	2286.6	2299.5	799.3	2833.9	4194.8	3067.4		1639.8			4282.3		4.4	4.4	4.4	4.4	4.4	4.4	4.4	4.4	4.4
95	SM	SM d18:1/16:0 (Targeted) M+H (E) (E)	SM 34:1		2	M+H	703.576	86.0964	4.42	4.4	154.2	179.2	144.7	148.5	536.9	211.2	1204.4	981.9	1232.2	1847.1	3209.3	2587.5	5654.4	3997.9	6834.3	8448.7	10237.6	9684.2	419.2	968.5	1192.4	2227.7	6304.2	9169.1		6.7			323.2		4.4	4.4	4.4	4.4	4.4	4.4	4.4	4.4	4.4
95	SM	SM d18:1/16:0 (Targeted) M+H (E) (E)	SM 34:1		2	M+H	703.576	184.073	4.42	4.4	141569	131038	136478	390198	369766	381393	1067654	1.08752e+06	1.10415e+06	2143037	2159818	2.18095e+06	2828830	2804230	2.79124e+06	3743391	3.75398e+06	3.68256e+06	158452	423520	1.16778e+06	2.01694e+06	2.5488e+06	3.39127e+06		1722.4			4845.3		4.4	4.4	4.4	4.4	4.4	4.4	4.4	4.4	4.4
95	SM	SM d18:1/16:0 (Targeted) M+H (E) (E)	SM 34:1		2	M+H	703.576	184.105	4.42	4.4	3501.4	3390.8	3328.3	4214.5	3829.1	2733.3	3813.9	3788.7	3764.2	4666.9	4776.3	6581.7	4347.8	5556.9	6093.7	10222.6	10129.1	14274.8	4055.4	3360.2	4102	4093.4	6259.4	8690.7		348.6			381.1		4.4	4.4	4.4	4.4	4.4	4.4	4.4	4.4	4.4
95	SM	SM d18:1/16:0 (Targeted) M+H (E) (E)	SM 34:1		2	M+H	703.576	184.144	4.42	4.4	2692	2405.6	2451	3400.9	6473.6	3310.7	2876.9	7210.4	7271.4	9535.4	5088.6	12774.6	49088.8	51193.2	55297.3	33965.3	44974.6	46653.1	3091.1	3950	2797.2	3443.8	40496.9	46830.9		19.8			109		4.4	4.4	4.4	4.4	4.4	4.4	4.4	4.4	4.4
95	SM	SM d18:1/16:0 (Targeted) M+H (E) (E)	SM 34:1		2	M+H	703.576	185.076	4.42	4.4	8356.7	7166.5	8292.6	19724.2	21533.5	20047.2	58057.1	59467.4	54020.7	135888	140399	140059	279418	270399	272281	474901	464288	451558	8074.8	25444.3	57493.9	127383	221083	409036		173			785.5		4.4	4.4	4.4	4.4	4.4	4.4	4.4	4.4	4.4
95	SM	SM d18:1/16:0 (Targeted) M+H (E) (E)	SM 34:1		2	M+H	703.576	685.564	4.42	4.4	2415.4	2446.4	1978.1	6006.3	5669.7	6642.6	16887.3	15435.5	17468	37133.5	35357.6	33797.7	61670.7	68853.5	67376.6	99987.5	99306.5	102553	3208.2	5466.6	17435.7	31671.4	55433.4	89097.6		398.5			669		4.4	4.4	4.4	4.4	4.4	4.4	4.4	4.4	4.4
95	SM	SM d18:1/16:0 (Targeted) M+H (E) (E)	SM 34:1		2	M+H	703.576	125	4.42	4.4	0	168.5	0	47.4	0	56.7	377.1	389.9	250.9	576.9	459.1	508.8	563.4	1124	759.6	2472.3	2513.8	3419.5	0	275.8	169	598.8	962.2	1175.4		0			0		4.4	4.4	4.4	4.4	4.4	4.4	4.4	4.4	4.4
95	SM	SM d18:1/16:0 (Targeted) M+H (E) (E)	SM 34:1		2	M+H	703.576	71.0723	4.42	4.4	8.8	0	0	20.3	141.2	0	0	0	0	29.2	3.9	328	197.5	223.9	0	129.5	42.5	8.8	0	0	0	0	0	361.6		0			70.1		4.4	4.4	4.4	4.4	4.4	4.4	4.4	4.4	4.4
94	SM	SM 32:2;2O/2:0 M+H Atlas (E)	SM 34:2	C39H77N2O6P	2	M+H	701.559	88.1123	3.95	3.95	54477.6	48722	47891.4	46254.4	52419.9	54141	49990.3	52486.8	53947.2	40097.2	37254.2	37423.9	33207.4	33198.1	37872.3	37960.8	45392.8	39736.6	50369.1	48701.9	49692.6	41055.8	36187.6	30771.7							3.95	3.95	3.95	3.95	3.95	3.94	3.95	3.95	3.95
94	SM	SM 32:2;2O/2:0 M+H Atlas (E)	SM 34:2	C39H77N2O6P	2	M+H	701.559	184.073	3.95	3.95	29254.9	26964.6	23652.8	54889.9	54369.7	54981.5	110856	122434	114998	232011	238035	221597	654986	663944	649670	2069647	2.10052e+06	2.09884e+06	28577.6	55121.2	125510	186415	504737	1.37582e+06							3.95	3.95	3.95	3.95	3.95	3.94	3.95	3.95	3.95
94	SM	SM 32:2;2O/2:0 M+H Atlas (E)	SM 34:2	C39H77N2O6P	2	M+H	701.559	184.105	3.95	3.95	680.4	722.8	669.5	1344.2	1278.1	1333.1	2708.4	3091.3	2954.7	5744.5	6383.8	5551.5	6596.4	6529.5	6401.8	6348.2	6889.8	7094.7	632.6	1226.3	2881.5	4922.9	4842.1	4082							3.95	3.95	3.95	3.95	3.95	3.94	3.95	3.95	3.95
94	SM	SM 32:2;2O/2:0 M+H Atlas (E)	SM 34:2	C39H77N2O6P	2	M+H	701.559	184.143	3.95	3.95	461.1	537.2	504.4	1004.2	919.6	779.6	2053.1	2352.8	1944.3	4197.7	4564.4	4237	7031.6	5280.2	5323.7	7909.5	6612.9	7963.2	512.8	1404.5	2222.7	3631.4	4984.6	7684.9							3.95	3.95	3.95	3.95	3.95	3.94	3.95	3.95	3.95
94	SM	SM 32:2;2O/2:0 M+H Atlas (E)	SM 34:2	C39H77N2O6P	2	M+H	701.559	185.077	3.95	3.95	2944.5	2097.9	2313	3623	3705.6	5060.5	6658.1	8865.2	8409.3	14191.4	15574.4	14756.2	36508.2	37668.8	35952.3	109267	116679	105686	2643.5	4402.1	9590.5	13049.5	28908.1	69656.4							3.95	3.95	3.95	3.95	3.95	3.94	3.95	3.95	3.95
94	SM	SM 32:2;2O/2:0 M+H Atlas (E)	SM 34:2	C39H77N2O6P	2	M+H	701.559	683.544	3.95	3.95	122.3	245.5	1260.9	762.5	1791.3	1926.5	989.5	2919.3	1544.9	4462.8	2467.2	3093.3	6354.4	6335.6	8018.6	19904.4	22565.6	21274.5	593.2	1220.8	2439	3679	6664.5	13973.4							3.95	3.95	3.95	3.95	3.95	3.94	3.95	3.95	3.95
94	SM	SM 32:2;2O/2:0 M+H Atlas (E)	SM 34:2	C39H77N2O6P	2	M+H	701.559	86.0961	3.95	3.95	0	0	0	139.7	427.2	253.9	375.7	353.3	324.6	721.5	320.1	666.1	1011.3	1423.5	964.9	3314	2950.3	4088	0	392.6	296.8	440.6	631.9	2714.3							3.95	3.95	3.95	3.95	3.95	3.94	3.95	3.95	3.95
94	SM	SM 32:2;2O/2:0 M+H Atlas (E)	SM 34:2	C39H77N2O6P	2	M+H	701.559	125	3.95	3.95	0	0	0	57.6	0	0	0	0	115.5	134.3	226.5	0	61.4	88.1	223.1	660	305.4	235.6	0	0	0	0	0	464.8							3.95	3.95	3.95	3.95	3.95	3.94	3.95	3.95	3.95
94	SM	SM 32:2;2O/2:0 M+H Atlas (E)	SM 34:2	C39H77N2O6P	2	M+H	701.559	107.086	3.95	3.95	70.9	526.7	107.4	347.8	0	105.5	130.5	181.4	12.8	0	21.2	131.1	233.6	0	0	127.1	441	91.5	124.6	108.1	185.5	0	119.8	140.5							3.95	3.95	3.95	3.95	3.95	3.94	3.95	3.95	3.95
137	SM	SM 36:0 M+H SLING_MRM (E)	SM 36:0	C41H85N2O6P1	2	M+H	733.621	184.073	5.27	5.27	6001.7	4722.3	6247.1	18295.8	14943.6	12836.6	30358.1	33885.2	32294	69798.5	66610.3	65991.6	124279	107280	123020	174884	175607	168087	8417.3	16952	33721.9	62720	103966	156372							5.26	5.27	5.27	5.27	5.28	5.27	5.27	5.27	5.28
137	SM	SM 36:0 M+H SLING_MRM (E)	SM 36:0	C41H85N2O6P1	2	M+H	733.621	184.092	5.27	5.27	311.1	265.3	524	1077.2	1028.8	588.1	2012.3	2429.8	1648.5	3767.4	4312.2	2669.7	5245	4658.6	5521.8	6098.2	5166.5	6597.8	684.4	1006.9	2348.6	3905.6	6420.5	6650							5.26	5.27	5.27	5.27	5.28	5.27	5.27	5.27	5.28
137	SM	SM 36:0 M+H SLING_MRM (E)	SM 36:0	C41H85N2O6P1	2	M+H	733.621	184.107	5.27	5.27	196.6	186	273.7	527.2	421.6	572.6	746	864.3	764.3	1611.5	1412.2	1423.4	2842.1	2458	2701.1	3871.8	4246.6	3852.2	234.5	341.3	930	1718.7	2600.6	3713.4							5.26	5.27	5.27	5.27	5.28	5.27	5.27	5.27	5.28
137	SM	SM 36:0 M+H SLING_MRM (E)	SM 36:0	C41H85N2O6P1	2	M+H	733.621	184.143	5.27	5.27	86.8	73.1	111.8	312	288	189	569.7	515.2	566	1183.1	1267.1	1032.6	1945.9	1685	2175.3	2835.1	3062.7	2724.2	147.7	263.3	598.4	1062.4	1749.1	2842.8							5.26	5.27	5.27	5.27	5.28	5.27	5.27	5.27	5.28
137	SM	SM 36:0 M+H SLING_MRM (E)	SM 36:0	C41H85N2O6P1	2	M+H	733.621	189.172	5.27	5.27	0	0	139.2	2	76.2	12.7	147.6	13	403.1	51.5	673.2	550.8	1045.7	578.4	297	596	1375.9	1640	267.4	0	564.9	305	781.6	327.8							5.26	5.27	5.27	5.27	5.28	5.27	5.27	5.27	5.28
137	SM	SM 36:0 M+H SLING_MRM (E)	SM 36:0	C41H85N2O6P1	2	M+H	733.621	369.357	5.27	5.27	3.9	0	0	0	4.2	0	179.6	115.2	236	413.8	347.3	545.3	625.4	399.9	78.6	495.4	1052.7	491.2	263.2	0	213.9	771	488	657.1							5.26	5.27	5.27	5.27	5.28	5.27	5.27	5.27	5.28
137	SM	SM 36:0 M+H SLING_MRM (E)	SM 36:0	C41H85N2O6P1	2	M+H	733.621	186.447	5.27	5.27	0	0	0	0	0	0	3.4	0	0	15.8	6.3	38.6	13.3	51.3	0	39.4	47.4	12.1	3.5	5.5	52.7	0	3.6	3.9							5.26	5.27	5.27	5.27	5.28	5.27	5.27	5.27	5.28
137	SM	SM 36:0 M+H SLING_MRM (E)	SM 36:0	C41H85N2O6P1	2	M+H	733.621	125	5.27	5.27	0	0	0	0	0	0	0	0	0	144	0	23.7	0	0	0	0	3.9	82.8	0	0	0	201.5	339.4	0							5.26	5.27	5.27	5.27	5.28	5.27	5.27	5.27	5.28
137	SM	SM 36:0 M+H SLING_MRM (E)	SM 36:0	C41H85N2O6P1	2	M+H	733.621	577.023	5.27	5.27	0	0	0	3.6	0	0	0	0	0	0	0	0	0	2.1	0	0	0	0	0	0	0	0	0	0							5.26	5.27	5.27	5.27	5.28	5.27	5.27	5.27	5.28
133	SM	SM 36:1 M+H SLING_MRM (E)	SM 36:1	C41H83N2O6P1	2	M+H	731.606	184.074	5.31	5.03	54274.7	49754.2	46045.8	114745	123372	121149	349460	321771	341120	973392	963262	966535	1.99065e+06	1998529	2.00809e+06	2786499	2807132	2824948	60320.3	136969	355642	835266	1.69145e+06	2623397						2308.9	5.03	5.03	5.02	5.03	5.02	5.03	5.03	5.03	5.02
133	SM	SM 36:1 M+H SLING_MRM (E)	SM 36:1	C41H83N2O6P1	2	M+H	731.606	599.744	5.31	5.03	3.4	0	0	0	0	0	0	0	0	3.8	0	0	8.9	0	0	3	70.9	2.2	0	4.3	0	0	0	0						0	5.03	5.03	5.02	5.03	5.02	5.03	5.03	5.03	5.02
133	SM	SM 36:1 M+H SLING_MRM (E)	SM 36:1	C41H83N2O6P1	2	M+H	731.606	335.183	5.31	5.03	0	138.5	0	0	202.7	0	0	0	54	0	14	3.9	51	0	0	0	0	12.2	0	0	73.2	0	0	0						125.9	5.03	5.03	5.02	5.03	5.02	5.03	5.03	5.03	5.02
133	SM	SM 36:1 M+H SLING_MRM (E)	SM 36:1	C41H83N2O6P1	2	M+H	731.606	713.566	5.31	5.03	49.1	3.8	0	55.8	35.5	186.2	26	0	33.9	43.2	5.2	0	34.3	147.8	260.2	0	209.3	0	209.7	13.1	101.2	6.4	59.1	0						47.6	5.03	5.03	5.02	5.03	5.02	5.03	5.03	5.03	5.02
133	SM	SM 36:1 M+H SLING_MRM (E)	SM 36:1	C41H83N2O6P1	2	M+H	731.606	392.964	5.31	5.03	0	0	0	0	0	0	13.4	0	0	0	0	0	0	54.7	0	79.1	0	0	0	0	0	0	0	0						0	5.03	5.03	5.02	5.03	5.02	5.03	5.03	5.03	5.02
133	SM	SM 36:1 M+H SLING_MRM (E)	SM 36:1	C41H83N2O6P1	2	M+H	731.606	636.992	5.31	5.03	0	0	0	145.3	99.3	36.9	0	0	0	0	0	2.1	60.8	0	0	0	0	0	0	25.2	80.6	0	0	0						124.2	5.03	5.03	5.02	5.03	5.02	5.03	5.03	5.03	5.02
133	SM	SM 36:1 M+H SLING_MRM (E)	SM 36:1	C41H83N2O6P1	2	M+H	731.606	374.031	5.31	5.03	0	0	0	0	0	9.1	0	63.4	0	0	0	0	0	0	0	0	0	0	0	0	25.1	190	0	0						0	5.03	5.03	5.02	5.03	5.02	5.03	5.03	5.03	5.02
133	SM	SM 36:1 M+H SLING_MRM (E)	SM 36:1	C41H83N2O6P1	2	M+H	731.606	551.234	5.31	5.03	0	0	80.2	0	0	0	0	0	0	0	0	0	0	0	0	0	0	0	0	0	0	0	0	0						0	5.03	5.03	5.02	5.03	5.02	5.03	5.03	5.03	5.02
133	SM	SM 36:1 M+H SLING_MRM (E)	SM 36:1	C41H83N2O6P1	2	M+H	731.606	69.2091	5.31	5.03	0	0	0	0	0	0	0	0	0	0	0	0	0	0	0	0	0	0	0	0	0	0	0	0						0	5.03	5.03	5.02	5.03	5.02	5.03	5.03	5.03	5.02
129	SM	SM 36:2 M+H SLING_MRM (E)	SM 36:2	C41H81N2O6P1	2	M+H	729.591	184.073	4.46	4.55	171645	161095	173314	451857	469512	466207	922116	942431	924967	1.52812e+06	1.53373e+06	1512254	1.99715e+06	2.01611e+06	1.99957e+06	2.10962e+06	2.1567e+06	2.14253e+06	95727.3	316314	696685	1.11447e+06	1.66446e+06	2.15238e+06		2166.5	2607.8	2514.5	3257.9	6149.3	4.54	4.54	4.54	4.53	4.54	4.55	4.54	4.55	4.54
129	SM	SM 36:2 M+H SLING_MRM (E)	SM 36:2	C41H81N2O6P1	2	M+H	729.591	184.087	4.46	4.55	7303.1	5720.9	7155.2	16133.6	13143	6670.6	7907.3	13301.6	15345.7	13128	10457.6	9759.7	10211.1	10603	14780.1	5724.3	5898.4	10512.5	4307	13255.8	13640.4	12822.9	9795.6	6196.9		223.5	216.6	69.4	442	530.4	4.54	4.54	4.54	4.53	4.54	4.55	4.54	4.55	4.54
129	SM	SM 36:2 M+H SLING_MRM (E)	SM 36:2	C41H81N2O6P1	2	M+H	729.591	184.106	4.46	4.55	4812.9	3968.8	4217.7	3490	3952.1	3603.3	2499.6	7025.2	7881.3	2428.3	2944.5	2424.8	2603.6	4031.9	2506.9	3829.9	3753.3	5018.2	2061.5	4562.9	4217.7	2872.5	2106.8	3826.1		58.2	67.7	136.7	278.2	160	4.54	4.54	4.54	4.53	4.54	4.55	4.54	4.55	4.54
129	SM	SM 36:2 M+H SLING_MRM (E)	SM 36:2	C41H81N2O6P1	2	M+H	729.591	185.097	4.46	4.55	328	497.7	376	579.5	658.2	878.9	1437.5	1314.7	1118.5	2451	2029.4	2573.2	3017.6	3528.7	3314.8	5187.3	5671.4	5063.2	392.1	393.5	761.7	1343.7	2215.2	3027.3		0	0	0	5.8	8.5	4.54	4.54	4.54	4.53	4.54	4.55	4.54	4.55	4.54
129	SM	SM 36:2 M+H SLING_MRM (E)	SM 36:2	C41H81N2O6P1	2	M+H	729.591	371.243	4.46	4.55	12.7	11.7	14	91.6	0	0	0	0	151.9	0	0	0	312.5	0	0	3.5	47.1	20.9	0	0	49.3	0	0	0		0	93.5	3.4	0	12.2	4.54	4.54	4.54	4.53	4.54	4.55	4.54	4.55	4.54
129	SM	SM 36:2 M+H SLING_MRM (E)	SM 36:2	C41H81N2O6P1	2	M+H	729.591	146.981	4.46	4.55	0	0	0	0	46.1	0	256.1	0	0	217.4	155	74.4	0	0	74.3	0	141.9	81.1	245.1	0	0	0	47	290.6		112.9	0	0	0	0	4.54	4.54	4.54	4.53	4.54	4.55	4.54	4.55	4.54
129	SM	SM 36:2 M+H SLING_MRM (E)	SM 36:2	C41H81N2O6P1	2	M+H	729.591	98.9817	4.46	4.55	0	0	0	0	0	0	231.4	0	0	205	0	72.3	464.6	0	46.9	352.4	199.9	0	0	18.7	0	136.4	185.3	419.6		0	0	0	0	0	4.54	4.54	4.54	4.53	4.54	4.55	4.54	4.55	4.54
129	SM	SM 36:2 M+H SLING_MRM (E)	SM 36:2	C41H81N2O6P1	2	M+H	729.591	446.356	4.46	4.55	0	0	0	0	0	0	0	0	0	0	100.2	0	0	0	2	0	0	0	4.2	0	0	0	0	0		0	0	0	0	79.7	4.54	4.54	4.54	4.53	4.54	4.55	4.54	4.55	4.54
129	SM	SM 36:2 M+H SLING_MRM (E)	SM 36:2	C41H81N2O6P1	2	M+H	729.591	523.484	4.46	4.55	0	0	0	0	0	0	0	0	6.3	0	0	0	0	0	119.4	0	0	0	0	0	0	0	0	0		0	0	11.2	5.8	0	4.54	4.54	4.54	4.53	4.54	4.55	4.54	4.55	4.54
129	SM	SM 36:2 M+H SLING_MRM (E)	SM 36:2	C41H81N2O6P1	2	M+H	729.591	228.123	4.46	4.55	0	12.6	19.4	0	0	0	0	56.4	0	0	60.4	0	0	0	0	0	0	0	0	0	0	0	0	0		0	2.6	0	0	0	4.54	4.54	4.54	4.53	4.54	4.55	4.54	4.55	4.54
175	SM	SM 16:1;2O/22:0 M+H Atlas (E)	SM 38:1	C43H87N2O6P	2	M+H	759.637	184.074	5.69	5.69	20932.1	23971.1	22917.4	52780.7	54040.3	50444.5	114217	118818	121398	304296	298179	289345	806536	799595	800920	1.73097e+06	1.7656e+06	1.76732e+06	29084.2	59599.4	131783	268179	636261	1.47295e+06							5.69	5.69	5.69	5.69	5.68	5.68	5.7	5.69	5.69
175	SM	SM 16:1;2O/22:0 M+H Atlas (E)	SM 38:1	C43H87N2O6P	2	M+H	759.637	184.085	5.69	5.69	2239.2	2638.8	1958.9	3413.6	3590.9	3771.5	5824.4	6505.4	7693.4	11744.9	14368.8	11901.6	28845.6	34473.7	106382	21705.2	20227.5	25226.1	2929.2	4148.6	6686.1	10896.3	21864.6	23410.2							5.69	5.69	5.69	5.69	5.68	5.68	5.7	5.69	5.69
175	SM	SM 16:1;2O/22:0 M+H Atlas (E)	SM 38:1	C43H87N2O6P	2	M+H	759.637	184.101	5.69	5.69	502.6	630.8	572.6	1291.8	1121.2	1238.2	2801.7	3008	2768.3	7958.9	8655.1	8163	25150.9	23949.5	24496.1	12862.9	15359.4	13768.8	697.4	1332.5	3512.7	6440.1	18919.4	33968.7							5.69	5.69	5.69	5.69	5.68	5.68	5.7	5.69	5.69
175	SM	SM 16:1;2O/22:0 M+H Atlas (E)	SM 38:1	C43H87N2O6P	2	M+H	759.637	184.146	5.69	5.69	353.5	325.2	435.8	868.7	814.9	877.2	1964	2120.6	2006.7	6070.4	6050.9	5707.2	6511.4	7189.8	10366.2	8116.9	4920.3	8677.6	478.7	993.7	2313.9	4993.2	10264	10312.6							5.69	5.69	5.69	5.69	5.68	5.68	5.7	5.69	5.69
175	SM	SM 16:1;2O/22:0 M+H Atlas (E)	SM 38:1	C43H87N2O6P	2	M+H	759.637	185.078	5.69	5.69	2194.5	1796.5	1920.4	4209.9	4199.4	4682.1	9129.9	8347.7	8524.5	20250.1	18435.7	17836.6	44688.4	46117.5	45103.8	87820	87597	97204	1901.8	3746.4	7684.2	18785.4	36276.5	74413.8							5.69	5.69	5.69	5.69	5.68	5.68	5.7	5.69	5.69
175	SM	SM 16:1;2O/22:0 M+H Atlas (E)	SM 38:1	C43H87N2O6P	2	M+H	759.637	185.847	5.69	5.69	0	0	0	0	0	28.1	43.8	64.5	65.4	78.8	177.9	146.7	195.7	168.2	310.5	504.9	486.3	435.7	27.3	45.4	34.9	84.9	161.1	516.2							5.69	5.69	5.69	5.69	5.68	5.68	5.7	5.69	5.69
175	SM	SM 16:1;2O/22:0 M+H Atlas (E)	SM 38:1	C43H87N2O6P	2	M+H	759.637	236.239	5.69	5.69	0	0	0	0	0	0	0	0	72.5	0	0	0	161	123.2	13.2	72.4	123.3	6.5	0	0	0	0	0	66.5							5.69	5.69	5.69	5.69	5.68	5.68	5.7	5.69	5.69
175	SM	SM 16:1;2O/22:0 M+H Atlas (E)	SM 38:1	C43H87N2O6P	2	M+H	759.637	758.183	5.69	5.69	0	46.1	3.4	17.6	40.8	0	65	6.1	43.3	3.7	0	3.7	62.5	45	20.3	0	12.6	133.4	34.6	15.2	55.3	27	28.3	29.1							5.69	5.69	5.69	5.69	5.68	5.68	5.7	5.69	5.69
175	SM	SM 16:1;2O/22:0 M+H Atlas (E)	SM 38:1	C43H87N2O6P	2	M+H	759.637	427.721	5.69	5.69	0	0	0	0	0	0	0	0	0	0	0	0	0	0	0	0	0	0	0	0	0	0	0	0							5.69	5.69	5.69	5.69	5.68	5.68	5.7	5.69	5.69
172	SM	SM 38:2 M+H SLING_MRM (E)	SM 38:2	C43H85N2O6P1	2	M+H	757.621	86.0947	5.18	5.17	1228.3	254.3	419.9	618.4	89.1	1487.2	2231.4	2586.3	2690.8	4653.4	4745.8	5784.5	10361.7	8371.8	8896.2	11157.8	13431.5	10815.6	213.5	645.9	2257.5	4396.6	8013.7	9624.4							5.16	5.17	5.16	5.17	5.16	5.17	5.17	5.17	5.17
172	SM	SM 38:2 M+H SLING_MRM (E)	SM 38:2	C43H85N2O6P1	2	M+H	757.621	184.073	5.18	5.17	180060	169373	170805	508572	519991	492956	1329198	1.33444e+06	1321239	2447067	2468732	2.4396e+06	3.36504e+06	3.37841e+06	3.32092e+06	3.71085e+06	3.78218e+06	3.74757e+06	186305	571218	1.3635e+06	2.25052e+06	3145948	3.64191e+06							5.16	5.17	5.16	5.17	5.16	5.17	5.17	5.17	5.17
172	SM	SM 38:2 M+H SLING_MRM (E)	SM 38:2	C43H85N2O6P1	2	M+H	757.621	184.086	5.18	5.17	180060	169373	170805	508572	519991	492956	1329198	1.33444e+06	1321239	2447067	2468732	2.4396e+06	3.36504e+06	3.37841e+06	3.32092e+06	3.71085e+06	3.78218e+06	3.74757e+06	186305	571218	1.3635e+06	2.25052e+06	3145948	3.64191e+06							5.16	5.17	5.16	5.17	5.16	5.17	5.17	5.17	5.17
172	SM	SM 38:2 M+H SLING_MRM (E)	SM 38:2	C43H85N2O6P1	2	M+H	757.621	184.107	5.18	5.17	4407.7	3886.1	4615.1	5323.6	5648.6	4853.2	5284.1	6379.8	4949.4	5860.3	5674.7	5386.7	3255.5	6228.9	3093.6	3380.8	3061.2	3155.5	4669.6	5764.1	5230.8	10660.1	4000	7399.2							5.16	5.17	5.16	5.17	5.16	5.17	5.17	5.17	5.17
172	SM	SM 38:2 M+H SLING_MRM (E)	SM 38:2	C43H85N2O6P1	2	M+H	757.621	187.988	5.18	5.17	10	46.3	0	45.5	33.2	88.9	39.4	136.4	47.1	41.1	215.1	134.8	198.1	438.4	356.1	458.7	376.8	448.1	5.4	5.1	78.7	356.8	164.1	144.8							5.16	5.17	5.16	5.17	5.16	5.17	5.17	5.17	5.17
172	SM	SM 38:2 M+H SLING_MRM (E)	SM 38:2	C43H85N2O6P1	2	M+H	757.621	183.23	5.18	5.17	0	0	0	4.9	0	19.3	71	43	56.9	76.8	29.6	110.1	364.5	196	0	129.6	318.3	107.4	0	0	101.3	61	9.3	84.6							5.16	5.17	5.16	5.17	5.16	5.17	5.17	5.17	5.17
172	SM	SM 38:2 M+H SLING_MRM (E)	SM 38:2	C43H85N2O6P1	2	M+H	757.621	725.798	5.18	5.17	0	0	0	0	33.6	0	0	0	0	0	0	0	0	0	5	0	0	0	0	5.1	0	0	0	0							5.16	5.17	5.16	5.17	5.16	5.17	5.17	5.17	5.17
172	SM	SM 38:2 M+H SLING_MRM (E)	SM 38:2	C43H85N2O6P1	2	M+H	757.621	351.612	5.18	5.17	0	0	0	0	0	0	0	0	0	0	20.2	0	0	39.3	0	0	0	0	0	0	0	0	0	0							5.16	5.17	5.16	5.17	5.16	5.17	5.17	5.17	5.17
172	SM	SM 38:2 M+H SLING_MRM (E)	SM 38:2	C43H85N2O6P1	2	M+H	757.621	462.754	5.18	5.17	0	0	0	0	0	0	0	0	0	0	0	37.3	0	0	0	0	0	0	0	0	0	0	0	0							5.16	5.17	5.16	5.17	5.16	5.17	5.17	5.17	5.17
215	SM	SM 40:1 M+H SLING_MRM, SM 40:1 d18:1/22:0 M+H SLING_MRM (E)	SM 40:1		2	M+H	787.669	59.0603	6.1	6.31	6497.2	5569.8	3621.1	3987.9	5798.9	5020.1	7859.2	7162.3	7775.8	7825.6	7032	7995.9	11809.7	10630.6	12200.7	17253.4	14786.3	16413.5	4810.5	5619.4	7213.6	6460.3	10571.4	20105.2				4882.3		7903.3	6.31	6.31	6.32	6.31	6.31	6.31	6.31	6.31	6.31
215	SM	SM 40:1 M+H SLING_MRM, SM 40:1 d18:1/22:0 M+H SLING_MRM (E)	SM 40:1		2	M+H	787.669	184.072	6.1	6.31	33153.1	32005.7	34547.3	84010.4	82863.5	86270.3	202360	195974	197829	557174	570558	549427	1.25668e+06	1.24189e+06	1.25682e+06	2.25336e+06	2246826	2.25187e+06	43276.9	85444.1	216632	507284	1.07155e+06	1.99316e+06				1719.9		6846.3	6.31	6.31	6.32	6.31	6.31	6.31	6.31	6.31	6.31
215	SM	SM 40:1 M+H SLING_MRM, SM 40:1 d18:1/22:0 M+H SLING_MRM (E)	SM 40:1		2	M+H	787.669	184.331	6.1	6.31	180.4	92.9	68.7	177.5	167.3	236.1	279.4	447.9	436.8	715.2	733.4	704.5	1581.5	1504.6	1595.9	2551.9	2413.8	2423.1	109.6	162.1	485.2	699	1172.8	2137				0		0	6.31	6.31	6.32	6.31	6.31	6.31	6.31	6.31	6.31
215	SM	SM 40:1 M+H SLING_MRM, SM 40:1 d18:1/22:0 M+H SLING_MRM (E)	SM 40:1		2	M+H	787.669	184.469	6.1	6.31	98.9	3.8	83.1	215.8	210.6	232.9	251.5	242.7	394.7	621.6	647.3	560.8	1055.6	856.4	1075.7	2008.8	1793.7	1982.4	87.6	82.3	428.6	644.5	1190.2	1946.8				3.5		0	6.31	6.31	6.32	6.31	6.31	6.31	6.31	6.31	6.31
215	SM	SM 40:1 M+H SLING_MRM, SM 40:1 d18:1/22:0 M+H SLING_MRM (E)	SM 40:1		2	M+H	787.669	184.983	6.1	6.31	9.9	56.5	22.6	67.2	29.7	215.9	221.7	213.3	38.6	306.8	344.2	459.6	490.6	478.1	693.9	1051.7	816.4	914.1	29.7	99.2	118	206.3	432.1	1041.9				0		33.1	6.31	6.31	6.32	6.31	6.31	6.31	6.31	6.31	6.31
215	SM	SM 40:1 M+H SLING_MRM, SM 40:1 d18:1/22:0 M+H SLING_MRM (E)	SM 40:1		2	M+H	787.669	363.158	6.1	6.31	0	0	0	0	0	0	0	0	0	0	0	0	3.6	0	0	3.6	0	0	0	0	0	0	0	0				0		0	6.31	6.31	6.32	6.31	6.31	6.31	6.31	6.31	6.31
215	SM	SM 40:1 M+H SLING_MRM, SM 40:1 d18:1/22:0 M+H SLING_MRM (E)	SM 40:1		2	M+H	787.669	764.141	6.1	6.31	0	0	0	0	0	0	0	0	0	0	0	0	19	0	0	3.9	0	0	0	0	0	0	0	0				0		0	6.31	6.31	6.32	6.31	6.31	6.31	6.31	6.31	6.31
215	SM	SM 40:1 M+H SLING_MRM, SM 40:1 d18:1/22:0 M+H SLING_MRM (E)	SM 40:1		2	M+H	787.669	275.158	6.1	6.31	0	0	0	0	0	0	7.6	0	0	0	0	0	0	0	0	0	0	0	0	7.7	0	0	0	0				0		0	6.31	6.31	6.32	6.31	6.31	6.31	6.31	6.31	6.31
215	SM	SM 40:1 M+H SLING_MRM, SM 40:1 d18:1/22:0 M+H SLING_MRM (E)	SM 40:1		2	M+H	787.669	474.587	6.1	6.31	0	0	0	0	0	0	0	0	0	0	0	0	0	0	0	0	0	0	0	0	0	0	0	0				2		0	6.31	6.31	6.32	6.31	6.31	6.31	6.31	6.31	6.31
213	SM	SM 37:2;2O/3:0 M+H Atlas (E)	SM 40:2	C45H89N2O6P	2	M+H	785.653	184.073	5.83	5.83	44837.5	46638.8	39469.4	97228.4	100925	93119.9	237011	244313	255909	704227	716766	713578	1.69456e+06	1.68319e+06	1.70411e+06	3020400	2.971e+06	2.98654e+06	48563.9	104633	277305	602648	1.38832e+06	2.70727e+06							5.83	5.81	5.82	5.82	5.82	5.82	5.82	5.83	5.82
213	SM	SM 37:2;2O/3:0 M+H Atlas (E)	SM 40:2	C45H89N2O6P	2	M+H	785.653	184.095	5.83	5.83	990.8	1075.4	1264.9	2362.7	2655.8	2130.3	5624.5	6111.3	6349.3	27664.3	26409.6	28853.4	16438.4	12889.9	17760.4	14076.8	7887.8	9590.9	1301.1	2434	6813.8	16240	31893.8	12857.6							5.83	5.81	5.82	5.82	5.82	5.82	5.82	5.83	5.82
213	SM	SM 37:2;2O/3:0 M+H Atlas (E)	SM 40:2	C45H89N2O6P	2	M+H	785.653	184.131	5.83	5.83	451.5	394.9	421.1	796.2	759.7	882.4	2017.8	2037.9	1878.5	1032.4	1115.1	1219.4	738.3	692.4	684.5	682.5	786.4	637.9	405.2	850.2	2046.6	1381	718.7	583.1							5.83	5.81	5.82	5.82	5.82	5.82	5.82	5.83	5.82
213	SM	SM 37:2;2O/3:0 M+H Atlas (E)	SM 40:2	C45H89N2O6P	2	M+H	785.653	184.144	5.83	5.83	713	780.1	644.7	1859.4	1616.4	1431.6	4735.2	5002.9	4695.2	11709.7	12952.1	15169.4	6681.2	3209.6	4361.7	4767	4204.8	7065	817.9	1859.3	5337.7	12110.1	6991	5518.3							5.83	5.81	5.82	5.82	5.82	5.82	5.82	5.83	5.82
213	SM	SM 37:2;2O/3:0 M+H Atlas (E)	SM 40:2	C45H89N2O6P	2	M+H	785.653	185.074	5.83	5.83	2499.1	3433.3	3256.3	5979.1	7221.6	7997.3	13986.9	15285.9	13668.9	39412.3	38565	40926.3	86161.9	85810.4	87713.2	150076	151822	155796	5037.7	6904.1	16178.2	36758.4	66059	130620							5.83	5.81	5.82	5.82	5.82	5.82	5.82	5.83	5.82
213	SM	SM 37:2;2O/3:0 M+H Atlas (E)	SM 40:2	C45H89N2O6P	2	M+H	785.653	767.638	5.83	5.83	546.1	326.3	610.8	1011.5	1104.6	1002.1	2437.1	1814.3	2553.5	5549.2	6331.6	6735.6	11370.1	11882	10784.8	20785.5	21147.6	18784.3	439.5	1552.6	2435.5	4447.4	10329.6	20313.4							5.83	5.81	5.82	5.82	5.82	5.82	5.82	5.83	5.82
213	SM	SM 37:2;2O/3:0 M+H Atlas (E)	SM 40:2	C45H89N2O6P	2	M+H	785.653	86.0966	5.83	5.83	146.4	219.6	9.6	0	0	340.6	334.6	682.4	633	1711.5	919.2	1249.4	3221.7	2181.7	2441.5	5434.8	3881.1	3587.5	197.9	238.6	664.9	1071.6	3145.5	4732							5.83	5.81	5.82	5.82	5.82	5.82	5.82	5.83	5.82
213	SM	SM 37:2;2O/3:0 M+H Atlas (E)	SM 40:2	C45H89N2O6P	2	M+H	785.653	124.999	5.83	5.83	66.4	0	0	0	0	0	0	287.3	0	32.4	528.7	252.4	1327.4	715.7	692.1	1963.9	1279.3	1321	7.3	129.9	0	503.2	0	758.3							5.83	5.81	5.82	5.82	5.82	5.82	5.82	5.83	5.82
211	SM	SM 40:3 M+H SLING_MRM (E)	SM 40:3	C45H87N2O6P1	2	M+H	783.636	86.0955	5.21	5.23	888.5	671.9	368.5	972.7	963.9	2326.9	4480.1	3739.2	4063.4	4521.5	3627.8	4192.6	4694.5	4684.6	6334.1	4642.9	6203.2	3789.1	1136.3	645.9	4079.9	4433.2	5618.9	7742.4							5.24	5.24	5.24	5.24	5.23	5.22	5.23	5.23	5.23
211	SM	SM 40:3 M+H SLING_MRM (E)	SM 40:3	C45H87N2O6P1	2	M+H	783.636	184.074	5.21	5.23	207596	203784	193672	577926	581459	594960	1.37236e+06	1.36049e+06	1.37735e+06	1.6514e+06	1.81667e+06	1871871	2.45914e+06	2.22794e+06	2.44499e+06	1.77148e+06	2.65283e+06	2.66224e+06	244228	630126	1.43296e+06	2.19422e+06	2.13182e+06	2.69896e+06							5.24	5.24	5.24	5.24	5.23	5.22	5.23	5.23	5.23
211	SM	SM 40:3 M+H SLING_MRM (E)	SM 40:3	C45H87N2O6P1	2	M+H	783.636	184.085	5.21	5.23	10339.8	12078.8	10352.3	30364	21308	34009.7	79938.8	14963.9	221682	152226	269485	44944.4	21552.9	16817.1	11503.1	197443	17654.4	15333.7	12783.4	16544	16523.7	22594.8	18646.8	14720.7							5.24	5.24	5.24	5.24	5.23	5.22	5.23	5.23	5.23
211	SM	SM 40:3 M+H SLING_MRM (E)	SM 40:3	C45H87N2O6P1	2	M+H	783.636	185.076	5.21	5.23	12859.8	13556.5	13469.3	28475.9	32310.6	34214.4	70962.3	71399.7	69584.4	92152.1	98734.2	102322	160314	141728	154529	110037	194902	192578	14386.1	37185.3	75598.1	131960	129581	185745							5.24	5.24	5.24	5.24	5.23	5.22	5.23	5.23	5.23
211	SM	SM 40:3 M+H SLING_MRM (E)	SM 40:3	C45H87N2O6P1	2	M+H	783.636	723.498	5.21	5.23	2003.1	1450.1	2111.7	4227.1	3127.2	4400	7566.5	6213.4	6805.3	7598.2	6452.3	6671.2	3941.3	4162.2	5912.6	2741.3	3571.2	3371.4	2174.5	3400.9	5478.1	6589.4	5786.9	3868.2							5.24	5.24	5.24	5.24	5.23	5.22	5.23	5.23	5.23
211	SM	SM 40:3 M+H SLING_MRM (E)	SM 40:3	C45H87N2O6P1	2	M+H	783.636	724.494	5.21	5.23	664.8	837.4	1335.4	1247.1	2230.6	2193.7	3617.2	4355.3	2923.7	2684.9	3069.2	3626.3	3230	2405.1	2177.7	1606.7	2780.6	1624.5	1216.9	2009.9	3397.9	3380.8	3311.1	3071.5							5.24	5.24	5.24	5.24	5.23	5.22	5.23	5.23	5.23
211	SM	SM 40:3 M+H SLING_MRM (E)	SM 40:3	C45H87N2O6P1	2	M+H	783.636	600.505	5.21	5.23	2.1	0	143.4	227.8	282.6	243.5	456.9	1191.5	498.7	334	474.9	459.8	709	191.7	237.3	171.4	428.2	595.3	255.1	323.6	562.5	139.5	463.8	229.3							5.24	5.24	5.24	5.24	5.23	5.22	5.23	5.23	5.23
211	SM	SM 40:3 M+H SLING_MRM (E)	SM 40:3	C45H87N2O6P1	2	M+H	783.636	692.643	5.21	5.23	0	0	0	0	0	0	0	0	0	0	0	40	0	53	0	0	0	0	4.9	0	0	20.2	25.8	0							5.24	5.24	5.24	5.24	5.23	5.22	5.23	5.23	5.23
245	SM	SM 37:1;2O/4:0 M+H Atlas (E)	SM 41:1	C46H93N2O6P	2	M+H	801.684	184.074	6.63	6.63	12865.6	11752.9	12136.1	29910.1	31995.6	31426.7	63300.4	60363.8	62922	146336	140755	141678	370938	389521	380932	1.04489e+06	1.05872e+06	1.07145e+06	17717.8	32375.6	68974.6	129891	298239	826261							6.62	6.62	6.63	6.62	6.63	6.62	6.63	6.63	6.63
245	SM	SM 37:1;2O/4:0 M+H Atlas (E)	SM 41:1	C46H93N2O6P	2	M+H	801.684	184.095	6.63	6.63	453.9	419.1	306.7	499.6	774	900.6	1658.1	1199.7	1142.6	2908.2	3426.7	3522.2	10861.9	14107.1	11492.2	7479.1	11404	8690.6	421.8	845.4	1361.5	2852	9563.3	12527.9							6.62	6.62	6.63	6.62	6.63	6.62	6.63	6.63	6.63
245	SM	SM 37:1;2O/4:0 M+H Atlas (E)	SM 41:1	C46H93N2O6P	2	M+H	801.684	184.105	6.63	6.63	274.3	273	277.5	785.4	766.9	689	1646.7	1388	1465.4	3493.7	3747	3364.1	4861.4	6712.5	4866.2	4207.2	4215.5	4462.2	462.7	825.7	1725.1	3143.6	7785.4	7732.6							6.62	6.62	6.63	6.62	6.63	6.62	6.63	6.63	6.63
245	SM	SM 37:1;2O/4:0 M+H Atlas (E)	SM 41:1	C46H93N2O6P	2	M+H	801.684	184.144	6.63	6.63	220.7	194.3	192.4	525.2	607.9	593.2	1223	925.7	1006.7	2621.1	2674.1	2542.6	7474.7	6273.1	6315.1	4919.2	11191.7	3531.4	277.8	466.4	1123.1	2610.8	5785.3	3473.9							6.62	6.62	6.63	6.62	6.63	6.62	6.63	6.63	6.63
245	SM	SM 37:1;2O/4:0 M+H Atlas (E)	SM 41:1	C46H93N2O6P	2	M+H	801.684	783.672	6.63	6.63	418.7	278.7	582.9	651.4	837.2	389.4	954	1828.5	1511.6	2392.3	1726.5	2890.3	5400.9	5197.5	4652.8	12653.1	15028.5	14319.5	161.5	875.9	1416.4	1972.4	5674.5	10717							6.62	6.62	6.63	6.62	6.63	6.62	6.63	6.63	6.63
245	SM	SM 37:1;2O/4:0 M+H Atlas (E)	SM 41:1	C46H93N2O6P	2	M+H	801.684	783.683	6.63	6.63	418.7	327.5	326.8	224.9	752.7	598	342.2	1025.2	897.3	2013	1373	2302.7	4819	4105.4	3393.7	4834.9	10091.6	5625.5	42.5	375.9	1262.2	1052.8	3183.3	6040.9							6.62	6.62	6.63	6.62	6.63	6.62	6.63	6.63	6.63
245	SM	SM 37:1;2O/4:0 M+H Atlas (E)	SM 41:1	C46H93N2O6P	2	M+H	801.684	86.0945	6.63	6.63	0	0	0	74.6	88.4	191.5	0	293.5	71.3	488.6	617.7	654.8	423	599.2	883.9	1428.7	796.8	1528.6	70.4	311.5	0	123.9	422.7	1559							6.62	6.62	6.63	6.62	6.63	6.62	6.63	6.63	6.63
245	SM	SM 37:1;2O/4:0 M+H Atlas (E)	SM 41:1	C46H93N2O6P	2	M+H	801.684	724.597	6.63	6.63	0	0	0	0	197.7	48.9	26.7	91.9	80.8	0	0	208.4	523.9	114	208.1	334.3	742.6	459.8	68.5	0	0	328.3	300.5	664.7							6.62	6.62	6.63	6.62	6.63	6.62	6.63	6.63	6.63
245	SM	SM 37:1;2O/4:0 M+H Atlas (E)	SM 41:1	C46H93N2O6P	2	M+H	801.684	125	6.63	6.63	0	0	0	163.6	0	0	0	0	0	0	0	0	473.1	114.6	0	1015.5	289.2	0	0	0	0	126.8	331.4	187.7							6.62	6.62	6.63	6.62	6.63	6.62	6.63	6.63	6.63
241	SM	SM 41:2 M+H SLING_MRM (E)	SM 41:2	C46H91N2O6P1	2	M+H	799.668	88.112	6.11	6.11	15988.6	22137.7	23374.6	22159.9	22816.2	21326.7	24453.1	21873.7	21847.3	23777.5	22715.5	23950	22768.6	21640.8	22162.7	21493.3	15219.9	20724.7	16730.6	20388.2	22277.5	19745.6	19660.1	19125							6.11	6.1	6.11	6.1	6.1	6.1	6.11	6.11	6.11
241	SM	SM 41:2 M+H SLING_MRM (E)	SM 41:2	C46H91N2O6P1	2	M+H	799.668	139.121	6.11	6.11	8041.1	8642.8	7063.6	10164	8589.4	8487.5	10646.8	7511.5	8022.4	7225.4	7843.5	7985.4	7013.6	9616.8	9249.2	7571	6001.2	7219.7	7850	8293.8	8703.4	9875.8	8342.6	7989.7							6.11	6.1	6.11	6.1	6.1	6.1	6.11	6.11	6.11
241	SM	SM 41:2 M+H SLING_MRM (E)	SM 41:2	C46H91N2O6P1	2	M+H	799.668	184.073	6.11	6.11	15258.2	13226.2	14353.6	31107.9	28404.5	28850.9	64844	58403.5	57809.1	137193	127295	130685	313204	306552	316615	848055	842146	837270	17235.6	33876.5	69272.4	115108	242536	584324							6.11	6.1	6.11	6.1	6.1	6.1	6.11	6.11	6.11
241	SM	SM 41:2 M+H SLING_MRM (E)	SM 41:2	C46H91N2O6P1	2	M+H	799.668	184.105	6.11	6.11	641	362.6	396.3	823	767.1	968.1	1838.9	1574.7	1657.5	3155.1	3325.2	3303.9	7430.7	7529.9	7649.7	14122.4	13948.1	15617.8	534.8	962	1679.2	2744.7	5878.8	13157.9							6.11	6.1	6.11	6.1	6.1	6.1	6.11	6.11	6.11
241	SM	SM 41:2 M+H SLING_MRM (E)	SM 41:2	C46H91N2O6P1	2	M+H	799.668	184.132	6.11	6.11	151.3	209.6	121.1	306.8	364	348.7	643.2	542.3	653.9	1253.9	1325.8	1313.3	3152.8	2873.7	2611.4	3208.5	2866.8	3303.2	193.6	319.2	777.2	1233.3	1959.2	4304.3							6.11	6.1	6.11	6.1	6.1	6.1	6.11	6.11	6.11
241	SM	SM 41:2 M+H SLING_MRM (E)	SM 41:2	C46H91N2O6P1	2	M+H	799.668	184.661	6.11	6.11	0	7.8	8.6	59.6	3.4	3.4	20	74.1	133.4	203.8	295.6	110.4	479.8	307.2	366.3	611.2	803.3	921.2	12	57	114.6	128.4	322	539.1							6.11	6.1	6.11	6.1	6.1	6.1	6.11	6.11	6.11
241	SM	SM 41:2 M+H SLING_MRM (E)	SM 41:2	C46H91N2O6P1	2	M+H	799.668	104.108	6.11	6.11	364	115.3	113.8	12.5	0	365.1	86.5	153.8	701.5	829	1248.2	179	1623.1	1052.2	2132	3425.7	5217.5	5588.9	511.6	7.9	81.8	1571.8	1686.3	3423.3							6.11	6.1	6.11	6.1	6.1	6.1	6.11	6.11	6.11
241	SM	SM 41:2 M+H SLING_MRM (E)	SM 41:2	C46H91N2O6P1	2	M+H	799.668	193.484	6.11	6.11	0	0	0	15.7	0	0	0	0	0	0	0	0	10.3	5.1	21.9	9.4	22	46.6	0	0	0	0	0	4.9							6.11	6.1	6.11	6.1	6.1	6.1	6.11	6.11	6.11
241	SM	SM 41:2 M+H SLING_MRM (E)	SM 41:2	C46H91N2O6P1	2	M+H	799.668	309.168	6.11	6.11	0	85.8	0	0	250.8	0	0	7.8	3.9	0	127	152.8	0	0	0	3.7	0	0	0	91.1	218.9	0	0	0							6.11	6.1	6.11	6.1	6.1	6.1	6.11	6.11	6.11
279	SM	SM d18:1:24:0 (Targeted) M+H (E) (E)	SM 42:1		2	M+H	815.7	184.073	6.65	6.93	24564.4	23205.2	22088.5	51471.8	50632.8	50014	112872	112558	115309	275242	291868	271684	759376	739100	776693	1.70486e+06	1.73554e+06	1.72823e+06	28467.4	58152.9	130856	260969	608321	1.46403e+06						757	6.92	6.93	6.93	6.93	6.93	6.93	6.93	6.93	6.92
279	SM	SM d18:1:24:0 (Targeted) M+H (E) (E)	SM 42:1		2	M+H	815.7	184.083	6.65	6.93	22897	19358.9	15878.1	41710.6	37241.1	42959.9	108764	102164	96053.6	275242	279390	263737	748666	668865	763436	1.66856e+06	1.53035e+06	1.72626e+06	24497	45881.3	108728	229047	603753	1.45045e+06						332.5	6.92	6.93	6.93	6.93	6.93	6.93	6.93	6.93	6.92
279	SM	SM d18:1:24:0 (Targeted) M+H (E) (E)	SM 42:1		2	M+H	815.7	184.095	6.65	6.93	592.9	439.4	727.1	1055.6	1210.9	1202.2	2748.1	2353.9	2743.2	9292.6	9316.3	8299.2	16530.3	11155.4	13578.5	10341.3	6276.3	3345.2	709.2	1499.7	3125.3	8121.9	14278.9	3942.7						34.1	6.92	6.93	6.93	6.93	6.93	6.93	6.93	6.93	6.92
279	SM	SM d18:1:24:0 (Targeted) M+H (E) (E)	SM 42:1		2	M+H	815.7	185.078	6.65	6.93	1350.6	861.9	978.2	4921.9	2897.3	5058	9225.2	9150.8	8274.3	16768.8	18122.9	17371.6	39611	42091.6	40604.7	94061.9	90515.9	90895.8	1955.1	3560.1	10369.4	15610.8	37750.2	79020						0	6.92	6.93	6.93	6.93	6.93	6.93	6.93	6.93	6.92
279	SM	SM d18:1:24:0 (Targeted) M+H (E) (E)	SM 42:1		2	M+H	815.7	125.001	6.65	6.93	0	0	0	0	0	0	0	0	0	519.2	181.5	440.7	0	748.8	232.1	665.2	622.5	721.3	0	0	105.9	23.9	192	648.7						0	6.92	6.93	6.93	6.93	6.93	6.93	6.93	6.93	6.92
279	SM	SM d18:1:24:0 (Targeted) M+H (E) (E)	SM 42:1		2	M+H	815.7	767.689	6.65	6.93	0	0	6.6	0	38.5	0	0	0	54.9	0	0	166.7	0	0	0	0	15.4	0	0	0	0	10.9	0	0						0	6.92	6.93	6.93	6.93	6.93	6.93	6.93	6.93	6.92
279	SM	SM d18:1:24:0 (Targeted) M+H (E) (E)	SM 42:1		2	M+H	815.7	327.202	6.65	6.93	0	0	0	0	0	0	80.2	0	11.8	0	0	0	0	187.5	0	25.2	0	0	0	0	214.8	0	0	0						0	6.92	6.93	6.93	6.93	6.93	6.93	6.93	6.93	6.92
279	SM	SM d18:1:24:0 (Targeted) M+H (E) (E)	SM 42:1		2	M+H	815.7	803.075	6.65	6.93	0	0	0	0	0	0	0	0	15.3	0	0	0	17	0	0	65.1	0	0	101	0	27.1	0	35	0						0	6.92	6.93	6.93	6.93	6.93	6.93	6.93	6.93	6.92
279	SM	SM d18:1:24:0 (Targeted) M+H (E) (E)	SM 42:1		2	M+H	815.7	327.216	6.65	6.93	0	0	0	0	0	0	0	0	0	0	0	0	0	128.4	0	0	0	0	3.9	119.7	0	0	0	0						0	6.92	6.93	6.93	6.93	6.93	6.93	6.93	6.93	6.92
279	SM	SM d18:1:24:0 (Targeted) M+H (E) (E)	SM 42:1		2	M+H	815.7	286.375	6.65	6.93	0	0	0	0	0	0	0	0	0	0	0	0	0	0	0	0	0	0	0	6.3	0	0	0	0						0	6.92	6.93	6.93	6.93	6.93	6.93	6.93	6.93	6.92
275	SM	SM 24:2;2O/18:0 M+H Atlas (E)	SM 42:2	C47H93N2O6P	2	M+H	813.685	88.113	6.16	6.31	10524.9	12199.1	9550.6	11115.4	8932.4	11295.7	9394	9647.2	10227.4	9897.1	8985.2	8767.9	15743.6	13650.1	15792.2	51716	50233.8	51173.8	8848.3	11341.7	8588.1	8366.1	16100.6	45962.8						11253.6	6.3	6.31	6.3	6.3	6.31	6.31	6.31	6.3	6.3
275	SM	SM 24:2;2O/18:0 M+H Atlas (E)	SM 42:2	C47H93N2O6P	2	M+H	813.685	184.073	6.16	6.31	47837.2	47883.8	46097.2	106661	111326	108671	279456	263961	281312	757547	768941	754658	1.65908e+06	1699486	1.67096e+06	4.0326e+06	4.0622e+06	4069244	53995.6	118143	319915	665959	1.44054e+06	3470776						1933.9	6.3	6.31	6.3	6.3	6.31	6.31	6.31	6.3	6.3
275	SM	SM 24:2;2O/18:0 M+H Atlas (E)	SM 42:2	C47H93N2O6P	2	M+H	813.685	184.084	6.16	6.31	6517.2	8969.9	19485.6	23971.3	12875.7	13342.4	60691	52100.4	83270.9	551042	480220	420234	1.36207e+06	1.43947e+06	1.49217e+06	3.30381e+06	3.2705e+06	3.44794e+06	5707.4	20155.5	128660	401560	1.22996e+06	2.90131e+06						704.7	6.3	6.31	6.3	6.3	6.31	6.31	6.31	6.3	6.3
275	SM	SM 24:2;2O/18:0 M+H Atlas (E)	SM 42:2	C47H93N2O6P	2	M+H	813.685	183.966	6.16	6.31	0	0	0	0	16.7	22	17.6	0	13.3	171.4	94.5	283.6	225.8	398.7	82.8	418	697.9	767.5	56	0	0	112.1	260	514						0	6.3	6.31	6.3	6.3	6.31	6.31	6.31	6.3	6.3
275	SM	SM 24:2;2O/18:0 M+H Atlas (E)	SM 42:2	C47H93N2O6P	2	M+H	813.685	539.422	6.16	6.31	0	0	0	0	0	0	0	0	0	0	0	0	0	0	0	5.8	0	339.7	0	0	0	0	0	0						0	6.3	6.31	6.3	6.3	6.31	6.31	6.31	6.3	6.3
275	SM	SM 24:2;2O/18:0 M+H Atlas (E)	SM 42:2	C47H93N2O6P	2	M+H	813.685	342.125	6.16	6.31	0	0	0	0	0	0	0	0	0	0	0	0	0	0	0	0	20.6	0	0	0	0	0	0	0						0	6.3	6.31	6.3	6.3	6.31	6.31	6.31	6.3	6.3
275	SM	SM 24:2;2O/18:0 M+H Atlas (E)	SM 42:2	C47H93N2O6P	2	M+H	813.685	533.885	6.16	6.31	0	0	0	0	0	0	0	0	0	0	0	0	0	0	0	0	9.4	0	0	0	0	0	0	0						0	6.3	6.31	6.3	6.3	6.31	6.31	6.31	6.3	6.3
275	SM	SM 24:2;2O/18:0 M+H Atlas (E)	SM 42:2	C47H93N2O6P	2	M+H	813.685	345.756	6.16	6.31	0	0	0	0	3.8	0	0	0	0	0	0	0	0	36.1	0	0	0	0	0	0	0	0	0	0						0	6.3	6.31	6.3	6.3	6.31	6.31	6.31	6.3	6.3
275	SM	SM 24:2;2O/18:0 M+H Atlas (E)	SM 42:2	C47H93N2O6P	2	M+H	813.685	346.34	6.16	6.31	0	0	0	0	0	0	0	0	0	0	1.8	0	0	0	0	0	0	0	0	0	0	0	0	0						0	6.3	6.31	6.3	6.3	6.31	6.31	6.31	6.3	6.3
275	SM	SM 24:2;2O/18:0 M+H Atlas (E)	SM 42:2	C47H93N2O6P	2	M+H	813.685	129	6.16	6.31	0	0	0	0	0	0	0	0	0	0	0	0	0	0	0	0	0	0	0	0	0	0	0	0						0	6.3	6.31	6.3	6.3	6.31	6.31	6.31	6.3	6.3
271	SM	SM 37:3;2O/5:0 M+H Atlas (E)	SM 42:3	C47H91N2O6P	2	M+H	811.669	184.075	5.83	5.82	38062.4	32115.5	33802.6	72530.6	77568.4	75251.8	190618	184277	195564	514658	534425	552134	1276091	1311607	1.28086e+06	2484942	2.48357e+06	2.46868e+06	39416.7	80125	188406	444480	1.03757e+06	2.02794e+06							5.82	5.81	5.82	5.82	5.82	5.82	5.82	5.82	5.82
271	SM	SM 37:3;2O/5:0 M+H Atlas (E)	SM 42:3	C47H91N2O6P	2	M+H	811.669	185.077	5.83	5.82	2632.4	2767.8	2357.6	4990.2	5889.5	6072.1	14681.3	13937.1	11788.3	30968.5	28913.5	30965.3	63140.9	69484.3	67943.4	129348	137596	128375	3065.1	5657.3	10929.7	24699.4	54089.1	113914							5.82	5.81	5.82	5.82	5.82	5.82	5.82	5.82	5.82
271	SM	SM 37:3;2O/5:0 M+H Atlas (E)	SM 42:3	C47H91N2O6P	2	M+H	811.669	752.521	5.83	5.82	298.8	260.9	184.7	240.6	165.4	272.2	1016.8	1530	534.4	1313.4	2146.2	1043.6	2799.4	2666.8	2358.3	2965	2376.7	1712.2	235.3	306	775.1	1380.9	1497.4	2309.7							5.82	5.81	5.82	5.82	5.82	5.82	5.82	5.82	5.82
271	SM	SM 37:3;2O/5:0 M+H Atlas (E)	SM 42:3	C47H91N2O6P	2	M+H	811.669	793.663	5.83	5.82	648.3	661.4	415.5	1602.1	754.1	1495.4	2420.1	3901.3	3359.3	8634.7	8074.7	6145.8	14233	18171.6	12990.9	31438.7	28651.9	28802.9	883.4	1499.1	2951.1	6166.5	10672.6	22935.8							5.82	5.81	5.82	5.82	5.82	5.82	5.82	5.82	5.82
271	SM	SM 37:3;2O/5:0 M+H Atlas (E)	SM 42:3	C47H91N2O6P	2	M+H	811.669	86.0976	5.83	5.82	270.1	0	243.8	669.8	191.7	777.9	1060.2	888.8	1187.6	2053.2	2618.9	2990.4	4590.7	2398.6	3212.9	7196.2	6067.9	7377.3	177.5	303.2	989.1	1397.9	3311.1	4066.9							5.82	5.81	5.82	5.82	5.82	5.82	5.82	5.82	5.82
271	SM	SM 37:3;2O/5:0 M+H Atlas (E)	SM 42:3	C47H91N2O6P	2	M+H	811.669	104.108	5.83	5.82	270.1	0	0	203	207.5	458.9	992.3	813.1	976.1	3106.6	3213	2224.3	5157.7	6649.2	4543.5	11574.4	10835	10763.8	464.3	363.7	1235.1	1592.3	3760.4	10735.5							5.82	5.81	5.82	5.82	5.82	5.82	5.82	5.82	5.82
271	SM	SM 37:3;2O/5:0 M+H Atlas (E)	SM 42:3	C47H91N2O6P	2	M+H	811.669	811.169	5.83	5.82	64.2	0	0	0	12.1	64.8	130.7	113.3	169.1	42	150.4	121.3	153.5	201.2	160.1	247.1	292.7	505	3.9	17.3	130.7	120.5	427.3	158.3							5.82	5.81	5.82	5.82	5.82	5.82	5.82	5.82	5.82
271	SM	SM 37:3;2O/5:0 M+H Atlas (E)	SM 42:3	C47H91N2O6P	2	M+H	811.669	734.583	5.83	5.82	321.2	0	0	0	0	124	195.1	94.1	345.2	340.1	342.5	306	924.4	647.2	353.6	1626.6	1349.4	1665.1	0	65.3	129.6	568.8	780	785.9							5.82	5.81	5.82	5.82	5.82	5.82	5.82	5.82	5.82
271	SM	SM 37:3;2O/5:0 M+H Atlas (E)	SM 42:3	C47H91N2O6P	2	M+H	811.669	627.532	5.83	5.82	0	0	97.5	164.3	470.8	0	102.1	667.4	400	865	994	1185.6	665.2	420.9	850.3	1597.6	1446.4	940	322.7	183.3	254.8	778.8	1228.9	997.7							5.82	5.81	5.82	5.82	5.82	5.82	5.82	5.82	5.82
271	SM	SM 37:3;2O/5:0 M+H Atlas (E)	SM 42:3	C47H91N2O6P	2	M+H	811.669	125.001	5.83	5.82	0	0	0	0	0	0	84	19.2	0	297.1	235.2	390.7	966.7	1013.7	647.9	2102	2067.6	1670.4	0	0	78.5	333.2	182.2	1903.9							5.82	5.81	5.82	5.82	5.82	5.82	5.82	5.82	5.82
267	SM	SM 29:3;2O/13:1 M+H Atlas (E)	SM 42:4	C47H89N2O6P	2	M+H	809.652	60.0808	5.35	5.33	1107.6	699.9	515.3	270.3	996.8	851.3	931.3	936.2	299.5	946.5	1267.7	1488.8	1875.2	2499.2	1947	3957.6	3308.8	3688.9	312.5	659.4	809.6	718	3643.5	3777							5.33	5.33	5.32	5.32	5.32	5.33	5.33	5.32	5.32
267	SM	SM 29:3;2O/13:1 M+H Atlas (E)	SM 42:4	C47H89N2O6P	2	M+H	809.652	86.0955	5.35	5.33	242	1559	1892.2	1969.8	1703.9	2123.4	3268.8	4529.5	3198.7	6921.5	5551.1	5679.1	10101.2	12396.7	11780.2	13379.8	15696.1	12923.8	1398.1	1502.3	3968.6	5378.5	10393.5	15175.6							5.33	5.33	5.32	5.32	5.32	5.33	5.33	5.32	5.32
267	SM	SM 29:3;2O/13:1 M+H Atlas (E)	SM 42:4	C47H89N2O6P	2	M+H	809.652	104.107	5.35	5.33	473.5	230.6	292.5	447.5	1007	1613.3	3387.2	2197.4	3346.1	5876.5	8485.4	7030.3	11998.1	12451.1	9839.3	18015.2	16597.1	17578.4	504.8	360.8	2845.4	4128.1	8916.8	14036.2							5.33	5.33	5.32	5.32	5.32	5.33	5.33	5.32	5.32
267	SM	SM 29:3;2O/13:1 M+H Atlas (E)	SM 42:4	C47H89N2O6P	2	M+H	809.652	184.074	5.35	5.33	104291	103722	93427	257188	260884	266668	688832	655761	661923	1.42877e+06	1.50164e+06	1.51413e+06	2.76104e+06	2.77922e+06	2.80134e+06	4217232	4.21318e+06	4.22256e+06	93877.9	278426	693330	1.31137e+06	2486454	3892757							5.33	5.33	5.32	5.32	5.32	5.33	5.33	5.32	5.32
267	SM	SM 29:3;2O/13:1 M+H Atlas (E)	SM 42:4	C47H89N2O6P	2	M+H	809.652	184.144	5.35	5.33	1726.5	1712.4	1627.1	4904.7	4936.9	5283.5	4656.2	4428.6	3738.7	9365.7	12060.4	7940.8	9742.9	15488	9877	23744.6	22484.4	17079.1	1619.9	5126.7	4363.3	9583.3	9416.8	15463							5.33	5.33	5.32	5.32	5.32	5.33	5.33	5.32	5.32
267	SM	SM 29:3;2O/13:1 M+H Atlas (E)	SM 42:4	C47H89N2O6P	2	M+H	809.652	185.078	5.35	5.33	7297.8	7879.6	5271.1	16920.8	19012.8	13441.3	38277.3	34763.4	37263	78050.3	76192.9	73390.7	139000	138712	151471	220688	226642	242787	5639.7	16243.9	38969.6	69748.7	136168	215747							5.33	5.33	5.32	5.32	5.32	5.33	5.33	5.32	5.32
267	SM	SM 29:3;2O/13:1 M+H Atlas (E)	SM 42:4	C47H89N2O6P	2	M+H	809.652	524.361	5.35	5.33	67.8	445	19	603.3	711.4	474.4	1482.8	570.7	1900.2	3633.7	4320.2	3621.3	4189.2	4775.8	5087.7	10625.8	9582.7	8743.3	456.3	124.8	2431.5	2721.8	5025.7	9699.1							5.33	5.33	5.32	5.32	5.32	5.33	5.33	5.32	5.32
267	SM	SM 29:3;2O/13:1 M+H Atlas (E)	SM 42:4	C47H89N2O6P	2	M+H	809.652	524.375	5.35	5.33	153.5	502.9	41.5	912.1	723.3	1298.9	2108.4	3029.3	2719	3819.2	5576.4	5369	8173.7	8834.9	7516.8	12040.6	12629.2	10649.4	456.3	801	2500.2	3727.1	7530.6	12378.9							5.33	5.33	5.32	5.32	5.32	5.33	5.33	5.32	5.32
267	SM	SM 29:3;2O/13:1 M+H Atlas (E)	SM 42:4	C47H89N2O6P	2	M+H	809.652	124.999	5.35	5.33	183.3	26.6	0	293.4	473.9	88.2	1441.9	1237.6	468.1	1052.5	2159.8	1777.3	2098.2	3493	2424.9	5556.1	3851.8	5135.1	252.8	346.4	999.6	1009.3	2866.9	4113.7							5.33	5.33	5.32	5.32	5.32	5.33	5.33	5.32	5.32
75	TG	TG 36:0 [NL-12:0] [ISTD] M+NH4 SLING_MRM (E)	TG 36:0	C39H74O6	2	M+NH4	656.582	71.0841	7.5	7.5	295.4	301.5	389.2	113.7	758.3	955.7	928.6	598.8	898.9	409.2	871.9	1190.5	467	915.8	911.1	1649.4	2015	1274.9							1293.6	1659.9	253.7	270.1	1553	1285.3	7.5	7.5	7.49	7.5	7.49	7.49	7.49	7.49	7.49
75	TG	TG 36:0 [NL-12:0] [ISTD] M+NH4 SLING_MRM (E)	TG 36:0	C39H74O6	2	M+NH4	656.582	83.0864	7.5	7.5	718.6	425.2	443.4	1329.6	866	535.3	309.6	404	692.5	389.8	1637	548.4	218.2	980	1535.4	1387.4	1561.5	1762.5							523.5	710.3	829.5	702.6	1200.7	954.9	7.5	7.5	7.49	7.5	7.49	7.49	7.49	7.49	7.49
75	TG	TG 36:0 [NL-12:0] [ISTD] M+NH4 SLING_MRM (E)	TG 36:0	C39H74O6	2	M+NH4	656.582	102.127	7.5	7.5	57269.9	53135.9	59092.5	57814.9	60533.4	58878.5	62979.2	42137.2	42816.4	42461.1	43265.1	62880.5	48227	50831.6	45356.6	52855.4	47041.4	43654.8							61813.8	53142.8	42083	40721.7	41547.1	43532.5	7.5	7.5	7.49	7.5	7.49	7.49	7.49	7.49	7.49
75	TG	TG 36:0 [NL-12:0] [ISTD] M+NH4 SLING_MRM (E)	TG 36:0	C39H74O6	2	M+NH4	656.582	183.174	7.5	7.5	126.4	213.7	284.7	510.5	56	817.3	1154.4	676.3	708.1	1536.6	1821.4	1928.8	4282	3288.9	2037.2	7674	8211.8	8654.4							202.1	385.7	492.6	2268.9	3748.1	4997.5	7.5	7.5	7.49	7.5	7.49	7.49	7.49	7.49	7.49
75	TG	TG 36:0 [NL-12:0] [ISTD] M+NH4 SLING_MRM (E)	TG 36:0	C39H74O6	2	M+NH4	656.582	439.378	7.5	7.5	9813.4	11017.9	10489.1	20914.4	19609	20415.5	40173.9	38978.5	41063.8	78738	80689.1	80366.9	169023	173216	175740	383382	404085	390317							10275.6	19026.6	38339.5	66116.7	137578	309783	7.5	7.5	7.49	7.5	7.49	7.49	7.49	7.49	7.49
75	TG	TG 36:0 [NL-12:0] [ISTD] M+NH4 SLING_MRM (E)	TG 36:0	C39H74O6	2	M+NH4	656.582	439.394	7.5	7.5	1022.9	1894.5	1600.2	2618.6	1609.1	2189.9	3376.7	3081.5	2724.1	5729.9	5079.4	4883.3	7946.5	7688.5	6530.5	4486.5	9955.7	4169							1094.3	1900.7	3067.4	3660	7374.1	3074.2	7.5	7.5	7.49	7.5	7.49	7.49	7.49	7.49	7.49
75	TG	TG 36:0 [NL-12:0] [ISTD] M+NH4 SLING_MRM (E)	TG 36:0	C39H74O6	2	M+NH4	656.582	439.405	7.5	7.5	333.3	242.9	361.9	660.1	464.6	645.6	1666.9	1140.9	967.9	1575.3	1675.6	1893.5	5996.8	5301.3	4840.5	17496.6	14436.1	17998.7							519.2	569.1	921.1	1806.8	3435.2	9655.4	7.5	7.5	7.49	7.5	7.49	7.49	7.49	7.49	7.49
75	TG	TG 36:0 [NL-12:0] [ISTD] M+NH4 SLING_MRM (E)	TG 36:0	C39H74O6	2	M+NH4	656.582	439.425	7.5	7.5	305	297.2	307.7	641.6	560.9	637	1144.8	1074.9	1180.1	2145.8	2380	2008.4	4488.7	4794.2	4950.2	3361.1	3665.8	9598.3							270.3	513.2	1121.2	1867.8	4275.8	7578.8	7.5	7.5	7.49	7.5	7.49	7.49	7.49	7.49	7.49
75	TG	TG 36:0 [NL-12:0] [ISTD] M+NH4 SLING_MRM (E)	TG 36:0	C39H74O6	2	M+NH4	656.582	439.486	7.5	7.5	150.8	190.7	160.4	363.4	321.7	361	717.5	609.6	704.3	1459.1	1668.3	1802	3750.7	3706	3648.1	5283.5	5263.8	3876.8							133.9	374.1	633.7	1227.3	2753.2	6676.5	7.5	7.5	7.49	7.5	7.49	7.49	7.49	7.49	7.49
75	TG	TG 36:0 [NL-12:0] [ISTD] M+NH4 SLING_MRM (E)	TG 36:0	C39H74O6	2	M+NH4	656.582	440.384	7.5	7.5	3602.9	2654.7	3981.8	6593.2	6089.8	7314.4	12659.1	13469.5	13871.5	27242.4	24779.9	26757.9	51359.7	56802.4	48380.9	112113	106803	114143							3161.3	6064.3	11157.3	21920.8	39243.4	96095.9	7.5	7.5	7.49	7.5	7.49	7.49	7.49	7.49	7.49
237	TG	TG 14:0_16:0_16:0 M+NH4 Atlas (E)	TG 46:0	C49H94O6	2	M+NH4	796.738	102.127	9.79	9.8	28178.1	36439.4	29222.1	32428.3	30478.1	29825.4	30415.2	29988.2	31143.6	27040.8	23700.2	26637.8	16664.5	15504.6	14616.4	11038.1	10003.7	12776.8	27851.2	28576.5	30363.6	28204	13115.1	13458.8							9.8	9.79	9.8	9.79	9.79	9.79	9.79	9.79	9.79
237	TG	TG 14:0_16:0_16:0 M+NH4 Atlas (E)	TG 46:0	C49H94O6	2	M+NH4	796.738	523.471	9.79	9.8	4621.9	5203.7	4566.5	8381.5	7698.6	6061.1	18615.4	16853.4	16717.6	40879.4	44105.8	40610.9	88940.4	93713.3	89245.2	159076	167294	167845	4620.7	8847.3	18698.7	36332.3	80587.6	151734							9.8	9.79	9.8	9.79	9.79	9.79	9.79	9.79	9.79
237	TG	TG 14:0_16:0_16:0 M+NH4 Atlas (E)	TG 46:0	C49H94O6	2	M+NH4	796.738	523.484	9.79	9.8	1637.7	969.3	960.6	2587.6	1862	1839.4	1830.9	4056.6	2169.9	4889.9	4792.8	4111.7	14828.4	6574.2	9787.3	24754	5815.4	8334.7	645.3	2098	3189.5	5281	4621.7	5259.1							9.8	9.79	9.8	9.79	9.79	9.79	9.79	9.79	9.79
237	TG	TG 14:0_16:0_16:0 M+NH4 Atlas (E)	TG 46:0	C49H94O6	2	M+NH4	796.738	523.527	9.79	9.8	144.5	129.9	125.9	182.1	179	166.3	413.1	478.1	484.6	1062	1170.5	989.9	2399.8	2575.5	2582.9	4389.3	4615.6	5000.5	147.6	220.1	423	1081.4	2335.6	4269							9.8	9.79	9.8	9.79	9.79	9.79	9.79	9.79	9.79
237	TG	TG 14:0_16:0_16:0 M+NH4 Atlas (E)	TG 46:0	C49H94O6	2	M+NH4	796.738	524.481	9.79	9.8	2212.9	585	1402.1	2731.7	3014.1	3487.9	7708.6	8371.2	6950.5	19681.7	16322.2	15356.3	34347.1	32415.2	36570.7	58709.8	58109.6	67110.7	2231	4505.8	9579.3	16164.8	33758	52961.8							9.8	9.79	9.8	9.79	9.79	9.79	9.79	9.79	9.79
237	TG	TG 14:0_16:0_16:0 M+NH4 Atlas (E)	TG 46:0	C49H94O6	2	M+NH4	796.738	551.506	9.79	9.8	2381.2	2154.7	1778.3	3870.1	4261.3	4734.4	11661.2	8813.9	9865.3	20293	21888.9	23160.7	36438.7	43282.7	45064.8	76663.2	76209.4	82233.4	2370.8	5425.5	9061.7	18303.3	40228.6	64463							9.8	9.79	9.8	9.79	9.79	9.79	9.79	9.79	9.79
237	TG	TG 14:0_16:0_16:0 M+NH4 Atlas (E)	TG 46:0	C49H94O6	2	M+NH4	796.738	552.511	9.79	9.8	872.5	1233.8	656.8	1424.1	1861.4	1151.7	3318.4	3979	3708	9700.8	8897.3	10604.3	16211.6	14647.6	19689.9	31349.8	30701	32112.2	1328.7	2351.6	5303	8125.8	15688.5	28575.1							9.8	9.79	9.8	9.79	9.79	9.79	9.79	9.79	9.79
237	TG	TG 14:0_16:0_16:0 M+NH4 Atlas (E)	TG 46:0	C49H94O6	2	M+NH4	796.738	537.485	9.79	9.8	0	247.4	165.5	369.7	149.7	94.1	436.3	1141.7	5.6	352	884.9	934.9	1249	728.1	889.6	954.2	1116.3	538.6	164.3	371.8	299.4	771.7	799.6	1429.9							9.8	9.79	9.8	9.79	9.79	9.79	9.79	9.79	9.79
237	TG	TG 14:0_16:0_16:0 M+NH4 Atlas (E)	TG 46:0	C49H94O6	2	M+NH4	796.738	55.0542	9.79	9.8	0	0	0	0	0	0	0	0	0	0	0	0	0	47.2	0	0	0	0	0	0	0	243.4	0	0							9.8	9.79	9.8	9.79	9.79	9.79	9.79	9.79	9.79
237	TG	TG 14:0_16:0_16:0 M+NH4 Atlas (E)	TG 46:0	C49H94O6	2	M+NH4	796.738	285.169	9.79	9.8	0	0	0	0	0	0	0	0	4.2	0	0	0	0	0	0	0	0	0	0	0	0	74.3	0	0							9.8	9.79	9.8	9.79	9.79	9.79	9.79	9.79	9.79
299	TG	Tripalmitin M+NH4 MSDIAL (E)	TG 48:0	C51H98O6	2	M+NH4	824.77	523.469	10.13	10.13	1527.1	1088.5	1635.3	3256.5	3279.8	3036.5	5457.7	6203.7	6454.8	9555	11949.8	10835.2	18025.6	17293.1	18197.6	27758.2	28574	29060.7		4037.1	6767.9	9575.6	17412.5	29357.8							10.13	10.13	10.13	10.13	10.13	10.14	10.14	10.13	10.13
299	TG	Tripalmitin M+NH4 MSDIAL (E)	TG 48:0	C51H98O6	2	M+NH4	824.77	551.503	10.13	10.13	11428	10774.4	9248.5	22856.1	24172.3	22354.5	45799.2	43076	47927.1	76386.3	87301.3	81167.9	141684	151278	183532	248049	288149	353327		39024.5	66948	107082	203186	371193							10.13	10.13	10.13	10.13	10.13	10.14	10.14	10.13	10.13
299	TG	Tripalmitin M+NH4 MSDIAL (E)	TG 48:0	C51H98O6	2	M+NH4	824.77	551.528	10.13	10.13	586	598.6	1138.8	1824.1	1925.5	1405	2323.6	2360.6	1935.8	4066.8	3996.1	5019.1	4812.8	8256.2	7283	10668	8416.8	17301.5		2647.7	2577.3	4027.6	8912	10400.9							10.13	10.13	10.13	10.13	10.13	10.14	10.14	10.13	10.13
299	TG	Tripalmitin M+NH4 MSDIAL (E)	TG 48:0	C51H98O6	2	M+NH4	824.77	551.556	10.13	10.13	300.6	280.1	348.3	615.3	689.4	554.7	1270.8	1372.7	1481.4	2066.9	2458.8	2264.2	3628	4318.1	4934.7	3268	4198.5	3544.9		1079.5	2048.2	2687.1	5650.4	3198.6							10.13	10.13	10.13	10.13	10.13	10.14	10.14	10.13	10.13
299	TG	Tripalmitin M+NH4 MSDIAL (E)	TG 48:0	C51H98O6	2	M+NH4	824.77	552.506	10.13	10.13	3770.2	2343.6	2077.3	6517.1	7130.9	5905.1	14130	14008.2	12186.5	22886.3	22993	20386.6	37483.4	39524.8	46105	57701.2	71013.2	76899		13053.4	20490.1	26787.6	46973.9	88236.4							10.13	10.13	10.13	10.13	10.13	10.14	10.14	10.13	10.13
299	TG	Tripalmitin M+NH4 MSDIAL (E)	TG 48:0	C51H98O6	2	M+NH4	824.77	552.522	10.13	10.13	3087.1	2343.6	2043.3	6453.5	5943.2	5085.2	14084.9	13822.4	12111.2	22548.5	22595.3	19921.6	37483.4	39181.7	46105	57279.1	70999.3	76514.6		11806.8	20373.8	26787.6	46195.7	87732.1							10.13	10.13	10.13	10.13	10.13	10.14	10.14	10.13	10.13
299	TG	Tripalmitin M+NH4 MSDIAL (E)	TG 48:0	C51H98O6	2	M+NH4	824.77	579.534	10.13	10.13	840.4	1518.1	1015.6	1439.6	1802.9	2521.2	3821.1	3861.2	5177.5	8663.6	7311.3	6150	12364.8	13529.1	14801.3	21240.2	20410.1	21095.5		3506.2	4574.5	8113.8	10569.4	20962.6							10.13	10.13	10.13	10.13	10.13	10.14	10.14	10.13	10.13
299	TG	Tripalmitin M+NH4 MSDIAL (E)	TG 48:0	C51H98O6	2	M+NH4	824.77	239.237	10.13	10.13	0	16.7	0	2.3	244.4	407.9	0	153.3	228.6	4.8	398.6	98.1	534.3	1257.7	905.3	1091.1	1093.5	1589.4		99.6	315.2	329.2	655.3	1432.3							10.13	10.13	10.13	10.13	10.13	10.14	10.14	10.13	10.13
295	TG	TG 14:0_16:0_18:1 M+NH4 Atlas (E)	TG 48:1	C51H96O6	2	M+NH4	822.755	521.454	9.83	9.84	882.5	329.4	475.9	1806.5	1175.9	2491.9	4233.8	3902.9	5749.2	7471	6202.8	7971.3	13599	11235.5	13369.5	22697.5	21464.6	22455	1168.8	1673.3	3622.4	6460.1	11780	15312.4							9.83	9.84	9.83	9.84	9.83	9.84	9.84	9.84	9.83
295	TG	TG 14:0_16:0_18:1 M+NH4 Atlas (E)	TG 48:1	C51H96O6	2	M+NH4	822.755	523.471	9.83	9.84	9471	8491.6	8304.4	19999.9	22322.7	18789.4	46485.4	47284.3	51391.6	106041	104488	99025.3	214812	204123	210634	394949	399500	403175	9441.7	20881.1	53139.9	87203.9	178072	321017							9.83	9.84	9.83	9.84	9.83	9.84	9.84	9.84	9.83
295	TG	TG 14:0_16:0_18:1 M+NH4 Atlas (E)	TG 48:1	C51H96O6	2	M+NH4	822.755	524.473	9.83	9.84	3806.5	3715.7	3537.5	8733.3	9591.6	7271.2	18812.6	17389.9	19836.2	36763.2	40327.5	36876.1	76869.6	73142.7	73219.5	125291	131159	126518	4687.3	8705.8	20608.4	34346.6	64981.9	109511							9.83	9.84	9.83	9.84	9.83	9.84	9.84	9.84	9.83
295	TG	TG 14:0_16:0_18:1 M+NH4 Atlas (E)	TG 48:1	C51H96O6	2	M+NH4	822.755	549.487	9.83	9.84	12455.4	15323.9	16454.9	33484.7	33294.5	33815.4	77362.2	76258.5	79845.9	177527	172438	180015	371165	380246	372938	661280	664601	694244	16750.9	35009.9	78457.6	165137	317653	588424							9.83	9.84	9.83	9.84	9.83	9.84	9.84	9.84	9.83
295	TG	TG 14:0_16:0_18:1 M+NH4 Atlas (E)	TG 48:1	C51H96O6	2	M+NH4	822.755	550.49	9.83	9.84	7106.9	6353.3	4963.9	14697.9	14613.3	14348.3	31526.3	31013.8	32250.5	66149.1	69991.8	63570.9	137550	132012	130312	238420	229738	245216	5166.7	15016.1	32864.3	59733.3	109390	204161							9.83	9.84	9.83	9.84	9.83	9.84	9.84	9.84	9.83
295	TG	TG 14:0_16:0_18:1 M+NH4 Atlas (E)	TG 48:1	C51H96O6	2	M+NH4	822.755	551.503	9.83	9.84	7554.1	5095.5	5753.1	11536.7	12508.4	11950.2	27916.1	23263.7	27041.6	54296.3	50997.3	51988.1	94755.5	91571.4	96461.2	182140	171048	167619	6257.6	11534.3	25467.7	48316.5	73647.8	147807							9.83	9.84	9.83	9.84	9.83	9.84	9.84	9.84	9.83
295	TG	TG 14:0_16:0_18:1 M+NH4 Atlas (E)	TG 48:1	C51H96O6	2	M+NH4	822.755	551.519	9.83	9.84	970.3	888.5	1074.2	2205.2	1636.9	1777	4146.1	3237.9	2906.8	4952.4	3751.6	4221.6	6272.7	4698.5	4684.2	8777.9	4712.3	8834.8	1048.2	1696.1	3483.3	4640.7	5069.2	20012.5							9.83	9.84	9.83	9.84	9.83	9.84	9.84	9.84	9.83
295	TG	TG 14:0_16:0_18:1 M+NH4 Atlas (E)	TG 48:1	C51H96O6	2	M+NH4	822.755	552.504	9.83	9.84	2545.6	2425	2211.7	5682.5	4117.8	5108.2	10108.3	8742.1	9598.8	19610.5	18472.8	19706.2	36174.9	33444.2	37275.5	63607.6	62561.1	58239.3	3319.7	6354.4	10984.5	17138.7	27207.5	51299.7							9.83	9.84	9.83	9.84	9.83	9.84	9.84	9.84	9.83
295	TG	TG 14:0_16:0_18:1 M+NH4 Atlas (E)	TG 48:1	C51H96O6	2	M+NH4	822.755	577.518	9.83	9.84	6863.3	7784.2	6818.7	17942.2	14135.7	16558.6	34307.3	34559.8	37330.1	85705.6	78295.9	80524.5	160945	167312	158240	306963	295879	297862	8287.4	15041.5	35671.9	66533.8	128938	250295							9.83	9.84	9.83	9.84	9.83	9.84	9.84	9.84	9.83
295	TG	TG 14:0_16:0_18:1 M+NH4 Atlas (E)	TG 48:1	C51H96O6	2	M+NH4	822.755	578.52	9.83	9.84	3184	3236.3	2272.4	6781.2	6334.2	6527.9	17568.2	16375	14871	33344.2	30489.7	30921.5	63205.1	61714.9	64375.4	112376	107828	110090	4618.1	7911.3	15989.2	30432.4	52737.6	97259.4							9.83	9.84	9.83	9.84	9.83	9.84	9.84	9.84	9.83
291	TG	TG 14:0_16:0_18:2 M+NH4 Atlas (E)	TG 48:2	C51H94O6	2	M+NH4	820.739	521.455	9.53	9.53	4275.3	3423.6	3994	8898.7	8890	8692.5	14649.1	21622.8	18779.8	39556.6	37597.4	35497	93464.6	87180.2	90107.3	115397	137504	138229	3904	9539.3	16490.8	37965.8	71311.2	109961							9.52	9.52	9.52	9.53	9.52	9.52	9.53	9.52	9.52
291	TG	TG 14:0_16:0_18:2 M+NH4 Atlas (E)	TG 48:2	C51H94O6	2	M+NH4	820.739	523.472	9.53	9.53	4181.3	4738.1	3601.7	9372.5	9489	7070.6	20154	17930.7	19065.5	40751.8	44038.4	43180.5	99280	111555	108418	187475	188488	186762	4849	10154	21204.2	42622.1	82238.6	149858							9.52	9.52	9.52	9.53	9.52	9.52	9.53	9.52	9.52
291	TG	TG 14:0_16:0_18:2 M+NH4 Atlas (E)	TG 48:2	C51H94O6	2	M+NH4	820.739	523.487	9.53	9.53	625.2	529.1	1393.3	1788.9	1512.7	615	2482	2651.9	1929.7	2532.8	2327	3768.2	4926.7	8370.9	7029.9	6287.4	7573.4	5664.8	763.8	861.2	3354.9	3959.4	3910.1	2828.2							9.52	9.52	9.52	9.53	9.52	9.52	9.53	9.52	9.52
291	TG	TG 14:0_16:0_18:2 M+NH4 Atlas (E)	TG 48:2	C51H94O6	2	M+NH4	820.739	547.472	9.53	9.53	6273.6	4748.8	5724.3	11348.3	14188.6	11458.9	26134.1	23774.4	25489.9	53303.7	58680.6	57360	138296	128002	142429	232410	255808	260781	6500.7	10972.1	24995.2	51131.5	107804	202682							9.52	9.52	9.52	9.53	9.52	9.52	9.53	9.52	9.52
291	TG	TG 14:0_16:0_18:2 M+NH4 Atlas (E)	TG 48:2	C51H94O6	2	M+NH4	820.739	549.487	9.53	9.53	4348.4	5148.5	5607.2	9521.5	8939.1	9801.6	17209	17857.2	18700.5	37515.5	35792.3	40956.9	87295.2	93980.4	86710.7	105877	127497	130645	5781	8056.3	21011.9	35593.5	73822	114555							9.52	9.52	9.52	9.53	9.52	9.52	9.53	9.52	9.52
291	TG	TG 14:0_16:0_18:2 M+NH4 Atlas (E)	TG 48:2	C51H94O6	2	M+NH4	820.739	575.505	9.53	9.53	5607.9	5387.1	4179.8	8336.5	8627.9	12914.2	20221.4	19746.1	21140.2	41523.1	39825.9	45061.7	99174.4	99468.1	105612	154557	180134	179765	5968	10541.2	21748.7	38312.1	74912	139141							9.52	9.52	9.52	9.53	9.52	9.52	9.53	9.52	9.52
291	TG	TG 14:0_16:0_18:2 M+NH4 Atlas (E)	TG 48:2	C51H94O6	2	M+NH4	820.739	577.52	9.53	9.53	1530.1	2009.3	1492.5	2976.5	2432.2	2530.3	6759.2	6261.1	6546.3	13190.5	14668.9	14343.5	31275	28354.9	28235.1	40667	41807.6	42514.5	1259.5	4348.8	5896.6	13500.2	23819.8	37441.3							9.52	9.52	9.52	9.53	9.52	9.52	9.53	9.52	9.52
291	TG	TG 14:0_16:0_18:2 M+NH4 Atlas (E)	TG 48:2	C51H94O6	2	M+NH4	820.739	548.476	9.53	9.53	2914.2	2237.1				5334.6			10892.2	23747.6	24195.6	26670	55561.6			89659.7	89913.3	92827.3		5256.7		18526.2	45907.1								9.52	9.52				9.52			9.52
291	TG	TG 14:0_16:0_18:2 M+NH4 Atlas (E)	TG 48:2	C51H94O6	2	M+NH4	820.739	285.245	9.53	9.53	192.7	0				237.3			849.6	2039.6	1522.9	1900	3783.8			4692.7	5293.7	5331.9		114.7		1888.4	3728.7								9.52	9.52				9.52			9.52
291	TG	TG 14:0_16:0_18:2 M+NH4 Atlas (E)	TG 48:2	C51H94O6	2	M+NH4	820.739	57.0704	9.53	9.53	142.6	88.7				79			246.4	203.6	430.1	118	450.9			0	313.5	725		259.1		767.6	77.3								9.52	9.52				9.52			9.52
291	TG	TG 14:0_16:0_18:2 M+NH4 Atlas (E)	TG 48:2	C51H94O6	2	M+NH4	820.739	263.238	9.53	9.53			442.2	911.8	940.5		1604.7	2188						8508.8	9653.9				540.8		2407.9			12881.8									9.52	9.53	9.52		9.53	9.52
291	TG	TG 14:0_16:0_18:2 M+NH4 Atlas (E)	TG 48:2	C51H94O6	2	M+NH4	820.739	524.475	9.53	9.53			1745.3	3475.6	4855.3		7133.6	8955.2						35719.9	36538.9				1805.4		8533.2			54125.4									9.52	9.53	9.52		9.53	9.52
287	TG	TG 14:0_16:0_18:3 M+NH4 Atlas (E)	TG 48:3	C51H92O6	2	M+NH4	818.722	519.44	9.21	9.21	922.7	1054.9	960.8	1624.9	2971.3	2605.6	4342	4190.2	4160	9630.2	9701.6	7988.7	17147.1	19580.3	18214.9	32879.5	33257.6	36886.8	1300.9	1697.1	3577.9	8702.9	14608.7	27882.2							9.22	9.2	9.21	9.2	9.21	9.21	9.2	9.21	9.21
287	TG	TG 14:0_16:0_18:3 M+NH4 Atlas (E)	TG 48:3	C51H92O6	2	M+NH4	818.722	521.452	9.21	9.21	2197.5	2471.4	1995	4169.7	4071.5	5277.6	10098.6	7969.5	8760.6	17494.6	17644.3	17443.2	31255.8	35090.3	32884.4	68729	71117.5	67555.3	2945.1	4244.7	8742.8	14764.2	25919.2	50152.8							9.22	9.2	9.21	9.2	9.21	9.21	9.2	9.21	9.21
287	TG	TG 14:0_16:0_18:3 M+NH4 Atlas (E)	TG 48:3	C51H92O6	2	M+NH4	818.722	523.471	9.21	9.21	628.7	244.1	994.8	1461	1687.3	790.6	3334.1	1952.7	2337.8	6723.3	5339.6	6408.6	11186.2	11652.5	12782.2	15772.1	17840.4	18167	730.3	1211	3233	4464.5	8205.3	15333.5							9.22	9.2	9.21	9.2	9.21	9.21	9.2	9.21	9.21
287	TG	TG 14:0_16:0_18:3 M+NH4 Atlas (E)	TG 48:3	C51H92O6	2	M+NH4	818.722	545.449	9.21	9.21	1009.4	1038.9	646.5	2237.2	1814.9	1984.6	4303.2	2892.3	3967.8	8877.2	8984.9	6546.6	17620.7	16573	16319.7	29279	34395.5	30331	1236.2	2071.5	3790	6826.6	15387	28186.5							9.22	9.2	9.21	9.2	9.21	9.21	9.2	9.21	9.21
287	TG	TG 14:0_16:0_18:3 M+NH4 Atlas (E)	TG 48:3	C51H92O6	2	M+NH4	818.722	545.46	9.21	9.21	1290.2	1534.8	1088.8	2506.5	2116.6	1950.1	4838.9	4191	5133.2	9406.2	10205.2	7531.4	19926.3	18720.8	18350.6	29279	34796.5	34269.7	1883.2	2465.4	3902.1	7263.4	15870.3	28222.2							9.22	9.2	9.21	9.2	9.21	9.21	9.2	9.21	9.21
287	TG	TG 14:0_16:0_18:3 M+NH4 Atlas (E)	TG 48:3	C51H92O6	2	M+NH4	818.722	547.468	9.21	9.21	1835.4	1751.5	1019.4	2778.6	2713.2	3326.8	6317.2	4888.1	5262	8107	10369.6	13141.9	24354	21979.6	19611.1	42496.3	41284.5	43928.2	1683.5	4858.9	4878.2	8268.7	16279.3	34097.6							9.22	9.2	9.21	9.2	9.21	9.21	9.2	9.21	9.21
287	TG	TG 14:0_16:0_18:3 M+NH4 Atlas (E)	TG 48:3	C51H92O6	2	M+NH4	818.722	573.484	9.21	9.21	1517.7	1780.1	903.1	2333.3	1887.8	1765.5	4615.9	4769.9	5532.2	9130.2	8217	9441.6	17573.3	18530.7	18419.6	33664.3	37977.1	36986.9	858.3	2282.8	5167.8	8073.9	15111.6	30794.5							9.22	9.2	9.21	9.2	9.21	9.21	9.2	9.21	9.21
287	TG	TG 14:0_16:0_18:3 M+NH4 Atlas (E)	TG 48:3	C51H92O6	2	M+NH4	818.722	575.504	9.21	9.21	1572.4	1312.3	1609.1	1967.2	1483.4	1442.1	4085.1	4168.1	3848.5	7062.5	6452.2	7352.1	13359.5	15683.4	14243.9	25242	23594.5	26820.1	608.7	2017.8	4247.7	6591.2	10371.1	20204.2							9.22	9.2	9.21	9.2	9.21	9.21	9.2	9.21	9.21
287	TG	TG 14:0_16:0_18:3 M+NH4 Atlas (E)	TG 48:3	C51H92O6	2	M+NH4	818.722	313.272	9.21	9.21	0	0	0	25.5	393	267.1	440.6	412.4	246.4	1122.5	562.5	557.7	1015	1615.3	1440.2	2537.1	2630.6	2786.8	0	571.4	359.1	1481.7	605.6	1994.5							9.22	9.2	9.21	9.2	9.21	9.21	9.2	9.21	9.21
319	TG	TG 15:0_16:0_18:1 M+NH4 Atlas (E)	TG 49:1	C52H98O6	2	M+NH4	836.769	102.129	10.01	10	20840.8	20249.3	20830.9	12583	16209.9	11272.2	9825.4	12673.9	11123.1	5871.8	8158.5	8788.5	4544.7	3747	3396.9	2172.2	1077.7	2576.2	21216.2	17395.4	9098.6	10751	4645.7	2218							10.01	10	9.99	9.99	10	10	10	10	10
319	TG	TG 15:0_16:0_18:1 M+NH4 Atlas (E)	TG 49:1	C52H98O6	2	M+NH4	836.769	537.487	10.01	10	2629.6	2109.3	2219	5030.1	3485.3	6079	11381.3	10593.3	9491.1	17626.7	15091.9	17144.4	30468.5	27000.3	30199.6	45840.4	44442.9	45061.7	3617	5051.6	8228.2	18173.9	26717.5	40826.8							10.01	10	9.99	9.99	10	10	10	10	10
319	TG	TG 15:0_16:0_18:1 M+NH4 Atlas (E)	TG 49:1	C52H98O6	2	M+NH4	836.769	537.497	10.01	10	1890.3	1055.1	1481.5	3284.3	2355.1	4021.6	6703.6	6357.5	6983	10805.6	12987.6	16006.6	8798.2	15134.7	18683.1	24531.9	22099.9	21568.7	1904.3	2952.4	5210.5	11786.2	13811.6	17900.1							10.01	10	9.99	9.99	10	10	10	10	10
319	TG	TG 15:0_16:0_18:1 M+NH4 Atlas (E)	TG 49:1	C52H98O6	2	M+NH4	836.769	538.491	10.01	10	529.9	1047.6	888.6	2968.1	3241.8	2255.3	4538.7	4382.4	4128	7480.7	8598.8	7183.7	11272.6	12837.4	12399.3	20119.9	17844.6	22071	621.5	2045.7	5018.9	7647.6	9380.3	17433.1							10.01	10	9.99	9.99	10	10	10	10	10
319	TG	TG 15:0_16:0_18:1 M+NH4 Atlas (E)	TG 49:1	C52H98O6	2	M+NH4	836.769	549.486	10.01	10	634.2	533.2	374.4	1189.2	1769.2	1202.6	2632.6	4147.9	3548.6	4003.6	5684.2	6827.4	7216.2	8457.6	8789	11843	12344	15347.4	1161.5	1275.8	3871.3	5390	7688.9	11722.4							10.01	10	9.99	9.99	10	10	10	10	10
319	TG	TG 15:0_16:0_18:1 M+NH4 Atlas (E)	TG 49:1	C52H98O6	2	M+NH4	836.769	563.504	10.01	10	2325.8	3146.1	2525.8	5975.9	5819.8	5961.5	11325.7	13898.4	11588.2	20910.9	21450.9	24910.5	40472.6	36468.5	40370.2	61330.4	64075.7	64510.2	2188.3	5615.9	13843.5	20350.9	32081.7	54840.8							10.01	10	9.99	9.99	10	10	10	10	10
319	TG	TG 15:0_16:0_18:1 M+NH4 Atlas (E)	TG 49:1	C52H98O6	2	M+NH4	836.769	577.516	10.01	10	1423.9	1739.7	890.8	3328.2	4410.7	3668.7	8610.1	8635.3	7314	12834.8	13535.6	12247.5	21290.6	21262.9	20103.5	34296.1	32806.1	34149.5	2366.8	5583	7582.4	12369.5	17890.9	23787.5							10.01	10	9.99	9.99	10	10	10	10	10
319	TG	TG 15:0_16:0_18:1 M+NH4 Atlas (E)	TG 49:1	C52H98O6	2	M+NH4	836.769	591.535	10.01	10	108.2	106.1	325.8	1014.9	655.2	369.7	1374.2	851.4	1248.8	2185.9	2617.3	2714.6	3795.5	4410.2	3734.6	6621.2	6289.7	6338	265.4	416.2	2040.9	2818.3	4315.5	6730.2							10.01	10	9.99	9.99	10	10	10	10	10
319	TG	TG 15:0_16:0_18:1 M+NH4 Atlas (E)	TG 49:1	C52H98O6	2	M+NH4	836.769	57.0698	10.01	10	0	207.8	653.3	220.5	555.8	146	466.7	125.6	510	148.5	575.8	581.4	598.2	930.6	854.9	1017.2	752.7	744.9	0	0	704	670.8	897.6	1552.8							10.01	10	9.99	9.99	10	10	10	10	10
332	TG	TAG(50:1) M+NH4 MSDIAL (E) --- TG 16:0_16:0_18:1 M+NH4 Atlas (E)	TG 50:1	C53H100O6	2	M+NH4	850.787	549.487	10.17	10.17	3315.9	4495.1	4003	10372.9	9397.6	9003.8	20797.9	23801.6	21530.7	36660.2	36105.8	35790.1	58799.6	63118.1	59135.3	92801.3	84384.8	89190.9	5031.1	10660.8	23588.4	31609.8	51086.4	78438.4					418.6	146.4	10.17	10.16	10.17	10.16	10.17	10.17	10.17	10.17	10.17
332	TG	TAG(50:1) M+NH4 MSDIAL (E) --- TG 16:0_16:0_18:1 M+NH4 Atlas (E)	TG 50:1	C53H100O6	2	M+NH4	850.787	550.489	10.17	10.17	1777.6	1659.7	1427.4	3930.8	3789.1	3699.8	10571.5	8660.9	9717.5	14337.9	15534.6	14682.2	23776.6	23835.8	23582.3	33271	32812.6	34436.7	1588.4	5573.4	10843.9	15515.7	18976.7	31277.2					83.3		10.17	10.16	10.17	10.16	10.17	10.17	10.17	10.17	10.17
332	TG	TAG(50:1) M+NH4 MSDIAL (E) --- TG 16:0_16:0_18:1 M+NH4 Atlas (E)	TG 50:1	C53H100O6	2	M+NH4	850.787	551.503	10.17	10.17	37476.6	41491.9	40369.6	107756	105787	111302	279588	253185	251609	474011	489437	480673	824309	834270	810053	1.30035e+06	1.30847e+06	1.28281e+06	40691.3	117876	278133	453786	706477	1.13645e+06					1022.5	1004.5	10.17	10.16	10.17	10.16	10.17	10.17	10.17	10.17	10.17
332	TG	TAG(50:1) M+NH4 MSDIAL (E) --- TG 16:0_16:0_18:1 M+NH4 Atlas (E)	TG 50:1	C53H100O6	2	M+NH4	850.787	552.506	10.17	10.17	16107.4	18137.8	14959.2	45801.6	43055.7	44559.7	97734.7	94496	99781.4	182629	174808	179653	296353	303082	308095	494802	500395	511247	19399.4	46101.4	103028	162004	262667	433109					812.1	664.7	10.17	10.16	10.17	10.16	10.17	10.17	10.17	10.17	10.17
332	TG	TAG(50:1) M+NH4 MSDIAL (E) --- TG 16:0_16:0_18:1 M+NH4 Atlas (E)	TG 50:1	C53H100O6	2	M+NH4	850.787	577.519	10.17	10.17	63602.8	66430	68303.3	184634	189490	187890	458505	476460	465085	854321	867027	839176	1.408e+06	1.37948e+06	1384657	1928947	1.97286e+06	1.93837e+06	79127.2	195348	511237	813087	1.22301e+06	1778375					1844.3	1927.6	10.17	10.16	10.17	10.16	10.17	10.17	10.17	10.17	10.17
332	TG	TAG(50:1) M+NH4 MSDIAL (E) --- TG 16:0_16:0_18:1 M+NH4 Atlas (E)	TG 50:1	C53H100O6	2	M+NH4	850.787	577.547	10.17	10.17	1248.5	2161.8	2343	6808.6	6193	4294.8	19617.4	15505.2	11679.8	10926.2	11545	15175.7	11672.4	10220.9	5915.4	9293.8	9557.7	6624.6	1532.6	6721.9	17643.9	9934	8664.8	9066.1					94.9		10.17	10.16	10.17	10.16	10.17	10.17	10.17	10.17	10.17
332	TG	TAG(50:1) M+NH4 MSDIAL (E) --- TG 16:0_16:0_18:1 M+NH4 Atlas (E)	TG 50:1	C53H100O6	2	M+NH4	850.787	578.522	10.17	10.17	29090.9	32213.6	27669.5	70863.2	72039.6	75473.3	188245	181392	167357	323548	335767	327280	577332	584567	583416	936534	954489	938578	36383.1	81854	183427	306281	492880	819748					452.2	1200.9	10.17	10.16	10.17	10.16	10.17	10.17	10.17	10.17	10.17
332	TG	TAG(50:1) M+NH4 MSDIAL (E) --- TG 16:0_16:0_18:1 M+NH4 Atlas (E)	TG 50:1	C53H100O6	2	M+NH4	850.787	579.534	10.17	10.17	8756.3	7410.9	4797.4	18008.7	17928	18236.8	42044.8	39857.3	41096.4	66673.6	68699.7	74631.6	119341	113946	115515	186997	196229	189134	8158.5	18432.2	42620.1	67997.3	99336.5	168341					484.1	276.7	10.17	10.16	10.17	10.16	10.17	10.17	10.17	10.17	10.17
332	TG	TAG(50:1) M+NH4 MSDIAL (E) --- TG 16:0_16:0_18:1 M+NH4 Atlas (E)	TG 50:1	C53H100O6	2	M+NH4	850.787	605.552	10.17	10.17	2171.5	2408.1	1290.2	3752.6	3897.9	2957.5	8189.9	8649.8	9139.7	16561.5	13383.2	14297.1	23923.7	22240	23634.3	36613.9	32459	32545.1	1351.4	4291	8007.6	12356.4	16002.5	31031.7					0		10.17	10.16	10.17	10.16	10.17	10.17	10.17	10.17	10.17
332	TG	TAG(50:1) M+NH4 MSDIAL (E) --- TG 16:0_16:0_18:1 M+NH4 Atlas (E)	TG 50:1	C53H100O6	2	M+NH4	850.787	83.0855	10.17	10.17	182.8	7	0	0	96.2	64.1	100.7	187.6	880.5	278.5	1282.1	765.4	528.1	783.8	1113.6	1702.8	1312.9	1607.6	0	0	907.2	570.7	1284.7	971.3					288.1		10.17	10.16	10.17	10.16	10.17	10.17	10.17	10.17	10.17
332	TG	TAG(50:1) M+NH4 MSDIAL (E) --- TG 16:0_16:0_18:1 M+NH4 Atlas (E)	TG 50:1	C53H100O6	2	M+NH4	850.787	239.238	10.17	10.17																														127.9
332	TG	TAG(50:1) M+NH4 MSDIAL (E) --- TG 16:0_16:0_18:1 M+NH4 Atlas (E)	TG 50:1	C53H100O6	2	M+NH4	850.787	313.274	10.17	10.17																														0
332	TG	TAG(50:1) M+NH4 MSDIAL (E) --- TG 16:0_16:0_18:1 M+NH4 Atlas (E)	TG 50:1	C53H100O6	2	M+NH4	850.787	551.558	10.17	10.17																														46.5
332	TG	TAG(50:1) M+NH4 MSDIAL (E) --- TG 16:0_16:0_18:1 M+NH4 Atlas (E)	TG 50:1	C53H100O6	2	M+NH4	850.787	578.539	10.17	10.17																														105.9
331	TG	TG 16:0_16:0_18:2 M+NH4 Atlas (E)	TG 50:2	C53H98O6	2	M+NH4	848.771	263.238	9.88	9.88	2993	2546.9	2745.7	7227.3	7200.6	7735.1	11748.2	13628.2	16305.1	24512.8	22741.4	22781.3	36334.9	36626.5	39282	56974.6	58463.3	64503.1	3903.5	6905.4	11457.6	22235	31945.1	50054.2						217.3	9.88	9.89	9.88	9.89	9.88	9.88	9.89	9.88	9.88
331	TG	TG 16:0_16:0_18:2 M+NH4 Atlas (E)	TG 50:2	C53H98O6	2	M+NH4	848.771	313.274	9.88	9.88	1042.5	2093.6	2812.9	4006	4826.9	4849.1	9473.8	9222.5	7855.8	13892.4	14693.7	12447.7	23595.4	22260	22494.6	38254.3	38637.9	41132.3	2351.8	4300.4	8202	13748.4	18889.6	34758.9						0	9.88	9.89	9.88	9.89	9.88	9.88	9.89	9.88	9.88
331	TG	TG 16:0_16:0_18:2 M+NH4 Atlas (E)	TG 50:2	C53H98O6	2	M+NH4	848.771	549.489	9.88	9.88	37978.3	34844.6	36471.4	98799.1	90309.8	94665.4	198712	215550	190616	409450	417565	405073	772668	770197	771026	1.2942e+06	1.28066e+06	1.27744e+06	41031	108000	228495	388135	654042	1.11087e+06						622	9.88	9.89	9.88	9.89	9.88	9.88	9.89	9.88	9.88
331	TG	TG 16:0_16:0_18:2 M+NH4 Atlas (E)	TG 50:2	C53H98O6	2	M+NH4	848.771	551.505	9.88	9.88	24451	26237.9	20496.3	66894.1	64361.5	64014.8	126306	134440	130535	231176	233941	222138	428382	433221	424233	752328	721357	737172	27684.4	65754.6	140570	210443	348688	622207						144.2	9.88	9.89	9.88	9.89	9.88	9.88	9.89	9.88	9.88
331	TG	TG 16:0_16:0_18:2 M+NH4 Atlas (E)	TG 50:2	C53H98O6	2	M+NH4	848.771	552.508	9.88	9.88	9821.9	10330.3	9099.8	28151.9	26667.5	29480.2	49152.4	50472	54097	89593.4	88177.8	90574.4	146627	161568	155796	246498	269513	266576	12286.2	25542	50812	74932.3	127327	243098						203.5	9.88	9.89	9.88	9.89	9.88	9.88	9.89	9.88	9.88
331	TG	TG 16:0_16:0_18:2 M+NH4 Atlas (E)	TG 50:2	C53H98O6	2	M+NH4	848.771	575.506	9.88	9.88	61440.7	58220.4	62217.3	156084	155411	173495	360153	355042	339891	669929	657163	645791	1.184e+06	1.17791e+06	1.16532e+06	1.79818e+06	1.79487e+06	1.79852e+06	65163.6	177270	376775	611263	1.02083e+06	1.62487e+06						721.5	9.88	9.89	9.88	9.89	9.88	9.88	9.89	9.88	9.88
331	TG	TG 16:0_16:0_18:2 M+NH4 Atlas (E)	TG 50:2	C53H98O6	2	M+NH4	848.771	575.535	9.88	9.88	1386.9	954.9	1044.3	3477.2	3965.2	3742.2	12554.1	14547.4	13427.1	19789.3	13949.2	17406.3	11288.9	15033.6	15013.5	11959.1	12707.7	11574.2	1345.7	4801.5	15895.6	14500.7	7032.5	10918.5						48.4	9.88	9.89	9.88	9.89	9.88	9.88	9.89	9.88	9.88
331	TG	TG 16:0_16:0_18:2 M+NH4 Atlas (E)	TG 50:2	C53H98O6	2	M+NH4	848.771	576.508	9.88	9.88	26536.9	27070.7	25616.7	69132.7	68879.9	61365.1	128211	138848	131504	248035	252483	259801	470238	467697	434076	795753	797682	780463	29414.1	72349.6	131156	222320	403038	679219						51	9.88	9.89	9.88	9.89	9.88	9.88	9.89	9.88	9.88
331	TG	TG 16:0_16:0_18:2 M+NH4 Atlas (E)	TG 50:2	C53H98O6	2	M+NH4	848.771	577.52	9.88	9.88	24134.8	21105	23515	62871.9	62103.1	61265.3	127919	134237	127700	238561	234946	251062	443064	465136	454451	795956	843592	797996	26198.7	60673.3	137760	222319	388372	680661						848.6	9.88	9.89	9.88	9.89	9.88	9.88	9.89	9.88	9.88
331	TG	TG 16:0_16:0_18:2 M+NH4 Atlas (E)	TG 50:2	C53H98O6	2	M+NH4	848.771	603.535	9.88	9.88	8851.3	7295.6	8034.3	19899.5	20250.6	20470.8	44099.9	39806.5	40136	81376.7	77696.3	75555.9	137074	147322	141895	260020	258929	265403	8911.7	19518.2	38694.3	72902.8	118802	221723						372	9.88	9.89	9.88	9.89	9.88	9.88	9.89	9.88	9.88
328	TG	TG 16:0_16:1_18:2 M+NH4 Atlas (E)	TG 50:3	C53H96O6	2	M+NH4	846.755	263.237	9.58	9.58	1197.4	1541.3	2342.7	2832	2758	3824.6	6688.9	6125.2	5359.5	13787.9	14041.9	14010.7	28398.8	30365.8	31901.3	44668	47053.6	44952.4	1344.9	2879.4	6881.5	13114.7	26159.7	42545.1							9.58	9.57	9.58	9.59	9.58	9.58	9.59	9.58	9.58
328	TG	TG 16:0_16:1_18:2 M+NH4 Atlas (E)	TG 50:3	C53H96O6	2	M+NH4	846.755	547.471	9.58	9.58	8626.6	6809.8	7339.7	15014.4	16093	14426.9	35200.5	33654.5	33900.1	84205	81385	90512.7	179198	188629	191099	322840	327968	334876	10197.7	18470.8	35698.2	74482.4	151283	294632							9.58	9.57	9.58	9.59	9.58	9.58	9.59	9.58	9.58
328	TG	TG 16:0_16:1_18:2 M+NH4 Atlas (E)	TG 50:3	C53H96O6	2	M+NH4	846.755	549.486	9.58	9.58	12603.6	12851.8	12164.9	25952.8	29278.7	27980.6	64186.5	60089.9	63088.7	164916	161256	177474	375890	382680	365382	672466	678504	684262	14998.9	29019	65196.9	146691	315217	582128							9.58	9.57	9.58	9.59	9.58	9.58	9.59	9.58	9.58
328	TG	TG 16:0_16:1_18:2 M+NH4 Atlas (E)	TG 50:3	C53H96O6	2	M+NH4	846.755	550.49	9.58	9.58	4499.7	4708.2	5720.3	10571.2	12451.3	13259.4	27776.9	26044.9	25469.6	64031.2	60504.3	65670	139137	139666	137992	249947	237951	241446	6647.4	12009.4	28588.4	54927.7	108131	210470							9.58	9.57	9.58	9.59	9.58	9.58	9.59	9.58	9.58
328	TG	TG 16:0_16:1_18:2 M+NH4 Atlas (E)	TG 50:3	C53H96O6	2	M+NH4	846.755	573.486	9.58	9.58	10309.3	10446	12166.5	24879	23682.7	27606.6	54943.3	48924.4	55113.6	128796	131226	132966	283541	293354	280166	505022	512870	509223	11485.6	23193.6	56951.6	115584	240298	423926							9.58	9.57	9.58	9.59	9.58	9.58	9.59	9.58	9.58
328	TG	TG 16:0_16:1_18:2 M+NH4 Atlas (E)	TG 50:3	C53H96O6	2	M+NH4	846.755	574.489	9.58	9.58	4811.8	4535.5	4606.9	11831.1	11173.6	9266.1	23126	23066.5	24213.3	61975.3	51428.9	60195.8	110336	116404	120210	184621	200636	191117	5581.7	9070.8	26008.6	52828.3	94198.5	157874							9.58	9.57	9.58	9.59	9.58	9.58	9.59	9.58	9.58
328	TG	TG 16:0_16:1_18:2 M+NH4 Atlas (E)	TG 50:3	C53H96O6	2	M+NH4	846.755	575.502	9.58	9.58	12428.9	9781.5	12562.4	20720.9	21124.4	23588.7	51127.6	45503.5	52412	122213	119455	125634	271110	271330	269541	492940	485559	492083	10497.9	25891.1	51710	103110	217216	418396							9.58	9.57	9.58	9.59	9.58	9.58	9.59	9.58	9.58
328	TG	TG 16:0_16:1_18:2 M+NH4 Atlas (E)	TG 50:3	C53H96O6	2	M+NH4	846.755	576.504	9.58	9.58	4816.6	3964	4247	10407.2	9316.4	9724.9	23094.9	24040	23259.6	53992.9	51239	52801.3	105836	110767	109197	190674	179302	189155	5224.8	11948.5	24405	42702.5	88958.3	154204							9.58	9.57	9.58	9.59	9.58	9.58	9.59	9.58	9.58
328	TG	TG 16:0_16:1_18:2 M+NH4 Atlas (E)	TG 50:3	C53H96O6	2	M+NH4	846.755	601.517	9.58	9.58	6913.7	5865.6	4728.2	12836.1	11196.8	12907.8	30430.7	28563.3	27756.9	63936.8	62196.4	67296.6	143046	139672	151153	242870	247385	237820	6491.5	11997.6	27222.2	57258.3	122518	212526							9.58	9.57	9.58	9.59	9.58	9.58	9.59	9.58	9.58
328	TG	TG 16:0_16:1_18:2 M+NH4 Atlas (E)	TG 50:3	C53H96O6	2	M+NH4	846.755	829.725	9.58	9.58	1932.6	2775.8	3069.2	6420.7	6325.5	6339.2	10779.4	10884.1	11321.8	27126.5	25128.9	25190.1	52436.1	50975.3	48458.8	78470.6	79050.5	82812.8	3460.9	6109.3	12109.8	23123.7	45706.3	72557.9							9.58	9.57	9.58	9.59	9.58	9.58	9.59	9.58	9.58
350	TG	TG 51:0 [NL-17:0] [ISTD] M+NH4 SLING_MRM (E)	TG 51:0	C54H104O6	2	M+NH4	866.816	102.129	10.6	10.6	10032.5	8426.5	10821.8	9359.7	8702.9	6883.7	9931.5	6872.7	8578.8	9019.9	9051.6	11117.2	9148.6	10223	7283.7	6994.2	10995.4	12061.2	12382.7		10878.5		11501.4	11665.4	8486	6845.2	6108.9	8740.9	7174.7	8472.8	10.6	10.6	10.6	10.6	10.6	10.6	10.6	10.6	10.6
350	TG	TG 51:0 [NL-17:0] [ISTD] M+NH4 SLING_MRM (E)	TG 51:0	C54H104O6	2	M+NH4	866.816	579.535	10.6	10.6	13501.3	13502.8	10009.7	23450.8	23650.6	11662.2	55415.2	24731.7	53738	144263	159300	134740	314333	279711	238275	240601	695827	1.19847e+06	13223.9		78261.7		317218	547542	10415.7	9999.9	19531.7	25781.1	56168.2	115121	10.6	10.6	10.6	10.6	10.6	10.6	10.6	10.6	10.6
350	TG	TG 51:0 [NL-17:0] [ISTD] M+NH4 SLING_MRM (E)	TG 51:0	C54H104O6	2	M+NH4	866.816	579.588	10.6	10.6	387.6	413.8	292.1	714.6	726.2	316.7	1333	614.5	1433.3	4223.9	4237	3347.1	4962.1	4381.9	6374.9	5461.9	8270	13456.6	406.7		2051.9		5206.8	4219.8	288.8	282.4	572.5	679.8	1537.8	2722.1	10.6	10.6	10.6	10.6	10.6	10.6	10.6	10.6	10.6
350	TG	TG 51:0 [NL-17:0] [ISTD] M+NH4 SLING_MRM (E)	TG 51:0	C54H104O6	2	M+NH4	866.816	580.539	10.6	10.6	5185.1	4664.2	4432.4	10290.8	13616.5	6448.6	25321.6	11753.4	23691.9	54566.3	59361.3	58678	119590	106352	93771.4	95009.9	281408	469520	5798.5		31122.4		121150	206304	6463.2	6483.1	8669.2	11419.4	27223.7	46611.3	10.6	10.6	10.6	10.6	10.6	10.6	10.6	10.6	10.6
350	TG	TG 51:0 [NL-17:0] [ISTD] M+NH4 SLING_MRM (E)	TG 51:0	C54H104O6	2	M+NH4	866.816	580.551	10.6	10.6	1159.5	1744.5	1359.2	3567.4	3402.6	1540.7	6612.9	2316.6	2750	4525.2	4665.2	4339.8	22266.5	11322.2	14999.1	5201	9358.7	10186.6	1804.9		3418.9		6783.9	7137.8	1575.9	1669.1	3407	2607.1	4201.7	4637.7	10.6	10.6	10.6	10.6	10.6	10.6	10.6	10.6	10.6
350	TG	TG 51:0 [NL-17:0] [ISTD] M+NH4 SLING_MRM (E)	TG 51:0	C54H104O6	2	M+NH4	866.816	593.553	10.6	10.6	164.7	229.1	169.5	381.4	130.4	33.6	615.8	292	942	1093.7	1956.9	1455.6	3055.5	3188	2871.8	5272.3	7509	10677.3	108		900.3		3103.2	7478.7	5.7	178.7	0	0	9.2	22.3	10.6	10.6	10.6	10.6	10.6	10.6	10.6	10.6	10.6
350	TG	TG 51:0 [NL-17:0] [ISTD] M+NH4 SLING_MRM (E)	TG 51:0	C54H104O6	2	M+NH4	866.816	565.52	10.6	10.6	102.2	0	111.4	13.2	324.4	430	18.1	438.8	797.7	1590.2	1889.8	1575.2	2481.5	2592.1	4756.6	5183	6993.2	9071.3	0		1839		3840.3	7785.5	0	0	0	0	0	247.3	10.6	10.6	10.6	10.6	10.6	10.6	10.6	10.6	10.6
350	TG	TG 51:0 [NL-17:0] [ISTD] M+NH4 SLING_MRM (E)	TG 51:0	C54H104O6	2	M+NH4	866.816	57.0697	10.6	10.6	0	196.9	0	0	234.9	0	0	0	219.1	118.7	205	418.1	361.6	346.8	653.5	201.5	1161.5	2770.7	0		184.2		199.9	1008	0	202	81.3	0	303.2	117.9	10.6	10.6	10.6	10.6	10.6	10.6	10.6	10.6	10.6
350	TG	TG 51:0 [NL-17:0] [ISTD] M+NH4 SLING_MRM (E)	TG 51:0	C54H104O6	2	M+NH4	866.816	81.0696	10.6	10.6	0	150.7	0	0	0	0	124	0	124.5	0	235.8	152.3	118.3	239.4	350.7	203.3	1841.5	1213	0		127.6		129.1	221.3	0	0	0	0	12	132.3	10.6	10.6	10.6	10.6	10.6	10.6	10.6	10.6	10.6
350	TG	TG 51:0 [NL-17:0] [ISTD] M+NH4 SLING_MRM (E)	TG 51:0	C54H104O6	2	M+NH4	866.816	183.175	10.6	10.6	0	0	0	0	0	0	0	0	0	67.8	0	0	92	0	0	0	5.5	0	0		0		0	0	0	0	0	0	0	0	10.6	10.6	10.6	10.6	10.6	10.6	10.6	10.6	10.6
347	TG	TG 16:1_17:0_18:1 M+NH4 Atlas (E)	TG 51:2	C54H100O6	2	M+NH4	862.785	563.505	10.05	10.04	4431.3	5174.3	4876.4	14214.5	11941.4	13992.6	22565.9	24262.5	22068.4	42627.6	47236.9	45819.9	80160.8	85312.8	75325.6	132660	137559	142597	6734.7	11705.5	26744.9	41581	67300.1	118292							10.04	10.05	10.04	10.04	10.04	10.04	10.03	10.04	10.04
347	TG	TG 16:1_17:0_18:1 M+NH4 Atlas (E)	TG 51:2	C54H100O6	2	M+NH4	862.785	575.5	10.05	10.04	14285.9	10217.5	15141.5	37655.2	30172.5	28472.3	92606.1	66154.9	67325.4	135646	127974	113367	255685	269341	254066	302825	471345	478920	9945.4	39797.1	83158.7	114945	217725	298164							10.04	10.05	10.04	10.04	10.04	10.04	10.03	10.04	10.04
347	TG	TG 16:1_17:0_18:1 M+NH4 Atlas (E)	TG 51:2	C54H100O6	2	M+NH4	862.785	589.519	10.05	10.04	4419.4	3802.9	3797.9	8513.3	7587.2	5923.5	15030.9	16178.5	13675	26928.4	26136.7	28478.7	54893.7	49487.5	48574.3	79055.3	79796.3	82747.4	5478.6	8121.9	15911	24303.2	43045.4	68655							10.04	10.05	10.04	10.04	10.04	10.04	10.03	10.04	10.04
347	TG	TG 16:1_17:0_18:1 M+NH4 Atlas (E)	TG 51:2	C54H100O6	2	M+NH4	862.785	591.532	10.05	10.04	962.3	1166.9	915.5	1496.7	2529.3	2089.4	4737.4	3899.6	4402.3	9028.4	8532.4	6501.8	12718.2	11330.4	11257.5	16278.3	16299.2	17984.5	631.3	3089.6	5229.2	7035.2	9749.1	16710							10.04	10.05	10.04	10.04	10.04	10.04	10.03	10.04	10.04
347	TG	TG 16:1_17:0_18:1 M+NH4 Atlas (E)	TG 51:2	C54H100O6	2	M+NH4	862.785	603.536	10.05	10.04	3301.2	2859.2	2725.9	5823.2	5453.9	6251	13276.7	11508.8	10334.9	18300.4	18386.5	19430.3	36538.3	39342.2	37063.1	53380.2	54932.5	58868.8	2603.1	6863.7	11845.3	20446.4	29478.9	45325.2							10.04	10.05	10.04	10.04	10.04	10.04	10.03	10.04	10.04
347	TG	TG 16:1_17:0_18:1 M+NH4 Atlas (E)	TG 51:2	C54H100O6	2	M+NH4	862.785	604.536	10.05	10.04	955.7	1000.1	1379	2700.1	2980.1	2482.7	4735.9	5423.6	4439.2	9004	10999.4	7849.2	15864.9	16335.6	16819	24984.1	27498.9	27135.6	468	2780.1	4772.2	8208.3	16427.1	18364.6							10.04	10.05	10.04	10.04	10.04	10.04	10.03	10.04	10.04
347	TG	TG 16:1_17:0_18:1 M+NH4 Atlas (E)	TG 51:2	C54H100O6	2	M+NH4	862.785	83.0856	10.05	10.04	182.8	0	228.3	76.3	247.9	0	182.9	288.9	639.7	1007.8	623.8	626.7	918.9	422.3	444.2	1486.3	1737.8	1841.4	0	171.1	768.5	469.8	431.8	1017.3							10.04	10.05	10.04	10.04	10.04	10.04	10.03	10.04	10.04
347	TG	TG 16:1_17:0_18:1 M+NH4 Atlas (E)	TG 51:2	C54H100O6	2	M+NH4	862.785	85.067	10.05	10.04	0	0	217.1	5.8	209.5	0	0	0	294.3	0	66.8	124.2	199.7	69.1	0	130.8	59.3	0	0	0	0	0	16.3	0							10.04	10.05	10.04	10.04	10.04	10.04	10.03	10.04	10.04
347	TG	TG 16:1_17:0_18:1 M+NH4 Atlas (E)	TG 51:2	C54H100O6	2	M+NH4	862.785	407.151	10.05	10.04	0	0	0	0	0	0	5.3	0	0	0	48.4	0	0	0	0	0	0	0	0	0	0	0	0	0							10.04	10.05	10.04	10.04	10.04	10.04	10.03	10.04	10.04
344	TG	TG 16:1_17:1_18:1 M+NH4 Atlas (E)	TG 51:3	C54H98O6	2	M+NH4	860.769	561.492	9.76	9.76	1852.3	1842.5	1591.8	3630.9	3419.5	4501.7	6471.3	8085.6	7782.7	17826.2	18657	16405	33211.5	33145.6	33922.6	62517.4	57342.2	60988	1482.2	3461.4	8594.5	14974.1	28867.6	52401.2							9.76	9.76	9.76	9.76	9.75	9.75	9.76	9.75	9.75
344	TG	TG 16:1_17:1_18:1 M+NH4 Atlas (E)	TG 51:3	C54H98O6	2	M+NH4	860.769	561.505	9.76	9.76	399.4	502.9	122.6	639.2	467.1	516	1039.7	1396.6	782.5	2909.9	2606.7	1963.4	4182.1	3259.8	2725.9	4389.7	5093	3213.1	317.3	620.2	1234.7	1610	2474.4	3666.2							9.76	9.76	9.76	9.76	9.75	9.75	9.76	9.75	9.75
344	TG	TG 16:1_17:1_18:1 M+NH4 Atlas (E)	TG 51:3	C54H98O6	2	M+NH4	860.769	563.509	9.76	9.76	1475.9	1266.7	1845.3	4188.9	3307.6	4685.8	10459.3	11167.6	8374.1	21059.7	20739.9	20861	43623.9	46866.4	46456.8	74946.9	79482.8	80342.6	2200.7	3394.9	11331.1	21056.4	37118	64926.7							9.76	9.76	9.76	9.76	9.75	9.75	9.76	9.75	9.75
344	TG	TG 16:1_17:1_18:1 M+NH4 Atlas (E)	TG 51:3	C54H98O6	2	M+NH4	860.769	564.51	9.76	9.76	953.9	431.1	980	1287.3	2736.1	2713.9	3872.1	4858.2	4665.7	8804.8	9944.2	9709.5	17679	18806.5	18406.6	32721.8	35208	31819.4	892.3	2111.8	4626.8	9176.5	17756.2	26646.1							9.76	9.76	9.76	9.76	9.75	9.75	9.76	9.75	9.75
344	TG	TG 16:1_17:1_18:1 M+NH4 Atlas (E)	TG 51:3	C54H98O6	2	M+NH4	860.769	575.506	9.76	9.76	56627.1	53638.7	69236.7	80126.4	64496.6	72841.7	167571	153030	147642	371834	377242	314260	644766	625425	631440	1.11545e+06	1.13357e+06	1.12674e+06	69982.3	94494.7	201090	357083	553574	963275							9.76	9.76	9.76	9.76	9.75	9.75	9.76	9.75	9.75
344	TG	TG 16:1_17:1_18:1 M+NH4 Atlas (E)	TG 51:3	C54H98O6	2	M+NH4	860.769	589.512	9.76	9.76	374.9	498.8	689.5	817	1428.1	1475.8	2176.1	2936.9	4079.1	6695.4	6385.4	6123.9	11824.5	10422.6	12154.8	16010.8	18645.4	16940.6	861.8	791	3405.1	5143.2	9261.8	15083.7							9.76	9.76	9.76	9.76	9.75	9.75	9.76	9.75	9.75
344	TG	TG 16:1_17:1_18:1 M+NH4 Atlas (E)	TG 51:3	C54H98O6	2	M+NH4	860.769	601.521	9.76	9.76	3150.3	3286.7	4082.9	3686	3703.2	3898.3	8706.4	9169.9	9356.9	18170.1	19633.8	17805.4	31133.5	33758.1	32401.5	53584.9	57493.8	47585.8	5641.1	3182.5	7708.3	15735.1	30878.6	49995.7							9.76	9.76	9.76	9.76	9.75	9.75	9.76	9.75	9.75
344	TG	TG 16:1_17:1_18:1 M+NH4 Atlas (E)	TG 51:3	C54H98O6	2	M+NH4	860.769	843.742	9.76	9.76	650.5	960.8	819.6	1561.1	506.8	1422.4	2300.2	2429	1547.9	4026.2	6161.5	5152.9	8498.2	10671.4	9661.9	16038	16056.5	15253.5	359.2	809.6	2628.7	5378.5	8544.3	12685							9.76	9.76	9.76	9.76	9.75	9.75	9.76	9.75	9.75
344	TG	TG 16:1_17:1_18:1 M+NH4 Atlas (E)	TG 51:3	C54H98O6	2	M+NH4	860.769	299.262	9.76	9.76	71.6	0	0	0	373.5	0	437	197.4	369.6	489.9	606.2	389.1	1290.3	1298.8	1523.6	3085.6	2046	3035.2	3.5	166.2	422.2	631.7	549.9	1932.3							9.76	9.76	9.76	9.76	9.75	9.75	9.76	9.75	9.75
359	TG	TG 16:0_18:1_18:1 M+NH4 Atlas (E)	TG 52:2	C55H102O6	2	M+NH4	876.803	265.251	10.21	10.21	2316.6	1304.5	1576.4	4279.5	4101.6	4284.4	9610	9268	9942.3	13410.5	15373.7	15176.2	28217.1	25182.1	23096.4	35500.9	37182.3	34617.3	1693.2	4592.4	9866.4	13158.5	21492	32735.4			4.3	0	87.4	0	10.2	10.2	10.2	10.2	10.2	10.19	10.21	10.2	10.2
359	TG	TG 16:0_18:1_18:1 M+NH4 Atlas (E)	TG 52:2	C55H102O6	2	M+NH4	876.803	339.287	10.21	10.21	1413.7	1699.3	1754.7	4314.4	3456	3347.7	6418.5	6842.1	7251.2	10995.2	11201.7	10713.2	20208.8	16632	16123.9	29340.8	28551.1	25697.1	1907.4	3583	7151.6	12196.2	15165.5	25126.1			68.8	0	0	36.9	10.2	10.2	10.2	10.2	10.2	10.19	10.21	10.2	10.2
359	TG	TG 16:0_18:1_18:1 M+NH4 Atlas (E)	TG 52:2	C55H102O6	2	M+NH4	876.803	575.501	10.21	10.21	10894.2	10191.5	10474.3	23491.1	23815.9	25143.5	53316.4	56451.8	55053.2	94185.4	105438	94003.5	176380	168794	167610	297295	298452	305971	10154.9	23509.9	48553	90699.6	149101	265710			190.9	716.3	316.7	480.4	10.2	10.2	10.2	10.2	10.2	10.19	10.21	10.2	10.2
359	TG	TG 16:0_18:1_18:1 M+NH4 Atlas (E)	TG 52:2	C55H102O6	2	M+NH4	876.803	577.519	10.21	10.21	151006	156796	157692	506085	508742	501372	1.1055e+06	1133783	1.1265e+06	1.76902e+06	1.75203e+06	1.78119e+06	2.37918e+06	2386422	2.39519e+06	2.79214e+06	2.82948e+06	2831752	170355	545576	1.16999e+06	1.68805e+06	2.21857e+06	2.77049e+06			1205.1	1604.1	2623.5	2781.3	10.2	10.2	10.2	10.2	10.2	10.19	10.21	10.2	10.2
359	TG	TG 16:0_18:1_18:1 M+NH4 Atlas (E)	TG 52:2	C55H102O6	2	M+NH4	876.803	578.52	10.21	10.21	63966.1	64048	61165.1	186565	184645	190168	443222	435902	432695	781112	765043	784136	1.22061e+06	1.24889e+06	1.23321e+06	1.78985e+06	1.80811e+06	1.81607e+06	72608.8	211134	466031	720013	1.08271e+06	1.63272e+06			732	745.4	775.1	597.6	10.2	10.2	10.2	10.2	10.2	10.19	10.21	10.2	10.2
359	TG	TG 16:0_18:1_18:1 M+NH4 Atlas (E)	TG 52:2	C55H102O6	2	M+NH4	876.803	579.534	10.21	10.21	17410.6	15935.8	17998.4	48972.3	45514.4	46491.8	99023.3	95859.3	102856	182622	192514	189531	312498	312425	311768	499464	509506	507777	15203.1	48354.4	99783.5	169586	268151	441587			34.9		245.3	1264.6	10.2	10.2	10.2	10.2	10.2	10.19	10.21	10.2	10.2
359	TG	TG 16:0_18:1_18:1 M+NH4 Atlas (E)	TG 52:2	C55H102O6	2	M+NH4	876.803	603.533	10.21	10.21	91112.4	80400.1	92289.8	286117	277632	289051	664332	656332	661446	1.12645e+06	1.12934e+06	1.16136e+06	1.73269e+06	1.7139e+06	1.73307e+06	2327702	2.33203e+06	2.33333e+06	96967.9	300924	681037	1.08397e+06	1.55838e+06	2.16389e+06			655.3	772.8	888.6	1058	10.2	10.2	10.2	10.2	10.2	10.19	10.21	10.2	10.2
359	TG	TG 16:0_18:1_18:1 M+NH4 Atlas (E)	TG 52:2	C55H102O6	2	M+NH4	876.803	604.536	10.21	10.21	41204.4	38662.9	38842.1	113723	115385	108814	263824	253610	273854	466278	477743	483838	762456	746370	766530	1.14543e+06	1.16085e+06	1.1741e+06	45210.9	120974	268992	431276	660819	1.02673e+06			517.3	204.6	621.9	694.8	10.2	10.2	10.2	10.2	10.2	10.19	10.21	10.2	10.2
359	TG	TG 16:0_18:1_18:1 M+NH4 Atlas (E)	TG 52:2	C55H102O6	2	M+NH4	876.803	605.548	10.21	10.21	9583.7	11224.2	8530.4	27238.2	30124.5	25949.8	55760.2	56331.7	57519.6	93439.6	102234	96913.2	162394	148076	156445	242648	249871	244776	10067.6	34027.8	58923.6	82866.8	140088	219869			86	182.4	145.8	138.5	10.2	10.2	10.2	10.2	10.2	10.19	10.21	10.2	10.2
359	TG	TG 16:0_18:1_18:1 M+NH4 Atlas (E)	TG 52:2	C55H102O6	2	M+NH4	876.803	859.772	10.21	10.21	5964	6222.8	5582.5	14737	16801.1	14796.9	29941.3	29677.2	27353.5	45586.4	47827	46086.7	74186.9	74120.1	71603.4	120977	111866	113990	4975.8	15570.7	29425.6	45704.3	63373.4	104424			161.9	0	162.8	90	10.2	10.2	10.2	10.2	10.2	10.19	10.21	10.2	10.2
359	TG	TG 16:0_18:1_18:1 M+NH4 Atlas (E)	TG 52:2	C55H102O6	2	M+NH4	876.803	95.085	10.21	10.21																												0
357	TG	TG 16:0_18:1_18:2 M+NH4 Atlas (E)	TG 52:3	C55H100O6	2	M+NH4	874.787	263.238	9.94	9.94	9896.4	8650.5	10250.4	21030.7	22669.2	23988.7	46708.9	42340.6	49998.9	72397.2	72406.9	79540.2	113437	122459	112512	184382	183117	178919	10446	25309.1	48140	72335.8	109295	163598				243	161.3	0	9.93	9.93	9.94	9.93	9.93	9.93	9.93	9.94	9.94
357	TG	TG 16:0_18:1_18:2 M+NH4 Atlas (E)	TG 52:3	C55H100O6	2	M+NH4	874.787	575.505	9.94	9.94	94398.7	99933.5	100483	283245	289508	290445	626722	642512	629695	1073501	1106190	1.12144e+06	1.75803e+06	1724766	1.72126e+06	2.46882e+06	2.4881e+06	2423887	101134	331435	640253	996099	1.50265e+06	2230044				1189.7	1404.6	1406.1	9.93	9.93	9.94	9.93	9.93	9.93	9.93	9.94	9.94
357	TG	TG 16:0_18:1_18:2 M+NH4 Atlas (E)	TG 52:3	C55H100O6	2	M+NH4	874.787	575.538	9.94	9.94	1669.4	1526.2	1622.6	9344.1	11142.7	9242.4	20996.6	16161.5	20244.9	17089.9	13010.5	8045.3	15033.5	9569.4	10032.6	19870.7	10351.3	13511.7	1666.4	10788	15970.3	17114.3	11294.8	11596				26.4	60.1	42	9.93	9.93	9.94	9.93	9.93	9.93	9.93	9.94	9.94
357	TG	TG 16:0_18:1_18:2 M+NH4 Atlas (E)	TG 52:3	C55H100O6	2	M+NH4	874.787	576.509	9.94	9.94	44446.2	42157	40244.5	112469	111164	108841	231336	237337	242554	420958	428400	437473	725520	708829	686400	1.17131e+06	1.1619e+06	1.10952e+06	44505.1	114199	241294	378713	622975	997154				318.8	204.3	472.2	9.93	9.93	9.94	9.93	9.93	9.93	9.93	9.94	9.94
357	TG	TG 16:0_18:1_18:2 M+NH4 Atlas (E)	TG 52:3	C55H100O6	2	M+NH4	874.787	577.52	9.94	9.94	82976.8	90262.7	91391.1	246342	239290	246914	557530	561046	571554	966335	967387	991638	1.58199e+06	1.58002e+06	1.5815e+06	3023803	3081448	3.07703e+06	93723.9	253136	571646	900695	1.33266e+06	2.08315e+06				973.3	1236.1	1309.4	9.93	9.93	9.94	9.93	9.93	9.93	9.93	9.94	9.94
357	TG	TG 16:0_18:1_18:2 M+NH4 Atlas (E)	TG 52:3	C55H100O6	2	M+NH4	874.787	578.524	9.94	9.94	34103.8	33867	36571.3	93901.5	96636	94936.6	206760	197024	198195	354607	362182	364396	617485	638309	632066	1.42882e+06	1.48666e+06	1.46743e+06	39424.7	102487	210237	330144	525320	903952				500.8	501.5	506.3	9.93	9.93	9.94	9.93	9.93	9.93	9.93	9.94	9.94
357	TG	TG 16:0_18:1_18:2 M+NH4 Atlas (E)	TG 52:3	C55H100O6	2	M+NH4	874.787	601.521	9.94	9.94	96833.2	95761.3	98923.8	286601	283677	267472	639437	630119	626751	1.09429e+06	1.05782e+06	1.09573e+06	1.68396e+06	1.67679e+06	1.67928e+06	2.27195e+06	2.3633e+06	2.31698e+06	107794	312987	657039	1.00492e+06	1.49571e+06	2164364				1209.9	1025.8	1538	9.93	9.93	9.94	9.93	9.93	9.93	9.93	9.94	9.94
357	TG	TG 16:0_18:1_18:2 M+NH4 Atlas (E)	TG 52:3	C55H100O6	2	M+NH4	874.787	602.524	9.94	9.94	44304.7	43936.8	41463.2	115729	116129	108628	253560	257854	254526	426727	452820	436982	768298	752197	734567	1184263	1180814	1.16165e+06	47709.7	129473	256142	407831	637258	1.01707e+06				87.6	480.8	837.7	9.93	9.93	9.94	9.93	9.93	9.93	9.93	9.94	9.94
357	TG	TG 16:0_18:1_18:2 M+NH4 Atlas (E)	TG 52:3	C55H100O6	2	M+NH4	874.787	603.536	9.94	9.94	16937.4	15049.3	18973.4	44505.4	37476.7	45552.1	88235.1	85610.9	89042.3	154798	161419	153754	271664	276226	277905	1.01144e+06	1039177	1.01719e+06	18392	44843.9	98801.1	132211	227682	358106				573.9	218.7	287.2	9.93	9.93	9.94	9.93	9.93	9.93	9.93	9.94	9.94
357	TG	TG 16:0_18:1_18:2 M+NH4 Atlas (E)	TG 52:3	C55H100O6	2	M+NH4	874.787	857.761	9.94	9.94	14827.2	13864.4	16038	38241.4	38746.7	37677.7	78367.3	84881.7	81174.8	136653	131590	135831	226055	220014	222716	372694	358393	357474	17291.5	44280	78078.7	122495	196444	297832				141	0	54.8	9.93	9.93	9.94	9.93	9.93	9.93	9.93	9.94	9.94
356	TG	TG 16:1_18:1_18:2 M+NH4 Atlas (E)	TG 52:4	C55H98O6	2	M+NH4	872.771	263.236	9.66	9.66	2435.7	3212.4	2761.5	4785.3	6748.4	6727.7	13084.9	14498.1	17632.6	38786.5	34007.1	32880.4	66048.6	62572.3	63468.3	97156.8	92121.6	96422.3	3618.3	7080.8	14955.1	32710.8	52249.9	89781.5							9.65	9.66	9.65	9.66	9.65	9.65	9.65	9.65	9.66
356	TG	TG 16:1_18:1_18:2 M+NH4 Atlas (E)	TG 52:4	C55H98O6	2	M+NH4	872.771	573.487	9.66	9.66	12746.8	12280.5	12781.5	28653.7	29557.3	26447.6	67260.6	61673.3	65167.8	156481	148890	153007	296820	311290	303542	505468	486673	505679	14583.4	30160.4	63835.1	135075	253705	415400							9.65	9.66	9.65	9.66	9.65	9.65	9.65	9.65	9.66
356	TG	TG 16:1_18:1_18:2 M+NH4 Atlas (E)	TG 52:4	C55H98O6	2	M+NH4	872.771	574.491	9.66	9.66	6171.4	6397.6	7811.8	11967.9	11519	12423	30567.3	29602.5	32431.6	61121.1	66717.9	64920.8	119477	119115	118586	199155	190579	200096	7604	11541.2	30330.9	57802.9	105328	175271							9.65	9.66	9.65	9.66	9.65	9.65	9.65	9.65	9.66
356	TG	TG 16:1_18:1_18:2 M+NH4 Atlas (E)	TG 52:4	C55H98O6	2	M+NH4	872.771	575.503	9.66	9.66	40231.2	40379.8	38188.5	91734.1	94772.5	91314.4	235412	245132	246111	587168	619950	602311	1.16684e+06	1.16106e+06	1.13687e+06	1.74707e+06	1.75981e+06	1.76147e+06	40657.5	87402.6	239830	547816	980383	1.57802e+06							9.65	9.66	9.65	9.66	9.65	9.65	9.65	9.65	9.66
356	TG	TG 16:1_18:1_18:2 M+NH4 Atlas (E)	TG 52:4	C55H98O6	2	M+NH4	872.771	576.507	9.66	9.66	14724.3	18935.7	17211.9	36086.5	37701.9	36908.3	96948.9	86347.1	96799.4	230795	236638	228290	457970	441435	452813	759797	732329	763790	19036.8	40450.4	89558.9	204660	380275	619308							9.65	9.66	9.65	9.66	9.65	9.65	9.65	9.65	9.66
356	TG	TG 16:1_18:1_18:2 M+NH4 Atlas (E)	TG 52:4	C55H98O6	2	M+NH4	872.771	599.503	9.66	9.66	26655.9	24174	26397.8	55326.7	52687.5	52724.1	162598	165218	153301	389462	384552	391261	763432	730652	735127	1.23159e+06	1.23458e+06	1.21462e+06	29483.2	55251.1	173449	356420	632850	1.07179e+06							9.65	9.66	9.65	9.66	9.65	9.65	9.65	9.65	9.66
356	TG	TG 16:1_18:1_18:2 M+NH4 Atlas (E)	TG 52:4	C55H98O6	2	M+NH4	872.771	601.519	9.66	9.66	8786.9	11069	9570.1	19915.4	19447.4	22473.2	51579.5	49053.3	49432.3	119971	118559	119321	239259	230817	230093	382393	394784	393000	10335.1	22373.7	51277.1	107644	215009	335534							9.65	9.66	9.65	9.66	9.65	9.65	9.65	9.65	9.66
356	TG	TG 16:1_18:1_18:2 M+NH4 Atlas (E)	TG 52:4	C55H98O6	2	M+NH4	872.771	602.523	9.66	9.66	4864.4	5113.6	3961.5	9073	9414.1	9795.9	20098.1	21258.3	21605.2	43914	43152.5	47569.5	86136	86977.2	101173	154030	150108	154787	4925.6	9296.5	22629.8	42427.1	79129.3	134789							9.65	9.66	9.65	9.66	9.65	9.65	9.65	9.65	9.66
356	TG	TG 16:1_18:1_18:2 M+NH4 Atlas (E)	TG 52:4	C55H98O6	2	M+NH4	872.771	855.743	9.66	9.66	15197.9	13825.7	17218.2	38239.1	34359.5	33865.4	85531.4	87301.1	91530	207154	204666	195955	397117	404001	400414	658461	650282	676510	15382.8	36269.4	85997	182520	336462	594203							9.65	9.66	9.65	9.66	9.65	9.65	9.65	9.65	9.66
356	TG	TG 16:1_18:1_18:2 M+NH4 Atlas (E)	TG 52:4	C55H98O6	2	M+NH4	872.771	856.748	9.66	9.66	9810.8	11070.5	12455.2	24291.6	21121.6	25279.3	48160.4	48256.6	54172.8	131941	122944	130615	227938	236439	225755	381770	396026	397844	10535.6	23270.6	54637.8	110629	197713	326111							9.65	9.66	9.65	9.66	9.65	9.65	9.65	9.65	9.66
354	TG	TG 16:0_18:2_18:3 M+NH4 Atlas (E)	TG 52:5	C55H96O6	2	M+NH4	870.754	261.221	9.39	9.39	1960.5	2386.8	1667	3693.3	4674	5029.5	10050.9	11165.8	8974.1	23886.4	13456.9	18658.6	44990.5	36305.8	44401.7	142766	112735	28056	1824.7	3812.9	11600.7	16887.9	39838.6	33754.2							9.38	9.38	9.38	9.38	9.38	9.39	9.39	9.39	9.38
354	TG	TG 16:0_18:2_18:3 M+NH4 Atlas (E)	TG 52:5	C55H96O6	2	M+NH4	870.754	571.472	9.39	9.39	1019.3	1762.2	1769.3	3271	2518.7	3828.8	7306.7	5065.7	7333.6	16774.1	12691.1	15197	30287.1	30390.1	25471.5	48743.4	39300.5	14313.5	2433.3	3660.5	5878.5	12248.2	26639.7	26477.4							9.38	9.38	9.38	9.38	9.38	9.39	9.39	9.39	9.38
354	TG	TG 16:0_18:2_18:3 M+NH4 Atlas (E)	TG 52:5	C55H96O6	2	M+NH4	870.754	573.489	9.39	9.39	12836	14378.5	11177.9	26727.4	24713	25455	61579.4	52279.4	54123.7	137682	79315.1	118431	294090	257955	285924	655670	569202	75157.6	13637.9	30075.3	64030	95335.3	231180	163748							9.38	9.38	9.38	9.38	9.38	9.39	9.39	9.39	9.38
354	TG	TG 16:0_18:2_18:3 M+NH4 Atlas (E)	TG 52:5	C55H96O6	2	M+NH4	870.754	575.503	9.39	9.39	19676.8	22612.8	17753.7	51285	40627.2	57592	144584	140778	92102.3	375506	85406.8	260793	757166	537888	740508	4.18481e+06	1.78601e+06	118677	19517.8	48248	152931	199840	624785	132065							9.38	9.38	9.38	9.38	9.38	9.39	9.39	9.39	9.38
354	TG	TG 16:0_18:2_18:3 M+NH4 Atlas (E)	TG 52:5	C55H96O6	2	M+NH4	870.754	575.517	9.39	9.39	3018	3331.8	3256.1	6171.9	5436	6540.9	9570.5	5233.8	4978.4	13649.3	8988.9	8575.9	24076.7	105394	117338	13774.1	7858.4	3334.5	2302.8	5176.8	6510.9	7061.2	11420.5	3639							9.38	9.38	9.38	9.38	9.38	9.39	9.39	9.39	9.38
354	TG	TG 16:0_18:2_18:3 M+NH4 Atlas (E)	TG 52:5	C55H96O6	2	M+NH4	870.754	597.488	9.39	9.39	5046.4	4023.3	5950.1	9861.2	10218.4	8151.2	17379.3	17406.4	17947	37732.7	35364.3	35668.8	80212	78250.8	77579.4	83487.4	81323.4	76704.3	4609.9	8556.4	18911.2	31122.4	69514.1	106000							9.38	9.38	9.38	9.38	9.38	9.39	9.39	9.39	9.38
354	TG	TG 16:0_18:2_18:3 M+NH4 Atlas (E)	TG 52:5	C55H96O6	2	M+NH4	870.754	598.49	9.39	9.39	1906.1	1646.6	2604.8	3414.3	2455.6	4626.3	7653.2	9904.2	7944.5	16354.8	16013.9	16895.9	41202.7	33600.6	38800.2	38381.7	35149.4	35475.3	2965.3	3874.3	8412.2	14170.4	29978.1	42754.8							9.38	9.38	9.38	9.38	9.38	9.39	9.39	9.39	9.38
354	TG	TG 16:0_18:2_18:3 M+NH4 Atlas (E)	TG 52:5	C55H96O6	2	M+NH4	870.754	599.504	9.39	9.39	11208.2	13859.8	12041.2	27016.7	19737.5	31223.5	87027.4	76441.8	42906.8	215988	39112.3	134507	412122	275841	395410	1.27969e+06	1.21069e+06	23074.7	9454.6	24761.5	96033.8	98234.8	341340	71228.9							9.38	9.38	9.38	9.38	9.38	9.39	9.39	9.39	9.38
354	TG	TG 16:0_18:2_18:3 M+NH4 Atlas (E)	TG 52:5	C55H96O6	2	M+NH4	870.754	601.517	9.39	9.39	6047.7	8092.2	5513.3	13449.1	10884	15725	39122.3	32934.3	28534.1	89345.7	31721	73550.5	183848	154558	172948	2.61418e+06	381342	5281.2	6352.6	14573.4	35637.4	57725.5	162107	15019.3							9.38	9.38	9.38	9.38	9.38	9.39	9.39	9.39	9.38
354	TG	TG 16:0_18:2_18:3 M+NH4 Atlas (E)	TG 52:5	C55H96O6	2	M+NH4	870.754	853.729	9.39	9.39	4538.7	6299.6	6037.8	10461.7	9810.9	8874.8	18757.3	18976.8	20618.6	41974.7	40588.6	38563.8	84423.1	81222.3	87611.5	66149.7	76776.1	65102.3	3831.3	10829.3	20033.5	36107	70529.8	98788.7							9.38	9.38	9.38	9.38	9.38	9.39	9.39	9.39	9.38
367	TG	TG 17:0_18:1_18:1 M+NH4 Atlas (E)	TG 53:2	C56H104O6	2	M+NH4	890.816	577.514	10.35	10.36	342.6	483.3	978.9	1494.7	1829.8	1472.7	5519.7	4065.8	4603	7887.1	7839.7	7808.7	15853.2	16998	13471.3	26786.5	27895.5	26968.6	861	2200.9	3390.5	8125.8	12492.2	23583.8							10.36	10.36	10.36	10.36	10.36	10.37	10.36	10.35	10.35
367	TG	TG 17:0_18:1_18:1 M+NH4 Atlas (E)	TG 53:2	C56H104O6	2	M+NH4	890.816	589.516	10.35	10.36	512.3	1109.2	842.7	1312.8	1278.7	1502.2	3975.8	4578.3	2493.6	5474.7	6746.5	7242.9	10941	13142.8	9587.6	19831.6	17954.8	21639.4	483	1648.2	2476.6	4957.7	8623.1	16211.4							10.36	10.36	10.36	10.36	10.36	10.37	10.36	10.35	10.35
367	TG	TG 17:0_18:1_18:1 M+NH4 Atlas (E)	TG 53:2	C56H104O6	2	M+NH4	890.816	591.534	10.35	10.36	3595.7	3466.6	4313.8	9990.3	10222.2	9560.7	18561.1	17305.8	24027.2	39656.2	44238.6	43492.7	87855.9	84638.1	84788.9	171380	169020	172290	4347.3	8763.7	18133.6	33983.5	70470.2	146230							10.36	10.36	10.36	10.36	10.36	10.37	10.36	10.35	10.35
367	TG	TG 17:0_18:1_18:1 M+NH4 Atlas (E)	TG 53:2	C56H104O6	2	M+NH4	890.816	591.55	10.35	10.36	878.5	839.3	1172.9	2102.3	2930	1948.8	2741.3	4579.7	2627.7	4978.3	4284.2	4118.4	6802.4	5702.3	6726.9	7856.9	6798.5	6635.7	932.2	2010.4	2787.6	4499.2	4770.3	4923.3							10.36	10.36	10.36	10.36	10.36	10.37	10.36	10.35	10.35
367	TG	TG 17:0_18:1_18:1 M+NH4 Atlas (E)	TG 53:2	C56H104O6	2	M+NH4	890.816	592.536	10.35	10.36	1779.3	2434.9	1206.2	4525.9	4403.9	5130.7	9264.1	8850.2	9043.9	19227	18338.9	19585.6	38826	40949.7	38838.5	70949.5	69498.8	72693.6	1573.8	4902.6	8981.1	18870.1	28291.7	56575.5							10.36	10.36	10.36	10.36	10.36	10.37	10.36	10.35	10.35
367	TG	TG 17:0_18:1_18:1 M+NH4 Atlas (E)	TG 53:2	C56H104O6	2	M+NH4	890.816	603.533	10.35	10.36	1761	2643.2	2410.2	7385.7	4324.5	7702.9	10990.7	10972.2	11618.3	23230.5	25700.7	23100.3	49998.2	48641.6	47904.7	91658.4	83691.2	87924.9	1711.6	6164.1	10175.6	22210.6	44603.8	71598.3							10.36	10.36	10.36	10.36	10.36	10.37	10.36	10.35	10.35
367	TG	TG 17:0_18:1_18:1 M+NH4 Atlas (E)	TG 53:2	C56H104O6	2	M+NH4	890.816	603.546	10.35	10.36	951.6	1059.8	476.5	2477.7	2031.1	3628.5	3155.2	6241.8	4305.2	8204	5731.3	4403.2	9522.2	11234.6	12463.5	6183.3	23249.1	7249	869.4	3423.9	3058.1	7564.3	5625.3	7307							10.36	10.36	10.36	10.36	10.36	10.37	10.36	10.35	10.35
367	TG	TG 17:0_18:1_18:1 M+NH4 Atlas (E)	TG 53:2	C56H104O6	2	M+NH4	890.816	617.553	10.35	10.36	497.7	869.7	523.4	2307	1350.3	1463.9	3917.7	3812.8	2866.3	7202.6	8322.1	7698.8	15091.4	13759	15142.4	27989.8	27824.8	28390.7	1096.5	1902.5	2930.6	6922.6	13144.8	23278.2							10.36	10.36	10.36	10.36	10.36	10.37	10.36	10.35	10.35
366	TG	TG 17:0_18:1_18:2 M+NH4 Atlas (E)	TG 53:3	C56H102O6	2	M+NH4	888.801	575.506	10.09	10.09	425.3	814.7	467	1827.6	1541.8	1802.1	4142.3	1940	2388.7	4787.8	4992.6	3656.7	9081.8	6965.6	5977.7	12746	10964.2	10591.4	893.4	1630.1	3178.4	3777	5319.4	12131.9							10.09	10.08	10.09	10.08	10.09	10.09	10.09	10.09	10.09
366	TG	TG 17:0_18:1_18:2 M+NH4 Atlas (E)	TG 53:3	C56H102O6	2	M+NH4	888.801	589.519	10.09	10.09	4618.8	5149.8	3453.8	8845.5	9178.2	8854.3	19436	17593	19776.6	31362.4	37638.7	38887.9	55403.7	55137.6	53927.2	87114.5	84889.1	81566.7	6052.1	8582.6	18540.5	31471.8	51730.7	81631							10.09	10.08	10.09	10.08	10.09	10.09	10.09	10.09	10.09
366	TG	TG 17:0_18:1_18:2 M+NH4 Atlas (E)	TG 53:3	C56H102O6	2	M+NH4	888.801	591.534	10.09	10.09	3369.9	4575.8	3583.9	6246.5	7247.9	7524	12585.4	12456.5	14072.8	25497.8	24956.1	22909.6	40897.7	43807.7	40117.3	56222.1	58578.7	58459.2	3957.2	6806.6	12805.1	20599.1	40416.3	58639.7							10.09	10.08	10.09	10.08	10.09	10.09	10.09	10.09	10.09
366	TG	TG 17:0_18:1_18:2 M+NH4 Atlas (E)	TG 53:3	C56H102O6	2	M+NH4	888.801	591.547	10.09	10.09	1849.7	1641.6	867.8	1300.9	2582.2	4902.8	2423	4065.5	4494.8	6853.2	6787.9	9377.7	5601.2	5148.1	4804.8	7318.1	5975.1	6586.7	1745.3	1844.9	4682	5113	8172.6	13351.8							10.09	10.08	10.09	10.08	10.09	10.09	10.09	10.09	10.09
366	TG	TG 17:0_18:1_18:2 M+NH4 Atlas (E)	TG 53:3	C56H102O6	2	M+NH4	888.801	601.518	10.09	10.09	3145.1	3942	3010.6	5933.3	6916	5784.7	10276.2	13140	14010	25590.3	23107.4	22390.1	43956.3	38937.2	42036.4	56507.9	62697.8	54706.8	2770.4	7203.5	12883.2	21065.6	38801.9	53796.7							10.09	10.08	10.09	10.08	10.09	10.09	10.09	10.09	10.09
366	TG	TG 17:0_18:1_18:2 M+NH4 Atlas (E)	TG 53:3	C56H102O6	2	M+NH4	888.801	602.525	10.09	10.09	1061.8	998.8	1599.7	2051.1	3347.9	3269.3	6809.3	6075.6	6305.9	11230.7	10570.8	10440	19840.1	17390.1	19550.4	26010.2	29393.9	26946	1422	3720	5075.8	10408.8	15628.1	26436.2							10.09	10.08	10.09	10.08	10.09	10.09	10.09	10.09	10.09
366	TG	TG 17:0_18:1_18:2 M+NH4 Atlas (E)	TG 53:3	C56H102O6	2	M+NH4	888.801	603.529	10.09	10.09	1395.4	2590.6	2483.8	5472.9	3853.2	3807.1	9766.7	8118.6	7998.9	14803.3	15207.3	11694.5	21940.6	23138.9	21381.1	32626.6	30194.4	32368.3	1301.9	3922.8	7279.6	13356	19809.8	30959.3							10.09	10.08	10.09	10.08	10.09	10.09	10.09	10.09	10.09
366	TG	TG 17:0_18:1_18:2 M+NH4 Atlas (E)	TG 53:3	C56H102O6	2	M+NH4	888.801	871.777	10.09	10.09	535.5	804	1281.2	1398.5	1632.4	2267.5	3192.2	2478.5	3514.7	5085.3	6116.5	6765.4	8560.5	8857	8339.1	11169	12938.6	12769.2	937.2	1460.7	3786	5818.5	7937.5	13006.5							10.09	10.08	10.09	10.08	10.09	10.09	10.09	10.09	10.09
366	TG	TG 17:0_18:1_18:2 M+NH4 Atlas (E)	TG 53:3	C56H102O6	2	M+NH4	888.801	617.551	10.09	10.09	434.3	0	253.9	168.5	794.1	556.7	1410.5	827.3	628.9	1626.8	1872.7	1636.4	2862.6	3400.8	2533	4125.7	4461.7	4343.1	207.3	942.9	539.6	1077.5	3631.4	4288.2							10.09	10.08	10.09	10.08	10.09	10.09	10.09	10.09	10.09
365	TG	TG 17:1_18:1_18:2 M+NH4 Atlas (E)	TG 53:4	C56H100O6	2	M+NH4	886.784	263.235	9.81	9.82	317.3	355.3	483.4	102.5	682.1	352.3	509.7	420.2	659	1471.5	1342.2	1411.5	2668.9	4021.4	2829.1	4624.6	6326	5276	88.2	628.7	633.3	1827.2	2881.3	5077.7							9.82	9.83	9.83	9.83	9.82	9.82	9.83	9.82	9.82
365	TG	TG 17:1_18:1_18:2 M+NH4 Atlas (E)	TG 53:4	C56H100O6	2	M+NH4	886.784	587.503	9.81	9.82	1144.6	1257.1	1259.9	3196.8	1793.9	2608.2	4644.5	4672.6	5836.8	10281.2	8747.7	10559.3	17939.1	20547.7	20068.6	31623.7	33754.3	27639.9	1266.8	2146.6	5068.6	7016.2	16849.5	30137.8							9.82	9.83	9.83	9.83	9.82	9.82	9.83	9.82	9.82
365	TG	TG 17:1_18:1_18:2 M+NH4 Atlas (E)	TG 53:4	C56H100O6	2	M+NH4	886.784	589.518	9.81	9.82	3364.1	4001.7	3707.8	7490	3676.1	3266.7	9725.4	7557.3	6682.7	15268.1	14258.5	16626.7	31836.1	33987	30554.9	50820.4	56938.4	55874.7	2043.9	3907.6	8630.5	13093.7	28915.4	40901.2							9.82	9.83	9.83	9.83	9.82	9.82	9.83	9.82	9.82
365	TG	TG 17:1_18:1_18:2 M+NH4 Atlas (E)	TG 53:4	C56H100O6	2	M+NH4	886.784	589.532	9.81	9.82	1049.6	1681.3	934.2	1563.5	1026.1	1133.1	1671.1	2002.2	1783.1	2668	2996.1	3376.6	5909.4	5039	6304.6	13480.8	5256.1	5261.4	589.4	1867.7	2114	3021.8	3113.6	6774.4							9.82	9.83	9.83	9.83	9.82	9.82	9.83	9.82	9.82
365	TG	TG 17:1_18:1_18:2 M+NH4 Atlas (E)	TG 53:4	C56H100O6	2	M+NH4	886.784	599.503	9.81	9.82	997.8	1217.9	1383.9	2861.3	1970.3	1940.4	5897.9	5625.8	5141.9	11574.9	11146.1	12002.4	17473	18951	17237.7	30243.7	32494.6	31187.4	1000.2	2750.8	5779.3	10782	14658.1	22693.1							9.82	9.83	9.83	9.83	9.82	9.82	9.83	9.82	9.82
365	TG	TG 17:1_18:1_18:2 M+NH4 Atlas (E)	TG 53:4	C56H100O6	2	M+NH4	886.784	601.517	9.81	9.82	1945.1	3510.8	2784	3689.6	2675.6	2392.7	7659.2	7575.1	6441.2	11312.7	12168.8	13557.5	21425.6	22391.3	25094.5	37603	38321.3	36030.7	970.8	3270.8	7042.5	10080	19843.9	29655.1							9.82	9.83	9.83	9.83	9.82	9.82	9.83	9.82	9.82
365	TG	TG 17:1_18:1_18:2 M+NH4 Atlas (E)	TG 53:4	C56H100O6	2	M+NH4	886.784	603.532	9.81	9.82	558.9	1928.9	1535	1963	245.1	775.6	1734.4	1823.3	1048.1	3255.9	2212	3308.8	5004.4	7262.9	4621.5	8350.7	7762.4	7819.8	273.5	596.5	2089.7	2110.4	5586.4	7805.7							9.82	9.83	9.83	9.83	9.82	9.82	9.83	9.82	9.82
365	TG	TG 17:1_18:1_18:2 M+NH4 Atlas (E)	TG 53:4	C56H100O6	2	M+NH4	886.784	869.756	9.81	9.82	654.3	1233.3	688.5	1492.3	926.3	1395	2659.9	3949.5	2947.8	6513.1	7342.6	8292.9	14526.5	12546.1	13500.9	19833.8	21575.1	22696.1	1340.2	2229.2	3525.3	6582.5	9552	17624.2							9.82	9.83	9.83	9.83	9.82	9.82	9.83	9.82	9.82
365	TG	TG 17:1_18:1_18:2 M+NH4 Atlas (E)	TG 53:4	C56H100O6	2	M+NH4	886.784	261.219	9.81	9.82	378.2	0	112.4	967.9	711.4	501.2	609.2	1176.4	440.5	1396	1091.1	1112.7	2951.1	2649.5	2937.1	3464	3730.9	4573.4	93.4	183.6	665.8	613.4	2927.5	1852.7							9.82	9.83	9.83	9.83	9.82	9.82	9.83	9.82	9.82
365	TG	TG 17:1_18:1_18:2 M+NH4 Atlas (E)	TG 53:4	C56H100O6	2	M+NH4	886.784	801.692	9.81	9.82	68	0	49.1	138.4	89.6	0	336	522.9	487.2	285.2	53.7	82.1	402.4	356.2	313.3	456.6	548.9	702.5	0	271.3	25.5	595.1	441.2	404.8							9.82	9.83	9.83	9.83	9.82	9.82	9.83	9.82	9.82
378	TG	TG 18:0_18:0_18:1 M+NH4 Atlas (E)	TG 54:1	C57H108O6	2	M+NH4	906.848	577.52	10.77	10.77	708.3	399	169.8	892.2	1508.3	885.1	1759.9	2702.1	1988	5463.9	4712.4	5255.1	12057.1	12419.2	13005.8	20273.7	23247	21293.4	746.6	538.6	1609.1	3602.5	9116.2	19686.3					92.8		10.77	10.76	10.76	10.76	10.76	10.76	10.76	10.76	10.76
378	TG	TG 18:0_18:0_18:1 M+NH4 Atlas (E)	TG 54:1	C57H108O6	2	M+NH4	906.848	579.534	10.77	10.77	186.1	46	222.1	6.3	289.1	271.1	1699.1	1116.4	517.9	2643.1	2432.5	2918	4130.7	6026.5	5994.7	12009.6	9346.5	10343.1	425.3	337.8	842.5	2714.5	4332.7	8650.1					0		10.77	10.76	10.76	10.76	10.76	10.76	10.76	10.76	10.76
378	TG	TG 18:0_18:0_18:1 M+NH4 Atlas (E)	TG 54:1	C57H108O6	2	M+NH4	906.848	605.551	10.77	10.77	3265.4	2434.4	2722.8	5691.3	6306.9	5851.7	14092.4	18466.2	15183.8	39726.8	44001.6	39333.8	86977	94921.9	86105.1	171118	168305	176189	2805.2	6453.2	12071.6	27483.8	60916.3	157731					513.7		10.77	10.76	10.76	10.76	10.76	10.76	10.76	10.76	10.76
378	TG	TG 18:0_18:0_18:1 M+NH4 Atlas (E)	TG 54:1	C57H108O6	2	M+NH4	906.848	606.555	10.77	10.77	965.5	1404.3	1359.6	2596	3441.6	3267.2	7149.4	6880.2	7663.6	17982.8	17995.2	21128.3	38686.8	41979.5	39465	72589.9	67347.6	71036.9	1723.3	3050.9	4994.6	12750.3	27537.8	65733.9					310.7		10.77	10.76	10.76	10.76	10.76	10.76	10.76	10.76	10.76
378	TG	TG 18:0_18:0_18:1 M+NH4 Atlas (E)	TG 54:1	C57H108O6	2	M+NH4	906.848	607.567	10.77	10.77	767.6	937.1	1194.7	3085.1	2983.5	2361	9085.5	8454.8	8446.6	21365.8	22005.2	24478.6	49558.1	47795	46944.9	87516.3	93799.8	85973.1	2027.1	3688.2	7901.1	15169.2	33953.8	82220.2					224.3		10.77	10.76	10.76	10.76	10.76	10.76	10.76	10.76	10.76
378	TG	TG 18:0_18:0_18:1 M+NH4 Atlas (E)	TG 54:1	C57H108O6	2	M+NH4	906.848	608.57	10.77	10.77	550.4	626.4	593.7	1958	1413.2	952.7	3462.4	4133	4425.1	9740.6	9362.7	9521.8	22088.9	22976.4	23373.3	38188.4	39330.9	38719.8	791.3	1666.1	3178.7	7862.5	16011.6	35190.4					164.3		10.77	10.76	10.76	10.76	10.76	10.76	10.76	10.76	10.76
378	TG	TG 18:0_18:0_18:1 M+NH4 Atlas (E)	TG 54:1	C57H108O6	2	M+NH4	906.848	633.581	10.77	10.77	503.6	859.8	164.1	1229.9	1372.1	1755	3538.5	3276.6	2858.7	7171	6065.7	5917.8	13168.1	13082.5	14390.2	23804.9	26976.8	24738.9	321.4	1228.9	2589.8	5171.7	11091.6	26109.4					53.1		10.77	10.76	10.76	10.76	10.76	10.76	10.76	10.76	10.76
378	TG	TG 18:0_18:0_18:1 M+NH4 Atlas (E)	TG 54:1	C57H108O6	2	M+NH4	906.848	577.538	10.77	10.77	157.5	36.1	0	54.5	354.5	193.5	276.5	315.4	284.4	406.7	811.3	618.3	1974.9	1352.2	1601.5	2110.3	2676.7	1869.3	78.8	47.1	242	511.2	567.8	1752.4					0		10.77	10.76	10.76	10.76	10.76	10.76	10.76	10.76	10.76
378	TG	TG 18:0_18:0_18:1 M+NH4 Atlas (E)	TG 54:1	C57H108O6	2	M+NH4	906.848	889.819	10.77	10.77	0	203.7	36.3	76.9	83.5	0	176.8	545.5	249.5	1161.9	1254.8	516.3	1683.8	667.4	2137.7	2100.6	2659.7	2990.7	0	91.7	61	955.6	1256.3	3761.8					53.2		10.77	10.76	10.76	10.76	10.76	10.76	10.76	10.76	10.76
378	TG	TG 18:0_18:0_18:1 M+NH4 Atlas (E)	TG 54:1	C57H108O6	2	M+NH4	906.848	341.304	10.77	10.77	0	0	0	0	114.2	34.3	70.7	0	0	145.6	90.6	89.6	952.2	142.8	902.7	1349.8	2094.4	1032.7	0	0	0	226.4	1189.3	1372.7					0		10.77	10.76	10.76	10.76	10.76	10.76	10.76	10.76	10.76
377	TG	TG 18:0_18:1_18:1 M+NH4 Atlas (E)	TG 54:2	C57H106O6	2	M+NH4	904.833	577.521	10.52	10.51	2520.3	875.3	2132.4	5118.7	4800.9	4262.6	9300.2	9796.5	9303.8	19842.9	22074.5	24971.8	48156.4	43839.8	45021.4	78354.5	77775.4	72682.6	1613.4	3923.2	10373.2	19013.5	38421.3	65854.7							10.51	10.51	10.51	10.51	10.5	10.5	10.51	10.51	10.5
377	TG	TG 18:0_18:1_18:1 M+NH4 Atlas (E)	TG 54:2	C57H106O6	2	M+NH4	904.833	603.536	10.52	10.51	11009.1	8891.2	8600.5	22191.9	20777.3	23221.4	50583.1	52000.9	52812.2	131718	137852	134300	311901	318924	313814	590077	578393	581952	9314.2	23462.8	52031.5	113174	243214	498196							10.51	10.51	10.51	10.51	10.5	10.5	10.51	10.51	10.5
377	TG	TG 18:0_18:1_18:1 M+NH4 Atlas (E)	TG 54:2	C57H106O6	2	M+NH4	904.833	603.592	10.52	10.51	494.4	379.8	242.8	548.7	541.8	626.7	1400.3	1286.2	1422.8	3588	3805.6	3451.7	4961.3	4018	6849.7	4864.7	3585.4	4868.8	272.7	646.4	1560.4	3196.9	6680.7	5077.9							10.51	10.51	10.51	10.51	10.5	10.5	10.51	10.51	10.5
377	TG	TG 18:0_18:1_18:1 M+NH4 Atlas (E)	TG 54:2	C57H106O6	2	M+NH4	904.833	604.54	10.52	10.51	4583.2	4724.9	5402.9	9939	9059.2	9147.3	22484.3	25134.5	24102.2	63320.5	56886.8	53931.7	120612	123130	130099	247399	225929	238050	5568.8	10185.2	22394.2	47797	104607	204644							10.51	10.51	10.51	10.51	10.5	10.5	10.51	10.51	10.5
377	TG	TG 18:0_18:1_18:1 M+NH4 Atlas (E)	TG 54:2	C57H106O6	2	M+NH4	904.833	605.552	10.52	10.51	13808	12458.3	14002.6	30887.3	31945.9	33523.6	80466.6	82182.5	81674.2	228479	250510	229403	534379	556404	545468	1.00843e+06	990116	978439	15913.1	34466.8	84753.5	207185	414530	844373							10.51	10.51	10.51	10.51	10.5	10.5	10.51	10.51	10.5
377	TG	TG 18:0_18:1_18:1 M+NH4 Atlas (E)	TG 54:2	C57H106O6	2	M+NH4	904.833	606.555	10.52	10.51	7132.5	6702.6	7036.3	15248.9	13440.2	13526.7	39685.7	37472.5	41444.8	95363.1	94428	91089.3	212241	211642	211689	395830	398942	397171	8174.8	16889.2	36084.9	86975	167187	332075							10.51	10.51	10.51	10.51	10.5	10.5	10.51	10.51	10.5
377	TG	TG 18:0_18:1_18:1 M+NH4 Atlas (E)	TG 54:2	C57H106O6	2	M+NH4	904.833	607.568	10.52	10.51	1495.3	2369.5	2999.5	3825.9	3593.3	4220.3	6991	8398.9	8196.9	21910.3	18037.7	14462.2	48588.1	34843.3	39829.5	87878.3	88087.2	72018.5	2575.3	3414	7352.6	17391.4	34619.6	49159.2							10.51	10.51	10.51	10.51	10.5	10.5	10.51	10.51	10.5
377	TG	TG 18:0_18:1_18:1 M+NH4 Atlas (E)	TG 54:2	C57H106O6	2	M+NH4	904.833	631.568	10.52	10.51	2413.7	1149.2	838.4	3754	4410.6	4789.1	9856.5	7428.9	9679.4	22754.3	22297	22413.2	45813	46793.2	49766.4	76184.5	71462.2	72030.1	1434.5	4811.6	8483.2	21321.2	35730.3	66163.4							10.51	10.51	10.51	10.51	10.5	10.5	10.51	10.51	10.5
377	TG	TG 18:0_18:1_18:1 M+NH4 Atlas (E)	TG 54:2	C57H106O6	2	M+NH4	904.833	887.81	10.52	10.51	1055.8	1062.5	1019.9	1221.7	2048.5	1414.2	3371.8	2303.3	3878.2	8537.7	8849.7	9122.9	17290.9	17969	16612.1	28183.5	28232.4	27363.5	657.4	1551.1	3758.7	8645.4	16454.2	26345.5							10.51	10.51	10.51	10.51	10.5	10.5	10.51	10.51	10.5
377	TG	TG 18:0_18:1_18:1 M+NH4 Atlas (E)	TG 54:2	C57H106O6	2	M+NH4	904.833	265.252	10.52	10.51	128.2	406.4	0	130.9	553.3	614.6	629.8	1199.9	1346.4	2392.1	3360.4	2314.2	3855.4	5020.3	5251.8	10624.3	7619.5	8151.2	373.9	220.3	743.1	3219.4	4384.1	7602.8							10.51	10.51	10.51	10.51	10.5	10.5	10.51	10.51	10.5
375	TG	TG 18:1_18:1_18:1 M+NH4 Atlas (E)	TG 54:3	C57H104O6	2	M+NH4	902.818	265.252	10.26	10.25	918.1	1196.3	398.2	1623.5	1557.6	2717.4	2841.4	5090.1	4407.7	6519.8	8921.5	7616.3	10955.6	12147.4	11256	16372.2	17621.5	18415.3	500	2231.3	3669.3	7589.8	9264.8	16224.1						57	10.24	10.24	10.24	10.24	10.24	10.24	10.24	10.24	10.24
375	TG	TG 18:1_18:1_18:1 M+NH4 Atlas (E)	TG 54:3	C57H104O6	2	M+NH4	902.818	603.533	10.26	10.25	54568.9	51750.8	51256.8	152936	144684	149707	380238	386082	389493	811734	819726	804696	1.38879e+06	1.3642e+06	1.36092e+06	2.02365e+06	2056002	2028431	55967.3	149907	403989	705472	1.23838e+06	1.86735e+06						1675.8	10.24	10.24	10.24	10.24	10.24	10.24	10.24	10.24	10.24
375	TG	TG 18:1_18:1_18:1 M+NH4 Atlas (E)	TG 54:3	C57H104O6	2	M+NH4	902.818	604.534	10.26	10.25	24019.7	22545.9	23191.2	66370.3	64396.8	59016.9	154182	151145	159591	329949	321205	320734	560596	564293	548525	911422	893815	913662	26858.9	65301.9	159968	288010	486458	792162						472.4	10.24	10.24	10.24	10.24	10.24	10.24	10.24	10.24	10.24
375	TG	TG 18:1_18:1_18:1 M+NH4 Atlas (E)	TG 54:3	C57H104O6	2	M+NH4	902.818	885.786	10.26	10.25	2526.9	3822.2	3516.8	10858.2	10068.9	9601.7	21203.6	25425	22099.5	43211.8	42134	48810.9	74537.7	71525.8	71057.7	120430	123046	118684	4335.8	11993.4	24155.9	40660.6	62287.6	105464						0	10.24	10.24	10.24	10.24	10.24	10.24	10.24	10.24	10.24
375	TG	TG 18:1_18:1_18:1 M+NH4 Atlas (E)	TG 54:3	C57H104O6	2	M+NH4	902.818	339.286	10.26	10.25	1137.2	1566.6	1084.6	2027	3350.9	3377.3	4853.8		6626.5	12911.9	8618.3	12414.7	16162.8	17761	19640	29137.5	27581.4	30072	1495	3284.1	5577.1	7591.3	16281.6	25938.1						0	10.24	10.24	10.24	10.24	10.24	10.24	10.24		10.24
375	TG	TG 18:1_18:1_18:1 M+NH4 Atlas (E)	TG 54:3	C57H104O6	2	M+NH4	902.818	580.533	10.26	10.25	782	702.1	639.9	796.1	843.1	854.6	2615.5		2214.9	4893.6	5588.5	4623.1	6349.6	9792.2	7435.4	14613.3	16571.9	14639.1	587.4	1758.6	2525.1	5082.8	7007.1	13843.5						0	10.24	10.24	10.24	10.24	10.24	10.24	10.24		10.24
375	TG	TG 18:1_18:1_18:1 M+NH4 Atlas (E)	TG 54:3	C57H104O6	2	M+NH4	902.818	603.588	10.26	10.25	1419.6	1268.9	1441.8	4218.6	4094.8	3800.8	4823		5408.8	4917.1	4344.5	3166.2	2925.7	2995.4	3401.6	3246.6	3104.1	4888.2	1521	4245.1	3715.2	3839.2	2326.8	4099.2						47.6	10.24	10.24	10.24	10.24	10.24	10.24	10.24		10.24
375	TG	TG 18:1_18:1_18:1 M+NH4 Atlas (E)	TG 54:3	C57H104O6	2	M+NH4	902.818	604.554	10.26	10.25	3689.6	3313.8	2933.8	6812.2	5452.2	5744.9	6139.2		7247.9	4152.4	7251.6	4120	1908	3500.5	6413.1	5961.5	4870.7	5525	4228	4629.7	3834.7	8572.6	5337	9008.7						31.3	10.24	10.24	10.24	10.24	10.24	10.24	10.24		10.24
375	TG	TG 18:1_18:1_18:1 M+NH4 Atlas (E)	TG 54:3	C57H104O6	2	M+NH4	902.818	581.533	10.26	10.25	38.7	0	245.2	328.8	278.1	598.4	622.6		498.3	1154.3	812.5	1266.8	1941.2	2499.5	1806.8	5092	3926.1	3802.3	376.9	401.7	712	1679.4	1836.1	1689.5						0	10.24	10.24	10.24	10.24	10.24	10.24	10.24		10.24
375	TG	TG 18:1_18:1_18:1 M+NH4 Atlas (E)	TG 54:3	C57H104O6	2	M+NH4	902.818	83.0854	10.26	10.25	2.2	230	0	0	245.3	443.1	188.8		578.7	853.6	955.4	53.6	375.5	974	1663.9	1967.7	1023.6	1452.2	155.8	0	5.5	411.4	930.4	1811.4						162.1	10.24	10.24	10.24	10.24	10.24	10.24	10.24		10.24
375	TG	TG 18:1_18:1_18:1 M+NH4 Atlas (E)	TG 54:3	C57H104O6	2	M+NH4	902.818	577.518	10.26	10.25								13906.3																														10.24
375	TG	TG 18:1_18:1_18:1 M+NH4 Atlas (E)	TG 54:3	C57H104O6	2	M+NH4	902.818	601.518	10.26	10.25								60043.8																														10.24
375	TG	TG 18:1_18:1_18:1 M+NH4 Atlas (E)	TG 54:3	C57H104O6	2	M+NH4	902.818	603.564	10.26	10.25								14331.8																														10.24
375	TG	TG 18:1_18:1_18:1 M+NH4 Atlas (E)	TG 54:3	C57H104O6	2	M+NH4	902.818	605.547	10.26	10.25								71448.2																														10.24
375	TG	TG 18:1_18:1_18:1 M+NH4 Atlas (E)	TG 54:3	C57H104O6	2	M+NH4	902.818	629.548	10.26	10.25								14330.5																														10.24
375	TG	TG 18:1_18:1_18:1 M+NH4 Atlas (E)	TG 54:3	C57H104O6	2	M+NH4	902.818	885.798	10.26	10.25								22819.5																														10.24
374	TG	TG 18:1_18:1_18:2 M+NH4 Atlas (E)	TG 54:4	C57H102O6	2	M+NH4	900.802	263.235	9.98	9.98	3504.3	2900.2	2669.9	6881.1	6367.8	7022.3	13336.9	13112.1	13193.6	22927.4	21419.5	22128	39304.9	36931.1	40279.5	63237.9	58696.6	61211.2	2311.4	6559.2	12991.1	23367.9	35020.2	54057.8			82.4			104.6	9.98	9.98	9.98	9.98	9.97	9.97	9.98	9.98	9.98
374	TG	TG 18:1_18:1_18:2 M+NH4 Atlas (E)	TG 54:4	C57H102O6	2	M+NH4	900.802	339.289	9.98	9.98	2485.1	2075.1	3045.4	5402.7	7524.4	6583.6	9314.4	11763.2	11395.6	21980.3	20825.9	19805	32663.5	30575.2	28279.7	53211.8	52943.8	61153.4	3508.6	5463	13696.7	17878	27725.7	49896.4			0			0	9.98	9.98	9.98	9.98	9.97	9.97	9.98	9.98	9.98
374	TG	TG 18:1_18:1_18:2 M+NH4 Atlas (E)	TG 54:4	C57H102O6	2	M+NH4	900.802	601.518	9.98	9.98	47936.8	51022.3	43388.3	124487	133639	127512	292402	294537	314493	553990	566491	589758	1.01572e+06	975261	985439	1.58761e+06	1.5462e+06	1.54904e+06	51446.7	136577	301685	508801	867997	1415587			662.2			1259.5	9.98	9.98	9.98	9.98	9.97	9.97	9.98	9.98	9.98
374	TG	TG 18:1_18:1_18:2 M+NH4 Atlas (E)	TG 54:4	C57H102O6	2	M+NH4	900.802	601.537	9.98	9.98	3894.8	5691.7	4024	8283.2	8835.4	7558.4	4103.1	6155.4	6104.3	3488.8	5661.4	5081.3	5731.2	7867.5	4735.2	5086.3	6020.3	4314.9	3510.7	7301.7	4977.8	8096.3	5553.5	7281.8			131.8			251.5	9.98	9.98	9.98	9.98	9.97	9.97	9.98	9.98	9.98
374	TG	TG 18:1_18:1_18:2 M+NH4 Atlas (E)	TG 54:4	C57H102O6	2	M+NH4	900.802	601.573	9.98	9.98	1194.3	1393.2	1457.5	3395.2	3733.6	3856.7	7807.6	8019	4962.3	4471.6	4418.1	4662.5	4124.1	4344.8	9520.4	4149.8	5070.8	4050.3	1464.5	4418.7	7795.6	4068.8	3913.3	3759.5			8.2			39.5	9.98	9.98	9.98	9.98	9.97	9.97	9.98	9.98	9.98
374	TG	TG 18:1_18:1_18:2 M+NH4 Atlas (E)	TG 54:4	C57H102O6	2	M+NH4	900.802	602.522	9.98	9.98	21364.4	21245.7	22807.3	57665.5	51608.8	53790.8	119290	126693	117617	217069	226073	217866	381471	397449	402085	664012	668629	670098	20701.8	54512.7	122398	197502	344392	577644			208.2			825.8	9.98	9.98	9.98	9.98	9.97	9.97	9.98	9.98	9.98
374	TG	TG 18:1_18:1_18:2 M+NH4 Atlas (E)	TG 54:4	C57H102O6	2	M+NH4	900.802	603.533	9.98	9.98	31041.2	30169.8	33097.6	73798.1	74986.2	80802.2	170809	170996	171246	321067	333668	326345	595918	608222	622684	1.00861e+06	1.01054e+06	1.02868e+06	31998	80865	174654	303548	511473	904279			267.5			726.3	9.98	9.98	9.98	9.98	9.97	9.97	9.98	9.98	9.98
374	TG	TG 18:1_18:1_18:2 M+NH4 Atlas (E)	TG 54:4	C57H102O6	2	M+NH4	900.802	627.532	9.98	9.98	4652.2	3552.9	3946	9311.6	9413.9	8217.4	18607.5	16285.6	18089.9	29803.7	36060.8	33487.2	49074.2	56325.5	53008.6	97162.3	96449.5	95891.2	4649.8	9001.5	18654.9	28885.2	48902.4	86061.8			6.3			25.2	9.98	9.98	9.98	9.98	9.97	9.97	9.98	9.98	9.98
374	TG	TG 18:1_18:1_18:2 M+NH4 Atlas (E)	TG 54:4	C57H102O6	2	M+NH4	900.802	865.759	9.98	9.98	1635.9	1448.1	1327.4	2621.3	4282.7	2946.5	7547.6	7514.9	9837.8	12370.2	12049	14078.1	26249.6	20050.6	24577.8	36274.4	35131.7	38526.6	2015.2	3906.5	7609.7	11611.8	15082	29354.9			0			0	9.98	9.98	9.98	9.98	9.97	9.97	9.98	9.98	9.98
374	TG	TG 18:1_18:1_18:2 M+NH4 Atlas (E)	TG 54:4	C57H102O6	2	M+NH4	900.802	883.771	9.98	9.98	10212.8	10954.5	9762.1	22637.6	25943.9	23795.2	53270.4	51427.4	50972.3	93492.7	93453.3	98526.3	161729	152932	164431	265807	281065	282826	12703.3	25734.4	51468	87210.2	126619	233864			42			157.8	9.98	9.98	9.98	9.98	9.97	9.97	9.98	9.98	9.98
373	TG	TG 18:1_18:2_18:2 M+NH4 Atlas (E)	TG 54:5	C57H100O6	2	M+NH4	898.786	245.227	9.71	9.73	1850.5	941.4	1272	4071.8	4151.9	3825.4	7880.2	1801.8	2658.5	5442.3	5329.3	4851.8	9613.2	11510.2	13203.7	40105.9	34552.7	14521.1	1059.4	3904.7	7038.3	5405.2	8200.9	15611.3				166.6			9.74	9.75	9.74	9.75	9.74	9.74	9.74	9.7	9.71
373	TG	TG 18:1_18:2_18:2 M+NH4 Atlas (E)	TG 54:5	C57H100O6	2	M+NH4	898.786	263.235	9.71	9.73	5570.5	4673.5	3685.5	10707.2	10799	10289.8	21027.3	6474.4	5977.1	13241.1	14268.4	16868.4	27542.4	26005.9	26708.6	97900	99396.1	40698.9	4004.3	10694.7	21656.2	12388.7	22370.3	36710.2				0			9.74	9.75	9.74	9.75	9.74	9.74	9.74	9.7	9.71
373	TG	TG 18:1_18:2_18:2 M+NH4 Atlas (E)	TG 54:5	C57H100O6	2	M+NH4	898.786	599.503	9.71	9.73	22789.4	23458.3	22419.3	52411.7	54808.7	53423.8	119097	79148.2	75381	201510	189461	201268	379346	380991	380320	834918	848406	685767	23381.5	52667.7	118830	172975	314113	569047				142.5			9.74	9.75	9.74	9.75	9.74	9.74	9.74	9.7	9.71
373	TG	TG 18:1_18:2_18:2 M+NH4 Atlas (E)	TG 54:5	C57H100O6	2	M+NH4	898.786	599.524	9.71	9.73	2142.5	2957	2561.7	6453.1	5569.3	5095.5	12050.5	4172	5333.2	9646.9	9991.4	9942.9	11243.6	10800.8	11769.3	16549.3	17508.5	11414.2	3054.1	6529.8	9069	7314.2	7807.3	17362.5				33.1			9.74	9.75	9.74	9.75	9.74	9.74	9.74	9.7	9.71
373	TG	TG 18:1_18:2_18:2 M+NH4 Atlas (E)	TG 54:5	C57H100O6	2	M+NH4	898.786	600.506	9.71	9.73	13373.7	13787	12491	28283.4	28184.4	29038.7	65766.4	36580.8	37902	85421.3	84727.6	86369.8	154422	162324	153823	364364	363956	276677	14359.4	31619.8	59632.9	73730.4	133738	247131				16.6			9.74	9.75	9.74	9.75	9.74	9.74	9.74	9.7	9.71
373	TG	TG 18:1_18:2_18:2 M+NH4 Atlas (E)	TG 54:5	C57H100O6	2	M+NH4	898.786	601.52	9.71	9.73	67281.5	71415.9	66418.4	165448	178234	169058	395458	102250	97609.8	268206	262122	266891	523578	520857	525973	2.43616e+06	2.37498e+06	870013	72452.5	182301	411039	229100	437056	745236				153.8			9.74	9.75	9.74	9.75	9.74	9.74	9.74	9.7	9.71
373	TG	TG 18:1_18:2_18:2 M+NH4 Atlas (E)	TG 54:5	C57H100O6	2	M+NH4	898.786	602.522	9.71	9.73	31389.3	30355.1	31603.2	79904.4	74547.6	75523.6	167723	43174.9	45636	103467	108228	112215	204805	202804	201527	998619	1.01345e+06	354716	30931	76567.8	173615	96760.4	172159	295697				570.9			9.74	9.75	9.74	9.75	9.74	9.74	9.74	9.7	9.71
373	TG	TG 18:1_18:2_18:2 M+NH4 Atlas (E)	TG 54:5	C57H100O6	2	M+NH4	898.786	603.534	9.71	9.73	36761.1	34837	39335.1	83854.5	86708.4	92065.5	195501	24674.9	21868.2	55942.6	54787.7	54330.6	101525	99120	101069	1.16875e+06	1.15669e+06	185974	37112.5	93253.5	199173	43530.6	87341.5	142771				0			9.74	9.75	9.74	9.75	9.74	9.74	9.74	9.7	9.71
373	TG	TG 18:1_18:2_18:2 M+NH4 Atlas (E)	TG 54:5	C57H100O6	2	M+NH4	898.786	881.76	9.71	9.73	10442	8824.2	10299	21409.7	18362.2	21522.5	51817.3	42172.3	45431.3	90936	92912.1	91894.8	175571	173851	174723	323478	322201	316729	9978.7	23935.1	51435.3	78540.1	144649	263976				40.4			9.74	9.75	9.74	9.75	9.74	9.74	9.74	9.7	9.71
373	TG	TG 18:1_18:2_18:2 M+NH4 Atlas (E)	TG 54:5	C57H100O6	2	M+NH4	898.786	881.779	9.71	9.73	2183.4	1902.4	1907.5	4180.9	4027.1	3716.8	5817.9	4514.4	6973.4	10175.4	6897.2	4313	9142.6	8245.6	7725.4	11651.8	14210.9	8694.2	1975.5	3243.6	7572.3	4490.1	8557.9	15974.2				8.9			9.74	9.75	9.74	9.75	9.74	9.74	9.74	9.7	9.71
371	TG	TG 16:0_18:2_20:4 M+NH4 Atlas (E)	TG 54:6	C57H98O6	2	M+NH4	896.769	575.501	9.48	9.5	4341.3	3370.6	5953.8	11322.7	10652.9	10558.8	24182.3	20929.9	25941.8	54453.1	56344.4	46646.4	113758	108733	108398	154114	192392	1654	4886.8	10896.3	26115.2	47249.2	87655	166705							9.49	9.48	9.49	9.48	9.49	9.48	9.49	9.49	9.5
371	TG	TG 16:0_18:2_20:4 M+NH4 Atlas (E)	TG 54:6	C57H98O6	2	M+NH4	896.769	597.491	9.48	9.5	3309.7	3654.5	3884.7	6781	8279	10289.8	17921.3	16550.4	17043.4	38910.5	34996.4	36107.5	72721.8	69477.1	70901.8	19159.3	82046.5	47373	2703.9	6926.6	14105.8	27737.5	60551.4	103078							9.49	9.48	9.49	9.48	9.49	9.48	9.49	9.49	9.5
371	TG	TG 16:0_18:2_20:4 M+NH4 Atlas (E)	TG 54:6	C57H98O6	2	M+NH4	896.769	599.501	9.48	9.5	7753	8054.4	7555	16273	18543.6	17534.2	37482.4	36179.5	36564.8	76021.4	76498.3	80141.5	166637	166465	172128	43020.9	193379	164075	9531.5	20288.3	35527	69550.6	129058	252987							9.49	9.48	9.49	9.48	9.49	9.48	9.49	9.49	9.5
371	TG	TG 16:0_18:2_20:4 M+NH4 Atlas (E)	TG 54:6	C57H98O6	2	M+NH4	896.769	623.5	9.48	9.5	1714.2	2476.7	1468.6	2886.7	4092.1	3215.6	9702.9	6898	7287.8	18860.6	20906.4	14794.5	37064.4	34546.7	38531.3	40320.4	55994.8	1430.1	1890.8	3600.3	7443.8	18309.6	29979.2	48752.8							9.49	9.48	9.49	9.48	9.49	9.48	9.49	9.49	9.5
371	TG	TG 16:0_18:2_20:4 M+NH4 Atlas (E)	TG 54:6	C57H98O6	2	M+NH4	896.769	879.739	9.48	9.5	5500.1	5351.7	5302.1	11411.3	12290	11565.2	21161.9	21779.3	24222.5	51519.4	47381.1	44723.5	106998	102776	107272	49169.1	107042	91743.7	6516.8	10055.5	22388.8	40392.2	86670.8	154288							9.49	9.48	9.49	9.48	9.49	9.48	9.49	9.49	9.5
371	TG	TG 16:0_18:2_20:4 M+NH4 Atlas (E)	TG 54:6	C57H98O6	2	M+NH4	896.769	601.515	9.48	9.5		3992.8	4080.1	8288.1	7391.4	6290.5	17311.6	19016.3	16324.5	33893.3	32498.8	34739.5	73276.1	69522.6	81062.6		88545.1	46412.2	3710.4	7401.6	16647.5	29515.5	59507.5	95087.9								9.48	9.49	9.48	9.49	9.48	9.49	9.49	9.5
371	TG	TG 16:0_18:2_20:4 M+NH4 Atlas (E)	TG 54:6	C57H98O6	2	M+NH4	896.769	625.514	9.48	9.5		533.4	751.1	1525.9	944.7	1379.3	3196.2	2824.4	2215.4	5490.3	5281.3	5591	11739.3	9824.1	12417.9		15182.2	2922.2	304.2	1138.3	1590.9	3393.3	9145.8	14551.3								9.48	9.49	9.48	9.49	9.48	9.49	9.49	9.5
371	TG	TG 16:0_18:2_20:4 M+NH4 Atlas (E)	TG 54:6	C57H98O6	2	M+NH4	896.769	261.22	9.48	9.5		1415.1	1802.3	2809.9	2579.9	3843.8	4306.3	4880	4861.3	9744.6	9383.4	8730.5	19449.4	17227.4	19760.5			10614.5	1016.1	1209.5	3654	7762.6	16363.5	23629.4								9.48	9.49	9.48	9.49	9.48	9.49	9.49	9.5
371	TG	TG 16:0_18:2_20:4 M+NH4 Atlas (E)	TG 54:6	C57H98O6	2	M+NH4	896.769	599.512	9.48	9.5		8054.4	7555	16273	18543.6	17534.2	37482.4	36179.5	36564.8	76021.4	76498.3	80141.5	166637	166465	172128			164086	9531.5	20288.3	35527	69550.6	129058	252987								9.48	9.49	9.48	9.49	9.48	9.49	9.49	9.5
371	TG	TG 16:0_18:2_20:4 M+NH4 Atlas (E)	TG 54:6	C57H98O6	2	M+NH4	896.769	603.535	9.48	9.5		757.7	814.7	564.8	544.2	1391	3141.4	2589.1	3020.8	5787.3	7176.9	6885.7	12858.4	14882.2	11715.4			3574.4	1181.5	1647.6	2762	4433.3	11852.2	17392.8								9.48	9.49	9.48	9.49	9.48	9.49	9.49	9.5
371	TG	TG 16:0_18:2_20:4 M+NH4 Atlas (E)	TG 54:6	C57H98O6	2	M+NH4	896.769	269.226	9.48	9.5	311.9															18983.3	21162.5														9.49
371	TG	TG 16:0_18:2_20:4 M+NH4 Atlas (E)	TG 54:6	C57H98O6	2	M+NH4	896.769	287.236	9.48	9.5	2744.5															32815.7	50612.4														9.49
371	TG	TG 16:0_18:2_20:4 M+NH4 Atlas (E)	TG 54:6	C57H98O6	2	M+NH4	896.769	576.503	9.48	9.5	2148.8															37412.1	51036.4														9.49
371	TG	TG 16:0_18:2_20:4 M+NH4 Atlas (E)	TG 54:6	C57H98O6	2	M+NH4	896.769	597.481	9.48	9.5	3309.7															19159.3	82046.5														9.49
371	TG	TG 16:0_18:2_20:4 M+NH4 Atlas (E)	TG 54:6	C57H98O6	2	M+NH4	896.769	203.179	9.48	9.5	976.9															14849.3															9.49
371	TG	TG 16:0_18:2_20:4 M+NH4 Atlas (E)	TG 54:6	C57H98O6	2	M+NH4	896.769	313.273	9.48	9.5	6															12346.3															9.49
384	TG	TG 16:1_18:0_22:5 M+NH4 Atlas (E)	TG 56:6	C59H102O6	2	M+NH4	924.801	577.516	9.88	9.89	3981	2901.2	3962.1	9837.8	10905	7505.5	19450.2	18286.3	19835.4	40809.7	40066.5	41039.3	72674.8	70625.8	70367.9	110582	115217	118162	4423	8650.2	21680.9	34459.6	58369.1	94434.5							9.89	9.89	9.89	9.9	9.89	9.89	9.9	9.89	9.89
384	TG	TG 16:1_18:0_22:5 M+NH4 Atlas (E)	TG 56:6	C59H102O6	2	M+NH4	924.801	579.53	9.88	9.89	735.2	974.3	392.3	874.1	953.8	589.6	2441.2	2629.7	868.5	4783.8	5321.8	4888.4	8848.6	7974.4	7695.2	13190	11557	10694.4	741	595.2	3069.8	4208.8	7553	10632.4							9.89	9.89	9.89	9.9	9.89	9.89	9.9	9.89	9.89
384	TG	TG 16:1_18:0_22:5 M+NH4 Atlas (E)	TG 56:6	C59H102O6	2	M+NH4	924.801	601.518	9.88	9.89	1636	1306	1209.9	3314.1	3449	3236.1	7794.7	8349.1	8546.9	25601.9	26596.5	22983.5	73506.6	73636.8	72556.1	111099	123905	125050	1984.5	2962.1	12478.6	20350.1	64532.5	105935							9.89	9.89	9.89	9.9	9.89	9.89	9.9	9.89	9.89
384	TG	TG 16:1_18:0_22:5 M+NH4 Atlas (E)	TG 56:6	C59H102O6	2	M+NH4	924.801	603.535	9.88	9.89	4987.1	4859.5	4828.9	13838.5	12657.5	11718.5	21131.1	25061.4	25078.2	42282.4	42023.6	46382.4	79643.7	82178.3	77363.2	115794	117125	117484	5896.5	11984.5	24151.2	41334.2	67581.2	103309							9.89	9.89	9.89	9.9	9.89	9.89	9.9	9.89	9.89
384	TG	TG 16:1_18:0_22:5 M+NH4 Atlas (E)	TG 56:6	C59H102O6	2	M+NH4	924.801	623.506	9.88	9.89	1693.4	902.7	447	2265.5	3244.4	2749.3	6098.8	4755.5	5442.5	13982.9	12945.5	12797.1	32537.2	31776.6	31985.4	53436.9	49050.5	49673.7	1874	3188.6	7451.6	11778.4	30021.9	47566.3							9.89	9.89	9.89	9.9	9.89	9.89	9.9	9.89	9.89
384	TG	TG 16:1_18:0_22:5 M+NH4 Atlas (E)	TG 56:6	C59H102O6	2	M+NH4	924.801	651.537	9.88	9.89	1401.9	1480.2	2360.3	3833.4	4630.9	5174.2	6915.6	7794.1	8336.7	15564.2	14277	13696.7	23342.1	26027	23530.1	40120.7	40703.3	37403.8	2300.5	4975.1	7588.1	13285.4	21258.5	33533.7							9.89	9.89	9.89	9.9	9.89	9.89	9.9	9.89	9.89
384	TG	TG 16:1_18:0_22:5 M+NH4 Atlas (E)	TG 56:6	C59H102O6	2	M+NH4	924.801	907.773	9.88	9.89	4231.7	3208.1	3108.6	7722.6	7984	9348.8	14453	16085.1	18573.1	31213.7	29849.5	30300	58926.3	55898.7	57615.1	80060.5	86790.8	86413.3	4793	9571.3	17372.8	29284.8	49662.8	72236.5							9.89	9.89	9.89	9.9	9.89	9.89	9.9	9.89	9.89
384	TG	TG 16:1_18:0_22:5 M+NH4 Atlas (E)	TG 56:6	C59H102O6	2	M+NH4	924.801	907.783	9.88	9.89	3604	1879.2	2379.3	3740.5	5430.2	5565.1	9718.8	10996	12863.4	21733.6	21033.7	21103.4	37729.3	34800.7	40502.5	45962.7	51754.6	32403.2	2926	5580	11473.6	12737.2	23347.4	52519.8							9.89	9.89	9.89	9.9	9.89	9.89	9.9	9.89	9.89
384	TG	TG 16:1_18:0_22:5 M+NH4 Atlas (E)	TG 56:6	C59H102O6	2	M+NH4	924.801	201.163	9.88	9.89	0	0	515.9	522.9	850.1	506.6	786.5	382.8	1243.5	2588.8	2580.3	3276.9	4257.6	5813.2	4963.6	8708.8	9213.1	8640.3	403.5	444.7	923.6	2195.1	3557.6	7553.2							9.89	9.89	9.89	9.9	9.89	9.89	9.9	9.89	9.89
383	TG	TG 18:1_18:2_20:4 M+NH4 Atlas (E)	TG 56:7	C59H100O6	2	M+NH4	922.785	269.226	9.64	9.65	1527.5	1611.6	1443.8	3456.3	3103	2076.4	5677.6	4220.9	5460.3	10439.1	13068.1	11079.2	20129.4	19085.8	19921.9	21554.6	27424.3	24925.5		3699.5	6501.2	9036.7	14747.5	25251.2							9.64	9.63	9.64	9.63	9.64	9.64	9.65	9.64	9.64
383	TG	TG 18:1_18:2_20:4 M+NH4 Atlas (E)	TG 56:7	C59H100O6	2	M+NH4	922.785	287.237	9.64	9.65	2714.9	2449.6	1526.6	5750.1	6054	5273.8	11672.9	10237.2	9710.5	21103.7	19599.7	18987.1	39615.7	35057.7	39916.2	45827.1	46354.5	47710.7		5299.1	12494.2	15874.5	32773.1	40686.5							9.64	9.63	9.64	9.63	9.64	9.64	9.65	9.64	9.64
383	TG	TG 18:1_18:2_20:4 M+NH4 Atlas (E)	TG 56:7	C59H100O6	2	M+NH4	922.785	337.272	9.64	9.65	399	686	782.3	1089.1	2139	1188.9	2901.7	3924.8	2851.3	5490.6	7593.5	6005.6	13280.4	10224.8	10724.9	15638.8	15091	14373.9		1101.2	3063.2	4901.1	10379	16152							9.64	9.63	9.64	9.63	9.64	9.64	9.65	9.64	9.64
383	TG	TG 18:1_18:2_20:4 M+NH4 Atlas (E)	TG 56:7	C59H100O6	2	M+NH4	922.785	339.289	9.64	9.65	446.5	651.3	1211	2827.4	2286.5	1632	5082.4	5890.2	5514	9541.7	10152.3	9966.9	19001.2	17348	18281.5	25508.6	24135.6	26664.3		2058.4	5057.8	8914.9	15084.2	24594							9.64	9.63	9.64	9.63	9.64	9.64	9.65	9.64	9.64
383	TG	TG 18:1_18:2_20:4 M+NH4 Atlas (E)	TG 56:7	C59H100O6	2	M+NH4	922.785	575.501	9.64	9.65	2841.2	3172.3	2348.4	7732.9	5339.9	7387.3	13212.7	13308.9	13905.3	31471.8	31596.8	30044.9	59024.1	55482.5	61368.8	62672.6	75986.8	80338.3		6797.2	16800.3	26701.5	49846.6	63009.9							9.64	9.63	9.64	9.63	9.64	9.64	9.65	9.64	9.64
383	TG	TG 18:1_18:2_20:4 M+NH4 Atlas (E)	TG 56:7	C59H100O6	2	M+NH4	922.785	601.517	9.64	9.65	3654.9	4253	4036.2	9407.9	10384.2	8394	18943.8	20788.7	21489.1	44777.8	52334.6	43644.7	88208.4	87324	85448.3	119276	128034	128556		11291.1	20585.7	38956.2	74495.1	118918							9.64	9.63	9.64	9.63	9.64	9.64	9.65	9.64	9.64
383	TG	TG 18:1_18:2_20:4 M+NH4 Atlas (E)	TG 56:7	C59H100O6	2	M+NH4	922.785	623.501	9.64	9.65	2217	2426.6	1800.3	4530.2	5492	6014.1	13805.8	11250.8	12210.1	22455.1	24366.2	22735.6	48301.8	46097	47572.9	57578.6	55968.1	57322.3		5684.7	13634.9	20402.9	41680.2	54648.8							9.64	9.63	9.64	9.63	9.64	9.64	9.65	9.64	9.64
383	TG	TG 18:1_18:2_20:4 M+NH4 Atlas (E)	TG 56:7	C59H100O6	2	M+NH4	922.785	625.517	9.64	9.65	3859.3	4247.2	5066.8	10367.6	10813.7	12008.3	19292.1	21520.7	20295.3	41555.9	41137.5	39110.9	70613.5	72022.9	76094.3	107431	106627	101544		11109.8	22155.5	36577.8	62966.5	95366							9.64	9.63	9.64	9.63	9.64	9.64	9.65	9.64	9.64
383	TG	TG 18:1_18:2_20:4 M+NH4 Atlas (E)	TG 56:7	C59H100O6	2	M+NH4	922.785	649.516	9.64	9.65	1127.4	1411.4	607.5	2404.7	3453.4	2793.7	4469	5577.1	5557.3	12412.9	13009.9	11581	26840.4	22612.6	22351.9	35612.5	35922.4	38844.9		2137.7	6766.8	9752.1	18197	28522.2							9.64	9.63	9.64	9.63	9.64	9.64	9.65	9.64	9.64
383	TG	TG 18:1_18:2_20:4 M+NH4 Atlas (E)	TG 56:7	C59H100O6	2	M+NH4	922.785	905.756	9.64	9.65	1908	1924	2309.1	3501	5069.5	3860.7	8799.9	10719	8710	23429.9	23623.2	23117.6	46900.2	42752.1	44059.6	62925.7	64521.4	68878		5460.4	10879.3	19947.8	37213.6	59597.4							9.64	9.63	9.64	9.63	9.64	9.64	9.65	9.64	9.64
Readouts that did not pass manual curation:
group	class	compound	formula	MS_level	adduct	precursor_m/z	fragment_m/z	RT (library)	RT	0.25uL Pos 1	0.25uL Pos 2	0.25uL Pos 3	0.5uL Pos 1	0.5uL Pos 2	0.5uL Pos 3	1uL Pos 1	1uL Pos 2	1uL Pos 3	2uL Pos 1	2uL Pos 2	2uL Pos 3	4uL Pos 1	4uL Pos 2	4uL Pos 3	8uL Pos 1	8uL Pos 2	8uL Pos 3	MBLK1	MBLK2	MBLK3	MBLK4	MBLK5	MBLK6	PBLK1	PBLK2	PBLK3	PBLK4	PBLK5	PBLK6	RT_0.25uL Pos 1	RT_0.25uL Pos 2	RT_0.25uL Pos 3	RT_0.5uL Pos 1	RT_0.5uL Pos 2	RT_0.5uL Pos 3	RT_1uL Pos 1	RT_1uL Pos 2	RT_1uL Pos 3	RT_2uL Pos 1
250		"(4R)-4-((5S,7R,9S,10S,13R,14S,17R)-7-hydroxy-10,13-dimethyl-3-oxohexadecahydro-1H-cyclopenta[a]phenanthren-17-yl)pentanoic acid" 2M+Na MSDIAL (E)	C24H38O4	1	2M+Na	803.543		3.15	3.15	84189.5	78237.4	77241.9	148437	141131	135675	239913	237983	244510	365874	355331	375440	510364	493074	506412	657048	670896	655866	79353.7	135462	247648	346058	460088	615985	8744	8640.7	8670.8	8005.3	8787.8	8946.9	3.14	3.15	3.14	3.15	3.14	3.15	3.15	3.15	3.14	3.14
250		"(4R)-4-((5S,7R,9S,10S,13R,14S,17R)-7-hydroxy-10,13-dimethyl-3-oxohexadecahydro-1H-cyclopenta[a]phenanthren-17-yl)pentanoic acid" 2M+Na MSDIAL (E)	C24H38O4	2	2M+Na	803.543	301.138	3.15	3.15	0	0	0	0	60.8	237.8	0	4.2	266.6	270.1	177.3	139.1	198.8	0	53.3	370.2	157.3	604.9	7.6	5.7	49.3	279	464.8	158.1	0	0	0	0	0	0	3.14	3.15	3.14	3.15	3.14	3.15	3.15	3.15	3.14	3.14
250		"(4R)-4-((5S,7R,9S,10S,13R,14S,17R)-7-hydroxy-10,13-dimethyl-3-oxohexadecahydro-1H-cyclopenta[a]phenanthren-17-yl)pentanoic acid" 2M+Na MSDIAL (E)	C24H38O4	2	2M+Na	803.543	413.251	3.15	3.15	190.7	83.8	101.6	526.8	142.3	834.6	680.7	446.2	1057.7	629.4	457.5	428.9	754.3	789.7	1236.7	1319.1	927.8	1011.8	29.3	427	426	713.7	893	868.9	390	133.4	46.1	148.5	172.1	3.9	3.14	3.15	3.14	3.15	3.14	3.15	3.15	3.15	3.14	3.14
250		"(4R)-4-((5S,7R,9S,10S,13R,14S,17R)-7-hydroxy-10,13-dimethyl-3-oxohexadecahydro-1H-cyclopenta[a]phenanthren-17-yl)pentanoic acid" 2M+Na MSDIAL (E)	C24H38O4	2	2M+Na	803.543	413.265	3.15	3.15	30148.7	30136.8	29528	53970.3	54098.9	52214.7	91238.3	96188.6	90798.9	130281	133123	131536	188300	182683	188759	231798	253002	241089	32538.2	54271.8	90553.2	123805	168373	229875	4098.8	3163.9	3978	4192.4	4090.6	3712.7	3.14	3.15	3.14	3.15	3.14	3.15	3.15	3.15	3.14	3.14
250		"(4R)-4-((5S,7R,9S,10S,13R,14S,17R)-7-hydroxy-10,13-dimethyl-3-oxohexadecahydro-1H-cyclopenta[a]phenanthren-17-yl)pentanoic acid" 2M+Na MSDIAL (E)	C24H38O4	2	2M+Na	803.543	413.279	3.15	3.15	2150.3	2429.1	3453.3	4631.7	4523.1	3347.1	5998.8	4526.1	3346.6	6188.7	6065.5	6921.7	5567.4	4096.4	6088.2	7755.9	5857.2	8861.7	3476.2	2978.6	3981.3	3763.5	5650.7	8212	464	743.2	1366	696.4	657.2	652.4	3.14	3.15	3.14	3.15	3.14	3.15	3.15	3.15	3.14	3.14
250		"(4R)-4-((5S,7R,9S,10S,13R,14S,17R)-7-hydroxy-10,13-dimethyl-3-oxohexadecahydro-1H-cyclopenta[a]phenanthren-17-yl)pentanoic acid" 2M+Na MSDIAL (E)	C24H38O4	2	2M+Na	803.543	413.298	3.15	3.15	572.5	656.3	414.1	792.1	990.3	959.1	1654.2	2095.6	1783.2	2839.6	3417.5	3549.5	5551.9	5301.3	6218.5	9050.8	7275.6	8059.6	590.9	799.7	1853.2	3422.1	5234.8	7337.4	118.1	108.3	86	95.3	122.3	89.9	3.14	3.15	3.14	3.15	3.14	3.15	3.15	3.15	3.14	3.14
250		"(4R)-4-((5S,7R,9S,10S,13R,14S,17R)-7-hydroxy-10,13-dimethyl-3-oxohexadecahydro-1H-cyclopenta[a]phenanthren-17-yl)pentanoic acid" 2M+Na MSDIAL (E)	C24H38O4	2	2M+Na	803.543	413.311	3.15	3.15	722.7	822.8	824.4	1369.5	1282.5	1378.5	2946	2739.2	2720	3848.9	3797.1	3705	5408.3	5524.3	5508.3	6917.4	7313.3	6591.2	983.5	1466	2692.1	3350.1	4756.2	6808.9	122.1	109.7	161.6	109.5	105.8	132.8	3.14	3.15	3.14	3.15	3.14	3.15	3.15	3.15	3.14	3.14
250		"(4R)-4-((5S,7R,9S,10S,13R,14S,17R)-7-hydroxy-10,13-dimethyl-3-oxohexadecahydro-1H-cyclopenta[a]phenanthren-17-yl)pentanoic acid" 2M+Na MSDIAL (E)	C24H38O4	2	2M+Na	803.543	413.371	3.15	3.15	503.8	626.3	481.2	1115.5	1062.2	955.7	1798.9	2130	1975	2961.5	2809.1	2861.5	4420.5	3978.2	4319.6	5292.4	5593.5	5102.1	614.8	1053.1	2218.9	2411.1	3782.3	4897.4	76.3	45.6	100.2	54.4	81	57	3.14	3.15	3.14	3.15	3.14	3.15	3.15	3.15	3.14	3.14
250		"(4R)-4-((5S,7R,9S,10S,13R,14S,17R)-7-hydroxy-10,13-dimethyl-3-oxohexadecahydro-1H-cyclopenta[a]phenanthren-17-yl)pentanoic acid" 2M+Na MSDIAL (E)	C24H38O4	2	2M+Na	803.543	414.267	3.15	3.15	9649.4	10355.9	9021.1	14702.4	14751.9	15241.4	24468.2	26495.2	24661.7	37996.3	35510.1	36697.4	50583.4	50391	47724.7	64580.1	64365.2	66405.5	10140.1	14551.8	27936.2	34307.6	46684.9	60669	1375.2	514.1	972.4	1065	1715.5	1068.4	3.14	3.15	3.14	3.15	3.14	3.15	3.15	3.15	3.14	3.14
250		"(4R)-4-((5S,7R,9S,10S,13R,14S,17R)-7-hydroxy-10,13-dimethyl-3-oxohexadecahydro-1H-cyclopenta[a]phenanthren-17-yl)pentanoic acid" 2M+Na MSDIAL (E)	C24H38O4	2	2M+Na	803.543	414.278	3.15	3.15	6868.9	8826.9	8876.1	14599.5	13478.9	13985.5	24340.1	26462.3	22336.2	37996.3	33762.3	34991.2	50140	42783.6	47093.3	45090.9	63575	60650.9	8995.8	12166	25242.9	32464.4	39404.7	59854.1	671.8	259.2	683.6	476.6	1629.2	657.5	3.14	3.15	3.14	3.15	3.14	3.15	3.15	3.15	3.14	3.14
250		"(4R)-4-((5S,7R,9S,10S,13R,14S,17R)-7-hydroxy-10,13-dimethyl-3-oxohexadecahydro-1H-cyclopenta[a]phenanthren-17-yl)pentanoic acid" 2M+Na MSDIAL (E)	C24H38O4	2	2M+Na	803.543	416.566	3.15	3.15	0	0	0	5.8	32.1	11.7	29.1	9	40.4	151.6	53.2	11	69.4	3.4	57.9	103.4	114.9	82.5	0	0	12	41.7	40.1	83.6	0	0	0	0	0	0	3.14	3.15	3.14	3.15	3.14	3.15	3.15	3.15	3.14	3.14
64		1-(hexadecanoyloxy)-3-hydroxypropan-2-yl-octadec-9-enoate M+NH4 MSDIAL (E)	C37H70O5	1	M+NH4	612.555		6.66	6.67		7643		9413.2	8822.7	7969.6	14821.4	18077.6	17410.5	30476.5	32039.3	32744.8	66797.9	70007.1	68633.3	147322	142766	139510	11188.2	12444.6	23594.2	34054.5	64787	145074								6.67		6.67	6.67	6.66	6.66	6.68	6.67	6.68
64		1-(hexadecanoyloxy)-3-hydroxypropan-2-yl-octadec-9-enoate M+NH4 MSDIAL (E)	C37H70O5	2	M+NH4	612.555	88.1118	6.66	6.67		97365.1		73882.4	61605.6	73378.7	61857.5	60115.3	62581.3	59545	66904.5	66662.4	63508.8	48267.9	48860.1	64150.3	54239.4	48122.7	98150	73196.4	77480.3	60812.7	62427.7	49068.1								6.67		6.67	6.67	6.66	6.66	6.68	6.67	6.68
64		1-(hexadecanoyloxy)-3-hydroxypropan-2-yl-octadec-9-enoate M+NH4 MSDIAL (E)	C37H70O5	2	M+NH4	612.555	102.13	6.66	6.67		101556		86434.5	63688.5	70133.2	62685.6	63780.9	68220.5	62808.3	67772.7	65473.6	63618	59503.1	51923.5	63684.4	44626	49933.9	105248	72157.9	74060.6	68549.6	62613.1	48366.3								6.67		6.67	6.67	6.66	6.66	6.68	6.67	6.68
64		1-(hexadecanoyloxy)-3-hydroxypropan-2-yl-octadec-9-enoate M+NH4 MSDIAL (E)	C37H70O5	2	M+NH4	612.555	121.101	6.66	6.67		473.8		1108.8	433.4	265.9	532.4	1247.4	484.4	617.9	666.8	224.4	643.6	223.6	463.2	1217.2	1965.7	440.1	517.9	490	334.5	681.1	566.4	1886.3								6.67		6.67	6.67	6.66	6.66	6.68	6.67	6.68
64		1-(hexadecanoyloxy)-3-hydroxypropan-2-yl-octadec-9-enoate M+NH4 MSDIAL (E)	C37H70O5	2	M+NH4	612.555	313.276	6.66	6.67		777.8		1180.4	949.1	1826.7	3645.2	2917.1	2741	4268	5182.7	4649.9	11250.6	9119.8	9796.5	21028.1	22376.1	19498.5	1521	2048.2	4773.1	6373.6	11329.8	21482.7								6.67		6.67	6.67	6.66	6.66	6.68	6.67	6.68
64		1-(hexadecanoyloxy)-3-hydroxypropan-2-yl-octadec-9-enoate M+NH4 MSDIAL (E)	C37H70O5	2	M+NH4	612.555	314.273	6.66	6.67		317.4		234	260	234.9	891.6	615.5	588.2	1011.5	572.4	1151.7	4211.8	2082.5	2963.3	4494.5	4928.1	4705.7	158.7	182.6	579.3	1760.4	2334.4	6487.2								6.67		6.67	6.67	6.66	6.66	6.68	6.67	6.68
64		1-(hexadecanoyloxy)-3-hydroxypropan-2-yl-octadec-9-enoate M+NH4 MSDIAL (E)	C37H70O5	2	M+NH4	612.555	339.286	6.66	6.67		1669.5		3309.8	2911.2	2913.9	7564.7	6619	5495.7	10577.3	12463.9	10452.2	22054.4	20916.3	21899.1	48611.1	40827.1	41749.3	2211.4	4630.3	7063.8	11876.1	23524	42830.8								6.67		6.67	6.67	6.66	6.66	6.68	6.67	6.68
64		1-(hexadecanoyloxy)-3-hydroxypropan-2-yl-octadec-9-enoate M+NH4 MSDIAL (E)	C37H70O5	2	M+NH4	612.555	577.512	6.66	6.67		1013		1701.4	1724.6	1501.2	2522.3	3003.7	2255.9	4204.5	6626.6	5246.9	8499.6	10720.5	10346.4	23752.7	23858.8	22938.4	1210.3	2040	4350	6534.3	10054.7	27314.2								6.67		6.67	6.67	6.66	6.66	6.68	6.67	6.68
64		1-(hexadecanoyloxy)-3-hydroxypropan-2-yl-octadec-9-enoate M+NH4 MSDIAL (E)	C37H70O5	2	M+NH4	612.555	577.523	6.66	6.67		1021		1609.9	2327.5	1206.5	2872.4	3358.8	2711.7	4299	6892.9	5886.6	10153.9	10690.3	10050.5	23449.9	23642.8	24600.7	958.4	2249.6	4539	6388.7	10271.5	26799.1								6.67		6.67	6.67	6.66	6.66	6.68	6.67	6.68
64		1-(hexadecanoyloxy)-3-hydroxypropan-2-yl-octadec-9-enoate M+NH4 MSDIAL (E)	C37H70O5	2	M+NH4	612.555	578.429	6.66	6.67		96.5		12	187.7	0	36.2	17.3	0	4.2	0	0	19.9	98.2	3.7	190.8	14.1	82.1	8.6	0	53.4	37.5	0	101.3								6.67		6.67	6.67	6.66	6.66	6.68	6.67	6.68
64		1-(hexadecanoyloxy)-3-hydroxypropan-2-yl-octadec-9-enoate M+NH4 MSDIAL (E)	C37H70O5	2	M+NH4	612.555	578.517	6.66	6.67		282.6		293.9	554.2	206.3	1386.1	529.4	1210.4	2546.1	2892.2	2763.6	4340	3737.1	5508.9	11384.3	11413.4	11348.8	468.4	738.5	1933.2	3558.1	5900.7	10554.8								6.67		6.67	6.67	6.66	6.66	6.68	6.67	6.68
37		1-Palmitoyl-sn-glycero-3-phosphocholine M+H MSDIAL (E)	C24H50NO7P	1	M+H	496.339		4.64	4.67												17478.8
37		1-Palmitoyl-sn-glycero-3-phosphocholine M+H MSDIAL (E)	C24H50NO7P	2	M+H	496.339	64.517	4.64	4.67												21.6
37		1-Palmitoyl-sn-glycero-3-phosphocholine M+H MSDIAL (E)	C24H50NO7P	2	M+H	496.339	104.105	4.64	4.67												2384.2
37		1-Palmitoyl-sn-glycero-3-phosphocholine M+H MSDIAL (E)	C24H50NO7P	2	M+H	496.339	184.075	4.64	4.67												3521.7
37		1-Palmitoyl-sn-glycero-3-phosphocholine M+H MSDIAL (E)	C24H50NO7P	2	M+H	496.339	184.084	4.64	4.67												1219.3
37		1-Palmitoyl-sn-glycero-3-phosphocholine M+H MSDIAL (E)	C24H50NO7P	2	M+H	496.339	283.179	4.64	4.67												3262.2
37		1-Palmitoyl-sn-glycero-3-phosphocholine M+H MSDIAL (E)	C24H50NO7P	2	M+H	496.339	313.274	4.64	4.67												15.8
37		1-Palmitoyl-sn-glycero-3-phosphocholine M+H MSDIAL (E)	C24H50NO7P	2	M+H	496.339	313.287	4.64	4.67												305.4
37		1-Palmitoyl-sn-glycero-3-phosphocholine M+H MSDIAL (E)	C24H50NO7P	2	M+H	496.339	324.198	4.64	4.67												12.7
37		1-Palmitoyl-sn-glycero-3-phosphocholine M+H MSDIAL (E)	C24H50NO7P	2	M+H	496.339	350.518	4.64	4.67												0
19		2-acetoxy-4-pentadecylbenzoic acid M+Na MSDIAL (E)	C24H38O4	1	M+Na	413.266		3.15	3.15	195776	195206	199879	290441	284330	294312	454665	458177	455322	694246	684355	698366	965649	971073	1.01752e+06	1279417	1.30106e+06	1.30995e+06	199525	315544	469803	640426	894185	1187810	49868.1	47209	49721	43730.8	44756	49139	3.14	3.15	3.14	3.15	3.14	3.15	3.15	3.15	3.14	3.15
19		2-acetoxy-4-pentadecylbenzoic acid M+Na MSDIAL (E)	C24H38O4	2	M+Na	413.266	133.099	3.15	3.15	261.3	454	331.9	288.8	643.6	597.5	661	671.9	575.7	708	454.2	384.7	890.5	470.8	1426.2	1194.7	750.9	952.2	235.5	150.4	263.7	583.5	351.5	1101.8	455	882.5	377.1	962.2	730.4	752.3	3.14	3.15	3.14	3.15	3.14	3.15	3.15	3.15	3.14	3.15
19		2-acetoxy-4-pentadecylbenzoic acid M+Na MSDIAL (E)	C24H38O4	2	M+Na	413.266	171.005	3.15	3.15	1643.6	1311.7	1533.3	1614	2469.6	1177.8	2747.1	3043.8	3002.7	5475.6	4929	4343.6	6274.8	6938.5	6571.4	7910	7770.1	7177.9	1276.8	2373.8	3761.6	3667.2	5574.7	7269.6	200.8	154	306.3	344.8	0	413.9	3.14	3.15	3.14	3.15	3.14	3.15	3.15	3.15	3.14	3.15
19		2-acetoxy-4-pentadecylbenzoic acid M+Na MSDIAL (E)	C24H38O4	2	M+Na	413.266	189.015	3.15	3.15	2640.5	2193.8	1501.3	2717.3	4146.4	2830.7	3707.1	3274.4	4693.2	5701.1	5249.4	6729.3	6335.8	8337.9	6707.7	8803.3	9940.1	9807.1	2351.9	3035.7	4192	7311.1	6979.3	9012.9	698.7	0	299	154.9	582.6	350.7	3.14	3.15	3.14	3.15	3.14	3.15	3.15	3.15	3.14	3.15
19		2-acetoxy-4-pentadecylbenzoic acid M+Na MSDIAL (E)	C24H38O4	2	M+Na	413.266	301.141	3.15	3.15	6026.2	7843.1	8123.8	10712	10112.2	9837.3	14733.1	14376.2	17336.2	22804.1	21733.3	23286.2	31650.9	31959.6	30133.8	39079.4	43018.1	39028	7850.2	9369.5	14325.5	20841.8	26585.7	41826.9	1645.3	2424.1	1976	2115.9	1878.1	2030.8	3.14	3.15	3.14	3.15	3.14	3.15	3.15	3.15	3.14	3.15
19		2-acetoxy-4-pentadecylbenzoic acid M+Na MSDIAL (E)	C24H38O4	2	M+Na	413.266	301.154	3.15	3.15	910.2	887.7	1190.9	1610.7	1629.5	1215.4	2094.8	1125.6	1585.3	2654	2592.3	2428.8	2584.8	2601.3	2692.3	4047.3	2756.3	2652.2	975.1	901.3	924.3	2137.7	2900.2	3193	183.1	901.8	151.8	309.4	594.5	319.3	3.14	3.15	3.14	3.15	3.14	3.15	3.15	3.15	3.14	3.15
19		2-acetoxy-4-pentadecylbenzoic acid M+Na MSDIAL (E)	C24H38O4	2	M+Na	413.266	301.182	3.15	3.15	408.4	475	341.3	477.5	282.8	263	390	448.8	506.7	619.2	641.2	939.6	1359.7	870.9	799.7	1068.8	1324.6	1138.3	306.5	264.9	400.6	619.1	737.9	1269.8	76.9	130.7	201.6	59.9	266.3	217.6	3.14	3.15	3.14	3.15	3.14	3.15	3.15	3.15	3.14	3.15
19		2-acetoxy-4-pentadecylbenzoic acid M+Na MSDIAL (E)	C24H38O4	2	M+Na	413.266	301.232	3.15	3.15	99	181.3	110	172.6	173.2	224.5	248	319.2	351.4	395.4	402.7	399.9	658.8	583.4	518.7	705.7	814.5	584.8	138.7	166.2	323.8	384.5	484.9	810.2	21.4	23.1	23	33.8	44	40.6	3.14	3.15	3.14	3.15	3.14	3.15	3.15	3.15	3.14	3.15
19		2-acetoxy-4-pentadecylbenzoic acid M+Na MSDIAL (E)	C24H38O4	2	M+Na	413.266	302.148	3.15	3.15	2057.1	1317.4	1096.1	2198.1	2067.2	3435.4	4235.7	3125.4	3695.6	4013.5	5996.1	5458.7	5935.3	6591	6456.6	7417.5	6286.5	7587.5	2504.8	2364	3562.7	6066.4	5718	7638.9	538.7	396.8	317.3	121.6	246.8	434	3.14	3.15	3.14	3.15	3.14	3.15	3.15	3.15	3.14	3.15
19		2-acetoxy-4-pentadecylbenzoic acid M+Na MSDIAL (E)	C24H38O4	2	M+Na	413.266	304.513	3.15	3.15	0	0	0	0	0	0	0	0	15.6	3.9	0	0	7.3	5.5	72.9	13.4	24.1	7.7	0	0	0	0	17.7	0	0	7.7	0	0	0	0	3.14	3.15	3.14	3.15	3.14	3.15	3.15	3.15	3.14	3.15
19		2-acetoxy-4-pentadecylbenzoic acid M+Na MSDIAL (E)	C24H38O4	2	M+Na	413.266	385.112	3.15	3.15	8.8	0	4.1	9.9	40.7	7	0	0	0	0	61.6	0	5.5	0	0	0	4.2	33.8	11.2	0	10.5	3.7	4.3	0	7.1	27.4	23.9	347.6	19.9	8	3.14	3.15	3.14	3.15	3.14	3.15	3.15	3.15	3.14	3.15
1		abietic acid M+H MSDIAL (E)	C20H30O2	1	M+H	303.231		8	8		8255.5					25444.7	24282.8	26234.7	44094.4	47291.7	47441.5	97985.8	93408.1	99738.7	195256	176107	184062		10836.8	27046.5	40049.1	75023.3	152348								7.96					7.99	7.99	7.99	8.01
1		abietic acid M+H MSDIAL (E)	C20H30O2	2	M+H	303.231	81.0695	8	8		7862.9					16431.4	12667.9	13574.7	28140.4	25826.5	28525.5	51148.1	56201.8	54851.9	119158	105083	107746		8532.9	16323.8	22282.3	46816.9	87845								7.96					7.99	7.99	7.99	8.01
1		abietic acid M+H MSDIAL (E)	C20H30O2	2	M+H	303.231	91.0529	8	8		9667.2					8665.5	6127.5	7902	5785.7	6442.7	10663.1	9714.7	10724.8	11121.5	13656.9	11910.7	10925.6		4798	10746.4	6632.9	9310.4	8864.1								7.96					7.99	7.99	7.99	8.01
1		abietic acid M+H MSDIAL (E)	C20H30O2	2	M+H	303.231	93.0703	8	8		2252.4					5202.7	3762.2	3592	7563.8	8784.4	9304.3	12370.2	12836.4	14375.6	29820.2	28905.6	22696.5		3002.8	5209	6651.1	10472.3	23050.2								7.96					7.99	7.99	7.99	8.01
1		abietic acid M+H MSDIAL (E)	C20H30O2	2	M+H	303.231	121.101	8	8		9654.7					10175.9	9176.4	11813.2	14322.7	15833.3	15018.1	28443	30172.2	25481.2	54083.7	54813.9	52848.3		4534.7	9175.4	13581.6	25274.2	41651.5								7.96					7.99	7.99	7.99	8.01
1		abietic acid M+H MSDIAL (E)	C20H30O2	2	M+H	303.231	133.099	8	8		3002.7					10598.9	7895.3	8000	15566.9	15512.9	14271.5	27747.5	29584.4	27290.2	53595.7	47373.6	45980.1		4376.7	7754.3	10915.8	22154.7	43300								7.96					7.99	7.99	7.99	8.01
1		abietic acid M+H MSDIAL (E)	C20H30O2	2	M+H	303.231	171.115	8	8		717.4					2456.9	963.8	665.4	1445.4	1878.8	1426.6	2882.4	3419.3	2658.5	4175.8	4922.7	4661.9		277.8	1378.9	941	2232.6	3227								7.96					7.99	7.99	7.99	8.01
1		abietic acid M+H MSDIAL (E)	C20H30O2	2	M+H	303.231	173.131	8	8		2155.8					3154.9	3478	2377.6	6272.5	7833.3	6859.6	13221.7	11820.2	12634.5	21053.4	21000.6	22261.3		2097.2	4087.6	5012.5	10112.9	16352.9								7.96					7.99	7.99	7.99	8.01
1		abietic acid M+H MSDIAL (E)	C20H30O2	2	M+H	303.231	199.148	8	8		1550.8					1326.4	1171.7	1458.7	2700.1	1985.3	2077.4	4411.9	5889	3321.6	7396	9771.5	7647.3		660	1928.9	2269	4189.7	5676.3								7.96					7.99	7.99	7.99	8.01
1		abietic acid M+H MSDIAL (E)	C20H30O2	2	M+H	303.231	215.144	8	8		532					701.4	309.2	697.6	1061.9	98.1	706.6	781.3	1206.8	701	1788.4	1040.4	983.1		165.8	1009.1	1046.2	598.2	654								7.96					7.99	7.99	7.99	8.01
1		abietic acid M+H MSDIAL (E)	C20H30O2	2	M+H	303.231	233.151	8	8		886.3					557.5	586.6	708.8	1028.9	1303.3	324.4	539.7	1084.7	1129.4	2206.9	1920.3	2435.9		292.4	453.2	952.8	1272.7	1393.8								7.96					7.99	7.99	7.99	8.01
12		AcylCarnitine 14:1 M+H SLING_MRM (E)	C21H39N1O4	1	M+H	370.295		1.11	1.11							5260.1		3593.5	10003.7		7275	18128.3	19269.7	17735.4	45432.1	49743.5	41559.7			6058.7			37830.2													1.11		1.13	1.11
12		AcylCarnitine 14:1 M+H SLING_MRM (E)	C21H39N1O4	2	M+H	370.295	60.0812	1.11	1.11							2574.3		2888.5	1344.1		2669.2	6571.8	3996.5	5414.9	11448.8	6880.1	7515.2			2343.5			6177.6													1.11		1.13	1.11
12		AcylCarnitine 14:1 M+H SLING_MRM (E)	C21H39N1O4	2	M+H	370.295	85.0284	1.11	1.11							975.7		993	1320.1		2029.8	7896.5	5919.4	7520	27737.4	29164	22486.3			691.4			18187.5													1.11		1.13	1.11
12		AcylCarnitine 14:1 M+H SLING_MRM (E)	C21H39N1O4	2	M+H	370.295	88.1109	1.11	1.11							14192.7		15477.2	17122.5		13635.7	27717.7	25895.6	25818.6	33271.6	27754.5	31694			14365.6			31772.4													1.11		1.13	1.11
12		AcylCarnitine 14:1 M+H SLING_MRM (E)	C21H39N1O4	2	M+H	370.295	109.102	1.11	1.11							3914.5		3242.6	2709.1		2867.9	8193.1	5325.6	6157.9	10426.4	11701.3	9883.4			2151.1			9951.5													1.11		1.13	1.11
12		AcylCarnitine 14:1 M+H SLING_MRM (E)	C21H39N1O4	2	M+H	370.295	120.983	1.11	1.11							665.8		416.7	234.7		374.8	613	1065.7	496	1093.7	598.6	634.2			1303			126.2													1.11		1.13	1.11
12		AcylCarnitine 14:1 M+H SLING_MRM (E)	C21H39N1O4	2	M+H	370.295	144.101	1.11	1.11							215.8		25.3	58.5		232.2	762.4	286.4	834.6	1137.6	1337.9	1262.3			0			931.1													1.11		1.13	1.11
12		AcylCarnitine 14:1 M+H SLING_MRM (E)	C21H39N1O4	2	M+H	370.295	149.131	1.11	1.11							732.5		1239.4	1587.4		615.5	2448.9	916.9	1439.6	3589.4	3592.2	3506.4			319.3			3274.1													1.11		1.13	1.11
12		AcylCarnitine 14:1 M+H SLING_MRM (E)	C21H39N1O4	2	M+H	370.295	192.186	1.11	1.11							161.1		0	234.2		146.7	455.9	28	301.3	21.9	290.4	376.3			0			34.3													1.11		1.13	1.11
12		AcylCarnitine 14:1 M+H SLING_MRM (E)	C21H39N1O4	2	M+H	370.295	197.131	1.11	1.11							303.7		122.8	238.6		127.9	1204.8	259.1	984.2	1138.2	1700.4	812.3			79.3			853.7													1.11		1.13	1.11
23		AcylCarnitine 18:0 M+H SLING_MRM (E)	C25H49N1O4	1	M+H	428.373		2.44	2.37										4379.1		5018.5	11697.2	14497.2	12949.9	38766	41075.2	38164.4					10462.5	28692																2.37
23		AcylCarnitine 18:0 M+H SLING_MRM (E)	C25H49N1O4	2	M+H	428.373	57.6765	2.44	2.37										0		0	0	0	0	0	0	4.1					0	0																2.37
23		AcylCarnitine 18:0 M+H SLING_MRM (E)	C25H49N1O4	2	M+H	428.373	76.8152	2.44	2.37										0		18.6	0	0	0	0	0	0					0	0																2.37
23		AcylCarnitine 18:0 M+H SLING_MRM (E)	C25H49N1O4	2	M+H	428.373	85.0305	2.44	2.37										825.2		977.2	1497.7	2312.3	2186.9	4310.5	5225.8	4821.7					1718.2	3115.8																2.37
23		AcylCarnitine 18:0 M+H SLING_MRM (E)	C25H49N1O4	2	M+H	428.373	85.0526	2.44	2.37										32.5		20.8	30.5	52.4	77.2	143.7	105.3	139.5					77.2	62.3																2.37
23		AcylCarnitine 18:0 M+H SLING_MRM (E)	C25H49N1O4	2	M+H	428.373	141.09	2.44	2.37										157.1		22.1	453.9	324.8	467.4	768.9	136.7	312.4					343.9	238.8																2.37
23		AcylCarnitine 18:0 M+H SLING_MRM (E)	C25H49N1O4	2	M+H	428.373	245.675	2.44	2.37										0		0	0	0	0	0	0	6.2					27.2	0																2.37
23		AcylCarnitine 18:0 M+H SLING_MRM (E)	C25H49N1O4	2	M+H	428.373	286.319	2.44	2.37										0		0	0	2.9	0	0	0	0					0	0																2.37
23		AcylCarnitine 18:0 M+H SLING_MRM (E)	C25H49N1O4	2	M+H	428.373	325.72	2.44	2.37										0		0	0	0	0	0	0	0					0	0																2.37
23		AcylCarnitine 18:0 M+H SLING_MRM (E)	C25H49N1O4	2	M+H	428.373	343.973	2.44	2.37										0		5.5	0	0	0	92.1	0	0					0	0																2.37
24		alpha-Tocopherol M+H HMDB (E)	C29H50O2	1	M+H	431.387		5	5.01	7349.2		6952.3	10801.8	12830.8	10792.4	14386.3	15564.2	16138.9	29999.5	28496.7	28117.3	40747.3	40131.2	38429.2	38601.5	37200.5	40409.8			10633.5	19852.9	32592	35098.4							5.01		5	4.98	4.97	5.01	5.01	5.01	5	5.01
24		alpha-Tocopherol M+H HMDB (E)	C29H50O2	2	M+H	431.387	57.1047	5	5.01	15.8		50.8	84.1	74.1	57	23.6	43	46.1	34.1	23.8	58.7	26.8	33.5	57.3	42.2	50.5	63.9			13	74.4	72.6	61.8							5.01		5	4.98	4.97	5.01	5.01	5.01	5	5.01
24		alpha-Tocopherol M+H HMDB (E)	C29H50O2	2	M+H	431.387	102.106	5	5.01	124.6		25.1	21.4	81.1	14.2	81.9	24	0	0	0	20.8	0	6.9	3.6	0	0	0			6.3	13.4	3.9	0							5.01		5	4.98	4.97	5.01	5.01	5.01	5	5.01
24		alpha-Tocopherol M+H HMDB (E)	C29H50O2	2	M+H	431.387	121.103	5	5.01	1462.4		1529.9	2707.2	2240.3	1682.7	1473.9	1274.2	1009.1	980.8	756.1	811	610.7	564.9	584	1282.8	374.7	860.8			1198.7	1386.8	1183.4	1573.9							5.01		5	4.98	4.97	5.01	5.01	5.01	5	5.01
24		alpha-Tocopherol M+H HMDB (E)	C29H50O2	2	M+H	431.387	165.092	5	5.01	2029.5		1887.6	3632	3119	3448	4074.9	3402.5	4046.6	5593.8	7473.8	5331.6	7937.9	9394.3	7832.7	10491.8	9950.9	9250.9			2766.7	4480	8905	6301.3							5.01		5	4.98	4.97	5.01	5.01	5.01	5	5.01
24		alpha-Tocopherol M+H HMDB (E)	C29H50O2	2	M+H	431.387	220.159	5	5.01	0		230.6	0	9.6	0	13.2	7	116.6	0	4.1	60.1	0	0	43.3	0	0	0			23.3	11.8	0	0							5.01		5	4.98	4.97	5.01	5.01	5.01	5	5.01
24		alpha-Tocopherol M+H HMDB (E)	C29H50O2	2	M+H	431.387	279.293	5	5.01	0		0	0	4.4	4.1	0	9.1	26.5	0	0	0	0	0	13.2	0	0	0			9.7	0	0	11.4							5.01		5	4.98	4.97	5.01	5.01	5.01	5	5.01
24		alpha-Tocopherol M+H HMDB (E)	C29H50O2	2	M+H	431.387	341.097	5	5.01	122.8		0	0	0	122.6	0	0	20.8	3.6	0	4.1	0	0	0	0	0	0			4.3	0	0	0							5.01		5	4.98	4.97	5.01	5.01	5.01	5	5.01
24		alpha-Tocopherol M+H HMDB (E)	C29H50O2	2	M+H	431.387	377.317	5	5.01	10.7		129.6	11.9	128.5	21.2	42.3	32.5	19.6	35.7	185.5	46.5	0	0	3.9	0	0	13.7			58.2	7.5	5.7	1.9							5.01		5	4.98	4.97	5.01	5.01	5.01	5	5.01
24		alpha-Tocopherol M+H HMDB (E)	C29H50O2	2	M+H	431.387	382.067	5	5.01	22.3		23.2	41.5	42.9	0	0	0	0	0	4.3	4.2	0	0	0	24.6	0	3.6			0	0	0	3.8							5.01		5	4.98	4.97	5.01	5.01	5.01	5	5.01
61		Bilirubin M+H HMDB (E)	C33H36N4O6	1	M+H	585.269		1.59	1.7	1451.5		1984	2584.3		2280.1	4082.3	5765	5340.9	7996.5	6372.3	8456.4		17012.1	18314.8	9971.6															1.71		1.71	1.72		1.71	1.7	1.71	1.7	1.7
61		Bilirubin M+H HMDB (E)	C33H36N4O6	2	M+H	585.269	59.0605	1.59	1.7	8580.8		8780.4	11186.8		14116.2	10985.7	8177.2	7577	20921.1	15315.3	21796.1		84223.1	67151.1	31699.4															1.71		1.71	1.72		1.71	1.7	1.71	1.7	1.7
61		Bilirubin M+H HMDB (E)	C33H36N4O6	2	M+H	585.269	102.126	1.59	1.7	26940.3		22771.8	27424.3		37826.9	32215.5	23155.4	32100.2	48330.4	41792.5	45810		153962	142810	62696.1															1.71		1.71	1.72		1.71	1.7	1.71	1.7	1.7
61		Bilirubin M+H HMDB (E)	C33H36N4O6	2	M+H	585.269	173.132	1.59	1.7	76.1		0	82.6		226.9	35.2	0	60.6	179.9	0	187.7		894.6	236.1	557.2															1.71		1.71	1.72		1.71	1.7	1.71	1.7	1.7
61		Bilirubin M+H HMDB (E)	C33H36N4O6	2	M+H	585.269	299.14	1.59	1.7	825.9		247.3	870.1		1102.8	1350.8	1781.2	2241.7	5098.6	4240.5	2649.5		6504.6	6534.5	3265.7															1.71		1.71	1.72		1.71	1.7	1.71	1.7	1.7
61		Bilirubin M+H HMDB (E)	C33H36N4O6	2	M+H	585.269	299.153	1.59	1.7	32.2		55.9	102.8		42.5	142.2	107	393.4	502.6	343.7	563.6		1507.5	1231	478.9															1.71		1.71	1.72		1.71	1.7	1.71	1.7	1.7
61		Bilirubin M+H HMDB (E)	C33H36N4O6	2	M+H	585.269	299.178	1.59	1.7	19.1		12.4	15.9		27.6	139.9	142.4	67.8	204.1	131.7	288.4		379.6	429.9	552.5															1.71		1.71	1.72		1.71	1.7	1.71	1.7	1.7
61		Bilirubin M+H HMDB (E)	C33H36N4O6	2	M+H	585.269	300.141	1.59	1.7	0		146.9	114.7		315.1	478.7	146.3	196.1	488.6	800.3	677		1841.7	1600.5	362.4															1.71		1.71	1.72		1.71	1.7	1.71	1.7	1.7
61		Bilirubin M+H HMDB (E)	C33H36N4O6	2	M+H	585.269	300.998	1.59	1.7	0		0	0		0	0	0	0	0	4.3	0		0	7.2	0															1.71		1.71	1.72		1.71	1.7	1.71	1.7	1.7
61		Bilirubin M+H HMDB (E)	C33H36N4O6	2	M+H	585.269	301.693	1.59	1.7	0		0	0		4.4	0	0	0	0	0	0		7.7	0	0															1.71		1.71	1.72		1.71	1.7	1.71	1.7	1.7
61		Bilirubin M+H HMDB (E)	C33H36N4O6	2	M+H	585.269	315.182	1.59	1.7	0		0	67.9		255.5	242.8	0	26.3	35.2	0	241.8		536.5	413.9	325															1.71		1.71	1.72		1.71	1.7	1.71	1.7	1.7
16		BIS(2-ETHYLHEXYL)PHTHALATE M+H MSDIAL (E)	C24H38O4	1	M+H	391.286		10.45	10.41									8001.1																														10.41
16		BIS(2-ETHYLHEXYL)PHTHALATE M+H MSDIAL (E)	C24H38O4	2	M+H	391.286	57.0697	10.45	10.41									7554.8																														10.41
16		BIS(2-ETHYLHEXYL)PHTHALATE M+H MSDIAL (E)	C24H38O4	2	M+H	391.286	71.0844	10.45	10.41									7271																														10.41
16		BIS(2-ETHYLHEXYL)PHTHALATE M+H MSDIAL (E)	C24H38O4	2	M+H	391.286	149.023	10.45	10.41									2776.3																														10.41
16		BIS(2-ETHYLHEXYL)PHTHALATE M+H MSDIAL (E)	C24H38O4	2	M+H	391.286	149.096	10.45	10.41									431																														10.41
16		BIS(2-ETHYLHEXYL)PHTHALATE M+H MSDIAL (E)	C24H38O4	2	M+H	391.286	151.098	10.45	10.41									328.1																														10.41
16		BIS(2-ETHYLHEXYL)PHTHALATE M+H MSDIAL (E)	C24H38O4	2	M+H	391.286	167.034	10.45	10.41									105.7																														10.41
16		BIS(2-ETHYLHEXYL)PHTHALATE M+H MSDIAL (E)	C24H38O4	2	M+H	391.286	214.258	10.45	10.41									0																														10.41
16		BIS(2-ETHYLHEXYL)PHTHALATE M+H MSDIAL (E)	C24H38O4	2	M+H	391.286	289.176	10.45	10.41									248.1																														10.41
16		BIS(2-ETHYLHEXYL)PHTHALATE M+H MSDIAL (E)	C24H38O4	2	M+H	391.286	356.194	10.45	10.41									8.5																														10.41
2		CAR 10:1 M Atlas (E)	C17H32NO4	1	M	314.232		0.43	0.46				3408.9	3575		7465.9	7074.7	7542.3	15133	16077.3	16986.6	24500	23038.7	24831.9	18545.2	18045	18589.3			5592.4	14420.1	26266.4	14148.7										0.46	0.47		0.47	0.47	0.47	0.46
2		CAR 10:1 M Atlas (E)	C17H32NO4	2	M	314.232	54.257	0.43	0.46				0	0		0	0	0	0	0	0	0	0	0	7	0	0			0	0	0	0										0.46	0.47		0.47	0.47	0.47	0.46
2		CAR 10:1 M Atlas (E)	C17H32NO4	2	M	314.232	85.0293	0.43	0.46				1851.1	1439.7		4142.5	3986.1	4534.9	8749.7	9807.2	7497.9	13106.1	12884.9	15877.9	16146.4	19366.9	14176.7			3304.6	8106.3	12367	13508.2										0.46	0.47		0.47	0.47	0.47	0.46
2		CAR 10:1 M Atlas (E)	C17H32NO4	2	M	314.232	85.0474	0.43	0.46				1721.1	1366.1		3793.7	3629.7	4432.1	8625.1	9048.2	6806.4	13050.4	12654.8	15398.6	15981.1	18527	14176.7			2962	7125.8	12367	12940.6										0.46	0.47		0.47	0.47	0.47	0.46
2		CAR 10:1 M Atlas (E)	C17H32NO4	2	M	314.232	85.069	0.43	0.46				433.4	403.7		631.2	348.5	465.3	276.3	625.8	552.8	627.4	338.2	1017	1042.2	738.2	751.1			575.2	931.1	882.1	1978.9										0.46	0.47		0.47	0.47	0.47	0.46
2		CAR 10:1 M Atlas (E)	C17H32NO4	2	M	314.232	105.972	0.43	0.46				0	8.4		9	477.2	326.5	445.9	179.6	5.6	327.4	0	0	0	67.8	46.9			0	590.1	456.1	650.2										0.46	0.47		0.47	0.47	0.47	0.46
2		CAR 10:1 M Atlas (E)	C17H32NO4	2	M	314.232	142.171	0.43	0.46				77.4	0		0	11.8	6.1	0	5.5	0	0	19.7	0	58.4	10.5	10.3			9.6	62.2	37.3	0										0.46	0.47		0.47	0.47	0.47	0.46
2		CAR 10:1 M Atlas (E)	C17H32NO4	2	M	314.232	155.98	0.43	0.46				0	0		0	0	0	0	0	0	0	0	3.8	0	22.7	33.1			0	0	0	0										0.46	0.47		0.47	0.47	0.47	0.46
5		CAR 12:1 M Atlas (E)	C19H36NO4	1	M	342.264		0.65	0.68											8747	10186.5	18616.2	20424.3	20088.9	32506.9	31971.1	31351					16546	29430.3
5		CAR 12:1 M Atlas (E)	C19H36NO4	2	M	342.264	83.0849	0.65	0.68											1115.6	2225.1	1588.6	3462.5	2952.3	3911.9	2516	3761.7					2146.4	3367.3
5		CAR 12:1 M Atlas (E)	C19H36NO4	2	M	342.264	85.0279	0.65	0.68											6606.4	10578.5	12873.2	17274.8	24776.2	32328.2	38420.7	29018.1					14044.9	26708.2
5		CAR 12:1 M Atlas (E)	C19H36NO4	2	M	342.264	85.6718	0.65	0.68											12.5	48.4	0	0	6.1	74.2	55.7	31.6					27.4	67
5		CAR 12:1 M Atlas (E)	C19H36NO4	2	M	342.264	122.103	0.65	0.68											571.9	250.1	204.3	1114.8	767.5	2699.2	1316.6	855.4					1125.8	1204.7
5		CAR 12:1 M Atlas (E)	C19H36NO4	2	M	342.264	265.197	0.65	0.68											185	55.5	408.7	264	547.9	420.5	197.2	543					209.3	381.5
5		CAR 12:1 M Atlas (E)	C19H36NO4	2	M	342.264	283.19	0.65	0.68											49.3	557.1	877.5	49.6	353.1	1521.7	253.3	763.5					191.5	868.7
5		CAR 12:1 M Atlas (E)	C19H36NO4	2	M	342.264	316.177	0.65	0.68											322.2	0	100.5	301.2	17.3	434.7	151.6	869.2					1.8	207.8
5		CAR 12:1 M Atlas (E)	C19H36NO4	2	M	342.264	325.052	0.65	0.68											3.8	0	7.2	0	234.8	16.7	25.8	51.5					7.6	90
10		CAR 14:2 M Atlas (E)	C21H38NO4	1	M	368.279		0.83	0.84													15646.4	16034.6	15860.9	33245.5	32906.5	32618.3				6105.3	11789.2	28255.2
10		CAR 14:2 M Atlas (E)	C21H38NO4	2	M	368.279	79.0556	0.83	0.84													1143.5	763.5	196.9	2520.2	1525.6	2630.3				312.5	723.1	1457.3
10		CAR 14:2 M Atlas (E)	C21H38NO4	2	M	368.279	81.0695	0.83	0.84													1492.1	4011.9	1752.4	6156.7	3013.8	7409				1171	1558.2	5574.1
10		CAR 14:2 M Atlas (E)	C21H38NO4	2	M	368.279	81.2842	0.83	0.84													0	0	0	0	22.3	0				17.7	0	34.4
10		CAR 14:2 M Atlas (E)	C21H38NO4	2	M	368.279	85.0285	0.83	0.84													10077.3	10702.2	8470.2	34251.1	39213.5	29561.4				2438.1	7760.3	28900.1
10		CAR 14:2 M Atlas (E)	C21H38NO4	2	M	368.279	95.0873	0.83	0.84													3769.9	4008.2	2448.2	9297.5	6384.7	9678.4				2445.1	2908.9	8303.4
10		CAR 14:2 M Atlas (E)	C21H38NO4	2	M	368.279	107.085	0.83	0.84													3191	1853.9	2206.3	5041.5	3968.4	5137.7				1159.8	1584.6	4289.5
10		CAR 14:2 M Atlas (E)	C21H38NO4	2	M	368.279	119.084	0.83	0.84													2244.2	1147.7	1410.8	3882.3	3056.8	2207.5				891.9	2023.7	3497.4
10		CAR 14:2 M Atlas (E)	C21H38NO4	2	M	368.279	157.047	0.83	0.84													327.7	278.4	427.7	441	595.5	567.2				0	149.3	188.2
10		CAR 14:2 M Atlas (E)	C21H38NO4	2	M	368.279	176.115	0.83	0.84													1196.1	2381.2	1339.7	7151.1	7305.7	7905				0	427.6	6145.8
17		CAR 16:0 M Atlas (E)	C23H46NO4	1	M	400.342		1.92	1.92							4955.8	5736.7	7040.4	14861.9	13886	13747.1	33876.3	34754	35735.2	63195.9	67897.1	67845.8		4537.7	7417	11106.3	30932.1	67636.1													1.92	1.92	1.92	1.92
17		CAR 16:0 M Atlas (E)	C23H46NO4	2	M	400.342	61.1931	1.92	1.92							0	0	0	0	0	0	0	0	0	0	19.2	0		0	6.4	0	0	0													1.92	1.92	1.92	1.92
17		CAR 16:0 M Atlas (E)	C23H46NO4	2	M	400.342	83.0852	1.92	1.92							694.6	393.5	1167.2	839.9	737.3	1912.2	1644.5	960.2	1518.1	3881.1	3061.2	4004.1		640.7	807.5	952.7	1588.5	847.1													1.92	1.92	1.92	1.92
17		CAR 16:0 M Atlas (E)	C23H46NO4	2	M	400.342	85.0298	1.92	1.92							11923	12018	11730.7	31090.3	28482.6	30144.4	75635.4	79406.9	78228.3	171330	163533	171949		1118.4	714.7	2010	5121.6	12392.7													1.92	1.92	1.92	1.92
17		CAR 16:0 M Atlas (E)	C23H46NO4	2	M	400.342	85.5269	1.92	1.92							8.4	0	0	60.5	0	50.5	65	0	109.8	160	216.7	72		0	0	28.9	0	0													1.92	1.92	1.92	1.92
17		CAR 16:0 M Atlas (E)	C23H46NO4	2	M	400.342	222.212	1.92	1.92							0	0	0	16.5	0	0	0	5.1	6.3	0	80.1	0		0	3.2	14.4	0	9.8													1.92	1.92	1.92	1.92
17		CAR 16:0 M Atlas (E)	C23H46NO4	2	M	400.342	259.747	1.92	1.92							0	0	0	0	0	0	0	0	0	0	0	8.6		0	35.4	0	0	0													1.92	1.92	1.92	1.92
17		CAR 16:0 M Atlas (E)	C23H46NO4	2	M	400.342	286.163	1.92	1.92							0	0	0	4.4	0	0	9.7	0	0	0	6.5	20.2		0	0	0	18.5	0													1.92	1.92	1.92	1.92
17		CAR 16:0 M Atlas (E)	C23H46NO4	2	M	400.342	393.071	1.92	1.92							0	0	0	0	0	0	0	0	53.3	0	0	0		0	0	233.9	4.6	0													1.92	1.92	1.92	1.92
76		CE 18:3 M+NH4 Atlas (E)	C45H74O2	1	M+NH4	664.601		9.76	9.76				7203.1	8649		15794.5	13764.9	13248.5	20995.4	21167.7	25070.9	29244.6	29879	26228.9	38212.4	42729.6	41423.3		7608.5	14185.4	22918.3	27220.4	34961.9										9.74	9.75		9.75	9.75	9.75	9.75
76		CE 18:3 M+NH4 Atlas (E)	C45H74O2	2	M+NH4	664.601	88.1111	9.76	9.76				90461.7	103651		75327.3	73557.9	81351.4	72081.6	73113.7	78193.8	79532.2	68819.5	54066	46277.5	40676.3	43226		95018	78958.4	75702.4	88097.3	49081.9										9.74	9.75		9.75	9.75	9.75	9.75
76		CE 18:3 M+NH4 Atlas (E)	C45H74O2	2	M+NH4	664.601	121.101	9.76	9.76				496.8	403.7		512	1519.5	332.6	953.9	754.1	830.7	2451.1	618.9	583.1	1242.8	1436.3	1243.4		498.2	631.1	757.9	1280.4	1081										9.74	9.75		9.75	9.75	9.75	9.75
76		CE 18:3 M+NH4 Atlas (E)	C45H74O2	2	M+NH4	664.601	139.075	9.76	9.76				548.7	503.7		173.6	543	0	526.2	372.8	350.7	632	811.2	726	701.8	443.4	286.9		320.8	608.5	456.9	990.5	210.6										9.74	9.75		9.75	9.75	9.75	9.75
76		CE 18:3 M+NH4 Atlas (E)	C45H74O2	2	M+NH4	664.601	179.181	9.76	9.76				716	807.3		340.9	395.8	256	641.2	560	202.2	524.2	527.1	1668.2	1342.1	915.1	1309.7		365.2	258.7	1288.7	900.9	708.9										9.74	9.75		9.75	9.75	9.75	9.75
76		CE 18:3 M+NH4 Atlas (E)	C45H74O2	2	M+NH4	664.601	233.229	9.76	9.76				425.1	346.4		294.6	689	270.9	365.6	967.4	1227.4	1865.4	1483.4	1395.3	885.5	2004.9	1178		201.5	189.6	700.5	976.8	1634.7										9.74	9.75		9.75	9.75	9.75	9.75
76		CE 18:3 M+NH4 Atlas (E)	C45H74O2	2	M+NH4	664.601	243.21	9.76	9.76				531.6	386		79.5	218.8	290	1222	842.3	714.4	1963.4	2008.1	1916.1	1240.2	955.4	2149.5		4.9	1058.2	541.4	1322.9	1970.1										9.74	9.75		9.75	9.75	9.75	9.75
76		CE 18:3 M+NH4 Atlas (E)	C45H74O2	2	M+NH4	664.601	261.253	9.76	9.76				4.2	0		260.1	476.9	66.9	268.3	236.4	405.8	339.1	326.1	202.2	618.6	347	205.6		253.8	206	20.7	548.8	728.8										9.74	9.75		9.75	9.75	9.75	9.75
76		CE 18:3 M+NH4 Atlas (E)	C45H74O2	2	M+NH4	664.601	369.352	9.76	9.76				12635.3	11903.4		16811	18632.6	19116.2	26243	30229.3	30564.1	49104.3	35484.7	41090.1	51064.8	48317.7	51975.4		12577.4	21049.3	23570.2	45904.1	45077.5										9.74	9.75		9.75	9.75	9.75	9.75
76		CE 18:3 M+NH4 Atlas (E)	C45H74O2	2	M+NH4	664.601	369.366	9.76	9.76				1701.2	1533.8		2590	2438.5	1679.7	2721.5	3002.9	3040.6	5783.5	3124.3	4569	4820.2	5053.9	4533.2		1426.7	2382.6	3218.4	5413.9	3681.5										9.74	9.75		9.75	9.75	9.75	9.75
76		CE 18:3 M+NH4 Atlas (E)	C45H74O2	2	M+NH4	664.601	646.583	9.76	9.76				48.2	0		70.4	485	59.7	39.2	193.2	0	380.8	63.8	240.1	236.8	34.6	50.1		181.6	4.7	21.5	189.1	226.5										9.74	9.75		9.75	9.75	9.75	9.75
90		CE 20:3 (Targeted) M+NH4 (E) (E)		1	M+NH4	692.633		10.13	10.14				9120.9	8786.5	7557.1	12499.5	13487.4	11459.5	17541.5	15801.7	16121	21143.1	22355.6	23685.5	33125	33917.8	31576.8		10210.4	12617.7	15981.5	19884	29911.2										10.14	10.13	10.14	10.15	10.13	10.14	10.13
90		CE 20:3 (Targeted) M+NH4 (E) (E)		2	M+NH4	692.633	59.0601	10.13	10.14				38903.6	31146.9	41464.1	48412.8	51932.6	46598.4	56121.5	58125.8	56830.1	40030.6	46665.1	44163.3	34625.3	32849.2	36198.6		45434.7	45500.2	56629.4	42800.2	34586.7										10.14	10.13	10.14	10.15	10.13	10.14	10.13
90		CE 20:3 (Targeted) M+NH4 (E) (E)		2	M+NH4	692.633	111.116	10.13	10.14				4047.3	1784.6	2944.2	3437.9	2965.1	2422.6	3752.3	4257	2723.1	4677	2860.8	3090.2	3227.3	2555.1	3965.9		2005.2	2335.7	3885.6	3359.7	3560.3										10.14	10.13	10.14	10.15	10.13	10.14	10.13
90		CE 20:3 (Targeted) M+NH4 (E) (E)		2	M+NH4	692.633	161.131	10.13	10.14				1611	1665.1	2292.7	2950.3	2352.6	2103	3398.4	5016.6	3782	5852.1	5349.6	4226.1	4980.2	6881	7467.2		1712.5	2959.9	4055.1	5747.2	6059.7										10.14	10.13	10.14	10.15	10.13	10.14	10.13
90		CE 20:3 (Targeted) M+NH4 (E) (E)		2	M+NH4	692.633	219.209	10.13	10.14				536.5	359.3	5.9	1870.6	511.2	1114	1846	2685.8	1227.6	1495.7	2508.2	1484.8	2633.4	2701.4	2909.3		595.6	1418.7	1235.4	1640.7	2362										10.14	10.13	10.14	10.15	10.13	10.14	10.13
90		CE 20:3 (Targeted) M+NH4 (E) (E)		2	M+NH4	692.633	221.227	10.13	10.14				0	75.3	270.1	433.1	403.3	173.7	19.2	527.1	902.6	574.8	561	466.3	486.1	534.1	427.5		195.1	247.6	1125.3	657.3	131.2										10.14	10.13	10.14	10.15	10.13	10.14	10.13
90		CE 20:3 (Targeted) M+NH4 (E) (E)		2	M+NH4	692.633	249.258	10.13	10.14				146.4	8.6	294.2	217.9	30.8	279.6	19.8	320.6	100.7	579.1	163.4	133.4	358.2	546.7	591.6		0	4.4	219.9	120.2	559.8										10.14	10.13	10.14	10.15	10.13	10.14	10.13
90		CE 20:3 (Targeted) M+NH4 (E) (E)		2	M+NH4	692.633	259.24	10.13	10.14				472.8	922.5	361.8	1109.1	800.9	1464.1	1743.5	942.3	1523.8	1604.2	3146	3041.2	2001.5	3768.3	3349		837.5	2015.4	2347.1	2050.1	2480.2										10.14	10.13	10.14	10.15	10.13	10.14	10.13
90		CE 20:3 (Targeted) M+NH4 (E) (E)		2	M+NH4	692.633	369.351	10.13	10.14				33147.4	33761	33137.5	62563	67677.5	61611.8	99725.5	97533.9	99081.9	126431	122234	137451	156095	176083	188113		39303	63414.9	88336.8	117354	129888										10.14	10.13	10.14	10.15	10.13	10.14	10.13
90		CE 20:3 (Targeted) M+NH4 (E) (E)		2	M+NH4	692.633	369.366	10.13	10.14				2789.1	3168.9	3119.9	5247.3	5143.6	5474.1	7157.6	6780.4	3996.4	6102.6	4065.2	8180.9	6332.8	7133.7	8813.3		3172.5	4560.5	4775.4	5893.2	4666.3										10.14	10.13	10.14	10.15	10.13	10.14	10.13
90		CE 20:3 (Targeted) M+NH4 (E) (E)		2	M+NH4	692.633	370.356	10.13	10.14				10081.3	12024	10502.4	19236	18427.9	21046.2	34867.9	32594.2	32183.9	42793.9	39797.1	45154.1	45069.8	56695.4	56382.7		11640.5	21386.6	26142.4	40474	43538										10.14	10.13	10.14	10.15	10.13	10.14	10.13
83		CE 20:5 M+NH4 SLING_MRM (E)	C47H74O2	1	M+NH4	688.601		9.55	9.56		1653.8		4329.5		4019.9	8209.2	8823.7	6100.8	15206.5	17948.4	20087.3	27577.3	30498	26276.8	29196.4	28972	29215.4	1505	4250.8	8502.6	16479.6	24092.9	30158.9								9.57		9.56		9.56	9.56	9.57	9.56	9.57
83		CE 20:5 M+NH4 SLING_MRM (E)	C47H74O2	2	M+NH4	688.601	59.0598	9.55	9.56		22202.5		35964.1		37958.2	36756.9	43653.5	37380.2	39123.5	40877.9	40587.2	46055.5	45400.6	48881.2	43641.2	48364.4	45854	15539.8	46532.9	35545.1	40724.2	46523.6	45431.3								9.57		9.56		9.56	9.56	9.57	9.56	9.57
83		CE 20:5 M+NH4 SLING_MRM (E)	C47H74O2	2	M+NH4	688.601	59.132	9.55	9.56		51.2		193.2		184.8	118.3	176.9	123.1	152.8	166.9	127	205	215.1	207.6	152.1	140.7	312.7	77.4	197.8	157.5	127.9	248.8	165.8								9.57		9.56		9.56	9.56	9.57	9.56	9.57
83		CE 20:5 M+NH4 SLING_MRM (E)	C47H74O2	2	M+NH4	688.601	88.1131	9.55	9.56		41618.5		72817.4		66204	73708.3	72988.9	73506	74361.7	68688.1	79093.7	69447.6	71224.2	72757.4	61259.5	61083.9	54399.7	27337	88407.5	69292.8	74104.4	68986.7	66474.6								9.57		9.56		9.56	9.56	9.57	9.56	9.57
83		CE 20:5 M+NH4 SLING_MRM (E)	C47H74O2	2	M+NH4	688.601	102.129	9.55	9.56		38247.9		69788.8		72998.1	86338	72630.9	73873.5	73055.7	71695.9	71999.9	63836.3	59029.1	59043.2	45595.1	48489.2	47255.2	30372	93404.3	77249.5	71427.7	67905.8	51350.4								9.57		9.56		9.56	9.56	9.57	9.56	9.57
83		CE 20:5 M+NH4 SLING_MRM (E)	C47H74O2	2	M+NH4	688.601	343.157	9.55	9.56		0		0		16.8	0	49.6	4.2	0	38.1	0	86.5	0	0	0	0	136.1	0	0	0	0	9.3	0								9.57		9.56		9.56	9.56	9.57	9.56	9.57
83		CE 20:5 M+NH4 SLING_MRM (E)	C47H74O2	2	M+NH4	688.601	369.354	9.55	9.56		718.8		2224		1242.1	5412.8	3852.2	4535.6	7512.5	6753.7	8384.7	12018.4	9403.9	10289.3	13260.9	12192.2	10670.8	420.1	4029.5	4480.6	7902.6	10185.1	11132.1								9.57		9.56		9.56	9.56	9.57	9.56	9.57
83		CE 20:5 M+NH4 SLING_MRM (E)	C47H74O2	2	M+NH4	688.601	535.389	9.55	9.56		11.7		0		0	15.4	6.2	111	0	3.9	0	0	0	0	9	0	63.6	2.8	46.6	196.5	0	0	335.4								9.57		9.56		9.56	9.56	9.57	9.56	9.57
83		CE 20:5 M+NH4 SLING_MRM (E)	C47H74O2	2	M+NH4	688.601	611.468	9.55	9.56		0		135.3		13.3	33.6	3.7	86.6	174.5	69.3	0	219.4	42.7	12	78.5	41.1	130.2	71.8	22.1	120.4	7.5	20.6	0								9.57		9.56		9.56	9.56	9.57	9.56	9.57
50		Cer 18:1;2O/16:1 M+H Atlas (E)	C34H65NO3	1	M+H	536.503		4.55	4.55								4663.1	4868.8	3948.9	5078.2		6290.9	6108.4	6086.2	7018.7	6570.5	4662.1			3944.5	4458																4.55	4.55	4.55
50		Cer 18:1;2O/16:1 M+H Atlas (E)	C34H65NO3	2	M+H	536.503	67.0539	4.55	4.55								0	269.4	233.6	120.8		0	167	106.2	74.3	204.1	1800.2			174.6	352.4																4.55	4.55	4.55
50		Cer 18:1;2O/16:1 M+H Atlas (E)	C34H65NO3	2	M+H	536.503	95.0877	4.55	4.55								3363.7	2900.5	1519.8	2866.8		1568	1759.4	1158.9	1210.9	348.5	4719.8			2225.9	2232.2																4.55	4.55	4.55
50		Cer 18:1;2O/16:1 M+H Atlas (E)	C34H65NO3	2	M+H	536.503	109.102	4.55	4.55								3374.2	2169.5	3325.3	3497.5		2633.4	3485.7	2521.6	1610.7	2121.3	4657.8			3140.3	3150.5																4.55	4.55	4.55
50		Cer 18:1;2O/16:1 M+H Atlas (E)	C34H65NO3	2	M+H	536.503	252.271	4.55	4.55								193.9	145	416.9	94.6		1756.2	1006.3	754.7	833.7	731	14040.4			165.5	614.4																4.55	4.55	4.55
50		Cer 18:1;2O/16:1 M+H Atlas (E)	C34H65NO3	2	M+H	536.503	264.271	4.55	4.55								1176.4	2881.3	3417.1	2668.3		5493.1	6822.7	4484.3	5538.8	4491.6	127652			1495.1	5261.3																4.55	4.55	4.55
50		Cer 18:1;2O/16:1 M+H Atlas (E)	C34H65NO3	2	M+H	536.503	264.302	4.55	4.55								43.5	115.8	127.5	82.1		135	230.7	133.2	219.5	153.7	3557.6			63.7	236.6																4.55	4.55	4.55
50		Cer 18:1;2O/16:1 M+H Atlas (E)	C34H65NO3	2	M+H	536.503	265.274	4.55	4.55								261.6	646.1	1281.8	556.6		2315.2	1475.4	621.5	1228	848.6	28297.2			871.2	1807.1																4.55	4.55	4.55
50		Cer 18:1;2O/16:1 M+H Atlas (E)	C34H65NO3	2	M+H	536.503	476.311	4.55	4.55								312.3	24.3	272.3	202.8		257.8	146	56.2	248.4	46.3	17.3			29.4	118.3																4.55	4.55	4.55
50		Cer 18:1;2O/16:1 M+H Atlas (E)	C34H65NO3	2	M+H	536.503	483.2	4.55	4.55								4.2	112.1	116.6	313.7		0	7.1	0	0	96.5	239.3			65	0																4.55	4.55	4.55
50		Cer 18:1;2O/16:1 M+H Atlas (E)	C34H65NO3	2	M+H	536.503	518.497	4.55	4.55								109.7	289.7	275.6	353.6		196.1	563.5	415.3	640.5	665.2	574.2			1139.8	429.1																4.55	4.55	4.55
372		Cer 18:1;2O/42:3 M+H Atlas (E)	C60H113NO3	1	M+H	896.877		10.35	10.34											6936.9		16540.1	15800.7				27174.7					12403.3
372		Cer 18:1;2O/42:3 M+H Atlas (E)	C60H113NO3	2	M+H	896.877	59.0599	10.35	10.34											4019.6		5751.9	3274.8				13140.6					3210.8
372		Cer 18:1;2O/42:3 M+H Atlas (E)	C60H113NO3	2	M+H	896.877	179.141	10.35	10.34											0		0	0				0					0
372		Cer 18:1;2O/42:3 M+H Atlas (E)	C60H113NO3	2	M+H	896.877	223.205	10.35	10.34											0		0	9.4				0					7.1
372		Cer 18:1;2O/42:3 M+H Atlas (E)	C60H113NO3	2	M+H	896.877	264.266	10.35	10.34											559.7		428.5	585.2				1528.8					639.5
372		Cer 18:1;2O/42:3 M+H Atlas (E)	C60H113NO3	2	M+H	896.877	265.273	10.35	10.34											56.2		46.2	75.8				418.4					227
372		Cer 18:1;2O/42:3 M+H Atlas (E)	C60H113NO3	2	M+H	896.877	551.533	10.35	10.34											21.7		149.9	2.2				63.2					3.5
372		Cer 18:1;2O/42:3 M+H Atlas (E)	C60H113NO3	2	M+H	896.877	614.612	10.35	10.34											171.8		1351.9	343.3				1557.1					465.1
372		Cer 18:1;2O/42:3 M+H Atlas (E)	C60H113NO3	2	M+H	896.877	614.624	10.35	10.34											363.6		1809.5	834.1				1894.9					837
372		Cer 18:1;2O/42:3 M+H Atlas (E)	C60H113NO3	2	M+H	896.877	614.64	10.35	10.34											108.8		270	324.9				256					150.9
372		Cer 18:1;2O/42:3 M+H Atlas (E)	C60H113NO3	2	M+H	896.877	878.863	10.35	10.34											51.8		0	0				0					99.3
73		Cer 18:2;2O/24:0 M+H Atlas (E)	C42H81NO3	1	M+H	648.628		7.44	7.44																145318	148855	147152			15788.5			117955
73		Cer 18:2;2O/24:0 M+H Atlas (E)	C42H81NO3	2	M+H	648.628	59.0598	7.44	7.44																149248	153900	160736			34853.1			131992
73		Cer 18:2;2O/24:0 M+H Atlas (E)	C42H81NO3	2	M+H	648.628	262.252	7.44	7.44																6441.1	7392.3	5836.7			100.4			6324.9
73		Cer 18:2;2O/24:0 M+H Atlas (E)	C42H81NO3	2	M+H	648.628	262.266	7.44	7.44																6441.1	7392.3	5836.7			100.4			6324.9
73		Cer 18:2;2O/24:0 M+H Atlas (E)	C42H81NO3	2	M+H	648.628	280.258	7.44	7.44																1701.3	978.1	2673.3			401.5			1576.6
73		Cer 18:2;2O/24:0 M+H Atlas (E)	C42H81NO3	2	M+H	648.628	600.603	7.44	7.44																574	1566.6	902.4			92.9			642.1
73		Cer 18:2;2O/24:0 M+H Atlas (E)	C42H81NO3	2	M+H	648.628	613.61	7.44	7.44																2310.9	2437.5	1721.4			340.9			1351
73		Cer 18:2;2O/24:0 M+H Atlas (E)	C42H81NO3	2	M+H	648.628	630.612	7.44	7.44																12666.8	13596.4	12807.4			1178.9			10172.9
73		Cer 18:2;2O/24:0 M+H Atlas (E)	C42H81NO3	2	M+H	648.628	630.623	7.44	7.44																11411.9	13221.1	12629			1164.1			9285
73		Cer 18:2;2O/24:0 M+H Atlas (E)	C42H81NO3	2	M+H	648.628	630.634	7.44	7.44																2307.6	2470.7	2179.9			429.9			3236.9
33		Cer d16:1/16:0 [-H2O] M+H SLING_MRM (E)	C32H61N1O2	1	M+H	492.477		4.78	4.79														2799.1		4231.4	4251.2	5777.3						3123.8
33		Cer d16:1/16:0 [-H2O] M+H SLING_MRM (E)	C32H61N1O2	2	M+H	492.477	102.127	4.78	4.79														7346.6		7213.1	5757.7	5515.7						4929.8
33		Cer d16:1/16:0 [-H2O] M+H SLING_MRM (E)	C32H61N1O2	2	M+H	492.477	144.036	4.78	4.79														0		13.4	0	0						0
33		Cer d16:1/16:0 [-H2O] M+H SLING_MRM (E)	C32H61N1O2	2	M+H	492.477	170.322	4.78	4.79														0		0	0	0						0
33		Cer d16:1/16:0 [-H2O] M+H SLING_MRM (E)	C32H61N1O2	2	M+H	492.477	236.237	4.78	4.79														282.4		564.5	1540.1	638.2						505.6
33		Cer d16:1/16:0 [-H2O] M+H SLING_MRM (E)	C32H61N1O2	2	M+H	492.477	236.249	4.78	4.79														24.7		19.6	471.5	15						42.9
33		Cer d16:1/16:0 [-H2O] M+H SLING_MRM (E)	C32H61N1O2	2	M+H	492.477	237.26	4.78	4.79														0		47.5	15.6	11						0
33		Cer d16:1/16:0 [-H2O] M+H SLING_MRM (E)	C32H61N1O2	2	M+H	492.477	264.268	4.78	4.79														3298.7		3380.7	2952.6	3650.6						3411.5
33		Cer d16:1/16:0 [-H2O] M+H SLING_MRM (E)	C32H61N1O2	2	M+H	492.477	280.301	4.78	4.79														0		0	3.1	0						0
33		Cer d16:1/16:0 [-H2O] M+H SLING_MRM (E)	C32H61N1O2	2	M+H	492.477	382.223	4.78	4.79														2.2		0	0	0						0
33		Cer d16:1/16:0 [-H2O] M+H SLING_MRM (E)	C32H61N1O2	2	M+H	492.477	433.22	4.78	4.79														0		3.6	0	0						0
51		Cer d18:1/16:0 (Targeted) M+H (E) (E)		1	M+H	538.519		4.44	4.46										8371.5			3813.3	5066	10831.9	14086.1	15536	12733.4				7145.4	9012.9	6269.8																4.45
51		Cer d18:1/16:0 (Targeted) M+H (E) (E)		2	M+H	538.519	102.127	4.44	4.46										67477			11310.4	16655.8	29781.6	12789.3	12685.6	14963.8				66258.5	28344.3	6154.6																4.45
51		Cer d18:1/16:0 (Targeted) M+H (E) (E)		2	M+H	538.519	165.129	4.44	4.46										555.7			3.7	151.9	215.5	166.8	561.5	89.9				12.6	429.1	154.3																4.45
51		Cer d18:1/16:0 (Targeted) M+H (E) (E)		2	M+H	538.519	247.242	4.44	4.46										341.7			111.2	36.6	0	246.1	448.1	350.1				159.4	358.9	212.9																4.45
51		Cer d18:1/16:0 (Targeted) M+H (E) (E)		2	M+H	538.519	252.268	4.44	4.46										534.1			260.7	167.9	1638.3	1208.5	1785	1372.8				611.6	545.4	981.6																4.45
51		Cer d18:1/16:0 (Targeted) M+H (E) (E)		2	M+H	538.519	264.268	4.44	4.46										5823.3			2905.7	3764.2	11740.2	13242.7	14535.2	13186.2				5931.1	10071.8	3652.4																4.45
51		Cer d18:1/16:0 (Targeted) M+H (E) (E)		2	M+H	538.519	264.283	4.44	4.46										847.1			136.4	404.4	1128.6	1669	1461.9	1099.4				617.1	616	319.2																4.45
51		Cer d18:1/16:0 (Targeted) M+H (E) (E)		2	M+H	538.519	282.282	4.44	4.46										254.9			495.3	748.9	1074.7	2066.8	2023.6	2146.2				412.7	659.8	497.8																4.45
51		Cer d18:1/16:0 (Targeted) M+H (E) (E)		2	M+H	538.519	298.068	4.44	4.46										52.7			0	3.5	0	0	0	0				0	3.5	0																4.45
51		Cer d18:1/16:0 (Targeted) M+H (E) (E)		2	M+H	538.519	477.283	4.44	4.46										311.5			9.2	144.9	152.5	5.8	47.8	87.8				326.6	3.7	0																4.45
51		Cer d18:1/16:0 (Targeted) M+H (E) (E)		2	M+H	538.519	521.399	4.44	4.46										217			15.6	0	149.8	5.5	20.8	157.8				428	30	0																4.45
46		Cer d18:1/16:0 [-H2O] M+H SLING_MRM, Cer m18:2/16:0 M+H SLING_MRM, Cer m18:2/16:0 [-H2O] M+H SLING_MRM (E)		1	M+H	520.508		5.43	5.43					3580.2		7204.1	5704.6	6945	17070.4	16687.2	13660.8	28946.2	27109.6	28810.1	54791.3	54198.4	52795.9		3522.2	5440.9	14291.4	22618.1	44409.4											5.44		5.42	5.42	5.43	5.42
46		Cer d18:1/16:0 [-H2O] M+H SLING_MRM, Cer m18:2/16:0 M+H SLING_MRM, Cer m18:2/16:0 [-H2O] M+H SLING_MRM (E)		2	M+H	520.508	55.0535	5.43	5.43					0		243	168.4	0	162.3	0	3.6	239.3	0	93.8	673.5	307.7	0		138.8	761.5	8.2	598.4	54.3											5.44		5.42	5.42	5.43	5.42
46		Cer d18:1/16:0 [-H2O] M+H SLING_MRM, Cer m18:2/16:0 M+H SLING_MRM, Cer m18:2/16:0 [-H2O] M+H SLING_MRM (E)		2	M+H	520.508	74.0951	5.43	5.43					4881.8		6165.5	6655.2	7731.3	5989.5	4744.3	6410.9	4555.6	4135.4	4135	2241.6	2729.1	1592.5		7183.2	7478.1	6966.1	4670.1	2279											5.44		5.42	5.42	5.43	5.42
46		Cer d18:1/16:0 [-H2O] M+H SLING_MRM, Cer m18:2/16:0 M+H SLING_MRM, Cer m18:2/16:0 [-H2O] M+H SLING_MRM (E)		2	M+H	520.508	236.239	5.43	5.43					0		63.7	95.6	5.5	304.2	334.9	209.5	801.6	176.8	917	1816.5	1278.4	1127.1		387.6	53.9	194.5	410.6	914.3											5.44		5.42	5.42	5.43	5.42
46		Cer d18:1/16:0 [-H2O] M+H SLING_MRM, Cer m18:2/16:0 M+H SLING_MRM, Cer m18:2/16:0 [-H2O] M+H SLING_MRM (E)		2	M+H	520.508	252.269	5.43	5.43					298.3		33.4	182.6	118.2	669.2	948.1	377.9	504.3	990.1	907.1	2740.1	2391.4	2421.3		0	187.6	375.2	1181.9	2450.9											5.44		5.42	5.42	5.43	5.42
46		Cer d18:1/16:0 [-H2O] M+H SLING_MRM, Cer m18:2/16:0 M+H SLING_MRM, Cer m18:2/16:0 [-H2O] M+H SLING_MRM (E)		2	M+H	520.508	264.268	5.43	5.43					1293.1		2141	2204.4	2846.8	3820.8	4732.2	4331	8983.5	9678	9073.1	18548.3	13727.6	15342.3		1180.6	2126.5	3056.5	6409.2	13351.6											5.44		5.42	5.42	5.43	5.42
46		Cer d18:1/16:0 [-H2O] M+H SLING_MRM, Cer m18:2/16:0 M+H SLING_MRM, Cer m18:2/16:0 [-H2O] M+H SLING_MRM (E)		2	M+H	520.508	264.279	5.43	5.43					112.7		641.6	1084	740.3	1535.4	855.8	1360.8	2405.9	1737.7	1751	5040.6	1667	1904.8		387.9	327.7	1184.4	2603.6	3107.1											5.44		5.42	5.42	5.43	5.42
46		Cer d18:1/16:0 [-H2O] M+H SLING_MRM, Cer m18:2/16:0 M+H SLING_MRM, Cer m18:2/16:0 [-H2O] M+H SLING_MRM (E)		2	M+H	520.508	280.263	5.43	5.43					0		18.1	2.9	194.3	0	4.7	0	0	23.5	19.2	0	0	275.7		19.3	32.3	169.5	0	0											5.44		5.42	5.42	5.43	5.42
46		Cer d18:1/16:0 [-H2O] M+H SLING_MRM, Cer m18:2/16:0 M+H SLING_MRM, Cer m18:2/16:0 [-H2O] M+H SLING_MRM (E)		2	M+H	520.508	282.279	5.43	5.43					279.7		219.8	484.2	527.5	1150.7	658.4	731.3	1459.5	1243.3	1924.9	2837.7	3957.2	2273.9		69.1	631.3	503.1	1609.3	2248.2											5.44		5.42	5.42	5.43	5.42
46		Cer d18:1/16:0 [-H2O] M+H SLING_MRM, Cer m18:2/16:0 M+H SLING_MRM, Cer m18:2/16:0 [-H2O] M+H SLING_MRM (E)		2	M+H	520.508	290.961	5.43	5.43					0		0	0	0	0	0	0	0	0	11.2	0	0	0		79.1	0	0	0	0											5.44		5.42	5.42	5.43	5.42
46		Cer d18:1/16:0 [-H2O] M+H SLING_MRM, Cer m18:2/16:0 M+H SLING_MRM, Cer m18:2/16:0 [-H2O] M+H SLING_MRM (E)		2	M+H	520.508	321.171	5.43	5.43					0		0	256.9	0	59.1	3.9	4.2	315.2	0	7.4	0	72.8	10.9		160.6	269.5	0	122.6	0											5.44		5.42	5.42	5.43	5.42
47		Cer d18:1/16:0 [-H2O] M+H SLING_MRM, Cer m18:2/16:0 M+H SLING_MRM, Cer m18:2/16:0 [-H2O] M+H SLING_MRM (E)		1	M+H	520.508		4.44	4.45							7148					2582.9	21476.1	5530.4	20681.3	30718.2	28739.7	8030.6				8803.2	16206.9	25604.5													4.46
47		Cer d18:1/16:0 [-H2O] M+H SLING_MRM, Cer m18:2/16:0 M+H SLING_MRM, Cer m18:2/16:0 [-H2O] M+H SLING_MRM (E)		2	M+H	520.508	88.1131	4.44	4.45							77847.6					7914.7	22552.2	9397.9	24059.9	11388.2	14387.2	3753.1				33986.6	29241.7	15708.5													4.46
47		Cer d18:1/16:0 [-H2O] M+H SLING_MRM, Cer m18:2/16:0 M+H SLING_MRM, Cer m18:2/16:0 [-H2O] M+H SLING_MRM (E)		2	M+H	520.508	93.0682	4.44	4.45							121.1					138.2	0	0	728.6	1001.6	21.2	35.8				102	0	0													4.46
47		Cer d18:1/16:0 [-H2O] M+H SLING_MRM, Cer m18:2/16:0 M+H SLING_MRM, Cer m18:2/16:0 [-H2O] M+H SLING_MRM (E)		2	M+H	520.508	102.127	4.44	4.45							73103.4					9714.5	22246.8	10135	22350.3	13592.6	13603.5	5382.1				41496.7	28344.3	19582.6													4.46
47		Cer d18:1/16:0 [-H2O] M+H SLING_MRM, Cer m18:2/16:0 M+H SLING_MRM, Cer m18:2/16:0 [-H2O] M+H SLING_MRM (E)		2	M+H	520.508	227.199	4.44	4.45							6804.4					1477.7	3812.6	1900.8	3669.5	2202.3	3174.1	961.7				4842.8	4108.7	2917.6													4.46
47		Cer d18:1/16:0 [-H2O] M+H SLING_MRM, Cer m18:2/16:0 M+H SLING_MRM, Cer m18:2/16:0 [-H2O] M+H SLING_MRM (E)		2	M+H	520.508	256.264	4.44	4.45							301					0	273.6	136.1	174	765.7	167.5	114.6				0	175.6	541.9													4.46
47		Cer d18:1/16:0 [-H2O] M+H SLING_MRM, Cer m18:2/16:0 M+H SLING_MRM, Cer m18:2/16:0 [-H2O] M+H SLING_MRM (E)		2	M+H	520.508	264.268	4.44	4.45							3916.5					1438	9468.9	3385.1	10609.9	13141.9	14492.3	3646.9				5650.9	10071.8	11000.6													4.46
47		Cer d18:1/16:0 [-H2O] M+H SLING_MRM, Cer m18:2/16:0 M+H SLING_MRM, Cer m18:2/16:0 [-H2O] M+H SLING_MRM (E)		2	M+H	520.508	264.28	4.44	4.45							704.9					208.9	2036	766.2	2292.7	2798	1759.3	954.6				662.7	950.2	2329.5													4.46
47		Cer d18:1/16:0 [-H2O] M+H SLING_MRM, Cer m18:2/16:0 M+H SLING_MRM, Cer m18:2/16:0 [-H2O] M+H SLING_MRM (E)		2	M+H	520.508	280.26	4.44	4.45							118.4					0	213.1	0	80.9	379	94.8	0				0	190.9	0													4.46
47		Cer d18:1/16:0 [-H2O] M+H SLING_MRM, Cer m18:2/16:0 M+H SLING_MRM, Cer m18:2/16:0 [-H2O] M+H SLING_MRM (E)		2	M+H	520.508	282.278	4.44	4.45							327.5					106	1094.2	667.4	901.4	1960.4	1888.2	190.9				276.3	659.8	2691.6													4.46
43		Cer d18:2/16:0 [-H2O] M+H SLING_MRM (E)	C34H63N1O2	1	M+H	518.493		4.9	4.92													3896.9			5289		4086.7						4562.4
43		Cer d18:2/16:0 [-H2O] M+H SLING_MRM (E)	C34H63N1O2	2	M+H	518.493	100.046	4.9	4.92													18			0		0						0
43		Cer d18:2/16:0 [-H2O] M+H SLING_MRM (E)	C34H63N1O2	2	M+H	518.493	135.118	4.9	4.92													648.6			989.9		380.1						1290.2
43		Cer d18:2/16:0 [-H2O] M+H SLING_MRM (E)	C34H63N1O2	2	M+H	518.493	182.081	4.9	4.92													72.9			7.8		0						0
43		Cer d18:2/16:0 [-H2O] M+H SLING_MRM (E)	C34H63N1O2	2	M+H	518.493	262.25	4.9	4.92													1287.5			1856.3		1824.7						1365
43		Cer d18:2/16:0 [-H2O] M+H SLING_MRM (E)	C34H63N1O2	2	M+H	518.493	280.264	4.9	4.92													340.9			158.6		291.4						265.9
43		Cer d18:2/16:0 [-H2O] M+H SLING_MRM (E)	C34H63N1O2	2	M+H	518.493	365.85	4.9	4.92													0			0		0						0
43		Cer d18:2/16:0 [-H2O] M+H SLING_MRM (E)	C34H63N1O2	2	M+H	518.493	370.734	4.9	4.92													0			0		0						0
43		Cer d18:2/16:0 [-H2O] M+H SLING_MRM (E)	C34H63N1O2	2	M+H	518.493	500.206	4.9	4.92													0			0		0						0
65		Cer d18:2/24:0 [-H2O] M+H SLING_MRM (E)	C42H79N1O2	1	M+H	630.617		7.42	7.43														125699		242414	239531	235249	8942.7			54249.1	99464.9	203696
65		Cer d18:2/24:0 [-H2O] M+H SLING_MRM (E)	C42H79N1O2	2	M+H	630.617	59.06	7.42	7.43														70866		85642.2	80913.8	84882.1	52987.7			62880.1	65311.7	69178.5
65		Cer d18:2/24:0 [-H2O] M+H SLING_MRM (E)	C42H79N1O2	2	M+H	630.617	60.0444	7.42	7.43														2556.5		3693.8	2978.3	2604.6	873			1745.5	2351.4	1999.7
65		Cer d18:2/24:0 [-H2O] M+H SLING_MRM (E)	C42H79N1O2	2	M+H	630.617	88.3739	7.42	7.43														360.2		295.5	293.7	235.1	79.6			186.1	432.5	269.8
65		Cer d18:2/24:0 [-H2O] M+H SLING_MRM (E)	C42H79N1O2	2	M+H	630.617	102.128	7.42	7.43														147445		148078	155004	157592	117344			143188	151754	154283
65		Cer d18:2/24:0 [-H2O] M+H SLING_MRM (E)	C42H79N1O2	2	M+H	630.617	262.253	7.42	7.43														11447		24056.7	24346	22831.6	991.6			6156.7	9059	17525.3
65		Cer d18:2/24:0 [-H2O] M+H SLING_MRM (E)	C42H79N1O2	2	M+H	630.617	262.263	7.42	7.43														4889.2		4350	5601.8	4254.8	47.8			1396.8	3177.3	5362.5
65		Cer d18:2/24:0 [-H2O] M+H SLING_MRM (E)	C42H79N1O2	2	M+H	630.617	263.49	7.42	7.43														0		39.5	57.2	51	0			0	20.2	11.6
65		Cer d18:2/24:0 [-H2O] M+H SLING_MRM (E)	C42H79N1O2	2	M+H	630.617	504.371	7.42	7.43														70.5		96.3	3.5	86.5	99			4.2	0	238.7
65		Cer d18:2/24:0 [-H2O] M+H SLING_MRM (E)	C42H79N1O2	2	M+H	630.617	612.429	7.42	7.43														608.2		738.4	416.6	107.5	359.5			420.7	458.2	181.7
67		Cer m18:2/24:0 M+H SLING_MRM (E)	C42H81N1O2	1	M+H	632.633		10.22	10.46																		17509.5
67		Cer m18:2/24:0 M+H SLING_MRM (E)	C42H81N1O2	2	M+H	632.633	84.5799	10.22	10.46																		3.5
67		Cer m18:2/24:0 M+H SLING_MRM (E)	C42H81N1O2	2	M+H	632.633	204.391	10.22	10.46																		0
67		Cer m18:2/24:0 M+H SLING_MRM (E)	C42H81N1O2	2	M+H	632.633	238.107	10.22	10.46																		0
67		Cer m18:2/24:0 M+H SLING_MRM (E)	C42H81N1O2	2	M+H	632.633	264.265	10.22	10.46																		3574.4
67		Cer m18:2/24:0 M+H SLING_MRM (E)	C42H81N1O2	2	M+H	632.633	295.212	10.22	10.46																		8
67		Cer m18:2/24:0 M+H SLING_MRM (E)	C42H81N1O2	2	M+H	632.633	311.031	10.22	10.46																		0
67		Cer m18:2/24:0 M+H SLING_MRM (E)	C42H81N1O2	2	M+H	632.633	574.405	10.22	10.46																		55.1
67		Cer m18:2/24:0 M+H SLING_MRM (E)	C42H81N1O2	2	M+H	632.633	574.422	10.22	10.46																		0
67		Cer m18:2/24:0 M+H SLING_MRM (E)	C42H81N1O2	2	M+H	632.633	614.615	10.22	10.46																		815.3
14		Cholestenone M+H HMDB (E)	C27H44O	1	M+H	385.346		4.59	4.59							7406.9	5823.9		10869.6	10437.9	9230.1	6976.1	14321	14318.8	23169.4	20380.7	23325.9					12487.6	21826.1													4.59	4.59		4.59
14		Cholestenone M+H HMDB (E)	C27H44O	2	M+H	385.346	66.6721	4.59	4.59							0	0		0	0	0	0	0	0	8.7	0	3.9					0	3.8													4.59	4.59		4.59
14		Cholestenone M+H HMDB (E)	C27H44O	2	M+H	385.346	81.4088	4.59	4.59							0	0		0	6.4	3.9	17.6	89.5	6.2	4.2	0	0					0	0													4.59	4.59		4.59
14		Cholestenone M+H HMDB (E)	C27H44O	2	M+H	385.346	97.0652	4.59	4.59							2831.9	2546.3		2095.6	3332.2	2770.6	3034.3	3316.4	4894.8	3881.9	4138.2	3036.3					1275.3	1618.5													4.59	4.59		4.59
14		Cholestenone M+H HMDB (E)	C27H44O	2	M+H	385.346	109.062	4.59	4.59							1479	2469.2		2693.4	3005.4	3212.8	1723.6	2534	2821.4	3417.6	2915.7	3146.6					1309.6	1854.9													4.59	4.59		4.59
14		Cholestenone M+H HMDB (E)	C27H44O	2	M+H	385.346	243.214	4.59	4.59							2109.2	1683.9		2076.7	2471.6	2543.3	11.8	3353.3	4255.5	2981	3612.8	4142.9					1950.4	2180													4.59	4.59		4.59
14		Cholestenone M+H HMDB (E)	C27H44O	2	M+H	385.346	243.23	4.59	4.59							139.3	115.9		204.9	150.1	142.8	7.6	390	150.7	107.5	253.1	281.4					189.4	225.9													4.59	4.59		4.59
14		Cholestenone M+H HMDB (E)	C27H44O	2	M+H	385.346	306.241	4.59	4.59							180	359.3		436	46.5	64.6	237.8	9.7	163.5	3.4	3.5	173.7					9.3	6.8													4.59	4.59		4.59
14		Cholestenone M+H HMDB (E)	C27H44O	2	M+H	385.346	343.333	4.59	4.59							5.8	0		0	12	0	10.4	0	4.2	3.4	3.9	3.7					0	15													4.59	4.59		4.59
14		Cholestenone M+H HMDB (E)	C27H44O	2	M+H	385.346	343.343	4.59	4.59							167	0		0	13.9	0	6.9	3.8	4.2	0	7.5	3.7					0	3.6													4.59	4.59		4.59
11		Cholesterol M+H-H2O MSDIAL (E)	C27H46O	1	M+H-H2O	369.352		9.8	10.08	602467	605928	590386	1.08672e+06	1.09382e+06	1.07674e+06	2.01246e+06	959250	2.04381e+06	3.40872e+06	3.39166e+06	3.40478e+06	4.82976e+06	4.7913e+06	4796971	5.97169e+06	5954839	5.97577e+06	634343	1155736	2.1594e+06	3.04701e+06	4231522	5417717		2823.7			4237.8		10.06	10.07	10.07	10.07	10.08	10.07	10.07	10.4	10.08	10.08
11		Cholesterol M+H-H2O MSDIAL (E)	C27H46O	2	M+H-H2O	369.352	71.0862	9.8	10.08		5071.9	5186.3	10430.3	7800.3	8373	15073.9		15579.7	20068.7	20722	22914.2	27606.4	30507.1	30934.7	36560.9	38620.7	35065.6	4702.7	8680.3	11469.5	17992.9	27477.2	28073.1								10.07	10.07	10.07	10.08	10.07	10.07		10.08	10.08
11		Cholesterol M+H-H2O MSDIAL (E)	C27H46O	2	M+H-H2O	369.352	81.0697	9.8	10.08	9690.1	9276.8	10837.7	16828.6	16285.4	17280.1	25491.6	16877.1	27680.8	43903.8	46888	47053.9	59681.8	61633.7	62562.9	82189.9	78151.2	79104.6	10783.8	17041.3	30440.5	42544.9	51920.5	71006.1		894.8			1309.1		10.06	10.07	10.07	10.07	10.08	10.07	10.07	10.4	10.08	10.08
11		Cholesterol M+H-H2O MSDIAL (E)	C27H46O	2	M+H-H2O	369.352	95.085	9.8	10.08		13812.1	9300.8	18383.5	19433.6	23507	32285.8		32089.1	55494.6	49603.7	55454.4	74930.7	73810.3	71377.5	97829.6	87094.4	92277.7	15744	20718	36596.8	49879.1	68123.1	83969.7								10.07	10.07	10.07	10.08	10.07	10.07		10.08	10.08
11		Cholesterol M+H-H2O MSDIAL (E)	C27H46O	2	M+H-H2O	369.352	105.07	9.8	10.08		1796	1794.3	3913.4	4127.2	3366.3	5580.6		5824.9	7890.9	6397.5	8519.6	15149.1	11976.1	13191.9	15023.4	14921.9	15808.9	2189.6	3334.1	5225	8877.9	13389.7	14546.9								10.07	10.07	10.07	10.08	10.07	10.07		10.08	10.08
11		Cholesterol M+H-H2O MSDIAL (E)	C27H46O	2	M+H-H2O	369.352	107.085	9.8	10.08	5885.8							6494.3																		1030			1578.3		10.06							10.4
11		Cholesterol M+H-H2O MSDIAL (E)	C27H46O	2	M+H-H2O	369.352	109.101	9.8	10.08	13593.1	15640.4	11936.4	23138.9	20121	23625.2	38246.8	21156.5	34141.8	56595.3	56403.3	56509.7	73324.3	77990.4	78990.9	96956.4	101151	94603.7	14257.7	23703.8	37007.8	51710.9	72742.9	93143		3376.4			5149.3		10.06	10.07	10.07	10.07	10.08	10.07	10.07	10.4	10.08	10.08
11		Cholesterol M+H-H2O MSDIAL (E)	C27H46O	2	M+H-H2O	369.352	121.102	9.8	10.08	6853.7							8350.2																		1586.2			3193.3		10.06							10.4
11		Cholesterol M+H-H2O MSDIAL (E)	C27H46O	2	M+H-H2O	369.352	135.116	9.8	10.08	10419.8	13317.5	13784.9	23012.3	21814.7	21292.1	35264.9	20420.9	36765.7	61199.1	58662.9	58601.4	78616.7	79779.2	80503.6	105773	102401	97977.1	11114.7	21335	40163.9	49922.5	70274.6	92118.6		1292.3			992.5		10.06	10.07	10.07	10.07	10.08	10.07	10.07	10.4	10.08	10.08
11		Cholesterol M+H-H2O MSDIAL (E)	C27H46O	2	M+H-H2O	369.352	147.118	9.8	10.08	16220.9	13850.5	16556	25162.8	28361.6	26603.5	45925.9	20221.9	47462.8	73620.5	79266.1	78673.9	105005	97645.3	112643	134661	140266	132574	16537	32270.8	53329.3	63401.6	92819.5	126950		271.9			891.1		10.06	10.07	10.07	10.07	10.08	10.07	10.07	10.4	10.08	10.08
11		Cholesterol M+H-H2O MSDIAL (E)	C27H46O	2	M+H-H2O	369.352	149.133	9.8	10.08		9596	8767.8	14509.4	15480	15943.2	27110.5		23281.7	44255.4	40653.5	38264.7	50301.5	47491.5	52254.3	63052	71294.6	71181.1	7313.6	15037.2	24871.3	34945.1	43476.9	66550.5								10.07	10.07	10.07	10.08	10.07	10.07		10.08	10.08
11		Cholesterol M+H-H2O MSDIAL (E)	C27H46O	2	M+H-H2O	369.352	161.132	9.8	10.08	16363.1	17170.9	18794.6	29962.6	29428.3	28941.8	55085.6	24989.3	51074.3	80181.7	82140.4	82686.8	114400	115824	110560	147721	148154	143369	19768.3	33244.5	47908.1	75498.8	98232.5	143009		1327.3			1295.2		10.06	10.07	10.07	10.07	10.08	10.07	10.07	10.4	10.08	10.08
11		Cholesterol M+H-H2O MSDIAL (E)	C27H46O	2	M+H-H2O	369.352	175.148	9.8	10.08	10014.4	9179.3	10009.8	13732.9	15522.7	14184.2	22918.6	13504	24783.8	41905.7	40609.1	43176.9	56988.1	55264.8	57339.7	69647.7	72253.5	67401.2	8402.2	13846.5	26820.1	36759.4	48851.5	64380.5		0			782.5		10.06	10.07	10.07	10.07	10.08	10.07	10.07	10.4	10.08	10.08
11		Cholesterol M+H-H2O MSDIAL (E)	C27H46O	2	M+H-H2O	369.352	193.196	9.8	10.08	3232.5							3719.6																		407.1			22.3		10.06							10.4
11		Cholesterol M+H-H2O MSDIAL (E)	C27H46O	2	M+H-H2O	369.352	287.274	9.8	10.08	3674.5							5519.8																		0			2.1		10.06							10.4
6		Cocamidopropyl betaine M+H MSDIAL (E)	C19H38N2O3	1	M+H	343.295		0.87	0.85														5796.9		12696.9
6		Cocamidopropyl betaine M+H MSDIAL (E)	C19H38N2O3	2	M+H	343.295	64.9266	0.87	0.85														910.1		1084.4
6		Cocamidopropyl betaine M+H MSDIAL (E)	C19H38N2O3	2	M+H	343.295	85.0279	0.87	0.85														7831.2		33477.2
6		Cocamidopropyl betaine M+H MSDIAL (E)	C19H38N2O3	2	M+H	343.295	102.127	0.87	0.85														29200.8		45547.5
6		Cocamidopropyl betaine M+H MSDIAL (E)	C19H38N2O3	2	M+H	343.295	197.057	0.87	0.85														291.3		902.3
6		Cocamidopropyl betaine M+H MSDIAL (E)	C19H38N2O3	2	M+H	343.295	240.231	0.87	0.85														1663.6		4648.8
6		Cocamidopropyl betaine M+H MSDIAL (E)	C19H38N2O3	2	M+H	343.295	240.243	0.87	0.85														630.8		1731.5
6		Cocamidopropyl betaine M+H MSDIAL (E)	C19H38N2O3	2	M+H	343.295	287.898	0.87	0.85														9167.2		9251.7
6		Cocamidopropyl betaine M+H MSDIAL (E)	C19H38N2O3	2	M+H	343.295	287.911	0.87	0.85														1633		2333.5
6		Cocamidopropyl betaine M+H MSDIAL (E)	C19H38N2O3	2	M+H	343.295	307.222	0.87	0.85														149		501.9
6		Cocamidopropyl betaine M+H MSDIAL (E)	C19H38N2O3	2	M+H	343.295	314.909	0.87	0.85														2939.4		1817.3
4		Decanoylcarnitine M+H HMDB (E)	C17H33NO4	1	M+H	316.248		0.51	0.54				3691.5	2349.9		5262.4	5329.1	6026.8	11727.7	13948.2	15376	28052.3	25962.8	25647	24372.2	23184.8	28321		2762.2	6521.8	11716.9	26862.5	26527.2										0.55	0.55		0.55	0.56	0.55	0.54
4		Decanoylcarnitine M+H HMDB (E)	C17H33NO4	2	M+H	316.248	60.0801	0.51	0.54				1386.6	740.6		982.9	1218.5	1127.2	1743.3	2787.6	1770	2569.1	3658.7	3321.8	7156.3	4550.3	4247.9		1597.5	1652.7	2179.9	4052.5	5253.1										0.55	0.55		0.55	0.56	0.55	0.54
4		Decanoylcarnitine M+H HMDB (E)	C17H33NO4	2	M+H	316.248	81.0695	0.51	0.54				735.3	626.1		251.1	448.5	868.1	1228.7	1220.7	1292.9	1607.1	2957	2983.6	3513.4	2759.4	3857.8		1417.1	45.9	986.6	3053.3	4621.2										0.55	0.55		0.55	0.56	0.55	0.54
4		Decanoylcarnitine M+H HMDB (E)	C17H33NO4	2	M+H	316.248	85.0274	0.51	0.54				912.7	941.3		2919.5	3268.5	4101.4	9415.1	9807.7	7492.8	17776.2	18674	20661.4	21847.9	30542.2	18719.4		1689	2525.9	5922.6	16062.9	20370.3										0.55	0.55		0.55	0.56	0.55	0.54
4		Decanoylcarnitine M+H HMDB (E)	C17H33NO4	2	M+H	316.248	85.0744	0.51	0.54				210	305.7		72.1	267.4	421.3	230.9	644.1	253.7	1031.6	657	1022.8	1387.1	1796.6	830.9		88.2	517.9	192.5	1194.9	2573.1										0.55	0.55		0.55	0.56	0.55	0.54
4		Decanoylcarnitine M+H HMDB (E)	C17H33NO4	2	M+H	316.248	123.542	0.51	0.54				0	0		0	0	0	0	0	35.6	0	5.7	0	0	39.9	0		0	3.9	0	19.4	4.7										0.55	0.55		0.55	0.56	0.55	0.54
4		Decanoylcarnitine M+H HMDB (E)	C17H33NO4	2	M+H	316.248	159.141	0.51	0.54				7	10.4		20.9	25.6	30.6	64.1	50.2	57.1	51.4	22.6	52.6	302.1	74.2	45.4		49	18.5	33	49	80.1										0.55	0.55		0.55	0.56	0.55	0.54
4		Decanoylcarnitine M+H HMDB (E)	C17H33NO4	2	M+H	316.248	160.993	0.51	0.54				23.1	0		215.4	70.6	63.5	242.8	90.3	10.5	33.4	37.2	493.8	360.2	156.9	0		71.3	183.9	254.9	14.2	226.2										0.55	0.55		0.55	0.56	0.55	0.54
4		Decanoylcarnitine M+H HMDB (E)	C17H33NO4	2	M+H	316.248	257.173	0.51	0.54				34.3	88.7		522.5	403	0	657.8	410.2	506.2	562.9	818.6	584.5	250	766.8	467.7		300.5	104	346.3	719.5	274.4										0.55	0.55		0.55	0.56	0.55	0.54
4		Decanoylcarnitine M+H HMDB (E)	C17H33NO4	2	M+H	316.248	312.402	0.51	0.54				0	0		0	0	7.4	0	8.1	0	10.8	0	7.6	3.4	9.3	0		0	25.8	0	6.8	0										0.55	0.55		0.55	0.56	0.55	0.54
56		DG 15:0_15:0 M+NH4 Atlas (E)	C33H64O5	1	M+NH4	558.508		5.92	5.92		4235.2	2902.4	8900.7	7496.7	9919.5	19799.7	20236.8	19155.1	43753.6	47748.5	44973.7	97998.6	95118.3	102783	193855	202143	194546											5101.6	10783.4		5.92	5.91	5.92	5.93	5.92	5.92	5.92	5.92	5.92
56		DG 15:0_15:0 M+NH4 Atlas (E)	C33H64O5	2	M+NH4	558.508	59.0602	5.92	5.92		25737.2	10735.8	19969.6	19501.6	17663	27068.3	24240.1	25027.9	23649.9	28332.6	32864.4	26342.4	25238.7	30681.3	12952.7	9928	12435											29953.5	42653		5.92	5.91	5.92	5.93	5.92	5.92	5.92	5.92	5.92
56		DG 15:0_15:0 M+NH4 Atlas (E)	C33H64O5	2	M+NH4	558.508	83.0851	5.92	5.92		913.2	364.9	626.1	1134.3	782	2107.2	1019.8	874.9	944.5	1137.7	2192.5	1137	1922.5	1275.2	1153.3	2192.3	2239.7											1256.1	1768.6		5.92	5.91	5.92	5.93	5.92	5.92	5.92	5.92	5.92
56		DG 15:0_15:0 M+NH4 Atlas (E)	C33H64O5	2	M+NH4	558.508	88.1119	5.92	5.92		58357.4	25850.8	46964.6	47592.3	49265.2	52274.7	47881.1	51602.4	35333.3	46607.5	46433.7	43428.1	40754.2	40916.9	17639.7	16592.8	17933											53596.4	62260.6		5.92	5.91	5.92	5.93	5.92	5.92	5.92	5.92	5.92
56		DG 15:0_15:0 M+NH4 Atlas (E)	C33H64O5	2	M+NH4	558.508	109.1	5.92	5.92		1942.8	564.3	1556.6	1623.3	1661.6	1873.9	2088.1	1589.8	2034.6	2221.5	2714.5	2350.7	2373.3	3588.8	2355.1	3442.4	2736.3											1466.4	3236.9		5.92	5.91	5.92	5.93	5.92	5.92	5.92	5.92	5.92
56		DG 15:0_15:0 M+NH4 Atlas (E)	C33H64O5	2	M+NH4	558.508	223.169	5.92	5.92		7.1	28	188	381.8	407.6	115.8	162.4	178.1	23	485.9	399.1	575.7	251.3	93.6	0	310.6	127.3											0	443.6		5.92	5.91	5.92	5.93	5.92	5.92	5.92	5.92	5.92
56		DG 15:0_15:0 M+NH4 Atlas (E)	C33H64O5	2	M+NH4	558.508	225.22	5.92	5.92		13.8	5.1	197.1	12.8	11.9	0	738.7	395.9	889	291.6	140	626.9	1253.8	1017.5	2332.7	1711	1404.6											39.5	273.3		5.92	5.91	5.92	5.93	5.92	5.92	5.92	5.92	5.92
56		DG 15:0_15:0 M+NH4 Atlas (E)	C33H64O5	2	M+NH4	558.508	299.258	5.92	5.92		829	1509.2	3504.2	3714	3843.1	6140.8	7045.3	5759.9	13215.9	12137.6	12079.9	27831.8	29064.1	28749.2	53320.7	54470.7	52588											480.1	1691.4		5.92	5.91	5.92	5.93	5.92	5.92	5.92	5.92	5.92
56		DG 15:0_15:0 M+NH4 Atlas (E)	C33H64O5	2	M+NH4	558.508	368.284	5.92	5.92		4.6	3.7	0	3.7	0	3.9	8.4	0	0	0	0	0	0	0	0	0	0											0	0		5.92	5.91	5.92	5.93	5.92	5.92	5.92	5.92	5.92
56		DG 15:0_15:0 M+NH4 Atlas (E)	C33H64O5	2	M+NH4	558.508	523.474	5.92	5.92		824.6	561.2	1988.1	2022.1	1187.6	3482	2491.7	2975.4	7054.9	6228.1	6767.8	12948.3	14058.4	13751.1	26764.1	27653.7	29558											1658.3	3341.3		5.92	5.91	5.92	5.93	5.92	5.92	5.92	5.92	5.92
56		DG 15:0_15:0 M+NH4 Atlas (E)	C33H64O5	2	M+NH4	558.508	523.488	5.92	5.92		57	134.6	117.3	298.2	483.2	581.1	447.3	767.1	1430.4	1536.4	857.7	2500.6	1793.2	2421.7	3275	2732.9	2567.4											313.8	667.9		5.92	5.91	5.92	5.93	5.92	5.92	5.92	5.92	5.92
63		DG 16:0_18:2 M+NH4 Atlas (E)	C37H68O5	1	M+NH4	610.54		6.21	6.21				20516.2	17933.5	19003.7	27656.6	31537.9	30389.8	51529.5	50235.4	55258.5	110872	105652	114571	213370	219974	220354		25724.2	45594.6	62445.9	110354	232253										6.2	6.2	6.21	6.2	6.2	6.21	6.21
63		DG 16:0_18:2 M+NH4 Atlas (E)	C37H68O5	2	M+NH4	610.54	81.0708	6.21	6.21				803.6	756.3	427.3	858.5	838.7	1087.1	736.3	1184.2	598.4	1442.8	1800.2	1301.9	3252.7	2437.4	2986.5		1597.8	562.1	1487.5	1384.1	1483.6										6.2	6.2	6.21	6.2	6.2	6.21	6.21
63		DG 16:0_18:2 M+NH4 Atlas (E)	C37H68O5	2	M+NH4	610.54	113.096	6.21	6.21				331.6	270.8	327.6	287.6	232.7	782.6	248.8	108.5	577.2	497.1	246.3	394.4	397.3	758	708.8		42.8	87.5	310.8	430.6	509.3										6.2	6.2	6.21	6.2	6.2	6.21	6.21
63		DG 16:0_18:2 M+NH4 Atlas (E)	C37H68O5	2	M+NH4	610.54	121.1	6.21	6.21				472.3	351	230.7	434.1	532.8	830.9	864.4	1598.3	271.8	2125.2	530.4	1657.2	1891.1	1479.3	1916.3		572.4	950.8	770.9	1347.9	2335.9										6.2	6.2	6.21	6.2	6.2	6.21	6.21
63		DG 16:0_18:2 M+NH4 Atlas (E)	C37H68O5	2	M+NH4	610.54	257.247	6.21	6.21				456.6	178.8	0	278	130.7	24.2	334	179.5	239.2	29.1	130.2	366.5	824.1	454.3	407.1		219.1	39.6	595.6	489	529										6.2	6.2	6.21	6.2	6.2	6.21	6.21
63		DG 16:0_18:2 M+NH4 Atlas (E)	C37H68O5	2	M+NH4	610.54	313.274	6.21	6.21				2023.6	2365.4	2270.5	5502.5	3115.9	2766.1	6869.7	7294	6277.2	15967.4	14029.5	13907.6	28661.9	25113.1	27947.9		2563.1	5776.4	8877.8	14897.9	30428.7										6.2	6.2	6.21	6.2	6.2	6.21	6.21
63		DG 16:0_18:2 M+NH4 Atlas (E)	C37H68O5	2	M+NH4	610.54	313.284	6.21	6.21				1085.7	1175.4	1117.4	1100.9	1452.9	1680.6	3294.7	2128	1514.1	5113.3	5036.1	4986.6	5313.4	8331	8230.6		1074.4	2216.2	2650	5014.4	8908										6.2	6.2	6.21	6.2	6.2	6.21	6.21
63		DG 16:0_18:2 M+NH4 Atlas (E)	C37H68O5	2	M+NH4	610.54	337.274	6.21	6.21				3172.1	2807.4	2654.9	5352.2	7013.2	6582.5	9389.2	12197.6	9324	23162.6	20922.9	22777.7	39358.3	45214	40766.7		3827.2	8725.5	10076.9	23931.7	42035.8										6.2	6.2	6.21	6.2	6.2	6.21	6.21
63		DG 16:0_18:2 M+NH4 Atlas (E)	C37H68O5	2	M+NH4	610.54	575.501	6.21	6.21				2875.4	2006.5	2385.7	4363.8	4529.2	3129.7	8683.9	8531.1	8844.5	14643.1	16838.6	15695.3	34332.2	33848.8	33846.4		3629.2	7364.9	10106.4	22376.1	36488										6.2	6.2	6.21	6.2	6.2	6.21	6.21
63		DG 16:0_18:2 M+NH4 Atlas (E)	C37H68O5	2	M+NH4	610.54	575.518	6.21	6.21				250.3	345.2	413.6	2091.2	1184.3	880.9	2127.5	2434.3	1678.4	2376.6	3925	3519.1	5541.4	4132.7	5071.3		1299.4	1724.2	2641	4439.3	5533.3										6.2	6.2	6.21	6.2	6.2	6.21	6.21
62		DG 16:0_18:3 M+NH4 Atlas (E)	C37H66O5	1	M+NH4	608.524		5.73	5.74													41697.3	37895	33962.3	64342.8	63914.5	67681						70244.1
62		DG 16:0_18:3 M+NH4 Atlas (E)	C37H66O5	2	M+NH4	608.524	102.239	5.73	5.74													456	363.8	401.3	272.5	233.5	386.4						249
62		DG 16:0_18:3 M+NH4 Atlas (E)	C37H66O5	2	M+NH4	608.524	123.121	5.73	5.74													5171.9	5057.9	5884.4	4443.1	5093.3	5664.2						4501.7
62		DG 16:0_18:3 M+NH4 Atlas (E)	C37H66O5	2	M+NH4	608.524	163.088	5.73	5.74													116	251.9	40.7	23.7	0	14						55.2
62		DG 16:0_18:3 M+NH4 Atlas (E)	C37H66O5	2	M+NH4	608.524	313.274	5.73	5.74													6615.7	7340.7	8556.5	7193.6	7843.3	29575.1						9598.1
62		DG 16:0_18:3 M+NH4 Atlas (E)	C37H66O5	2	M+NH4	608.524	335.255	5.73	5.74													6381.2	4918.5	6071.6	8750.6	10161.3	10427.3						8334.2
62		DG 16:0_18:3 M+NH4 Atlas (E)	C37H66O5	2	M+NH4	608.524	337.278	5.73	5.74													14727.3	17083.4	18149.3	26338.1	27620.5	44816.6						27231
62		DG 16:0_18:3 M+NH4 Atlas (E)	C37H66O5	2	M+NH4	608.524	337.291	5.73	5.74													1613.6	2527.4	1705.6	2857.7	3267.7	3992.2						3028.4
62		DG 16:0_18:3 M+NH4 Atlas (E)	C37H66O5	2	M+NH4	608.524	339.685	5.73	5.74													3.7	33.9	6.3	24.4	57.6	7.5						35.7
[truncated: 2,660 more rows]
[truncated: 71 more columns]

## Sheet: MRM
																											Mean Area							SNR						RSD (%)
[truncated: 288 more rows]

[truncated: 1 more sheets: Pearson's R^2]
