# Supplementary material for: Q-RAI data-independent acquisition for lipidomic quantitative profiling
Source: Sci Rep. 2023 Nov 7;13:19281. doi: 10.1038/s41598-023-46312-8 (PMC10630469; doi:10.1038/s41598-023-46312-8)
Supplement: Supplementary file 5 — Supplementary Table S4. [file 41598_2023_46312_MOESM5_ESM.xlsx]

## Sheet: DIA Pos
MS1 features that passed filtering and were used for CerS2 differential expression analysis:
ID	class	name	sum composition	formula	MS_level	adduct	precursor_m/z	fragment_m/z	RT (library)	RT	DIA TQC1	DIA TQC2	DIA TQC3	DIA TQC4	DIA TQC5	DIA TQC6	Mouse #21 DIA Pos 1	Mouse #21 DIA Pos 2	Mouse #21 DIA Pos 3	Mouse #24 DIA Pos 1	Mouse #24 DIA Pos 2	Mouse #24 DIA Pos 3	Mouse #25 DIA Pos 1	Mouse #25 DIA Pos 2	Mouse #25 DIA Pos 3	Mouse #35 DIA Pos 1	Mouse #35 DIA Pos 2	Mouse #35 DIA Pos 3	Mouse #36 DIA Pos 1	Mouse #36 DIA Pos 2	Mouse #36 DIA Pos 3	Mouse #44 DIA Pos 1	Mouse #44 DIA Pos 2	Mouse #44 DIA Pos 3	Mouse #46 DIA Pos 1	Mouse #46 DIA Pos 2	Mouse #46 DIA Pos 3	Mouse #48 DIA Pos 1	Mouse #48 DIA Pos 2	Mouse #48 DIA Pos 3	Mouse #77 DIA Pos 1	Mouse #77 DIA Pos 2	Mouse #77 DIA Pos 3	Mouse #84 DIA Pos 1	Mouse #84 DIA Pos 2	Mouse #84 DIA Pos 3	RSD (TQC)
10	AcylCarn	LAUROYLCARNITINE M+H MSDIAL (E)	CAR 12:0	C19H37NO4	1	M+H	344.28	NA	1.03	1.02	41266.1	40222.7	42903.3	38826.3	36899.4	43513.4	45767.9	48463.1	50122.4	24089	27475.4	28766.9	45961.9	42660.2	43727.5	33530.7	35178.9	35555.8	52331.6	49008	54544.3	43374.2	40477.4	39657.7	42905.6	43595.9	47187.5	29965.6	34415.3	31891.6	28142.4	27502.4	29125.7	23110.8	22573.2	21165.2	5.61766
17	AcylCarn	Tetradecanoyl-L-Carnitine M+H MSDIAL (E)	CAR 14:0	C21H41NO4	1	M+H	372.311	NA	1.59	1.59	74124.5	77166.5	85041.3	70142.8	78144.5	81287	116771	113409	115564	42222.4	40386	44624.6	103280	97667.8	99623	44813.7	45952.1	50837.4	103318	99294.7	103865	100126	93540.9	101649	94361.9	92161.5	95906.1	43163.3	44023.4	45108.7	31082	30366.3	30606.3	30831.1	31275.2	33432.6	6.15651
15	AcylCarn	CAR 14:1 M Atlas (E)	CAR 14:1	C21H40NO4	1	M	370.295	NA	1.25	1.25	127427	122118	149956	120755	125931	130022	187725	196486	197029	64844.5	64871.7	63707.7	178533	173720	189461	75346.3	76156.2	73100.7	184386	184356	184837	162491	147074	165500	150624	161334	155061	72709.9	69679.7	72002.2	63872.1	59340.1	64709.8	47513.9	47600.2	46952.6	7.51179
13	AcylCarn	CAR 14:2 M Atlas (E)	CAR 14:2	C21H38NO4	1	M	368.28	NA	0.98	0.99	62724.5	61534.6	67528	58686.8	63357.2	71985.9	88353.4	95564.7	86787.2	40768.9	40402.2	44165.3	80164.3	88062.8	86038.7	37551.3	34629.8	36392.7	89885.9	86075.2	88540.2	81732.5	86303.5	88548.3	81547.4	84551.6	82133.8	35281.8	36409.8	38257	39135	41236.6	37353.7	29231	27947	29247.1	6.71956
19	AcylCarn	CAR 15:0 M Atlas (E)	CAR 15:0	C22H44NO4	1	M	386.326	NA	1.81	1.81	10514.5	10517.4	13811.1	12175.1	14671.5	11316.6	17659.7	17333.9	16393.1	6286.4	6039	6814.3	18015.4	18395.9	17939.7	6436.3	7346.1	5663.8	16938	17545.8	16020.6	14836.8	17983.5	18538.6	18679.9	19012	20027.9	5100.5	6233.2	4840.6	5169	4279.4	4324.4	4296.8	4301	4548.8	13.0597
25	AcylCarn	L-Palmitoylcarnitine M+H HMDB (E)	CAR 16:0	C23H45NO4	1	M+H	400.342	NA	2.08	2.08	179720	178849	192572	170657	174684	174529	238736	237639	245380	107381	103986	95627.8	229788	232863	234717	103675	104571	105295	228820	237762	225715	226000	218566	222301	234736	234068	235233	87690.3	94006.2	94027.4	79211.2	76722.2	71654.5	86492.7	86621.6	91308.7	3.90462
24	AcylCarn	CAR 16:1 M Atlas (E)	CAR 16:1	C23H44NO4	1	M	398.327	NA	1.73	1.73	177817	170627	220524	165696	184380	188259	309950	320863	325510	49889.2	48159.7	49931.2	301358	304779	309305	70362.5	64025.4	66043.8	274699	270506	271858	266460	271759	294584	257765	256372	257376	70323.5	69529.9	67441.7	49667	53012.6	52901.2	43341.1	42664.9	42627.1	9.64894
22	AcylCarn	CAR 16:3 M Atlas (E)	CAR 16:3	C23H40NO4	1	M	394.295	NA	1.25	1.25	31486.2	30704.4	35578.2	30420.9	31386.7	34605	53155.8	50888.2	48946.2	18250.3	18448.1	15528.4	46325.1	41708	43617.6	12877.7	17491	12250.6	46982.1	47256.6	44440.9	39398.5	49562.3	43985.3	50880	46783.7	49404.5	11354.3	18073.5	12215.1	17045.8	16222.3	18325.8	9402.6	10181.8	15090.3	6.12921
33	AcylCarn	Stearoyl-L-Carnitine M+H MSDIAL (E)	CAR 18:0	C25H49NO4	1	M+H	428.373	NA	2.5	2.5	55961.5	56524.4	67704	46296.1	55963.2	60117.5	90855.6	88450.6	93129.6	29024.7	27530.5	28605.7	89395.5	86232	87843.8	23528.9	29242.6	27645.9	62389.1	69197.9	67126.2	76421.2	85311.1	69687.9	80566.6	83051.6	81467.8	28464.6	25648.7	23137.3	19961.2	23014.5	24815.8	27214.3	25428.5	27146.8	11.1049
32	AcylCarn	CAR 18:1 M Atlas (E) --- Oleoyl-L-Carnitine M+H MSDIAL (E)	CAR 18:1	C25H47NO4, C25H48NO4	1	M --- M+H	426.358	NA	2.2	2.2	155438	152189	157339	146673	145885	156084	206355	196048	202027	80328.3	83498.2	73169.8	212634	198410	211667	71755.7	71860.9	74397.6	226542	214023	223951	220674	212837	212077	210728	221487	217975	54578.3	56895.8	59155.5	57914	59165.6	59510.2	49700.3	51314.1	51371.6	2.96597
30	AcylCarn	CAR 18:2 M Atlas (E)	CAR 18:2	C25H46NO4	1	M	424.342	NA	1.88	1.88	199273	199330	210825	183482	190281	196493	272366	275877	275233	97550.6	96581.9	96731.6	293655	278806	271813	89110	89965.9	90187.5	267250	267875	278521	284652	285106	289987	276007	283658	287444	78627.3	75162.3	71925.5	80627.5	86075.7	81966.8	58776.7	58097	60715.5	4.30053
145	CE	CE 18:2 (Targeted) M+NH4 (E) (E)	CE 18:2		1	M+NH4	666.618	NA	10.31	10.31	146500	137596	149056	125375	142268	136521	137085	135008	139769	76807.3	81192.1	86669.8	156035	150889	150328	78133.4	84615.9	78238.3	153793	162224	158608	148853	150880	152548	140030	151981	162474	93716.9	86474	98276.9	90449.4	90824.2	92910.2	111670	105360	105647	5.55041
162	CE	CE 20:3 M+NH4 Atlas (E)	CE 20:3	C47H78O2	1	M+NH4	692.634	NA	10.37	10.37	18696.6	14401.5	17577	17260.7	14745.8	17275.4	18842.2	20908.7	21891.4	8449.3	8126.9	6981.3	22107.8	21318	22332.8	12456.8	4924	7281.6	24257.8	21946.9	23694.6	19978.3	24147.6	20433.1	15008.1	17005.2	18559.2	10364.6	9810	10464.9	11101.4	8941	8768.5	11075.7	10775.9	13963.8	9.32919
184	CE	CE 22:6 (Targeted) M+NH4 (E) (E)	CE 22:6		1	M+NH4	714.619	NA	9.98	9.99	343426	342596	374087	325936	345121	345618	442153	448182	448865	272440	270317	293037	461349	467370	466598	160509	155787	162098	384662	396727	386756	415107	398508	414155	335855	341802	340499	237212	242242	236384	266290	286815	277252	258518	258651	245137	4.10357
54	Cer	Cer 18:1;2O/12:0 M+H Atlas (E)	Cer 30:1	C30H59NO3	1	M+H	482.457	NA	4.39	4.4	83930.5	81072.1	104210	82970.9	78617.1	86762.5	80406.8	79788.3	79207.6	64916.6	61349.2	68662.4	80372.8	76894.7	79400.6	68675.5	71296	69731.6	76363.6	78667.4	80434.6	73660.7	79559.2	84311.6	75839.9	77858.8	78753.6	77511.7	76370.6	85604.8	69413.3	71746.2	72289.1	70468.7	72050.3	76341	9.74558
81	Cer	Cer 18:1;2O/16:0 M+H Atlas (E)	Cer 34:1	C34H67NO3	1	M+H	538.519	NA	5.72	5.72	9076.2	7343	9043.7	8153.1	7732	8641.6	13220.1	15168.4	15958.3	4108	3571.7	3843.5	12076.6	14249.1	11764.7	3498.6	3201.9	3115.4	12048.5	10124.7	11751.4	12301.7	10472.1	12284.4	12261.7	10658.3	12244.5	2905.7	4079.5	2154.8	2249.9	3581.4	3119.6	3290.4	3389.4	2333.6	7.78827
121	Cer	Cer 18:1;2O/22:0 M+H Atlas (E)	Cer 40:1	C40H79NO3	1	M+H	622.613	NA	7.67	7.67	8490.6	8599.4	10474.1	8627.4	7577.2	7997.7	1767.8	2151.7	1960.6	8813.3	11276	11294.4	2683.2	2557.5	1656.5	10710.1	12344.5	11842.5	3180.5	3382.4	3734.8	913	2470.5	2333.2	2210.1	2219.7	2777.9	12397.6	14665.4	14091	6949.1	8420.3	9279.7	19384.6	19321.1	17744.9	10.5055
138	Cer	Cer 18:1;2O/24:0 M+H Atlas (E)	Cer 42:1	C42H83NO3	1	M+H	650.644	NA	8.22	8.22	10107.3	8298.4	11428.7	8678.8	11297.3	9584.1	2521.7	1924.2	2913.7	13238	14534.5	14379.7	3968.5	3663.5	2628.4	14042	15200.7	15463.4	3806.6	5846.6	6233.2	3869.3	3406.4	3084.9	4433	4694.2	3567.4	17444.6	17005.7	14826	12961.5	9297.4	10503.8	15344.2	18632.4	17176.6	12.0156
135	Cer	Cer 18:1;2O/24:1 M+H Atlas (E)	Cer 42:2	C42H81NO3	1	M+H	648.629	NA	7.67	7.67	11516.2	10293.8	11433.6	9552.1	12146.7	10939.6	4235.5	2172.9	2913.8	17829.2	17079.6	16018.8	2452.8	3916.6	3191.3	15138	15268.9	15993.9	5469.7	6282.5	6470.4	3169.7	3002.5	4121.4	4217.9	4045.4	3246	19195.5	18127.2	17572.9	11360.6	11060.9	11007.8	18041.7	20068.1	18089.1	7.76861
104	CerAP	Cer 18:0;3O/16:0;(2OH) M+H Atlas (E)	Cer 34:0;3O(2OH)	C34H69NO5	1	M+H	572.525	NA	4.56	4.56	24379.4	24245.9	28461.7	20655.7	22455.1	25189	39914.5	38527.7	39468.3	5441	4368.8	5408.1	38324.8	38410.9	37163.9	5137.8	6479.8	3674.5	25561.2	27246.7	31143	37632.8	36000.4	39627	32549.5	35566.5	34024.3	8888.3	8646.8	8451.2	7236	8890.4	7911.2	10696.3	10786.1	10976	9.93543
327	CoQ	CoQ9 M+H Atlas (E)	CoQ9	C54H82O4	1	M+H	795.629	NA	8.73	8.72	25648.1	25433.5	48105.8	41535.3	48382.7	47240	112844	107051	121312	5874.9	5978.1	5610.5	30858.3	35233.9	35661.6	10606.8	9096.7	6937.7	49662.8	48632.1	49635.4	90083.8	89821.4	92140.8	66085.6	67502.6	66625.5	10546.2	9713.4	9220.1	3888.3	4622.4	4088.5	5998.2	6062.7	6611.5	25.5276
118	DG	DG 16:0_18:2 M+NH4 Atlas (E)	DG 34:2	C37H68O5	1	M+NH4	610.54	NA	6.52	6.53	38804.8	38001.3	56992.8	45118	53989.4	54754.3	23562.2	24342	28134.4	29533.6	28564.6	31999.1	21326.6	21915.2	24831.1	71189.3	74107.4	77562.5	19826.7	23265	19986.6	24789.9	25006.8	24618.6	30807.8	31466.4	34220.9	68149.4	69869.7	72556.5	32958.4	32402	35070.6	75964.1	72564.6	69939	16.0479
117	DG	DG 16:1_18:2 M+NH4 Atlas (E)	DG 34:3	C37H66O5	1	M+NH4	608.525	NA	5.99	6	19043.6	18917.6	26176.7	24358.9	26068.3	25436	11773	12305.1	14468.3	11249.7	12030.5	13894.8	12617.4	14189.5	14575.6	32572.8	35454.4	34653.2	10071.8	12076.1	12622.9	15232.1	14495.9	16077.3	18948	18595.8	18303	29019.8	31719.2	29885.2	13278.6	13446	12395.3	29994	35618.7	28846.3	13.4321
130	DG	DG 18:1_18:2 M+NH4 Atlas (E)	DG 36:3	C39H70O5	1	M+NH4	636.556	NA	6.62	6.63	67497.1	69394.9	98888.4	83812	91316	93083.1	46876.6	48015.1	53838.2	51464.2	57383.1	59994.1	45638.9	45368.6	48087.4	121208	120833	134444	39226.5	36075.5	37634.4	51172.6	52440	52740.6	71283.6	69053.7	71026.3	102533	101519	108091	49343.1	50461.7	53449	113977	114957	122722	14.1145
128	DG	DG 18:2_18:2 M+NH4 Atlas (E)	DG 36:4	C39H68O5	1	M+NH4	634.541	NA	6.14	6.16	120382	113250	162357	131998	150342	157636	77953.5	76814.1	77101.6	97630.4	94709	97100.3	71389.5	83610.2	74172.5	187890	183852	189800	62245.8	63646.7	64632.7	79109.8	84568.6	86392.6	116574	118592	119070	155422	165474	176096	87195.5	86942	90339.4	191970	199099	209459	13.3622
140	DG	DG 18:2_20:4 M+NH4 Atlas (E)	DG 38:6	C41H68O5	1	M+NH4	658.541	NA	6.05	6.06	49117.2	51640.4	64036.2	51292.7	62128.5	65362.5	66012.1	72544.4	71666.8	32635.7	29330.7	31044.5	60885.7	64253.4	65247.1	12918.2	40704.8	45816.8	35350.8	37599	35404.1	52681.6	53146.4	62532.9	57056.3	56803.1	57530.5	50000.1	58446.8	61554.2	23508.7	23051.2	26059.8	51385.8	53703.8	56242.4	11.6879
167	HexCer	HexCer d18:1/16:0 (Targeted) M+H (E) (E)	HexCer 34:1		1	M+H	700.572	NA	5.03	5.03	12859.3	13525.5	15460.7	14864.4	13112	14438.5	18117.7	22000.9	19241.3	5362.3	4859.1	5567.5	19779.1	20677.3	19445.6	4405.4	4820.5	4515.5	16716.8	16581	17445.3	18538.8	19143.9	18572.7	18057.8	19325.3	17346.6	4207	4291.7	4567.4	5368.4	6558	7037.7	5330.5	6826	5411.6	6.74078
51	LPC	LPC 15:0-SN1 M+H Atlas (E) --- PC O-15:0 M+H Atlas (E)	LPC 15:0	C23H48NO7P	1	M+H	482.324	NA	1.93	1.93	131673	138710	150341	133486	125406	140206	174389	185362	194184	89953.4	94363.8	81370.1	177072	181039	171876	85551.3	83862.6	80440.1	136176	144344	124943	180936	183246	187265	152354	164128	160105	82905.9	86153.3	75722.5	72113.4	78288	82544	83548.5	85758.4	80252.1	5.71253
58	LPC	LPC 16:0-SN1 M+H Atlas (E)	LPC 16:0	C24H50NO7P	1	M+H	496.342	NA	2.14	2.15	10184713	10245452	10761474	9876849	10099402	10277794	11362729	11335155	11405384	9029019	9135216	9125926	11055606	11013736	11118606	8601223	8586961	8688498	9840282	9819814	9902048	10553104	10560961	10564338	10116278	10183672	10155212	9358395	9407786	9362797	8.14471e+06	8227229	8390320	9290877	9358019	9355315	2.60827
66	LPC	LPC 17:0-SN2 M+H Atlas (E)	LPC 17:0	C25H52NO7P	1	M+H	510.356	NA	2.24	2.37	715683	685571	830712	641560	693794	695989	1.0678e+06	1.07368e+06	1.08111e+06	475453	471135	496824	905246	871097	909008	411921	407949	414176	538694	542481	561308	749575	751394	786430	637038	639058	653942	494624	513535	524676	497164	497960	514491	573252	581796	581069	8.19448
64	LPC	LPC 17:1-SN1 M+H Atlas (E)	LPC 17:1	C25H50NO7P	1	M+H	508.34	NA	2.05	2.05	76194.6	70528	85476.9	67485.4	71333.7	75074.6	101541	101461	100232	49935.7	51484.1	54074	88500.9	90559.8	90391.8	40677.5	48306.5	48972	65966.6	60764.6	67259.5	91971.1	90244.2	93887.9	81203.3	68265.1	73161.2	53529.4	55879.1	57823.2	39232.4	47180.4	43814.2	54493.5	51883.4	53083.1	7.73749
73	LPC	LPC 18:0-SN1 M+H Atlas (E) --- LysoPC(0:0/18:0) M+H HMDB (E)	LPC 18:0	C26H54NO7P	1	M+H	524.373	NA	2.86	2.56	9117520	9060413	9575255	8724970	8997834	9018104	10240431	10365944	10357227	7704654	7.79601e+06	7865262	10088108	10229927	10243582	6.81751e+06	6840746	6.87074e+06	8453203	8535622	8571776	9356434	9300278	9431492	8777513	8845460	8917338	7720693	7729168	7776168	6746261	6.77663e+06	6.83816e+06	8.28957e+06	8415937	8407516	2.78421
72	LPC	LPC 18:1 M+H MSDIAL (E)	LPC 18:1	C26H52NO7P	1	M+H	522.357	NA	2.26	2.25	4.30812e+06	4232413	4.69184e+06	4.05692e+06	4.17414e+06	4215034	5530801	5509182	5543582	2.78741e+06	2.80017e+06	2.85424e+06	5.17271e+06	5221275	5209939	2456250	2500767	2494720	4.35253e+06	4388266	4397611	4951368	4991350	4.98751e+06	4447716	4.56586e+06	4.58497e+06	2.89332e+06	2861836	2.91795e+06	2.25498e+06	2.29073e+06	2.324e+06	3.00061e+06	3.04219e+06	3.04444e+06	4.65229
71	LPC	LPC 18:2-SN1 M+H Atlas (E)	LPC 18:2	C26H50NO7P	1	M+H	520.341	NA	1.95	1.95	7.81022e+06	7811336	8467718	7559198	7.92569e+06	7876472	8910906	9023966	9046183	6.30728e+06	6294651	6362183	8674732	8687089	8735253	6.02704e+06	5976369	6.07757e+06	7972114	8065965	8122843	8375622	8485566	8509966	8.28592e+06	8402699	8409078	6.28836e+06	6.10551e+06	6364646	5702741	5.78248e+06	5755448	6603191	6647814	6739820	3.48269
70	LPC	LPC 18:3-SN1 M+H Atlas (E)	LPC 18:3	C26H48NO7P	1	M+H	518.324	NA	1.72	1.71	192666	185798	232212	181730	192073	195108	283672	284534	293699	123835	118936	121822	263472	249802	267264	115044	117417	119494	230592	239844	241485	252776	255180	249400	246768	249363	237184	107978	109661	114124	87912.4	85920.6	91329	110642	112229	112294	8.4202
78	LPC	LPC 19:1-SN1 M+H Atlas (E)	LPC 19:1	C27H54NO7P	1	M+H	536.371	NA	2.45	2.44	45580.1	42344.9	54448.6	42081.7	46269.7	46419.7	67864.9	68067	70648.3	32019.2	32457.5	34261.3	54669.4	52620.5	60494	23561.9	23672.7	24956.5	36291.1	38246.5	41153.1	55701.4	59339.5	58446.5	40204.5	43286.6	43451.8	34058.5	36114.2	33122.9	29176.8	25699.3	26105.3	35660	38813.5	34834.8	8.85149
90	LPC	LPC 20:0-SN1 M+H Atlas (E)	LPC 20:0	C28H58NO7P	1	M+H	552.403	NA	2.96	2.95	357066	362921	462121	301477	312937	382458	500222	515474	530463	170865	195897	217731	380112	401127	394478	203416	224118	235488	258603	267440	258045	300920	247977	300607	270924	230989	236864	334039	337064	329464	290371	285366	281095	464202	400034	434274	14.4531
89	LPC	LPC 20:1-SN1 M+H Atlas (E)	LPC 20:1	C28H56NO7P	1	M+H	550.387	NA	2.63	2.63	426382	426305	479439	406548	432608	428585	630992	645500	653374	298699	289672	295117	488824	486881	505938	262050	262410	267157	375419	387203	370211	447079	454432	464318	395831	404051	402752	369929	376122	384159	262956	253212	264932	362994	375688	369476	5.12933
88	LPC	LPC 20:2-SN1 M+H Atlas (E)	LPC 20:2	C28H54NO7P	1	M+H	548.371	NA	2.36	2.36	167915	158215	196355	153575	171752	167939	247215	247507	244266	104420	106735	118214	194974	195358	190566	81494.8	84516.5	82771	145625	147356	151370	190816	194080	201280	150262	151656	153493	143518	152826	146135	83279.1	85779.5	90382.1	146388	154984	153548	8.04134
87	LPC	LPC 20:3-SN1 M+H Atlas (E) --- LPC 20:3-SN2 M+H Atlas (E)	LPC 20:3	C28H52NO7P	1	M+H	546.356	NA	2.12	2.11	367993	382201	436310	373560	424080	401711	514943	511348	517368	216886	218376	228373	570518	509149	512173	179875	187070	184310	497934	486857	464276	400656	392685	382812	360422	368786	404328	346460	349952	364076	228203	230465	237783	446392	407540	419983	6.41822
85	LPC	LPC 20:4-SN1 M+H Atlas (E)	LPC 20:4	C28H50NO7P	1	M+H	544.341	NA	1.93	1.93	2.9336e+06	2.90675e+06	3.24276e+06	2.77918e+06	2.90489e+06	2.91157e+06	3474014	3481782	3.4862e+06	2.34033e+06	2361608	2.3521e+06	3.43415e+06	3.44952e+06	3.43838e+06	1.89838e+06	1.9173e+06	1.88774e+06	2.79326e+06	2.79809e+06	2.85445e+06	2.79152e+06	2.85526e+06	2.88051e+06	2672368	2.72493e+06	2.72549e+06	2.54558e+06	2490182	2.55297e+06	2.15626e+06	2155048	2.20519e+06	2.98934e+06	3.03931e+06	3.06385e+06	4.80891
106	LPC	LPC 22:0-SN1 M+H Atlas (E)	LPC 22:0	C30H62NO7P	1	M+H	580.434	NA	3.43	3.44	54842.4	56807.7	65951.8	51278.4	60056.7	57982.1	81941	82044.8	83470.9	30775.7	33013.8	30641.4	71377.4	73060.9	79404.7	30500.6	29057.1	30852.4	63484.6	62879.1	62569.9	62696.2	68248.8	66773.4	49252.1	54443.7	53747.5	36902.2	42470.3	35831.7	33827.2	32006.8	31223.2	51691.1	50150.3	51550.7	7.85734
99	LPC	LPC 22:6-SN1 M+H Atlas (E)	LPC 22:6	C30H50NO7P	1	M+H	568.341	NA	1.88	1.88	2.33471e+06	2.3144e+06	2.65897e+06	2.22227e+06	2.35376e+06	2326941	2.77507e+06	2.79016e+06	2.81158e+06	2.05244e+06	2.07261e+06	2070791	2635209	2653618	2674487	1.51572e+06	1.52258e+06	1.55063e+06	1.94438e+06	1.98229e+06	2002620	2.23596e+06	2.287e+06	2.29359e+06	2.03651e+06	2.06397e+06	2.07991e+06	2133305	2.18215e+06	2.19734e+06	1651704	1.67215e+06	1.7152e+06	2.4313e+06	2441024	2469092	5.76248
116	LPC	LPC 24:0-SN1 M+H Atlas (E) --- PC O-24:0 M+H Atlas (E)	LPC 24:0	C32H66NO7P	1	M+H	608.465	NA	3.9	4.02	67397.5	68685.2	78809.2	65395.5	64527.2	67772.5	102401	109038	115158	39238.2	37350.7	33824.3	98727.7	100826	94178.9	33729.8	33635.8	32367.8	74877.6	80334.9	78319	84953.8	83476.8	89984.5	78183.2	75181.1	77019.1	36719.3	42648	40539.8	43511.2	43582.1	41270.6	56249.6	53472.1	59302.2	6.84831
115	LPC	LPC 24:1-SN1 M+H Atlas (E) --- PC O-24:1 M+H Atlas (E)	LPC 24:1	C32H64NO7P	1	M+H	606.449	NA	3.33	3.45	26940.4	30358.6	33030.6	28625.7	30209.8	31638	53636.4	55851.1	57725.2	12664.3	11267.2	13057	42549.8	46450.7	43607.7	11733.6	12853.2	11597.6	36312.7	36576.1	38024.3	40817.4	37243.5	39376.5	33375.7	35435.7	35120	16790.3	19012.4	15777.6	13589.1	11637.4	14296.5	15857.4	16765.7	20957.8	6.52304
52	LPC-O	LPC O-16:0 M+H Atlas (E)	LPC O-16:0	C24H52NO6P	1	M+H	482.361	NA	2.35	2.35	195684	189123	241960	179763	197579	200786	326448	337752	355987	102007	105858	105828	289055	303841	308811	97552.8	97021.4	96863.9	164909	172863	172399	222038	224324	219312	204848	201613	201103	134018	128963	135957	115045	115428	120609	155472	163130	163224	9.76993
65	LPC-O	LPC O-18:1 M+H Atlas (E)	LPC O-18:1	C26H54NO6P	1	M+H	508.376	NA	2.42	2.42	84869.5	85692.3	104258	86266.1	89879.3	92134.3	173402	170765	168666	42443.2	42304.6	40928.8	139872	140391	142062	41844	39447.9	47484.5	87601	86741	88131	112908	113577	112962	98255	101116	104586	47183.8	46131.7	50953.1	43163.5	42444.7	49969.6	51362.8	53875.6	56712.3	7.34315
38	LPE	LPE 16:0 M+H Atlas (E)	LPE 16:0	C21H44NO7P	1	M+H	454.293	NA	2.24	2.23	174071	179562	198506	159035	171977	174660	283063	281648	276793	82415	83176.8	83686.1	270160	265669	275188	89532.6	77304.5	88558.1	166424	182252	167406	234417	238370	241514	193935	199006	178402	95928.7	87549.6	87373.1	75573.1	75183.7	75298.3	82569.6	92623.2	83198.1	6.66383
50	LPE	LPE 18:0 M+H Atlas (E)	LPE 18:0	C23H48NO7P	1	M+H	482.325	NA	2.56	2.64	277611	281758	315986	251492	269904	281105	433268	443713	436076	139224	140235	142820	431523	442144	454422	131102	130858	136228	285961	274902	285906	343294	352951	350760	312631	318112	322198	128631	135479	142135	118611	116347	121785	165050	166037	165090	6.87687
48	LPE	LPE 18:1 M+H Atlas (E)	LPE 18:1	C23H46NO7P	1	M+H	480.309	NA	2.33	2.32	83020.8	82916.1	93685.7	78188.7	74981.1	79207.9	128343	130476	134618	36187.4	33392.8	38241.6	110237	112866	107866	41178.5	45058.9	42391.6	86358.6	86146.3	89651	125449	120264	124636	94468.9	92031.7	89884.3	39683.2	43298.1	44444.7	34988.5	35310.4	38015.1	40900.6	40478.2	44214.1	7.21513
46	LPE	LPE 18:2 (Targeted) M+H (E) (E)	LPE 18:2		1	M+H	478.293	NA	2.02	2.02	202800	198122	229407	192437	200818	198488	207820	214982	223127	132908	135640	132814	167844	167530	174293	208168	211259	216909	191047	195435	201279	221517	229416	222030	208092	214535	218538	176374	197259	200031	124304	131406	130475	183299	181285	193473	5.86123
74	LPE	LPE 22:6 M+H Atlas (E)	LPE 22:6	C27H44NO7P	1	M+H	526.293	NA	1.94	1.94	340966	324956	354473	304838	319129	324812	302647	297131	302012	326164	330730	328298	250584	251367	263386	349688	337954	348452	240146	241572	245412	276246	284879	285437	274467	271567	284042	402936	385244	407844	274426	283500	276947	375392	384204	381803	4.82301
137	PC	PC 13:0_13:0 M+H Atlas (E)	PC 26:0	C34H68NO8P	1	M+H	650.476	NA	3.55	3.55	321485	316249	381010	289633	314464	318602	284218	297974	302307	280767	298888	294221	283730	286042	291617	282770	282821	305012	267302	290899	300153	281058	290990	298685	283725	286496	297036	300235	299477	312727	274038	275612	286963	284586	299969	295288	8.57255
179	PC	PC 15:0_15:0 M+H Atlas (E)	PC 30:0	C38H76NO8P	1	M+H	706.538	NA	4.71	4.72	101336	100078	107094	89825.2	102344	98932.9	121734	123433	126359	49798.2	52134.9	53302.7	111842	111989	118744	55039.2	55040.2	52996.5	96930.1	98056.6	100204	118428	120331	124506	102042	110018	101704	73509	69296.7	73239.5	58290.5	59893.7	64688.3	80776.4	79235.9	80639.6	5.20355
173	PC	PC 15:0_15:1 M+H Atlas (E)	PC 30:1	C38H74NO8P	1	M+H	704.522	NA	4.22	4.23	8667.2	9072.7	12279.3	9082.4	9338.4	10332.3	15060.5	17346.7	16981.7	1851.4	2672.3	2840.1	12657.9	11109	10619.5	4802.3	2492.7	3540.8	10206.3	11107.2	12159.7	17214.6	17807.8	15376.3	10551.8	10584.5	10686.7	5505.5	3718.3	4087.4	2407.9	4858.6	3985.9	3864.3	5311.4	5006.9	12.4827
221	PC	PC 16:0_16:0 M+H Atlas (E)	PC 32:0	C40H80NO8P	1	M+H	734.571	NA	5.34	5.34	3205111	3135940	3.40868e+06	2.88864e+06	3.07186e+06	3.03789e+06	4373916	4.38732e+06	4.41875e+06	1.26762e+06	1.27758e+06	1.30216e+06	4.03826e+06	4.07507e+06	4.07346e+06	1.09497e+06	1.09111e+06	1.11507e+06	3.03127e+06	3.07049e+06	3.07752e+06	4.22517e+06	4.24678e+06	4290677	3.62663e+06	3657719	3683017	1.82814e+06	1.84211e+06	1851571	1.59398e+06	1.57412e+06	1.60156e+06	2.02405e+06	2.06568e+06	2097482	5.11534
215	PC	PC 16:0_16:1 M+H Atlas (E)	PC 32:1	C40H78NO8P	1	M+H	732.554	NA	4.83	4.83	582823	559466	561247	518440	541389	526223	802848	803301	817949	199181	206335	202656	765116	775937	776167	275822	277466	279990	713608	711524	735275	817381	824039	815353	725551	730157	711885	319342	300544	302637	257328	253859	255573	280678	291901	284374	4.01743
211	PC	PC 16:1_16:1 M+H Atlas (E)	PC 32:2	C40H76NO8P	1	M+H	730.538	NA	4.37	4.37	240836	241025	286700	231398	247640	254784	390514	394291	409837	81021.9	80742.8	85725.9	337374	333772	349049	114053	121653	116585	293009	299968	312404	397701	410858	410570	317556	322574	329369	141383	138474	144668	81600.7	84736.6	93216	143104	138429	145567	7.07856
237	PC	PC 17:0_16:2 M+H Atlas (E)	PC 33:2	C41H78NO8P	1	M+H	744.554	NA	4.69	4.69	572454	549978	582500	514687	532071	532692	649184	657202	649261	238499	259208	250654	651479	668919	648085	304388	295351	298852	604447	615254	620030	687161	701361	704831	642526	654041	657504	294088	302053	301624	326278	330570	325033	349288	345004	356312	4.34088
273	PC	PC 17:0_17:0 M+H Atlas (E) --- [2,3-di(heptadecanoyloxy)propyl] 2-(trimethylazaniumyl)ethyl phosphate M+H MSDIAL (E)	PC 34:0	C42H84NO8P	1	M+H	762.602	NA	6.21	6	903158	887546	1.03867e+06	794757	867072	850437	1533154	1.57767e+06	1.59585e+06	319051	328996	314990	1.59459e+06	1.59618e+06	1.64542e+06	228204	230246	229065	830362	821390	828805	1296446	1.3426e+06	1.37431e+06	1.04497e+06	1.05398e+06	1.08155e+06	384019	379792	386970	348970	356702	357588	504238	526131	519123	8.38617
271	PC	PC(16:0/18:1(9Z)) M+H MSDIAL (E)	PC 34:1	C42H82NO8P	1	M+H	760.587	NA	5.45	5.46	10938506	10839952	11139625	10301718	10399655	10504792	12444267	12456261	12421630	6921625	6.88949e+06	6.92188e+06	11734300	11875440	11838308	7611527	7625316	7.66857e+06	11355690	11364802	11435405	11925644	12104617	12028313	11381339	11399987	11297262	8659459	8632644	8615447	7518229	7500844	7.47696e+06	8.3582e+06	8610824	8467451	2.84763
268	PC	PC 17:1_17:1 M+H Atlas (E)	PC 34:2	C42H80NO8P	1	M+H	758.572	NA	5.01	5.01	14501806	14260783	14649411	14050629	14169882	14155524	14946576	15206508	15018541	12685455	12758387	12756352	14901409	14856048	14832642	13246685	13259186	13228232	14575778	14387108	14608161	14940824	14831429	14989820	14647465	14691726	14737535	13483460	13533653	13481204	13123477	13069525	13152947	13662975	13698032	13767730	1.46795
257	PC	PC 17:2_17:2 M+H Atlas (E)	PC 34:4	C42H76NO8P	1	M+H	754.538	NA	4.08	4.26	125372	118448	141338	104848	118074	119836	180539	180632	182579	42452.7	46909.1	50409.9	160567	161272	162560	58472.5	63086.6	62383.9	155253	156695	170772	181341	175123	172793	140314	146493	148005	53366.5	73851.4	56837.8	51540.5	53990.9	36310.8	51735.9	54353.7	55082	8.96314
291	PC	PC 18:0_17:1 M+H Atlas (E)	PC 35:1	C43H84NO8P	1	M+H	774.601	NA	5.77	5.77	382614	366135	422834	343717	360277	367436	581245	569400	584166	159001	151884	149272	468280	469325	479160	168310	169770	169164	389963	393759	390115	516359	526450	513462	417435	429020	433008	220982	225075	233902	214124	214801	219128	248148	253194	257646	6.61497
288	PC	PC 18:0_17:2 M+H Atlas (E)	PC 35:2	C43H82NO8P	1	M+H	772.586	NA	5.31	5.31	3.11356e+06	3.03162e+06	3.32834e+06	2.73953e+06	2952735	2.92635e+06	3.5524e+06	3.5637e+06	3.62821e+06	1.536e+06	1.55413e+06	1.5722e+06	3.21576e+06	3.21574e+06	3.25618e+06	1.82875e+06	1851757	1.86478e+06	2.84527e+06	2.86618e+06	2.92141e+06	3.27772e+06	3.30789e+06	3.41148e+06	3.10355e+06	3.12158e+06	3182623	2.18909e+06	2.18569e+06	2.23921e+06	2.60588e+06	2.63324e+06	2.63532e+06	2683128	2.72312e+06	2771794	5.99078
283	PC	PC 17:1_18:2 M+H Atlas (E) --- PC 18:1_17:2 M+H Atlas (E)	PC 35:3	C43H80NO8P	1	M+H	770.57	NA	4.77	4.77	292947	271508	294287	262120	267394	279104	299990	302747	297449	169412	166192	172830	311430	321569	308504	200783	211095	202794	324359	327666	323634	365194	377533	368948	329553	322517	324207	195056	190686	187740	211814	207090	199822	206011	207306	204744	4.399
280	PC	PC 17:2_18:2 M+H Atlas (E)	PC 35:4	C43H78NO8P	1	M+H	768.554	NA	4.62	4.63	122874	117793	122584	105228	115254	116550	152302	148613	147258	54603.8	55025.5	51135.2	139714	147920	148061	65488.9	65191.6	62875.3	116410	123653	119635	128086	134701	124038	112792	118569	120743	82909.5	81744.6	79674	81450.2	82067.4	75654.3	95492.6	89228	90658.3	5.04034
277	PC	PC 17:2_18:3 M+H Atlas (E)	PC 35:5	C43H76NO8P	1	M+H	766.539	NA	5.23	5.24	137438	127669	140696	112405	126817	119966	100566	92887.6	103549	80525	90039.4	95310	76603.1	78819.3	79972.2	141184	148502	139348	112004	107737	115844	101094	98440.6	110898	89140.7	89894.6	93340	168612	163410	166204	103177	103824	108368	152136	163370	159535	7.56374
314	PC	PC 18:0_18:1 M+H Atlas (E)	PC 36:1	C44H86NO8P	1	M+H	788.618	NA	6.11	6.11	4309163	4194649	4.81012e+06	3.82332e+06	4.10711e+06	4139715	6.11386e+06	6.12573e+06	6191085	1458089	1.53296e+06	1.54588e+06	5600878	5631939	5780333	1.72769e+06	1.79682e+06	1.78739e+06	4.71168e+06	4654794	4799889	5479159	5523984	5667240	4743096	4800016	4910638	2.35461e+06	2.40226e+06	2.39368e+06	1.81826e+06	1.84321e+06	1.86342e+06	2.70634e+06	2.76311e+06	2.77236e+06	7.04289
310	PC	PC 18:1_18:1 M+H Atlas (E)	PC 36:2	C44H84NO8P	1	M+H	786.603	NA	5.65	5.65	15577397	15568861	16052156	15167031	15359019	15479156	16847532	16879330	16756654	12331648	12357366	12421515	16344801	16440502	16383308	13031375	13057547	13107527	16017632	16098276	16258822	16540258	16714110	16636192	16092827	16217348	16212791	13791098	13799278	13773904	13229236	13382202	13384347	14273570	14286801	14328011	1.74304
307	PC	PC 18:1_18:2 M+H Atlas (E)	PC 36:3	C44H82NO8P	1	M+H	784.587	NA	5.14	5.14	14160578	14477948	14743491	13442906	13343946	14146820	15299348	15934641	15562462	8211889	8.29879e+06	8.13613e+06	15034434	14884001	15263356	9714335	10084229	10448203	15299363	15542934	15381375	14389489	14673890	15103632	14031769	14594962	14075900	12223843	11948294	12763988	11088638	10575505	10970884	13170792	13257583	13123300	3.62003
304	PC	PC 18:2_18:2 M+H Atlas (E)	PC 36:4	C44H80NO8P	1	M+H	782.571	NA	4.67	4.64	5.02632e+06	4.99835e+06	5284132	4520191	4735599	4.75139e+06	5.01098e+06	4868959	5125043	3.251e+06	3.30032e+06	3.26322e+06	5068743	4.95935e+06	5155549	3.33999e+06	3.39526e+06	3.47061e+06	5141353	5338831	5.26811e+06	5415393	5442685	5.40955e+06	5063893	5241241	5169548	3720517	8736288	8682175	8.19707e+06	8.16782e+06	8249042	4192034	4283078	4.29553e+06	5.05059
334	PC	PC 19:0_18:3 M+H Atlas (E)	PC 37:3	C45H84NO8P	1	M+H	798.598	NA	5.37	5.38	440618	439244	478789	400494	415339	426056	491646	463519	483806	240366	251132	266147	441703	454021	445674	290729	282524	280645	407142	406408	424577	465367	449895	444794	394951	382182	397976	410871	405022	411797	391310	415003	423474	463475	473883	475838	5.65881
324	PC	PC 19:0_18:5 M+H Atlas (E)	PC 37:5	C45H80NO8P	1	M+H	794.57	NA	4.89	4.74	115245	100686	113030	90857.5	101740	101785	102981	110415	113809	60743.3	65931.9	60836.5	102836	95783.4	99980	78956.6	79282.1	81076.1	93840.3	99679.8	93309.7	107579	109375	105738	83981.2	83649.7	87191.6	104257	105507	104563	101185	101375	94066	113968	113276	112477	7.87539
321	PC	PC 19:1_18:5 M+H Atlas (E)	PC 37:6	C45H78NO8P	1	M+H	792.554	NA	4.51	4.51	134677	131202	147164	118792	131732	130793	203816	198305	210763	55067.1	56616.2	56970.4	183179	181000	181711	55113.6	60624.4	59535.1	126535	131710	133310	190447	187740	179141	144144	144298	144722	84254	76456.5	79643.6	68146	68755.7	68739.9	85802.5	86486.2	96085.9	6.26511
360	PC	PC 19:2_19:2 M+H Atlas (E)	PC 38:4	C46H84NO8P	1	M+H	810.603	NA	5.58	5.59	8845658	8724575	8868754	8383558	8.35907e+06	8515873	8907009	8937687	8939632	7639825	7.68495e+06	7.68964e+06	8944689	8897938	8854671	7.46798e+06	7479190	7495871	8.23526e+06	8101038	8181271	8.35369e+06	8400758	8370867	7952356	7937569	7.96811e+06	8564099	8566599	8611669	8.15104e+06	8118213	8160928	9221678	9223906	9292754	2.40892
424	PC	PC 22:0_18:2 M+H Atlas (E)	PC 40:2	C48H92NO8P	1	M+H	842.663	NA	6.89	6.9	48380.8	48520	53768.7	47376.9	32029	49130.6	63923.4	64224.3	65054.5	24783.4	17522.8	24653.7	51359.9	56354.4	55897	25854.9	25811.9	19013.1	43460.8	42812.8	46353.2	54078.9	50746.5	56274.5	41505.9	43441.2	40435.1	45562.3	41971.8	42631.8	31304.3	22469	35134.9	53246.5	49458.3	57986	14.6156
409	PC	PC 20:3_20:3 M+H Atlas (E)	PC 40:6	C48H84NO8P	1	M+H	834.603	NA	5.47	5.47	6413927	6.36365e+06	6.66384e+06	6.0415e+06	6151942	6193844	6268380	6.25425e+06	6.21553e+06	6099283	6040384	6.17634e+06	6399425	6.46524e+06	6.40947e+06	5222183	5.3169e+06	5.30209e+06	5352215	5429897	5435410	6.05598e+06	6.11085e+06	6061418	5777284	5683982	5.74091e+06	6356291	6.38723e+06	6.37671e+06	5598868	5.60342e+06	5636095	7.01854e+06	7188424	7120999	3.23301
405	PC	PC 18:1_22:6 M+H Atlas (E)	PC 40:7	C48H82NO8P	1	M+H	832.587	NA	4.9	4.9	2.38376e+06	2.27317e+06	2.397e+06	2.183e+06	2.21789e+06	2.22666e+06	2.37635e+06	2.40266e+06	2.39292e+06	2.03223e+06	1996646	2.06918e+06	2.12479e+06	2.10556e+06	2.11043e+06	1.99169e+06	1.98932e+06	2.01318e+06	2.08335e+06	2.12638e+06	2140305	2.32789e+06	2.30717e+06	2343019	1.93397e+06	1.97259e+06	1.97744e+06	2470120	2.48386e+06	2.47405e+06	2148018	2.15243e+06	2.20057e+06	2.46816e+06	2.45385e+06	2460755	3.60812
400	PC	PC 20:4_20:4 M+H Atlas (E)	PC 40:8	C48H80NO8P	1	M+H	830.57	NA	4.47	4.47	790668	762955	890960	680417	758456	772301	912691	919583	942406	474326	496532	493268	807494	822339	822261	407060	395722	425282	625971	644826	656061	721961	725224	743411	605084	610456	623935	812226	816055	866840	487711	500287	507602	907838	893971	929950	7.98919
433	PC	PC 21:1_20:5 M+H Atlas (E)	PC 41:6	C49H86NO8P	1	M+H	848.616	NA	5.79	5.79	187519	188424	228866	183343	193675	190134	210680	213336	217980	158432	149007	149953	175824	181349	185595	136600	142238	143721	123182	131020	134217	166169	172883	172285	139409	140148	150391	195286	199686	202082	214763	205418	210249	244789	249877	247857	7.83931
458	PC	PC 22:2_20:5 M+H Atlas (E)	PC 42:7	C50H86NO8P	1	M+H	860.617	NA	5.52	5.52	160276	168508	173350	149537	151452	160653	186629	191040	194162	121488	120335	128340	150864	150694	153911	99070.5	110492	104911	147120	144720	152997	155621	161299	162195	133781	136451	125928	194145	186309	193159	126386	130046	121848	179797	185274	184029	5.2781
454	PC	PC 22:3_20:5 M+H Atlas (E)	PC 42:8	C50H84NO8P	1	M+H	858.601	NA	5.05	5.05	59470.8	57056.4	59820	61598.5	60899.1	54722.9	54871.1	55798.3	54853.3	60477.4	56814.7	53986.4	46167.4	51454.2	53761.9	39423.4	42671.5	37403.2	51589.1	59223.7	53617.7	56346.8	54995.6	67226	41333.9	42985.1	44469.7	84536.1	81007.1	84565.6	50225.5	44219.3	42621.6	83959	87363.9	76586.9	3.99741
244	PC-O	PC O-34:1 M+H Atlas (E)	PC O-34:1	C42H84NO7P	1	M+H	746.606	NA	6.03	5.87	544719	525671	621697	494956	516749	528780	946986	947831	973688	187464	184811	185559	807534	800272	817716	190425	185724	191846	572545	589240	596130	726616	729493	745409	611981	626306	645936	240889	244151	241411	260478	245668	265269	308527	320527	313778	7.41987
239	PC-O	PC O-34:2 M+H Atlas (E)	PC O-34:2	C42H82NO7P	1	M+H	744.591	NA	5.4	5.4	384270	372301	410848	346140	365369	367536	534724	528302	536691	214772	217718	224798	458221	471177	467862	206917	216673	211494	312926	320889	327869	363877	368446	369753	369326	386294	367984	249905	264333	259856	332195	330328	340057	341563	350867	333439	5.29428
282	PC-O	PC O-36:4 M+H Atlas (E)	PC O-36:4	C44H82NO7P	1	M+H	768.591	NA	5.36	5.36	910954	884279	984915	790193	865168	855667	1.28009e+06	1286609	1.34128e+06	351528	353306	354693	1.12996e+06	1.14375e+06	1.20014e+06	373481	383872	398298	813073	814520	842804	1.00327e+06	1.02204e+06	1.01894e+06	949687	924099	938489	510760	503397	510552	633953	581731	612795	777647	816613	796483	6.68306
326	PC-O	PC O-38:5 M+H Atlas (E)	PC O-38:5	C46H84NO7P	1	M+H	794.606	NA	5.58	5.43	505367	480863	510566	447955	474879	474947	648290	664710	651774	211908	205443	214285	592377	617636	607494	260414	277990	270714	511130	536156	521082	526616	552352	547616	503490	521414	523156	306510	294301	305428	348642	362330	357681	393746	377478	385652	4.33295
380	PC-O	PC O-40:7 M+H Atlas (E)	PC O-40:7	C48H84NO7P	1	M+H	818.606	NA	5.3	5.3	240369	235546	255332	207566	232850	220249	362136	354993	357133	93958.5	94155.7	96011.1	312096	318820	321894	101198	99900.9	99929.2	221849	221244	225046	272084	267757	278523	263241	252740	259930	142540	143607	147053	145298	144554	144476	184736	191002	190743	6.49665
160	PE	PE 16:0_16:0 M+H Atlas (E)	PE 32:0	C37H74NO8P	1	M+H	692.523	NA	5.54	5.54	4222.6	4931	4137.7	3074.1	3953.8	4550.6	7631.7	7049.8	6261	2873.3	1717.6	2329.5	5422	5919.3	6303.8	2824.5	1916.6	2543.9	3887.4	4857	4804.2	4917.1	5298.8	5287.6	5171.8	4986.8	5599	2106.6	2885.4	2251.6	1843.4	1607	2681.8	1624.4	2479.2	3208.5	13.8303
198	PE	PE 17:0_17:0 M+H Atlas (E)	PE 34:0	C39H78NO8P	1	M+H	720.554	NA	6.19	6.19	193883	199462	234211	179340	203144	199627	190324	188032	192147	170848	166311	171107	184320	192351	188290	177492	176843	174789	175915	168739	179073	183929	187064	188602	184725	193320	191215	190032	188919	194027	160507	166073	176817	188462	184330	187439	8.17378
186	PE	PE 34:2 (Targeted) M+H (E) (E)	PE 34:2		1	M+H	716.523	NA	5.19	5.19	148744	154528	167138	139398	138694	144772	122206	118840	126356	82129.8	96142.4	89115.1	99034.3	92753.1	98239	184311	184294	189708	129874	144924	147273	150002	148892	151546	127190	134867	136694	176471	172914	173081	103164	107005	99891.1	154656	158788	156339	6.58014
238	PE	PE 18:0_18:2 M+H Atlas (E)	PE 36:2	C41H78NO8P	1	M+H	744.554	NA	5.84	5.84	188781	187005	211797	164098	182667	184902	170776	165471	169358	87863	91247.4	94332.6	143187	141891	148474	158255	167610	161629	193044	197547	199112	213304	214536	220928	220274	217364	221790	183428	179626	186959	96474.1	100212	103121	192020	211868	198166	7.46814
232	PE	PE 18:1_18:2 M+H Atlas (E)	PE 36:3	C41H76NO8P	1	M+H	742.538	NA	5.29	5.29	97078.9	95698.2	105837	90765	101331	93336.7	88190.2	84847.9	87698.3	54148.6	58301.2	54088.1	65638	62627.1	66149.8	114789	108256	118420	111263	111188	118115	105254	104923	108448	101979	100245	94634.2	97328.6	105970	106709	63224.5	66874.6	69365.5	99196.7	101274	106009	5.13897
228	PE	PE 36:4 (Targeted) M+H (E) (E)	PE 36:4		1	M+H	740.523	NA	5.14	5.14	138350	129779	139529	121528	128176	137007	118108	117549	118954	93671.4	95619.8	91677.1	97040.8	89993.7	92175.4	147566	151739	159037	118639	115971	112705	115589	115760	117095	98207.6	101202	105313	169080	175085	173319	98786	105108	96502.8	153886	153692	152531	4.87894
281	PE	PE 38:4 (Targeted) M+H (E) (E)	PE 38:4		1	M+H	768.554	NA	5.8	5.8	307575	304776	369761	273772	310693	302064	267821	276751	277197	190388	189517	205126	232740	236666	227878	258095	268637	263642	271638	284063	290188	282033	278408	288000	265979	267743	274487	332489	339454	326394	182918	193339	184488	395920	395414	417053	9.23941
320	PE	PE 20:3_20:3 M+H Atlas (E)	PE 40:6	C45H78NO8P	1	M+H	792.554	NA	5.67	5.68	94150.9	91336.8	97790.1	92531.5	95407.1	87787.9	73354.3	69540.6	78082.1	111509	110708	112371	65083.9	60237.2	61231.4	114024	109871	110897	76762.3	76828.4	75695.8	77553.2	79925.2	85298.7	90397.2	87634.5	85348.4	115857	125386	119216	70838.5	70806	72987.5	114543	112241	110351	3.39553
171	PE-O	PE O-16:1_18:1 M+H Atlas (E)	PE O-34:2	C39H76NO7P	1	M+H	702.543	NA	6.03	6.03	22331.7	20791.5	23457.7	18497	18141.2	18583.8	22199.3	26074.8	29226.5	11604.3	8548	10160.4	25260.7	25582.3	25298.2	12435.5	12246.3	12341.8	20732.6	21470.8	22690.8	19245	20406.3	20509.3	21643.3	18170.8	21796.1	11914.5	15227.2	13661.9	16623	16904.7	19252	15495.4	16168.8	15472.9	10.0947
166	PE-O	PE O-16:1_18:2 M+H Atlas (E)	PE O-34:3	C39H74NO7P	1	M+H	700.528	NA	5.54	5.55	42736.8	41333	46446.6	39954.6	43025	41196.6	40041.9	44856	45111.2	24058.8	24573.2	26163.9	46046.6	47721.9	43464.9	34908.7	32211.4	33686.2	41775.9	40615.6	48568.9	39411.3	42017.9	38336.8	42956.8	39618.9	41542.6	32672	34842.2	34929.8	50187.5	55866.3	53636.8	45964.9	42425.2	44589.5	4.85003
209	PE-O	PE O-18:1_18:2 M+H Atlas (E)	PE O-36:3	C41H78NO7P	1	M+H	728.559	NA	6.2	6.21	58988.4	51740	66006.3	49568.6	57765.9	58696.1	68130.5	70240.1	74010.8	27338.7	31615	29405	72404.1	72675.7	71882	33187.3	31587.5	30008.9	51505.5	49343.1	50447.8	56437.3	55944.6	55981.3	57808.9	56320.3	62384.3	46725.6	48247.8	50107.9	48392.9	48366.2	47294.4	58289.3	63199.8	60072.8	9.35386
202	PE-O	PE O-16:1_20:4 M+H Atlas (E)	PE O-36:5	C41H74NO7P	1	M+H	724.528	NA	5.49	5.49	159138	155931	164402	152567	155697	154530	195555	201173	192927	84723	92398.7	89761.8	200909	197610	207089	90200.5	90857.9	95760.5	161054	167104	159364	172678	174676	180918	171933	168086	170984	91714.4	92962.6	92413.7	152602	157903	152357	135337	137713	134104	2.43767
253	PE-O	PE O-18:1_20:4 M+H Atlas (E)	PE O-38:5	C43H78NO7P	1	M+H	752.561	NA	6.19	6.18	326717	317625	352364	291998	312414	329052	259444	281718	275268	186320	181983	188304	252402	248964	389752	191455	197586	196849	299367	311949	191184	218148	235925	235232	337018	321566	342655	233898	235180	232055	231824	237522	230969	257530	255394	265038	5.68182
246	PE-O	PE O-16:1_22:6 M+H Atlas (E)	PE O-38:7	C43H74NO7P	1	M+H	748.528	NA	5.34	5.34	462046	447851	483941	407973	438082	426195	624891	627024	627437	205885	202441	204534	567377	567714	590282	196758	193061	190068	429216	430239	443865	473549	468354	472264	468241	465823	473570	253532	249505	256511	319543	316350	320114	380999	379460	384773	5.50104
301	PE-O	PE O-20:1_20:4 M+H Atlas (E)	PE O-40:5	C45H82NO7P	1	M+H	780.59	NA	6.77	6.78	40243.4	38492.7	47697.7	36437.6	38662.4	39356.5	65349	62978.7	62428.3	19945	19214.5	34428.7	57326.8	53810.2	52734.2	25981	26243	23627.2	44952.3	41174.3	37717.4	54932.3	49433.4	52086.9	46486.9	46481.9	43737.7	24549.7	25733.4	24954.7	24694.3	22666.8	24681.5	31115.3	30185.3	31452.5	8.88493
294	PE-O	PE O-18:1_22:6 M+H Atlas (E)	PE O-40:7	C45H78NO7P	1	M+H	776.56	NA	6	6	262377	244605	298079	218710	255781	258193	373461	375773	376443	124920	123682	127427	355917	362663	361237	103628	109845	113284	218558	223402	222361	283170	287771	293874	266334	263246	271449	172792	170859	171580	167643	175871	170733	239772	231507	238428	9.20036
290	PE-O	PE O-18:2_22:6 M+H Atlas (E)	PE O-40:8	C45H76NO7P	1	M+H	774.541	NA	5.41	5.42	86663.5	87956.2	95448.5	84542.8	84627.1	83585.7	114316	117638	112166	47554.4	39856.1	47216.2	111031	102854	110176	48272.3	47000.7	43331.8	87112.1	95820.5	88687.7	98698.4	110940	100558	94532.6	97543.1	99711.1	53946.2	48338.2	50817.4	63744.1	59214.9	68780.3	61711.4	67197.6	60787.1	4.5813
18	S1P	Sphingosine 1-phosphate M+H HMDB (E)	S1P 18:1	C18H38NO5P	1	M+H	380.256	NA	1.81	1.83	29939.1	27522.6	32068.1	21215	24934.4	29198.7	44409.5	54228.1	46647.2	12776.1	12669.6	11766.3	45379.9	47016.1	45392.7	11207.8	10087.3	9616.8	37441.2	33190.6	35082.6	39337.8	35903.2	46125.2	26378.9	22285.2	21710.1	10862.6	13498.3	11984.7	10970.3	9683.3	13006.4	13825.7	17242.1	15824.1	12.9331
134	SM	SM 28:1;2O/2:0 M+H Atlas (E)	SM 30:1	C35H71N2O6P	1	M+H	647.513	NA	3.52	3.52	177817	179963	215184	162778	181055	187957	173076	170060	178488	155974	166004	161136	161072	162939	173214	161608	162705	164784	160151	156611	165722	159556	157038	161279	169532	168330	169926	168350	168132	172690	155086	165552	171726	167223	159013	165478	8.59181
151	SM	SM 30:0;2O/2:0 M+H Atlas (E)	SM 32:0	C37H77N2O6P	1	M+H	677.559	NA	4.16	4.29	5443.5	6039.1	6709.1	6349.8	6585.5	7523.8	14201	12652.2	11996.5	3552.2	3360.3	3536.8	11466	11290.1	1908.6	3076.7	2669.2	2323.7	8374.9	7230.2	8807.8	11064.7	9621.8	9922.3	8854	9151.3	9087.7	4890.4	4320.4	4798.5	6234.8	4186.8	3034.9	5418.2	5475.4	4259.1	9.87928
150	SM	SM 30:1;2O/2:0 M+H Atlas (E)	SM 32:1	C37H75N2O6P	1	M+H	675.543	NA	4.05	4.06	56879.5	62514.9	68155.9	61687	63272.6	59672.7	107630	111638	113970	24251.7	24828	26174.3	99633.9	100355	98472.3	20613.8	18584	19504.6	60678.4	68365	67239	90024.4	83697.5	89019.2	77563.4	73795.2	80297.8	30592.3	31232	28184.7	32995.8	27311.1	27899.7	35352.1	38243.4	38060.9	5.56541
155	SM	SM 31:1;2O/2:0 M+H Atlas (E)	SM 33:1	C38H77N2O6P	1	M+H	689.559	NA	4.35	4.35	366869	371357	461468	334922	381443	380335	657923	669242	676789	170323	164618	170553	557772	582279	592924	86488.7	95523.4	94227.7	328253	346545	353257	527706	544188	555351	452402	455709	466741	168253	170867	170680	198900	206128	211575	255162	259668	257021	10.048
178	SM	SM 32:0;2O/2:0 M+H Atlas (E)	SM 34:0	C39H81N2O6P	1	M+H	705.591	NA	4.9	4.9	384912	373936	374097	358722	351000	368266	557297	561337	561863	70616.7	347294	76046.2	613544	605688	596190	56880.1	253768	55559.6	417496	433548	437263	585063	569127	579665	643824	634123	633758	59335.6	64068.9	56924.5	67615.9	68433.1	72028.5	73286.5	71335.5	78175.1	2.99777
172	SM	SM d18:1/16:0 (Targeted) M+H (E) (E)	SM 34:1		1	M+H	703.577	NA	4.67	4.67	7845703	7772835	8.07175e+06	7.46372e+06	7658735	7762292	9997764	10029805	10059008	3.13542e+06	3.19431e+06	3.20326e+06	9660307	9657570	9788807	2.27003e+06	2.31031e+06	2.36164e+06	8228668	8260888	8337371	9267603	9420005	9413298	9007790	9045516	9146310	3193574	3207418	3.26355e+06	3.20836e+06	3.24632e+06	3.29681e+06	4.06171e+06	4.05409e+06	4.09728e+06	2.36782
169	SM	SM 32:2;2O/2:0 M+H Atlas (E)	SM 34:2	C39H77N2O6P	1	M+H	701.56	NA	4.19	4.19	801042	790640	1.01519e+06	746134	814385	826228	1.29175e+06	1341526	1375784	390294	386332	401225	1.19419e+06	1.23051e+06	1.22649e+06	314905	327267	332088	760689	780297	813800	942582	941550	970175	800152	835427	846926	529088	538716	559321	509024	527690	535921	735905	720900	756478	10.2827
210	SM	SM 34:2;2O/2:0 M+H Atlas (E)	SM 36:2	C41H81N2O6P	1	M+H	729.591	NA	4.78	4.79	153617	142437	139325	134154	137265	146725	154211	170957	161449	132750	134169	128721	165488	168214	169098	104029	106727	110272	132057	137978	137076	154243	157548	155024	163062	170981	154211	109700	103199	105750	131406	120718	124543	127890	127920	127649	4.52149
207	SM	SM 34:3;2O/2:0 M+H Atlas (E)	SM 36:3	C41H79N2O6P	1	M+H	727.575	NA	4.36	4.36	58169.7	55839.4	65779.5	53115.4	51358	59836.5	86065.4	98827.4	100079	25261.4	27841.5	25328.6	82629.9	81317	82019.3	23692.4	20928.2	18244.8	61927.6	64165.7	60862.4	78134.5	74831.2	82066.9	70306.2	69644.2	71390.9	31747.8	29569.9	29580.1	26249.8	27357.4	26410	34719.5	37758.8	36446.1	8.24123
312	SM	SM d18:1:22:0 (Targeted) M+H (E) (E)	SM 40:1		1	M+H	787.669	NA	6.64	6.64	678497	661999	824754	600625	656404	672060	83437.9	86205.5	86077.6	941315	973176	980160	98945.7	103630	101052	811153	823092	846502	193581	206406	208436	71162.2	73644.4	75219.5	104015	101645	99698.6	1.40739e+06	1.39188e+06	1401184	885141	894156	913836	1.79441e+06	1.79735e+06	1.78153e+06	10.0404
309	SM	SM 37:2;2O/3:0 M+H Atlas (E)	SM 40:2	C45H89N2O6P	1	M+H	785.653	NA	6.08	6.08	474719	451548	538958	407624	443346	453490	93430.2	91092	102964	436666	451469	461249	105203	103614	107452	427962	433716	448148	131057	135778	138702	80488.5	84941.2	87090.9	93550	93250.5	76331.3	918602	927144	945279	622378	641565	658975	1.07264e+06	1.09506e+06	1.1188e+06	8.65163
340	SM	SM 37:1;2O/4:0 M+H Atlas (E)	SM 41:1	C46H93N2O6P	1	M+H	801.685	NA	6.96	6.96	162489	160882	188782	149911	160134	158714	21677.3	22739.1	26506.9	239521	234684	247884	24393.7	24517.2	27268.6	206452	208117	205770	48270.9	40626.2	45754.7	21958.4	22278.4	22794.3	24403.9	27630.2	27263.8	277299	270397	278486	273083	287504	293518	352120	352181	365495	7.34829
371	SM	SM 37:1;2O/5:0 M+H Atlas (E)	SM 42:1	C47H95N2O6P	1	M+H	815.7	NA	7.26	7.27	244120	233070	278074	211747	235537	234086	40772.3	35551.3	37091.8	373032	396969	392262	43440.1	43209	48333.4	300030	308813	312183	98349.2	96313.3	102877	36682.5	36645.9	37263.6	46192	50403.2	48708.2	453900	474669	457151	320536	321851	339285	482518	492319	515626	8.29326
366	SM	SM 37:2;2O/5:0 M+H Atlas (E)	SM 42:2	C47H93N2O6P	1	M+H	813.685	NA	6.63	6.64	1.57684e+06	1.50452e+06	1.81433e+06	1.36627e+06	1.50178e+06	1536158	168185	160857	164226	2.58499e+06	2629639	2.67069e+06	248963	250335	260030	1.80476e+06	1.81605e+06	1.82984e+06	732389	754504	765011	213193	221178	222751	328669	331368	336887	2.80905e+06	2.77165e+06	2.82706e+06	2067334	2.09865e+06	2.20436e+06	2.87273e+06	2.9136e+06	2891685	8.69308
362	SM	SM 37:3;2O/5:0 M+H Atlas (E)	SM 42:3	C47H91N2O6P	1	M+H	811.669	NA	6.44	6.15	639317	624990	729628	563345	624758	631001	56053.2	59341.2	53705.6	925366	945115	985087	76556.4	80912.7	79580.9	772726	761766	803125	176878	177796	181970	79007.1	74970.5	77930.6	100808	100476	102671	1.17545e+06	1.21814e+06	1.19577e+06	915627	946803	975248	1.27208e+06	1.28662e+06	1.33928e+06	7.68923
195	SM+O	SM 34:1;3O M+H Atlas (E)	SM 34:1;3O	C39H79N2O7P	1	M+H	719.57	NA	4.43	4.43	79006	79195.9	100073	69422.5	77266.1	81264.2	145152	151330	149104	25052.8	27527.8	24377.2	128243	131222	138728	20329.9	20232.5	19553.6	92499.8	96970.3	98809.8	120419	121871	125516	95772.6	102531	103012	29078.2	28804.6	28877.4	25673	29601.5	26722.4	47836	42505.5	42586.6	11.4772
59	ST	taurohyocholic acid M-H2O+H MSDIAL (E)	ST 24:1;O5;T	C26H45NO7S	1	M-H2O+H	498.288	NA	3.09	3.09	38255.3	36575.6	40102.6	32828.7	37018.1	33983.2	49777.6	51441.8	51922.1	50697.2	52536.3	53881.9	25338	31840.8	26695.2	32283.1	32932.3	30464.9	23938.6	25294.1	26450.6	23671.9	19317.2	19890.8	21958.4	25025.3	21413.8	33143.7	31768.4	32459.9	25028.8	26709.7	25110.2	40723.6	40897.1	41956.2	6.73099
330	TG	TG 14:0_14:0_18:0 M+NH4 Atlas (E)	TG 46:0	C49H94O6	1	M+NH4	796.739	NA	10.02	10.02	15502	14345.7	16977.4	14409	15996.7	14270.9	6750.1	7135.3	6937.8	7220.7	7404.7	9089.7	5662.6	6066.3	6621.2	28336.7	24133.4	30460	9699.5	10234.2	11353.6	9468.9	10265.4	10230.8	17143	15529.9	17083.6	24150.1	22279.6	22400.5	8061	9999.9	10021.4	22766	23241.8	21984.8	6.60552
392	TG	Tripalmitin M+NH4 MSDIAL (E)	TG 48:0	C51H98O6	1	M+NH4	824.77	NA	10.35	10.35	82566.2	84616.4	80680	67089.9	70665.5	67419.4	25321.4	26056.8	27474.4	27845.3	30798.7	33226.2	31717.4	30498	31703.8	105909	109643	109104	63160.1	67330.4	64020	38242.6	41418.8	37622.6	93872.3	97254.8	100287	106182	101975	106800	50234.9	55750.1	53938.1	116970	112378	112752	9.66097
388	TG	TG 16:0_16:0_16:1 M+NH4 Atlas (E)	TG 48:1	C51H96O6	1	M+NH4	822.755	NA	10.07	10.06	175310	181741	190294	163753	167643	161384	86401.4	86072.8	83711.4	83360.4	83357.4	86269.8	73563.2	71547.3	75192.6	383864	386835	374094	94485.2	101145	100980	110198	102762	112652	135006	148771	140107	290235	291641	294095	96751.1	102124	99845.2	235822	242843	244065	5.90732
384	TG	TG 14:0_16:0_18:2 M+NH4 Atlas (E) --- TG 16:0_16:1_16:1 M+NH4 Atlas (E)	TG 48:2	C51H94O6	1	M+NH4	820.739	NA	9.78	9.78	201380	220829	224681	186058	181035	182767	90936.4	81864	82856.1	130174	134052	136141	70048.6	65591.5	75793.2	546926	544627	517070	93913.4	102007	104590	119870	109388	113755	128480	134979	134967	269274	306501	301384	97279.5	118539	115111	266106	222236	236834	8.90796
381	TG	TG 14:1_16:0_18:2 M+NH4 Atlas (E)	TG 48:3	C51H92O6	1	M+NH4	818.723	NA	9.47	9.47	145289	152369	147929	126126	124720	131984	53374.4	58947.7	57245.8	105925	96755.3	113804	49293.6	54801.2	54037.9	373587	362600	354738	52306.5	61582.8	60163.2	91782.8	89600.2	83524.4	78431.3	86688.1	94730.7	234778	245629	241228	71330.1	70354.7	72993.2	182173	181576	186029	7.88817
415	TG	TG 15:0_16:0_18:1 M+NH4 Atlas (E)	TG 49:1	C52H98O6	1	M+NH4	836.77	NA	10.22	10.23	47343.4	43779.4	39846.1	42613.2	34292.1	45398.7	24049.2	21091.6	21936.1	20357.3	18647.5	20263	25575.2	21956.5	23790.6	59024.4	63100.2	61910.9	38435.9	36879.1	35963.8	27189.4	29667.6	29534.5	54853.1	53639	52885.8	57075.2	61844.6	64029.8	35551.5	34180.5	36146.4	55960.5	61142.1	55984.6	10.024
411	TG	TG 15:0_16:0_18:2 M+NH4 Atlas (E)	TG 49:2	C52H96O6	1	M+NH4	834.755	NA	9.96	9.96	79195.8	77284.3	91042.5	75665.9	76783.8	76926.7	39737.3	40440.1	40958.6	38692.8	35449.1	39003.6	47309.1	44304.2	46534.8	102658	101194	101460	61089.9	61552.4	66379.6	57634.4	57477.6	56874.8	100778	99611.4	103534	100503	96911.7	112623	59212.7	58959	64211.4	103337	100468	102341	6.63614
438	TG	TG 16:0_16:0_18:1 M+NH4 Atlas (E)	TG 50:1	C53H100O6	1	M+NH4	850.787	NA	10.38	10.38	782186	757868	843441	689459	733809	727674	397220	405439	384491	399173	396627	401602	337286	338699	334319	1.39617e+06	1.41057e+06	1.42244e+06	419875	435856	437281	444884	424278	452913	629593	626967	656899	1.13511e+06	1.12891e+06	1177481	526583	527739	537819	1.10467e+06	1.11747e+06	1.14428e+06	6.40473
435	TG	TG 16:0_16:0_18:2 M+NH4 Atlas (E)	TG 50:2	C53H98O6	1	M+NH4	848.772	NA	10.33	10.11	2.4873e+06	2.48885e+06	2.57953e+06	2.23106e+06	2.33099e+06	2.31979e+06	1.15507e+06	1.17034e+06	1.15448e+06	1.49577e+06	1.51661e+06	1508536	995003	999866	997377	4224186	4.19919e+06	4264220	1.2202e+06	1255102	1.25806e+06	1381984	1.3953e+06	1.40522e+06	1.80812e+06	1.84137e+06	1.89809e+06	3675550	3.68414e+06	3701263	1.8781e+06	1.87781e+06	1.91836e+06	3.44571e+06	3449459	3.51111e+06	5.0115
432	TG	TG 16:0_16:1_18:2 M+NH4 Atlas (E)	TG 50:3	C53H96O6	1	M+NH4	846.756	NA	9.81	9.82	2.08121e+06	2.03435e+06	2.17878e+06	1.8294e+06	1.97688e+06	1.93114e+06	977408	971236	989623	1.02242e+06	1.02319e+06	1048759	843848	833846	849760	3.64611e+06	3.65846e+06	3.64035e+06	864306	875247	882738	1.16542e+06	1.17554e+06	1.19332e+06	1176628	1191591	1224362	3310467	3.30132e+06	3.29156e+06	1.43429e+06	1.50471e+06	1.51394e+06	2.97905e+06	2.94459e+06	2983307	5.53621
426	TG	TG 16:1_16:1_18:2 M+NH4 Atlas (E)	TG 50:4	C53H94O6	1	M+NH4	844.74	NA	9.51	9.51	542530	575418	502971	379739	380973	405386	162990	179378	161114	378654	370428	413510	157773	218046	184869	1.49013e+06	1.42047e+06	1.17994e+06	203100	233597	262663	315016	270454	240378	181972	278017	238212	1139559	1199130	1.09714e+06	493116	474168	498787	910138	904050	928306	17.0259
463	TG	TG 16:0_17:0_18:2 M+NH4 Atlas (E)	TG 51:2	C54H100O6	1	M+NH4	862.786	NA	10.27	10.27	190092	180437	175992	170886	166607	180424	92936.8	93433.6	95473.1	108536	112969	115028	88766.8	85904.5	87999.1	317109	310520	316683	94473.9	101220	95007.7	114506	111296	110754	150560	158252	157138	315957	298311	308600	160216	169764	170222	308523	302291	314702	4.24545
459	TG	TG 15:0_18:1_18:2 M+NH4 Atlas (E)	TG 51:3	C54H98O6	1	M+NH4	860.77	NA	9.99	10	314876	293188	333279	265423	283795	288881	148089	152597	155591	167941	166705	170445	137334	139672	143596	478671	462952	479934	137597	136284	140663	183265	188754	189709	221598	221158	221870	451662	450032	453580	245942	266316	257631	469295	477204	466406	7.39579
489	TG	TG 16:0_16:0_20:0 M+NH4 Atlas (E)	TG 52:0	C55H106O6	1	M+NH4	880.833	NA	10.92	10.93	18168.9	17482.2	15205.9	10637.5	13695.4	11161.3	30526.3	28868.5	36582.3	6424.7	23160.9	32263.3	5285.6	6156.9	6263.7	83689.9	96495	18370.3	10162.3	13242.5	9832.7	25408.8	38075	20061.2	17035.2	19762.8	67010.4	22261.1	28186.8	28030.9	9488.6	11993.7	10320.4	81377.1	26607.1	22804.8	19.9568
486	TG	TG 16:0_18:1_18:1 M+NH4 Atlas (E)	TG 52:2	C55H102O6	1	M+NH4	876.803	NA	10.41	10.41	3.84055e+06	3785304	4.118e+06	3.43472e+06	3.63302e+06	3700070	2421218	2.42438e+06	2.4122e+06	2.24361e+06	2.27631e+06	2.27059e+06	2.03686e+06	2.03911e+06	2.09807e+06	5.27078e+06	5.30322e+06	5.33223e+06	1850416	1.90989e+06	1.9194e+06	2.29055e+06	2.31708e+06	2.3486e+06	2654095	2.70874e+06	2.79456e+06	5229184	5258796	5257057	3.22343e+06	3.19612e+06	3.22023e+06	5314530	5.3109e+06	5.44282e+06	5.55278
482	TG	TG 16:0_18:1_18:2 M+NH4 Atlas (E)	TG 52:3	C55H100O6	1	M+NH4	874.788	NA	10.41	10.16	7837979	7372410	7792566	7.40141e+06	7303286	7474384	5657306	5563008	5576327	6249045	6.31775e+06	6330076	4971088	5055724	5051106	9324750	9371133	9389918	4748791	4747386	4727366	5713362	5656339	5.698e+06	5.94521e+06	5985321	6047494	9285911	9438182	9463676	7596337	7.59567e+06	7653897	9314158	9325604	9406304	2.76252
479	TG	TG 16:0_18:2_18:2 M+NH4 Atlas (E)	TG 52:4	C55H98O6	1	M+NH4	872.772	NA	9.89	9.9	8599430	8426330	8860643	8135025	8.28352e+06	8442800	5859668	5789065	5.87654e+06	6.89328e+06	6940483	6.92761e+06	5517958	5.47089e+06	5.4901e+06	10443049	10444127	10329332	5.00907e+06	5.06068e+06	5142974	6172122	6233837	6223971	6531496	6498048	6.57421e+06	10189460	10221721	10337541	8227725	8239983	8.35025e+06	10480611	10421010	10511223	2.72239
477	TG	TG 16:0_18:2_18:3 M+NH4 Atlas (E)	TG 52:5	C55H96O6	1	M+NH4	870.757	NA	9.64	9.64	1.50907e+06	1.58655e+06	1.86995e+06	1101356	1.71986e+06	1221071	872475	532806	655400	1.90965e+06	1.98581e+06	2.00842e+06	388981	411950	702413	5076055	4795610	1918424	1.06369e+06	1.26195e+06	1.24257e+06	833211	521956	323104	929878	782455	949283	3264251	4162671	3250069	2982208	2808594	3.3358e+06	3.44997e+06	2.10182e+06	3.70124e+06	17.8208
474	TG	TG 16:1_18:2_18:3 M+NH4 Atlas (E)	TG 52:6	C55H94O6	1	M+NH4	868.739	NA	9.36	9.37	907080	931901	1044615	828234	872559	865508	618761	619098	623923	494703	486550	514368	539531	554867	551405	1.56346e+06	1.6171e+06	1.59811e+06	401514	412320	437304	726910	710170	751573	735727	750608	739706	1.22957e+06	1.22205e+06	1199822	515786	520559	535045	1.23076e+06	1.2592e+06	1.25792e+06	7.60888
470	TG	TG 16:2_18:2_18:3 M+NH4 Atlas (E)	TG 52:7	C55H92O6	1	M+NH4	866.723	NA	9.14	9.15	169335	165612	190065	145685	155078	169761	171366	172021	163968	122152	121228	128071	139689	141156	145149	230168	225642	231917	102204	104389	111161	166418	176736	172455	172871	182892	173065	146354	156392	156333	70069.3	72156.2	71123.6	147623	152962	152823	8.2948
467	TG	TG 16:3_18:2_18:3 M+NH4 Atlas (E)	TG 52:8	C55H90O6	1	M+NH4	864.708	NA	8.91	8.91	47592.5	52030.2	51696.2	40399.9	45380.5	49381.3	59697.1	54600.1	56739.6	45793.1	38661.3	43618.8	45609.9	44656.6	48985.6	50727.7	49356.1	53359	37311.9	38488.6	42947.3	54574.4	57627.2	54835.8	54388.6	55482.2	53519.8	33710.4	32746.1	32793.4	17010	20682.8	20931.2	30976.9	29055.6	29891.6	8.38699
501	TG	TG 16:0_18:2_19:0 M+NH4 Atlas (E)	TG 53:2	C56H104O6	1	M+NH4	890.817	NA	10.56	10.57	146207	150623	162889	132321	142950	144001	80171	80850.1	82887.4	88097	93949.6	90119.5	74903.6	73634.5	77013.6	217913	227740	229040	63290.4	63260.1	63550	82623.2	76782.4	86349.7	105813	117268	113550	250407	245580	256636	118698	121634	125652	274976	285567	283778	6.26589
497	TG	TG 17:0_18:1_18:2 M+NH4 Atlas (E)	TG 53:3	C56H102O6	1	M+NH4	888.802	NA	10.31	10.31	279933	275602	287057	249985	250212	255061	162446	169508	165822	209184	218312	215662	148582	152847	152878	483414	476732	499124	118798	122383	123962	167846	178788	175820	197699	197968	204603	421349	418895	437238	246458	253379	263472	448809	458710	457738	5.64202
492	TG	TG 17:1_18:2_18:2 M+NH4 Atlas (E)	TG 53:5	C56H98O6	1	M+NH4	884.771	NA	9.78	9.78	139777	151349	166421	134076	139489	134466	90654.5	82444.8	83557.8	122817	129674	117449	79824.9	82494	89519.5	245875	242792	217453	82234.9	85230.7	93639.7	104238	106979	114806	109118	118985	112902	162267	182699	180448	109710	131377	130294	223290	189163	190069	7.92293
509	TG	TG 16:0_18:1_20:3 M+NH4 Atlas (E)	TG 54:4	C57H102O6	1	M+NH4	900.803	NA	10.31	10.21	4.94284e+06	4.3208e+06	4624883	4.7006e+06	4.32017e+06	4.7854e+06	4.15447e+06	4.29989e+06	4228870	3.94369e+06	3.91055e+06	3.94427e+06	3.87657e+06	3883318	3.944e+06	5.92897e+06	5.99752e+06	5.96182e+06	3509870	3.55533e+06	3.56603e+06	4.63708e+06	4.64113e+06	4677628	4979874	5062943	5.11814e+06	5148957	5.27901e+06	5187174	3.25334e+06	3269314	3.28871e+06	5.86747e+06	5.94655e+06	5898697	4.983
507	TG	TG 18:1_18:2_18:2 M+NH4 Atlas (E)	TG 54:5	C57H100O6	1	M+NH4	898.788	NA	9.94	9.94	6073737	5721529	6.31651e+06	5.77847e+06	5.85985e+06	5912415	5.00019e+06	5.07049e+06	5.2338e+06	5.12474e+06	5.08059e+06	5.21158e+06	4.68415e+06	4.62948e+06	4.74586e+06	7.41539e+06	7.51309e+06	7553184	4293965	4.31151e+06	4447872	5625040	5.67764e+06	5.66653e+06	6.03518e+06	5.86617e+06	6208826	6074149	6108035	6249006	4301894	4239000	4205840	6880559	7.65441e+06	6.88949e+06	3.36884
505	TG	TG 16:0_16:1_22:6 M+NH4 Atlas (E) --- TG 16:1_18:2_20:4 M+NH4 Atlas (E)	TG 54:7	C57H96O6	1	M+NH4	894.756	NA	9.43	9.45	2.39112e+06	2.39477e+06	2.54666e+06	1.98879e+06	2.12056e+06	2138661	1.57952e+06	1.5954e+06	1611509	1343567	1.24423e+06	1.43351e+06	1.44797e+06	1.60509e+06	1.54655e+06	3.1385e+06	3.14935e+06	3.36697e+06	1.16444e+06	1.20945e+06	1.26366e+06	1.98939e+06	1.92033e+06	1.7906e+06	117130	1.9428e+06	1.93025e+06	3.40001e+06	3.60179e+06	3.36511e+06	1771392	1743804	1.82894e+06	2791444	3.51792e+06	3.0283e+06	8.55895
503	TG	TG 18:2_18:2_18:4 M+NH4 Atlas (E)	TG 54:8	C57H94O6	1	M+NH4	892.739	NA	9.22	9.23	435441	438238	518801	394075	424172	427492	481988	488682	497051	227599	233420	235077	430461	453430	437548	497882	501341	509330	255794	268316	274664	444576	459432	469080	419895	417260	435039	479056	483876	505148	221717	216214	223824	510263	511459	515206	8.68448
500	TG	TG 16:3_18:2_20:4 M+NH4 Atlas (E)	TG 54:9	C57H92O6	1	M+NH4	890.723	NA	9	9	79387.5	79676.3	89106.4	72334.6	78604.3	76032.5	104456	103225	103974	59870.3	58342.3	59474.4	89509.5	89476.1	89839.9	79613.3	80601	77043.2	64987	65715.3	72522.1	96828.3	94381.3	97076.9	88955.4	92401.6	95445.5	56490.8	58446.9	62314.7	35055.4	37084.1	36897.1	60916.2	61933.5	60845.8	6.43729
520	TG	TG 18:1_18:2_19:0 M+NH4 Atlas (E)	TG 55:3	C58H106O6	1	M+NH4	916.833	NA	10.59	10.6	102371	104129	115452	87712	101164	97384.1	69444.6	66883.6	74038.8	79376.8	76751.4	73436.3	59387.2	56843.2	56795.4	156116	151719	152345	43042.5	41859.7	47456.4	60404.4	62321.4	60386.3	79309.3	76738.3	77890.3	160491	158885	164308	71223.5	74950.7	71186	177884	181991	182129	8.14866
518	TG	TG 18:1_18:2_19:1 M+NH4 Atlas (E)	TG 55:4	C58H104O6	1	M+NH4	914.817	NA	10.37	10.37	129736	130897	143419	123615	130800	130449	91003.8	97297.2	97517.2	115425	113935	117259	87672.2	90944.9	88676.8	186788	187126	180405	63802.6	65962.2	66118.5	96703.6	92920.2	96109.9	118818	114537	115300	171385	180612	181971	102512	104039	107018	196986	204853	214388	4.49203
519	TG	TG 18:2_18:3_20:5 M+NH4 Atlas (E)	TG 56:10	C59H94O6	1	M+NH4	916.739	NA	9.07	9.07	173164	172258	196917	152598	171666	167652	250891	253845	248160	92607.7	92054.1	91782	237317	235630	240026	117117	122130	129994	139127	133891	139055	203067	202433	203769	188051	185343	175490	137210	148250	153298	73891.6	78116.9	79805.2	155622	153046	155852	7.55248
528	TG	TG 18:0_18:2_20:2 M+NH4 Atlas (E)	TG 56:4	C59H106O6	1	M+NH4	928.833	NA	10.62	10.49	621092	621741	653127	586254	598160	573818	575635	589622	577215	413127	411955	435940	492907	495215	522499	691980	707094	715048	341258	296380	328365	501978	503212	514970	569610	591460	602415	855862	855071	866152	332178	325748	323464	1.00147e+06	976312	1.02676e+06	4.30701
526	TG	TG 18:1_18:2_20:2 M+NH4 Atlas (E)	TG 56:5	C59H104O6	1	M+NH4	926.815	NA	10.24	10.25	1539391	1.44008e+06	1.45958e+06	1.37487e+06	1.33299e+06	1.41936e+06	1.53353e+06	1.63889e+06	1.5337e+06	936020	923486	909224	1.30832e+06	1306827	1318025	1.44656e+06	1.44371e+06	1.48378e+06	938944	898806	1.0153e+06	1.41194e+06	1.39267e+06	1.42043e+06	1.44295e+06	1.46403e+06	1.51322e+06	1.85145e+06	1.72027e+06	1.74088e+06	785293	835896	819193	1.99345e+06	1.99885e+06	1.85059e+06	4.56393
525	TG	TG 18:1_18:2_20:3 M+NH4 Atlas (E)	TG 56:6	C59H102O6	1	M+NH4	924.8	NA	10.05	10.05	2410113	2.32633e+06	2.6355e+06	2.39894e+06	2.46954e+06	2.46504e+06	3.3917e+06	3.38061e+06	3.41632e+06	1.45627e+06	1.47687e+06	1.47127e+06	2.85731e+06	2.85753e+06	2.88257e+06	1.94514e+06	2.18863e+06	2039033	1.7505e+06	1.91197e+06	1.89556e+06	2.73164e+06	2.75143e+06	2.87902e+06	2.73175e+06	2798927	2.80059e+06	2.49548e+06	2.43885e+06	2.48816e+06	1.50487e+06	1.50543e+06	1.30306e+06	2.72755e+06	2.7784e+06	2.5734e+06	3.88885
524	TG	TG 18:1_18:2_20:4 M+NH4 Atlas (E)	TG 56:7	C59H100O6	1	M+NH4	922.787	NA	9.88	9.88	3869750	3.84393e+06	4096176	3.47317e+06	3596338	3505356	5.50342e+06	5236880	5202781	1.63264e+06	2.28176e+06	1.70229e+06	4577181	4646551	4797319	3068707	2.99169e+06	2.84605e+06	2437698	2.51944e+06	2.65955e+06	3.65192e+06	3721965	3.66144e+06	3.38423e+06	3.4149e+06	3.64964e+06	3.56267e+06	3.8254e+06	3.67183e+06	2257288	2251984	2.23435e+06	3.80809e+06	3.62393e+06	3666313	6.00239
521	TG	TG 16:1_18:2_22:6 M+NH4 Atlas (E)	TG 56:9	C59H96O6	1	M+NH4	918.755	NA	9.35	9.35	1.41691e+06	1.41223e+06	1.66798e+06	1.25248e+06	1.35762e+06	1.38317e+06	2.1637e+06	2.19143e+06	2198956	590929	598552	621070	2.00121e+06	2.03293e+06	2.04368e+06	965930	953203	989922	894466	919451	937985	1.65232e+06	1.70925e+06	1728046	1.40713e+06	1.42995e+06	1.4827e+06	1.32526e+06	1.3704e+06	1.34991e+06	538568	539727	553848	1504891	1.47923e+06	1.49046e+06	8.87963
533	TG	TG 18:2_20:4_20:4 M+NH4 Atlas (E)	TG 58:10	C61H98O6	1	M+NH4	944.771	NA	9.46	9.47	1.99994e+06	1.96739e+06	2.16482e+06	1.68415e+06	1.78762e+06	1.85194e+06	2.96532e+06	3.01775e+06	2.99254e+06	931085	883908	956403	2.88253e+06	3.03288e+06	2.9696e+06	938146	958300	950629	1.27189e+06	1.31597e+06	1.33597e+06	2368669	2299584	2292158	1.86449e+06	2.03179e+06	1.98489e+06	1.50641e+06	1576717	1495478	685513	666434	687093	1.82106e+06	1.84882e+06	1.83695e+06	8.16079
532	TG	TG 18:2_18:3_22:6 M+NH4 Atlas (E)	TG 58:11	C61H96O6	1	M+NH4	942.755	NA	9.22	9.22	459055	452402	550756	421206	446171	464097	818887	850840	876665	221837	218903	222214	837093	832370	846862	201120	208809	222724	329647	309007	323496	530535	565683	545476	413465	425039	401009	356584	369510	368978	167864	169455	169070	371822	386235	385165	8.68828
531	TG	TG 18:3_20:4_20:5 M+NH4 Atlas (E)	TG 58:12	C61H94O6	1	M+NH4	940.739	NA	8.93	8.95	62182.1	59312.2	66689.1	49378.2	57443	58663.1	93602.9	86990	87425	32523.9	34746.1	34766.1	99439	88599.4	98534.4	32016.2	31788	32618.9	45925.3	43604.9	47728.6	66292.5	66278.5	66401.7	58065.1	53799.4	51874.8	58791.8	53756.3	55936.1	29243.8	29997.8	28231.4	58557.1	56295.6	57610.7	8.88156
537	TG	TG 18:1_18:2_22:5 M+NH4 Atlas (E)	TG 58:8	C61H102O6	1	M+NH4	948.8	NA	9.94	9.94	1.26466e+06	1.33006e+06	1.29579e+06	1.1745e+06	1.2277e+06	1.21373e+06	2.1638e+06	2021692	1.97885e+06	679977	683239	646626	1.8321e+06	1.86422e+06	1.89603e+06	828711	811663	767741	1.06576e+06	1.11754e+06	1044036	1.43755e+06	1497631	1529378	1.33907e+06	1359926	1.45986e+06	1.03465e+06	1.11786e+06	1.06703e+06	616552	620496	595309	1.27917e+06	1.1605e+06	1.19294e+06	4.15687
535	TG	TG 18:2_20:3_20:4 M+NH4 Atlas (E)	TG 58:9	C61H100O6	1	M+NH4	946.788	NA	9.67	9.76	1033538	1.22295e+06	1.14066e+06	966647	880488	822890	2471263	1883089	1.65958e+06	784833	735120	630589	1.59337e+06	1428299	2.08276e+06	682080	628379	509815	1.07442e+06	1294019	1.24835e+06	1.23445e+06	1.24074e+06	1.39705e+06	1.22015e+06	1.26816e+06	1.22422e+06	494829	648674	655061	594653	487051	394651	910304	975211	596948	13.7877
547	TG	TG 18:0_20:4_22:6 M+NH4 Atlas (E)	TG 60:10	C63H102O6	1	M+NH4	972.8	NA	9.77	9.78	338349	358624	215766	177399	309242	290609	627336	410191	411292	158702	179168	173925	604771	470031	611839	140536	138561	127104	301570	335176	322999	456408	272567	288619	376557	353842	376320	202951	198210	214467	113417	124747	146093	216749	204146	214044	23.0042
546	TG	TG 18:2_20:4_22:6 M+NH4 Atlas (E)	TG 60:12	C63H98O6	1	M+NH4	968.771	NA	9.38	9.37	756457	735073	849207	643298	710570	723617	1722599	1.68548e+06	1.7206e+06	326852	336046	344718	1636513	1647330	1.63174e+06	187960	198750	199021	492416	508940	519726	929726	908995	943543	645572	649969	658819	409267	409021	430657	190283	194006	188503	437320	446819	454251	8.33972
544	TG	TG 18:2_20:5_22:6 M+NH4 Atlas (E)	TG 60:13	C63H96O6	1	M+NH4	966.755	NA	9.1	9.1	137010	130043	150680	121588	128701	131722	248650	246218	266585	59664.1	53610.8	65281.3	274349	283805	283866	41026.9	39362.7	46165.2	95006.2	100016	97366.6	129019	139138	143486	95748.2	100781	95857	105515	105934	116764	47896.4	46185.9	46173.1	118485	124480	123944	6.76094
548	TG	TG 18:1_18:2_24:6 M+NH4 Atlas (E)	TG 60:9	C63H104O6	1	M+NH4	974.816	NA	9.98	10.01	266108	252653	272703	264952	237647	272568	498801	449218	426163	98487.8	109436	114479	424953	435759	438184	114599	118085	110822	197047	228449	222841	335506	350121	323351	304259	304937	333897	198854	194379	187434	98020.8	93324.4	95067.6	223986	232745	232735	4.76162
553	TG	TG 18:2_22:5_22:6 M+NH4 Atlas (E)	TG 62:13	C65H100O6	1	M+NH4	994.784	NA	9.43	9.42	205325	208340	208303	160874	164168	182614	395222	380001	382786	43983.8	65998.6	50918.6	443214	538977	523432	44169.5	43715.4	38051	134693	128886	125224	219399	186171	207799	135113	161236	145250	117186	117991	129456	62939.1	60301.3	64014.3	126442	135145	133477	10.7516
464	TG-O	TG O-18:0_16:0_18:2 M+NH4 Atlas (E)	TG O-52:2	C55H104O5	1	M+NH4	862.822	NA	10.89	10.9	42689.1	39849.2	42174.9	34718.1	35710	33875.2	34727.4	32886.3	34497.1	25945.4	26576.2	26280.9	32847.8	36618.3	37321.1	23312.1	25659.2	24083	18492.9	20308	18111.2	22848.5	19791.2	22383.5	40030.5	36921.5	44170.6	55158.4	53435.8	55319	18203.1	16416.2	15522.2	69450.3	80704.8	77645.9	9.30548
504	TG-O	TG O-20:0_16:0_18:1 M+NH4 Atlas (E)	TG O-54:1	C57H110O5	1	M+NH4	892.869	NA	11.35	11.34	12497.4	12208.2	13285	11259.5	11161.8	11775.3	9354.9	10593.7	11715.4	10932.3	12771.7	11620	8309.4	16029.9	10215.4	6501.5	6541.2	7205.1	4468.6	7048.1	5329.4	5086.7	6039	5273.6	10090.5	9389.5	8147.7	22511.8	19350.6	20546.1	4348.8	4405.6	3323.9	30557.4	27964.2	31149.5	6.10553
498	TG-O	TG O-18:0_18:1_18:2 M+NH4 Atlas (E)	TG O-54:3	C57H106O5	1	M+NH4	888.838	NA	10.92	10.92	44491.5	52851.9	56137.2	43178.9	45204.5	48541.7	46082.3	48083.7	48949.5	35511	37416.8	37547	43677.5	43107	45991.2	26039.4	28436.7	25382.6	22880.1	19991.8	22135.6	23624.3	25939.5	26271	47220	45041.5	49055.2	64719.3	70042.9	65288.2	19254.6	15102.3	17544.7	93884.3	97837.3	93590.7	9.7073
MS2 fragments that passed filtering and were used for CerS2 differential expression analysis:
ID	class	name	sum composition	formula	MS_level	adduct	precursor_m/z	fragment_m/z	RT (library)	RT	DIA TQC1	DIA TQC2	DIA TQC3	DIA TQC4	DIA TQC5	DIA TQC6	Mouse #21 DIA Pos 1	Mouse #21 DIA Pos 2	Mouse #21 DIA Pos 3	Mouse #24 DIA Pos 1	Mouse #24 DIA Pos 2	Mouse #24 DIA Pos 3	Mouse #25 DIA Pos 1	Mouse #25 DIA Pos 2	Mouse #25 DIA Pos 3	Mouse #35 DIA Pos 1	Mouse #35 DIA Pos 2	Mouse #35 DIA Pos 3	Mouse #36 DIA Pos 1	Mouse #36 DIA Pos 2	Mouse #36 DIA Pos 3	Mouse #44 DIA Pos 1	Mouse #44 DIA Pos 2	Mouse #44 DIA Pos 3	Mouse #46 DIA Pos 1	Mouse #46 DIA Pos 2	Mouse #46 DIA Pos 3	Mouse #48 DIA Pos 1	Mouse #48 DIA Pos 2	Mouse #48 DIA Pos 3	Mouse #77 DIA Pos 1	Mouse #77 DIA Pos 2	Mouse #77 DIA Pos 3	Mouse #84 DIA Pos 1	Mouse #84 DIA Pos 2	Mouse #84 DIA Pos 3	RSD (TQC)	Pearson's R^2
10	AcylCarn	LAUROYLCARNITINE M+H MSDIAL (E)	CAR 12:0	C19H37NO4	2	M+H	344.28	85.0283	1.03	1.02	20833.9	15877.6	17996.5	15963.8	15688.1	13957.5	20721.6	19376.4	21098.7	8198.5	9662.6	10643.6	19100	19777.9	17687.6	13943.4	8847.5	9885.3	21204.6	18512.6	25042.7	19508.7	20279.1	19514.7	19020	19776.8	20570.6	12098.4	10225.5	10646.9	9867.4	12158.1	8982.7	7453.8	7513.8	5820.3	13.0425	0.918369
17	AcylCarn	Tetradecanoyl-L-Carnitine M+H MSDIAL (E)	CAR 14:0	C21H41NO4	2	M+H	372.311	85.0288	1.59	1.59	17564.2	15882.8	24498.6	15382	18922.1	21421.3	32092.5	36914.6	31137.9	8771.5	8039.8	9549.3	30627.3	30397.3	31555.1	10917.1	8435.8	10446	24259.6	31051	23641.4	28762	30262	29511.1	26297.2	25561.2	25081	9777.2	10686.6	9889.1	5679.4	5772.9	7648.8	7198	7820.9	5963.5	16.8239	0.970585
17	AcylCarn	Tetradecanoyl-L-Carnitine M+H MSDIAL (E)	CAR 14:0	C21H41NO4	2	M+H	372.311	85.0508	1.59	1.59	233.5	259.4	370	245	345.1	349.6	443.7	683.5	477.5	156.7	142.1	154.9	410.3	528.6	591.5	185.2	128.5	141.8	436.5	534.3	448.6	619.8	429.2	425.8	438	404	348.4	191	139.1	150.5	117.2	78.6	134	120.1	132.2	79.9	18.4769	0.929231
15	AcylCarn	CAR 14:1 M Atlas (E)	CAR 14:1	C21H40NO4	2	M	370.295	60.0802	1.25	1.25	7061	5747	5400.1	5785.1	7197	6529.1	8516.8	10249.2	10823.4	2761.3	1966.4	2390.2	8559.1	11896.3	7058.1	5015.7	2782.6	1287.5	7300.9	8510.3	9231.5	6729.9	10319.4	10168.5	8932.3	8961.8	9394.6	2714.3	2510.8	3263.1	3626.8	3886	2448.7	1440.8	1405.9	1275.5	10.8973	0.913204
15	AcylCarn	CAR 14:1 M Atlas (E)	CAR 14:1	C21H40NO4	2	M	370.295	85.028	1.25	1.25	28765.4	28558.5	33023.7	22822	27692.7	31885.5	42772.4	41513.3	42920	12237.1	13716.1	14654.7	35622.8	38387.5	45141.6	17463.1	17724.9	15463.9	41912.4	39307.4	44530.6	39614	37023.3	36870.5	34017.1	34050.2	39418.6	13942.3	12609.9	13548.7	11988.7	10674.9	13095	8744.3	6979.9	10577	11.3774	0.985766
15	AcylCarn	CAR 14:1 M Atlas (E)	CAR 14:1	C21H40NO4	2	M	370.295	85.0504	1.25	1.25	416.6	752	876.7	631.6	772.2	735.9	1023.5	995.3	1123.7	418.5	349.6	296	561	1063.9	1226.2	517.9	421.6	438.8	975.9	970.5	1076.6	1154.4	958.1	642.4	907.6	539.6	985.4	462.8	154.5	365.5	325.2	184.2	381.3	302.3	234.3	283.8	20.7254	0.892574
15	AcylCarn	CAR 14:1 M Atlas (E)	CAR 14:1	C21H40NO4	2	M	370.295	191.179	1.25	1.25	1902.1	1599.6	1643.9	1120.4	1648.4	2501.2	2709.2	3448	1673.8	452.8	831.7	597.9	2914.5	1400.2	3564.4	1465.9	200.8	386.1	1586.7	2140.1	2114.3	2493.8	2918	2934	2009.7	2386.2	1456.2	895.1	902	920.5	1507.9	818.4	757.5	1015	492.5	469.6	23.8311	0.81311
15	AcylCarn	CAR 14:1 M Atlas (E)	CAR 14:1	C21H40NO4	2	M	370.295	311.219	1.25	1.25	2421.3	2557.4	4003	4057.3	2536.6	3026	3565.2	5208.7	4500.5	1166.1	1461.3	2951.5	2670	4616.5	4638.1	2038.9	1006.5	1554.4	4364.4	3351.7	4224.1	4150.5	4149.9	4193.2	4269.8	3531.7	4084.9	1753.5	2275.8	1400.2	1911.9	995.5	808.2	1388	581.9	831.9	22.073	0.894114
13	AcylCarn	CAR 14:2 M Atlas (E)	CAR 14:2	C21H38NO4	2	M	368.28	85.0282	0.98	0.99	11786.9	13592.3	18668.8	15271.4	14202.1	15336.7	15844.1	16692	19790.5	6633.7	6751	8064.2	14047.9	16346.3	18168.3	7440.8	5544.3	8455.5	19688.9	16742.9	16843.5	18365.7	19944.3	19309.8	16875.2	16160.9	18435.9	6552.7	7025	6298.1	7509.6	14414.4	6503.5	5572.5	4342.8	4941.6	14.1563	0.930764
19	AcylCarn	CAR 15:0 M Atlas (E)	CAR 15:0	C22H44NO4	2	M	386.326	60.0813	1.81	1.81	10111.5	11757.8	12789.6	10689.1	10925.4	12133.7	18967.6	19317	17226.5	2799.7	6196.4	3438.2	18128.5	14546.3	16532.6	8570.6	5062.5	9477.3	15118.9	17645.5	17751.2	19940.5	15949.3	15626.6	15911.4	16292.1	16310.1	7304.9	7517	7079.8	8922.3	6508.9	8946.9	6763.4	5393.2	4285.8	7.99733	0.900263
25	AcylCarn	L-Palmitoylcarnitine M+H HMDB (E)	CAR 16:0	C23H45NO4	2	M+H	400.342	60.0797	2.08	2.08	5806.4	5156.7	5270.2	6840	4461.4	5531.5	5870	6610.4	6533.1	3766.9	3204.1	2782.5	7303.7	6666.5	5423.2	3257.5	3323.3	3318.1	8216.4	8429.4	6634.8	6640.3	6024.3	7440.1	7544	5538.6	8212.2	3060.9	1851.1	1995.3	2916.7	1713.9	2574.4	2659.8	1648.8	2922.1	13.1248	0.926249
25	AcylCarn	L-Palmitoylcarnitine M+H HMDB (E)	CAR 16:0	C23H45NO4	2	M+H	400.342	85.0288	2.08	2.08	50259.7	45345.6	54225.5	51612.5	48053.2	51391.5	51269.6	47692	56540.5	36689	37899.9	39419.1	53490.6	53746	58018.9	37937	42046.5	40210.8	51734.7	53667.1	54114.3	55413.1	56581.2	51936	55691.1	52962.6	59304.4	36730.7	35993.9	43614.4	39493.8	36932.2	39571.9	35753.6	38134.4	36223.5	5.62726	0.934034
25	AcylCarn	L-Palmitoylcarnitine M+H HMDB (E)	CAR 16:0	C23H45NO4	2	M+H	400.342	341.263	2.08	2.08	10272.5	10819.3	10927.8	9382.3	9333.2	12074.7	11400.6	10433.9	11103.8	8682.8	7964.6	8594.9	9811.3	10348.9	9132	8593.4	8890	8444.3	9391.2	11361.8	11535.7	11571.5	10527.1	10475.7	10681.1	12852.9	11757.1	7295.9	6900.8	8585.4	7845.9	7544.3	8503.4	7767.5	7006.5	6318.1	9.08008	0.840873
24	AcylCarn	CAR 16:1 M Atlas (E)	CAR 16:1	C23H44NO4	2	M	398.327	60.0808	1.73	1.73	6436.7	6839.7	8785.6	7242.5	6244.5	8780.8	13725.9	12939	12288.5	1935.8	941.7	1653.9	12316.1	10278.9	11944	2550.6	3538.1	2899.1	9053.7	11102.5	11851.8	11932.9	10281.6	9898.9	11387.4	10935.9	9802.5	1519.1	2270.3	2413.4	3274.6	2719.8	2203.3	2338.6	1752	961.5	14.0088	0.978017
24	AcylCarn	CAR 16:1 M Atlas (E)	CAR 16:1	C23H44NO4	2	M	398.327	85.0279	1.73	1.73	29703.6	28582	37552.6	25951.1	30627.9	32070.9	50319.7	53590.6	51222.5	8829.4	8824.9	10226.5	49497.3	50195.2	46366.3	13068.5	12000.4	11768.9	43159.5	49152.8	43689.8	46430.2	49537.8	43580.6	42106	44699.1	45481.4	11379.1	13564	13272.5	8071.5	8593	7979.4	7606.6	6839	7023.4	11.6401	0.993583
24	AcylCarn	CAR 16:1 M Atlas (E)	CAR 16:1	C23H44NO4	2	M	398.327	144.101	1.73	1.73	672.1	1358.8	1573.4	1825.5	1402	1651.8	3748.3	2879.2	2374.4	1014.8	240.3	866.7	3473.5	3384.8	2147.2	662.8	407.8	796.1	2217	2052.2	3919.9	1455.3	2484.3	3432.6	2067.4	3658	2415.7	239.1	307	240.1	332.9	162.8	771.2	189.8	796.7	417	25.9039	0.884607
24	AcylCarn	CAR 16:1 M Atlas (E)	CAR 16:1	C23H44NO4	2	M	398.327	237.223	1.73	1.73	1463.6	1057.1	2274.7	1647.2	1777.6	2234.2	2693	2699.2	3095.2	106.1	584.5	314	1731.2	2466.1	2364.6	223.2	885	221.6	2308.8	1945.5	2129.7	1979.3	2418.5	2648.2	2518.6	2019.1	1821.5	579.8	746.4	850.6	655.5	409.5	296.5	290.9	1008.1	172.1	24.3818	0.94309
22	AcylCarn	CAR 16:3 M Atlas (E)	CAR 16:3	C23H40NO4	2	M	394.295	85.0286	1.25	1.25	23953.7	21479	28472.9	17997.8	21602.2	29194.6	34897.4	32539.2	32932.6	9351.2	11255.6	10314.4	28556.3	30590.3	35404.9	13608.2	17724.9	12541.8	37699.4	29592.5	36181.2	30333.4	32896	26748.9	33071.7	25298.5	32675.5	11527.1	19862.8	10980.9	26482.4	15694.2	18458.3	6907.1	5908.3	15811.4	16.7168	0.914075
33	AcylCarn	Stearoyl-L-Carnitine M+H MSDIAL (E)	CAR 18:0	C25H49NO4	2	M+H	428.373	85.0282	2.5	2.5	5222.3	5681.8	6371.5	5336.7	7412.6	5370.3	11194.2	8662.6	8851.9	2546	2390	3716.1	8974.7	9536.5	7827.8	2137.7	2541.8	3646.9	8076.9	6176.7	8216.2	7396.9	8663.3	7841.1	8553.1	9075.5	7497.5	1705.2	2906.4	2718.9	2243.7	1922.6	1652	2975.3	3205.9	1980	13.1579	0.958708
33	AcylCarn	Stearoyl-L-Carnitine M+H MSDIAL (E)	CAR 18:0	C25H49NO4	2	M+H	428.373	369.301	2.5	2.5	2169.8	2016.5	1498.5	979	2214.4	1111.5	2565.8	3724.4	2957.1	749.6	1117.3	753.7	2770.5	3029.5	2630.7	1357.1	1539.7	1371.5	2348.5	1951.2	1876.3	3526	2431.1	2661.8	3050.7	1939.2	2458.8	821.3	357.2	923.6	511.8	602.3	823.7	1255	1405.2	182.9	29.8794	0.870174
32	AcylCarn	CAR 18:1 M Atlas (E) --- Oleoyl-L-Carnitine M+H MSDIAL (E)	CAR 18:1	C25H47NO4, C25H48NO4	2	M --- M+H	426.358	60.0801	2.2	2.2	3901.9	5322.4	5132	3710.5	3507.2	5671.4	6687.7	6469.8	5636.6	3083.9	2445.7	2080.9	7511.8	5685.8	5661.9	3060	2438.6	3618.7	6583.2	6036.7	6246.6	6743	5627.2	6631.3	7491.6	6053.1	5542.7	5990.1	1442.1	2442.1	2142.4	2161.3	4159.1	2662.7	1539.6	2566.9	18.8684	0.870913
32	AcylCarn	CAR 18:1 M Atlas (E) --- Oleoyl-L-Carnitine M+H MSDIAL (E)	CAR 18:1	C25H47NO4, C25H48NO4	2	M --- M+H	426.358	85.0672	2.2	2.2	1015.5	523.3	682.5	805.7	757.7	1074.7	1200.4	1287.3	729.8	303	664.7	455.9	1039.7	962.4	1273.1	507.4	337.6	524.5	679.8	1234.5	826.2	1188	945.7	1504.7	1309	1173.7	1219.8	193.9	881.8	689	504.9	472.6	306	405.4	449.8	462.3	23.2914	0.813062
32	AcylCarn	CAR 18:1 M Atlas (E) --- Oleoyl-L-Carnitine M+H MSDIAL (E)	CAR 18:1	C25H47NO4, C25H48NO4	2	M --- M+H	426.358	265.253	2.2	2.2	1021.3	1244.7	1390.6	1239.1	1251.2	885	1710.9	1002.2	1415.2	353.4	1203.2	656.9	2206.9	1597.3	1527.4	493.9	534	711.6	1256.6	1781.8	1208	1462.6	1040.9	1606.9	1445.1	1746.7	2200.6	992.9	0	226.1	76.3	561	521.2	244.4	588.5	395.4	14.317	0.853411
32	AcylCarn	CAR 18:1 M Atlas (E) --- Oleoyl-L-Carnitine M+H MSDIAL (E)	CAR 18:1	C25H47NO4, C25H48NO4	2	M --- M+H	426.358	367.28	2.2	2.2	2069.3	1857.6	1883.4	2385.5	2503	2478.1	2907.7	2568.2	2961.5	1405.7	1029.1	1479.6	3544.9	3184.7	3461.9	1356.1	1166.2	1004.9	3487.6	3586.1	3341.7	3287.2	2787.4	2820.3	3926.8	3368.4	4445.7	1030.6	386	833.8	1610.4	988.2	1325.2	1197.8	523.2	541.1	12.303	0.942052
30	AcylCarn	CAR 18:2 M Atlas (E)	CAR 18:2	C25H46NO4	2	M	424.342	60.0806	1.88	1.88	4739.3	7414.8	5656.8	4504.7	5464.6	5893.5	6967.7	7934.9	7703.8	1822.4	1462	2822.4	6714.8	5417.9	6964.6	1597.9	2768.9	2620.7	7413.2	8269.8	8870.7	9817	8209.9	6380	7129.6	8647.4	8939.9	2308.1	2412.5	2369.3	2651.2	1885.2	3671.8	1301.6	1743.8	1161.5	16.8108	0.941799
30	AcylCarn	CAR 18:2 M Atlas (E)	CAR 18:2	C25H46NO4	2	M	424.342	85.0281	1.88	1.88	20379.6	17396.6	21457.7	19112.1	15892.1	17709.8	26906.2	26423	27909.3	10003.9	7918.7	8689.1	25554.3	27036.3	25461	7348.8	7387.4	8609.5	29045.5	28817	25347.8	26494.7	25353.5	29980.4	27610.3	26584.5	28343.4	7254	9201.7	7536.2	7628.9	7277.3	7832	5449.1	2476.5	5845.3	10.0624	0.98713
30	AcylCarn	CAR 18:2 M Atlas (E)	CAR 18:2	C25H46NO4	2	M	424.342	97.1013	1.88	1.88	1947.4	1297.5	1135	1814.8	862	1311.8	2429.6	1867.6	2148.7	782.2	776	984.4	1989.4	1716.5	2071.1	1023	594.6	198.2	3262	2482.5	2816.7	2495.2	2929.1	2503.9	869	1934.8	1749.2	606.5	855.1	1232	600.6	352.8	1112.4	569	533.8	1009.5	26.9779	0.821334
30	AcylCarn	CAR 18:2 M Atlas (E)	CAR 18:2	C25H46NO4	2	M	424.342	144.1	1.88	1.88	1014	979.6	991.3	766.2	851.6	518.5	1504.6	1622.9	1897.2	461.7	267.7	346.2	2681.4	1280.1	2641.9	825.6	689.5	636.1	2076.2	1789.6	1613.1	1192.1	3131.9	2083.7	2122.5	2220.6	2047.1	186.4	583.1	743.8	538.1	246.9	845.3	365.5	179.5	351.6	20.3209	0.858288
145	CE	CE 18:2 (Targeted) M+NH4 (E) (E)	CE 18:2		2	M+NH4	666.618	369.351	10.31	10.31	58385.6	53852.4	59386.8	56464.9	55900.5	60688.2	59289.2	62901.3	65797.2	33442.8	32909.3	34767.7	73333.8	66829.1	67390.3	31511.9	31490.7	29514.3	64109.3	62234.9	68251	62462.8	70277.3	67937.4	65376.4	61428.7	68142.2	36992.6	40582.5	41801.5	38891.2	42353.1	39402.3	45000.8	44848.2	43241.7	3.98391	0.965473
145	CE	CE 18:2 (Targeted) M+NH4 (E) (E)	CE 18:2		2	M+NH4	666.618	370.357	10.31	10.31	19649.5	19800.3	18769.1	18770.8	17690	19411.5	21018.3	19657.3	20052.1	11770.8	10856.5	11169.3	22874.6	21973.9	21491.3	9419.5	10498.4	9208.2	20782.1	21789.7	25350.5	21133.3	21795.6	23065.1	22623.7	22812.6	20084.7	12025	10605.9	13352.8	11830.6	12835.6	14899.6	15229.2	14829.1	13875.7	3.75087	0.959083
162	CE	CE 20:3 M+NH4 Atlas (E)	CE 20:3	C47H78O2	2	M+NH4	692.634	369.344	10.37	10.37	53584.6	47031.5	47699.8	52117	42178	57183.8	51204.5	57689.1	61168.2	32116	27338.8	27385.6	65307.3	51850.6	61242.9	48206.2	27622.3	28348.1	60540.8	59004.7	54615.6	59135.5	63938	62026.7	52837.7	57328.4	65965.2	34900.5	34227.7	38410.9	35602.4	33987.9	36529.4	38934.8	42240.2	41138.4	9.81207	0.932905
184	CE	CE 22:6 (Targeted) M+NH4 (E) (E)	CE 22:6		2	M+NH4	714.619	369.352	9.98	9.99	127304	125595	145401	121501	128764	130361	161713	158895	165887	101640	103639	103584	165517	177716	173823	67747.9	64611.4	65388.3	140777	144578	141301	142959	149452	136885	128857	122011	131006	95681.3	94506.8	91538.4	106884	107522	108881	100506	106902	101526	5.77766	0.987714
184	CE	CE 22:6 (Targeted) M+NH4 (E) (E)	CE 22:6		2	M+NH4	714.619	370.355	9.98	9.99	41895.5	43060.2	49582.3	42639.2	40247	42820.7	52954.8	54540.4	56138.2	34004.2	33737.4	31056.3	54796	52874.1	58851.5	19163.4	20966.1	21795.7	47355.2	52258.3	47872.6	51222.1	49830.8	53813.3	42728.4	42759	44612.5	30881.3	29261.2	30998	32605.5	32988.7	37335.5	32982.8	32957.1	35573.5	6.75139	0.980525
54	Cer	Cer 18:1;2O/12:0 M+H Atlas (E)	Cer 30:1	C30H59NO3	2	M+H	482.457	264.269	4.39	4.4	81837.5	92431.6	110773	80605.8	89986.2	94236.9	86218.3	89965.2	94448	74757	75656.3	74017.5	84531.1	88412.3	92313.5	79744.9	70426.6	76644.3	88089.4	85055.7	90639.6	87805.9	84217.1	93058.1	80921.3	86660.7	82903.3	81473.6	90127.7	83997.2	77293.5	78065.9	77262.7	78791.5	77769	82209.5	10.8572	0.818731
81	Cer	Cer 18:1;2O/16:0 M+H Atlas (E)	Cer 34:1	C34H67NO3	2	M+H	538.519	264.271	5.72	5.72	7378.9	6270.1	6890.4	6427	6580.7	7654.3	12464.9	9631.5	13154.2	3033	1669.9	2908.1	11094.8	8657.4	10660.8	2659.2	2459.9	3635.3	9095.4	7693	8715.2	10316.7	11266.3	10696.3	10595.5	9572.6	8450.3	3454.9	3392.4	3336	2021.8	2500.2	2237.2	3772.3	3995.3	4023.4	7.3159	0.944881
81	Cer	Cer 18:1;2O/16:0 M+H Atlas (E)	Cer 34:1	C34H67NO3	2	M+H	538.519	520.51	5.72	5.72	1678.3	1821.4	2027.1	2316.1	2147.4	2734.9	3961.6	2792.4	3400	461.4	1140	1081.8	3104.5	2697.9	2228.5	383.8	262.4	996.2	3232.5	2584.8	2368.5	2251.6	3453.2	2880.9	3030.1	2484.6	2354.8	1234.2	810.7	1082.5	237.7	1653.5	744.2	674.2	222.5	1433.8	16.2218	0.886407
121	Cer	Cer 18:1;2O/22:0 M+H Atlas (E)	Cer 40:1	C40H79NO3	2	M+H	622.613	264.268	7.67	7.67	7245.8	7151.6	9364.2	8165.6	7728.4	7733.4	2143.9	1874.1	2339.4	11355.4	9350.4	10593.3	2430.6	1903.5	2681.4	11350.2	9477.7	11477.4	5620.1	4353.3	5330.9	2149.3	2258.3	1778.2	2868.8	2372.1	4208.5	13398.8	11361.9	13318.5	7507.6	6904.6	8026.9	15472.5	15301	16201.8	9.33224	0.966473
121	Cer	Cer 18:1;2O/22:0 M+H Atlas (E)	Cer 40:1	C40H79NO3	2	M+H	622.613	586.596	7.67	7.67	946.6	960.7	1227.4	893.4	1428.4	1110.6	0	565.2	663.5	1512	1496.7	2062.8	187	595.4	51.5	957.3	1510.3	1917.6	588.1	438.6	494	231.7	0	169.5	373.8	314.2	239.9	1032.4	2370.6	2120.5	1030.8	1343.5	999.1	2071.1	2329.1	2734.4	17.0776	0.92314
121	Cer	Cer 18:1;2O/22:0 M+H Atlas (E)	Cer 40:1	C40H79NO3	2	M+H	622.613	604.601	7.67	7.67	4213.1	3720.1	5790	3539.1	3894.3	3209.1	843.9	957.1	945.8	6057.2	5405.2	4802.8	1235.6	1212.9	393.8	5790.2	5606.2	6422.7	1645	1392.1	2000.5	744.9	963.2	691.9	741.8	606.2	1128.5	8384.5	7335.9	7147.1	3251.2	3872.5	3006.7	9459.4	9228.7	8080.6	20.4911	0.971386
138	Cer	Cer 18:1;2O/24:0 M+H Atlas (E)	Cer 42:1	C42H83NO3	2	M+H	650.644	264.269	8.22	8.22	2278.3	2036.1	2243.8	771.3	2505.1	2273.1	480.5	709.4	376.5	2510.7	2531.2	2540.5	517.6	278.7	1387.4	2587.9	3418.8	3227.3	1553.7	635	1039.5	261	192	447.8	367.2	508.1	769.5	3068	3875.8	2004.2	1338.9	1327.7	1347.1	3707.4	2939.3	3043.4	28.4362	0.897065
138	Cer	Cer 18:1;2O/24:0 M+H Atlas (E)	Cer 42:1	C42H83NO3	2	M+H	650.644	632.634	8.22	8.22	2392.4	1773.2	3000.6	1912.7	1861.6	2303.8	575.1	468.2	476.2	4247.8	3895.8	4342.9	707	441.8	384.6	4161.3	2889.3	3960.1	1347	1547.9	1305.3	245.9	627.2	647.5	903.3	129.1	396.8	3411.4	3900	3549.1	2751.5	2202.4	2663.7	3629.1	4644.7	3831.7	19.1099	0.9529
138	Cer	Cer 18:1;2O/24:0 M+H Atlas (E)	Cer 42:1	C42H83NO3	2	M+H	650.644	632.651	8.22	8.22	338.3	345.4	319.9	360	476.2	540.6	116.6	230.9	116.6	460.1	557.8	599.5	95.2	56.8	90.9	573.5	645	604.2	146.4	342.5	180.9	17.4	77.7	110.5	142.6	12.2	250.4	989.5	294.5	612.9	185.5	351.3	593.7	415.4	867.2	548.1	20.6613	0.841566
138	Cer	Cer 18:1;2O/24:0 M+H Atlas (E)	Cer 42:1	C42H83NO3	2	M+H	650.644	633.638	8.22	8.22	795	1233.9	920.7	1333.7	1221.4	1711.5	39	517.4	60.9	1444.5	2171.1	1944.6	215.6	71.2	192.2	1754.2	1377	1211.9	559.9	539.8	257.1	250.1	139.9	80.8	738.6	790.5	667.8	1754.2	1779.5	1849.1	1490.4	1846.4	1230.4	2749.3	1521.8	2711.5	24.5506	0.86155
135	Cer	Cer 18:1;2O/24:1 M+H Atlas (E)	Cer 42:2	C42H81NO3	2	M+H	648.629	264.269	7.67	7.67	2175.6	1946.8	2052.4	1213.8	1439.1	2999.3	11.6	306.2	156.1	4190.6	3701.3	2907.2	972.6	839.2	491.4	3716.2	1988	2779.7	1356.1	1104.5	925.9	286.6	1084.9	192.6	989.5	832.5	1457.5	1738.9	3323.9	4107.3	1553.2	2526.6	2394.2	3193.9	4316	3934.3	29.0157	0.88496
104	CerAP	Cer 18:0;3O/16:0;(2OH) M+H Atlas (E)	Cer 34:0;3O(2OH)	C34H69NO5	2	M+H	572.525	282.282	4.56	4.56	1809.2	1532.7	1370.7	1403.1	2357.7	1028.7	2239.9	1300.2	2251.1	309.9	241.1	46.2	1897.8	2663	1985.9	94.4	174.7	382.6	2565.4	2020.1	1364	2124.2	1509.9	2672.3	2918.9	1542.8	2391.7	960.8	233	460.8	188.4	547	507.4	791	676.8	841.9	26.2704	0.864293
104	CerAP	Cer 18:0;3O/16:0;(2OH) M+H Atlas (E)	Cer 34:0;3O(2OH)	C34H69NO5	2	M+H	572.525	554.51	4.56	4.56	5211.1	3834.9	5645.5	4320.3	3777.3	4453.7	6682.2	6453	6807.1	840.5	1179.4	1090.1	6890.4	6716.3	8151.1	920.1	825	814.9	6679.2	4975.3	5128.6	6818.4	6548.6	6986.7	4854.5	7607.7	6810.3	1483.6	1515.1	1769.2	1460.2	1245	1080.6	1484.8	2156.3	2861.4	15.0644	0.969611
327	CoQ	CoQ9 M+H Atlas (E)	CoQ9	C54H82O4	2	M+H	795.629	197.081	8.73	8.72	2756.5	3009.3	5944.7	4945.6	5956.5	6125	13754.9	12313.5	15105.1	706.7	481.4	768	5563.6	4070.8	3342.5	851.5	1291.3	990.5	7568.3	6835.7	6041.6	10789.1	11922.5	11205.3	7666.6	7293.5	7409.9	1555.2	1775.7	1999.9	685.3	481.5	402.3	911.3	429.3	696.3	29.2877	0.990413
118	DG	DG 16:0_18:2 M+NH4 Atlas (E)	DG 34:2	C37H68O5	2	M+NH4	610.54	313.272	6.52	6.53	7805.3	5105.6	9064.1	8948.3	10579.9	9154.8	5394.4	4625.5	3873.3	4860.7	4651.6	6283.9	4180.1	5065.9	5670.8	11637.8	11124	11059.3	5091.8	4673.7	4177	3748.7	5930	4694.7	5805	4861.9	6459.1	8196	10332	11458.8	4968	4715	5407.3	9893	12082.7	12302	20.0879	0.936604
118	DG	DG 16:0_18:2 M+NH4 Atlas (E)	DG 34:2	C37H68O5	2	M+NH4	610.54	337.274	6.52	6.53	11569.3	12519	18200.6	12245.1	17924.5	15757.5	9047.5	9035	8964.9	10541.7	10268.8	9195.9	9813.5	9954.2	8803.5	20399.2	22241.6	20910	8080.7	6344.7	8589.1	7054.1	9168	7517	11614.9	10889.2	10424.7	18607.9	18120.5	20286.8	9405.8	9361.5	9182.6	19835.6	20485.3	22409	18.4926	0.968829
118	DG	DG 16:0_18:2 M+NH4 Atlas (E)	DG 34:2	C37H68O5	2	M+NH4	610.54	575.5	6.52	6.53	7122.5	5411.3	8650.2	9415	8090.5	9939.9	3930	5273.4	5957.3	5042	4770.1	5367.8	3463.4	4496	3610.3	13823.8	13879.6	13134.6	3849.9	3845.6	4342.6	4008.9	4065	4276.3	6071.4	4762.4	6250.6	10595.6	10894.7	10125.3	6561.4	4650.9	5997.2	13527.9	12475	13298.4	18.5769	0.966202
117	DG	DG 16:1_18:2 M+NH4 Atlas (E)	DG 34:3	C37H66O5	2	M+NH4	608.525	337.275	5.99	6	22460.8	20812	31465.5	27447.8	24938.7	25888.5	15407.6	13457.4	16769.7	17121.8	13638	20320	10626.1	16106	17964.9	32785.4	32960	38273	11792.9	13400.3	13637.8	16516.9	14133.9	18365	19084.8	23145.6	23064.6	28964.3	29112.1	27266.1	15636.9	20136.2	19627.1	37115.8	35146.7	33378.6	13.4947	0.941717
130	DG	DG 18:1_18:2 M+NH4 Atlas (E)	DG 36:3	C39H70O5	2	M+NH4	636.556	337.273	6.62	6.63	11731.9	12553.2	18766.5	12156.4	17704	15604.9	9105	8979.1	8849.3	10992.9	10499.2	9330.3	9553.5	10200.8	8632	20233.9	22431.3	21266.1	8052.2	6181	8735.1	6932.5	9137.8	8090.4	11447.1	10403.8	10474.1	18907.9	18671	20170.3	9783.7	9623.2	9238.3	19936.6	20487.3	22285.8	18.8195	0.967989
130	DG	DG 18:1_18:2 M+NH4 Atlas (E)	DG 36:3	C39H70O5	2	M+NH4	636.556	339.289	6.62	6.63	9357.4	8981	11577	10755.9	11672	12189.1	6410.3	5663.6	5984.5	8243.8	6613.3	6300.1	6701.3	4915.8	8079	13331.6	14351.4	15944.4	5800.2	5996.9	6145.7	6287.2	8032.4	7240.2	9411.1	9577.9	10053.8	13279.3	11108.9	15270	6456.6	6919.8	7670.3	13325.9	14442.9	16293.9	11.1788	0.963767
130	DG	DG 18:1_18:2 M+NH4 Atlas (E)	DG 36:3	C39H70O5	2	M+NH4	636.556	601.512	6.62	6.63	23747.9	19252.2	31206.1	22748.8	28505.6	29518	15900.5	16562.4	18498	17510.7	17117.6	18309.3	14372.6	13097.8	15122	35043.9	35479.7	40989.1	13637.6	10335.7	13437.7	15872.1	16963.9	15186.8	19780.7	21249.7	21655.5	27254.7	26989.7	29639.4	16562	15292.6	16930.4	36935.7	36189.8	33241.6	16.3308	0.978581
130	DG	DG 18:1_18:2 M+NH4 Atlas (E)	DG 36:3	C39H70O5	2	M+NH4	636.556	602.519	6.62	6.63	10669.5	10635	13155.3	12124.9	12813.4	16067.3	6692.3	7279.6	7422.1	9349.6	9465	6456.1	7491	9087.2	8059.6	17628.9	16104.2	18969.2	6120	6002.5	6135.8	7305.3	7472.3	8576	9386.6	9522.1	11138.4	13562.3	13588.4	13256.5	9313.1	6302.5	8504.1	15788.6	15962.3	16456.4	14.5835	0.960934
130	DG	DG 18:1_18:2 M+NH4 Atlas (E)	DG 36:3	C39H70O5	2	M+NH4	636.556	619.532	6.62	6.63	2545.1	2464	3544.2	2971.3	3980.7	4234.8	2065.5	2033.1	1897.1	1960.1	1448.4	2959.8	1593	2061.7	1706.3	3736.5	3946	4356.5	1371.4	1669.2	1227.5	2388.2	1665.6	2050.2	2790	3210.7	2043.5	3311	3478.7	2895.3	1498.6	2141.1	2223.6	2658.8	3634.1	3069.6	20.6636	0.856475
128	DG	DG 18:2_18:2 M+NH4 Atlas (E)	DG 36:4	C39H68O5	2	M+NH4	634.541	263.238	6.14	6.16	1965.8	1154.8	3094.5	2169.5	2638.8	3170.9	1290.9	1336.3	1568.4	1831.5	1650.7	1480	1422.1	1262	939.1	2248.5	3522.3	3147.7	977.3	915.4	1122.8	865	1390.6	2222.5	1911.3	1724.9	2244.8	2382.9	2526.1	2155.4	1927.2	1604.4	1680.1	3107.8	3001.1	3627.1	29.4823	0.8953
128	DG	DG 18:2_18:2 M+NH4 Atlas (E)	DG 36:4	C39H68O5	2	M+NH4	634.541	337.271	6.14	6.16	21009	18442.5	27572	24563.5	24336.5	23693.4	13123.1	15982.2	14450	15995.1	15911.9	17916.7	12211	13850.5	15109.7	28756.7	29239.7	32356.5	11080.8	11167	13267.5	14244.4	14316	17614.4	16608.7	19477	18614.2	26748.6	26419	27276.5	14085.7	17698.1	17094.9	33362	31555.1	33364.7	12.3951	0.978361
128	DG	DG 18:2_18:2 M+NH4 Atlas (E)	DG 36:4	C39H68O5	2	M+NH4	634.541	339.288	6.14	6.16	5188.1	4257.2	5121.7	4396.8	4309.2	5447.9	2685.9	3111.4	3533.4	2785.1	2665	3293.9	2751.8	3188.9	2325.9	6949.9	6804.4	6222.7	2732.9	2989.5	2665.2	3420	3509.2	4213.2	4050.9	4114.5	5425	5821	5582.3	5416	3342.5	3846.5	3373.9	6442	8431	5503.7	9.98586	0.908351
128	DG	DG 18:2_18:2 M+NH4 Atlas (E)	DG 36:4	C39H68O5	2	M+NH4	634.541	599.505	6.14	6.16	19325.6	23208.2	32040.1	25010.1	29625.2	28259.2	13921.8	14228.5	15636.9	17343.1	18037.7	20875.2	12727.2	11193.9	14491.6	34077.4	32056	33705.7	11110	11008	12672.6	16553.4	16796.4	16445.1	20666.1	20527.5	19574.8	29761.6	29404.1	30029.5	17668.3	14621.1	17607.4	34661.3	35366.1	37342.8	16.1426	0.981832
128	DG	DG 18:2_18:2 M+NH4 Atlas (E)	DG 36:4	C39H68O5	2	M+NH4	634.541	617.516	6.14	6.16	10857	10960.7	16391.8	13906.4	15830.6	14204.1	8247.1	9505.9	9928.4	10360.9	11073.3	9396.8	9799.6	6564.8	8795.4	19581.9	19272.1	18471.5	5886.4	7069.7	7555.3	8530.5	9599.5	8888.2	11592	11994.4	12893.2	16924.6	16696.9	17339.8	10351.8	9488.1	8856.7	18596.1	18735.5	21007.7	15.6839	0.975829
140	DG	DG 18:2_20:4 M+NH4 Atlas (E)	DG 38:6	C41H68O5	2	M+NH4	658.541	337.275	6.05	6.06	12194.2	14967.5	15974	14401	15996	15334.1	17597.5	17045.4	17673.8	8068.3	8497.5	8624.3	17172.3	15513.2	19450.2	1554.3	9509.3	10670	11405.1	9844.5	10906.3	14213.1	16721.2	15951.2	12786.2	14291.2	13877.5	14001.6	18831.9	20842.9	6630.6	6168.3	7238.7	15964.5	14819.4	19276.2	8.74712	0.91648
140	DG	DG 18:2_20:4 M+NH4 Atlas (E)	DG 38:6	C41H68O5	2	M+NH4	658.541	361.272	6.05	6.06	3054	2863.1	4567.6	3006	3587.4	3291.4	2768.7	3240.4	3473.8	2062	930	1698.8	3898.2	2805.8	3810	59.7	1252.6	3328.3	1595.7	2055.5	1533.3	2024.3	2634.4	3113.3	3971.7	2251.9	2875.2	1410.4	2529.8	2999.1	1553.3	744.7	1084.4	2500.3	1972.2	3040.3	16.8923	0.836962
167	HexCer	HexCer d18:1/16:0 (Targeted) M+H (E) (E)	HexCer 34:1		2	M+H	700.572	264.268	5.03	5.03	764.2	1518.2	1638.4	1204.2	1513.5	1262.4	1156.9	2045.9	1358.2	560	413.2	557.8	1421.6	2568.5	2489.3	506.9	838	502	1789.6	1626.8	1731.6	1463.3	2279.4	3536.2	1487.2	3144.5	1628.8	1059.2	815.2	659.8	211.8	97.9	1086.5	731.2	387.8	236	22.0028	0.803973
167	HexCer	HexCer d18:1/16:0 (Targeted) M+H (E) (E)	HexCer 34:1		2	M+H	700.572	520.51	5.03	5.03	2589.1	2667.1	2315.8	2707.6	2123.9	1798	3482.2	2938.5	3016.1	627.9	708.2	815.7	2404	4285.7	2822.9	218.9	992	895	3234.5	2791.8	3941.8	4408.4	2888.3	2845.3	3254.7	2401.6	3288.1	1645.6	950.3	787.3	1088.9	610.3	1274.9	991.6	637	1099.1	13.8079	0.898317
167	HexCer	HexCer d18:1/16:0 (Targeted) M+H (E) (E)	HexCer 34:1		2	M+H	700.572	682.559	5.03	5.03	2976.3	2069.6	2226.1	1746.7	2284.7	2690.7	3160.3	3144.6	4121.7	736.7	961.8	1209.1	3205.2	4288.6	4285	637	456.1	833.2	3255.4	2262.4	3542.5	3807.1	4299.7	2627.6	3224.2	3113.5	2891	1043.7	781.2	635.8	688.9	1092.6	627	1205.8	424.9	577.1	17.2273	0.932461
167	HexCer	HexCer d18:1/16:0 (Targeted) M+H (E) (E)	HexCer 34:1		2	M+H	700.572	683.558	5.03	5.03	928	774.4	812.9	1221.3	575.8	518.9	2020.5	2013.4	1407.5	400.6	405.9	81.6	1557.3	1878	1480.7	268.5	158.8	68.1	670.1	1066.8	1236.5	1293.8	1537.2	1467.7	1391.9	1618.4	1443.5	210.7	447.4	425.1	547.3	124.3	213.6	419.9	253	251.3	28.8511	0.915763
51	LPC	LPC 15:0-SN1 M+H Atlas (E) --- PC O-15:0 M+H Atlas (E)	LPC 15:0	C23H48NO7P	2	M+H	482.324	464.313	1.93	1.93	3683.1	3428.8	3726.4	3150.7	4562.6	4694.1	4284.3	4770.6	6233.5	2329.5	2854.6	3348.6	4524.1	4851.8	3931.9	2117.7	2218	2569.5	4306.9	3854.5	3322.5	5302.3	4259.3	5976.9	3991.9	4308.1	3355.3	2669.3	2581.9	2266.6	3293.3	1943.5	1958	1797	2366.9	3011.4	14.6251	0.87204
58	LPC	LPC 16:0-SN1 M+H Atlas (E)	LPC 16:0	C24H50NO7P	2	M+H	496.342	60.0805	2.14	2.15	19631.8	16897.1	19220.3	16913.7	22659.8	17093.4	21089.3	22877	22784.9	16330	15980.9	15047.2	20965.2	22246.4	21951.2	10444.1	13184.7	12310.5	15928.5	17426.1	15834.4	18480	19544.8	19816.4	17312.3	19882.9	18440.8	13256.3	14633.7	18336.8	11831.8	12607.8	13831.4	13689.2	12020.9	14450.1	11.0749	0.893109
58	LPC	LPC 16:0-SN1 M+H Atlas (E)	LPC 16:0	C24H50NO7P	2	M+H	496.342	86.0964	2.14	2.15	59861.4	60201.3	65901.7	56461.1	66368.4	61976.8	73163.7	74068	77398.4	50174.8	52246.4	48579	73694	68019.9	69205.1	43834.7	43985.4	47160.2	53586.6	50038.6	54986.8	66154.9	64338.4	63752.5	60162.7	64554.6	63256.9	47256.1	50594.4	52003.9	40831.8	44934.1	45948.9	50538.2	49421.3	53492.4	5.62689	0.960971
58	LPC	LPC 16:0-SN1 M+H Atlas (E)	LPC 16:0	C24H50NO7P	2	M+H	496.342	104.107	2.14	2.15	1.40317e+06	1402286	1.48843e+06	1.31986e+06	1357278	1.40274e+06	1.63108e+06	1.64264e+06	1.66041e+06	1.16256e+06	1.19244e+06	1.1947e+06	1.56438e+06	1564719	1.60129e+06	1.07913e+06	1.09192e+06	1.09109e+06	1.27659e+06	1.27963e+06	1291129	1.45563e+06	1.4404e+06	1.47809e+06	1.39193e+06	1.41722e+06	1.39417e+06	1.22066e+06	1.23325e+06	1.22472e+06	1.06503e+06	1.05279e+06	1.05955e+06	1.21665e+06	1.22943e+06	1244381	3.69725	0.991571
58	LPC	LPC 16:0-SN1 M+H Atlas (E)	LPC 16:0	C24H50NO7P	2	M+H	496.342	184.074	2.14	2.15	2.43739e+06	2.46369e+06	2649602	2343991	2.43083e+06	2.45197e+06	2.92469e+06	2.99103e+06	2979474	2060459	2050338	2.08765e+06	2.83838e+06	2.84297e+06	2.85566e+06	1.87645e+06	1.914e+06	1.90665e+06	2.29152e+06	2.32243e+06	2.33871e+06	2589834	2.62514e+06	2.63212e+06	2.39691e+06	2.44351e+06	2.44899e+06	2.13852e+06	2.1916e+06	2.16376e+06	1.74948e+06	1772067	1.78166e+06	2.17057e+06	2.18395e+06	2166905	3.73586	0.995401
58	LPC	LPC 16:0-SN1 M+H Atlas (E)	LPC 16:0	C24H50NO7P	2	M+H	496.342	258.11	2.14	2.15	55078.1	55279.4	60221	47623.9	56548.6	54287.4	62493.3	69084.7	68527.2	49153.1	41792	47068.5	60766.4	64838.6	71452.8	44036.8	43963.5	45144.3	48360.6	54427.3	48154.5	57066.6	60572.5	54277	57722.5	53471.2	59506.4	49666.7	50101.9	56246.2	41901.7	41665.7	41433.9	48373.1	52462.9	46917.4	6.84324	0.915336
58	LPC	LPC 16:0-SN1 M+H Atlas (E)	LPC 16:0	C24H50NO7P	2	M+H	496.342	313.274	2.14	2.15	62601	61353.8	69525.5	60718.7	65524.7	61472.3	86700.7	85042.6	85078.1	45345	48001.4	45058.2	78271.5	74062.2	81050.3	42606.6	36997.1	40872.2	60046.4	60744.6	60589.1	72344.3	72510.2	71092.8	69112.5	64010.2	69660.2	50210.6	45962	51660.2	37810.8	42879.6	41686.5	47254.4	45251	49671.3	4.87943	0.970669
58	LPC	LPC 16:0-SN1 M+H Atlas (E)	LPC 16:0	C24H50NO7P	2	M+H	496.342	419.254	2.14	2.15	15176.7	16413.7	18594.6	15446.8	14973.5	16131.3	17329.6	18671.1	18874.7	11580	14777.4	12343.9	19780.3	18849.1	18101.7	11302.5	12897.4	12523.5	16089.5	14283.2	14937	16663.1	18095	13889.5	16845	14541.8	16677	12995.4	11781.1	15243.7	10691.9	11608.1	11283	13356.3	15362	13127	7.54023	0.902747
58	LPC	LPC 16:0-SN1 M+H Atlas (E)	LPC 16:0	C24H50NO7P	2	M+H	496.342	478.33	2.14	2.15	357128	343578	389889	341986	342682	343228	410200	427572	420518	302194	288717	302445	398059	414196	410947	252569	260265	273210	322752	327136	339304	370500	367916	359906	344148	343297	347408	306185	306712	315211	248352	252609	253000	301995	312236	317315	4.89162	0.987403
66	LPC	LPC 17:0-SN2 M+H Atlas (E)	LPC 17:0	C25H52NO7P	2	M+H	510.356	86.0969	2.24	2.37	32781.2	24204.2	30131.2	25317	24056.3	26205.5	36250.6	48438.4	51289.6	17401.2	15695.6	18022.1	39459.4	33693.4	43772.2	16062.2	17099.5	15580.6	24960	26767.8	26927.2	27323.6	31539.2	37573.2	26583.8	26673.7	27674.2	17579.8	17877.6	18412.1	14432.5	15373.9	15191.5	18375.2	17979.7	19438.4	11.9588	0.927604
66	LPC	LPC 17:0-SN2 M+H Atlas (E)	LPC 17:0	C25H52NO7P	2	M+H	510.356	184.074	2.24	2.37	1.23336e+06	807753	937098	686077	770838	797838	1074556	1.73028e+06	1.75129e+06	521957	561960	568299	1651693	1.0609e+06	1.6115e+06	413410	483160	455149	737965	768603	739114	942920	894226	1.4895e+06	817752	863519	786274	482652	497931	574227	432286	390580	494817	635914	531912	675143	20.3631	0.892809
66	LPC	LPC 17:0-SN2 M+H Atlas (E)	LPC 17:0	C25H52NO7P	2	M+H	510.356	492.34	2.24	2.37	13537	13335.4	20973.3	13256.1	15975	15826.8	23508.8	25146.3	23558.3	12117.8	11516.7	12052.2	18923.5	20071.7	20473.4	8930.8	9716.8	9363.8	11689.2	14945.6	12204.3	16568.1	17305.8	18226.1	14086.4	13512.2	14239.8	10018.8	11867.5	12331.4	12704.9	12081.4	11315.1	15018.2	13477.5	12665.8	17.4617	0.963937
64	LPC	LPC 17:1-SN1 M+H Atlas (E)	LPC 17:1	C25H50NO7P	2	M+H	508.34	104.107	2.05	2.05	1.10615e+06	1097540	1178548	1.06818e+06	1.08311e+06	1.10354e+06	1.28116e+06	1.29668e+06	1323529	859186	841652	883895	1.22471e+06	1.27511e+06	1.28995e+06	803418	813693	796180	1.0986e+06	1.12198e+06	1.1186e+06	1.18533e+06	1.16307e+06	1.19477e+06	1.15346e+06	1165227	1128753	869234	910629	900163	760822	798409	809684	975662	975124	972332	3.15215	0.944076
64	LPC	LPC 17:1-SN1 M+H Atlas (E)	LPC 17:1	C25H50NO7P	2	M+H	508.34	184.072	2.05	2.05	1.14627e+06	1155095	1265721	1106469	1153012	1.16913e+06	1.37855e+06	1.38183e+06	1.43512e+06	891190	880772	927249	1.30736e+06	1.36218e+06	1.36758e+06	843390	860755	820565	1.1667e+06	1.21538e+06	1.1941e+06	1.27674e+06	1.23705e+06	1.28664e+06	1.20388e+06	1228049	1.21504e+06	911358	933687	961454	788808	821939	834959	1.0187e+06	1.02986e+06	1.02635e+06	4.16875	0.943408
64	LPC	LPC 17:1-SN1 M+H Atlas (E)	LPC 17:1	C25H50NO7P	2	M+H	508.34	184.083	2.05	2.05	1.13893e+06	1.14816e+06	1265721	1.10343e+06	1153012	1.16569e+06	1.36729e+06	1.37127e+06	1.40628e+06	891190	872182	927249	1.30736e+06	1.33474e+06	1.36758e+06	838554	858060	818855	1.09212e+06	1.20993e+06	1.18674e+06	1.26525e+06	1227581	1.26961e+06	1.19951e+06	1228049	1.19591e+06	900912	933687	952682	788808	821939	815983	1.0187e+06	1.02986e+06	1.02635e+06	4.30194	0.942937
64	LPC	LPC 17:1-SN1 M+H Atlas (E)	LPC 17:1	C25H50NO7P	2	M+H	508.34	258.11	2.05	2.05	38706.6	34315.9	39045.9	34870.5	35297.6	35761.3	43979.8	42177	46372.6	27369.7	24903.5	29157.2	39588.6	45586.1	45381.8	24621.6	25266.1	26135.3	42416.4	39393.5	40707.6	39715.7	39069.4	41788	40510.6	40093.1	38103	24299.4	29346	27257.4	25247.8	23849.7	27923.5	29900.7	33606	28896.3	5.09988	0.887272
64	LPC	LPC 17:1-SN1 M+H Atlas (E)	LPC 17:1	C25H50NO7P	2	M+H	508.34	490.327	2.05	2.05	2522.9	2097	3012.3	1240.3	1931.8	2239.8	3139.3	2732.4	3082.1	1873.1	869.6	1865.8	3235.4	2920.5	2442.2	890.3	1030.4	1142.2	1915.6	1676.7	1708.3	3642	3099.4	2298	2270.9	1784.4	2459.4	1725.7	1815.1	1591.9	1384.1	1466.5	495.9	1838.3	1778.3	2033.8	24.9493	0.86763
73	LPC	LPC 18:0-SN1 M+H Atlas (E) --- LysoPC(0:0/18:0) M+H HMDB (E)	LPC 18:0	C26H54NO7P	2	M+H	524.373	86.0949	2.86	2.56	52871.8	56141.8	64333.5	53895.9	56562	65174.1	68235	81259.2	77967.8	38654.2	43094.7	41922.7	63477.4	66421.9	65760.1	41129.8	37876.3	41147.6	54112.2	51740.6	50816.5	56715.8	59036.5	62641.2	55720	57293	57299.2	42365.1	41416.5	47081.1	41975.2	38081.4	36716.4	44168.7	49085	50288.6	8.3075	0.935262
73	LPC	LPC 18:0-SN1 M+H Atlas (E) --- LysoPC(0:0/18:0) M+H HMDB (E)	LPC 18:0	C26H54NO7P	2	M+H	524.373	104.107	2.86	2.56	1207718	1.195e+06	1.32903e+06	1.09877e+06	1.19628e+06	1.23542e+06	1.49082e+06	1.51527e+06	1.51155e+06	910623	962542	969331	1.4331e+06	1.45212e+06	1.45451e+06	808378	844446	813095	1.06627e+06	1.05545e+06	1072178	1270642	1.26265e+06	1.27586e+06	1.19486e+06	1.20839e+06	1.21622e+06	946670	974524	954227	829592	846062	836833	1.05847e+06	1.09603e+06	1.07644e+06	5.60386	0.988119
73	LPC	LPC 18:0-SN1 M+H Atlas (E) --- LysoPC(0:0/18:0) M+H HMDB (E)	LPC 18:0	C26H54NO7P	2	M+H	524.373	184.073	2.86	2.56	1.8166e+06	1818463	2063838	1703023	1827868	1.84786e+06	2.28648e+06	2.32755e+06	2.36676e+06	1.44256e+06	1.45623e+06	1.46872e+06	2248711	2.29886e+06	2.31004e+06	1.19947e+06	1.20907e+06	1.20978e+06	1.61034e+06	1.63203e+06	1674062	1.9509e+06	1.96897e+06	1.98274e+06	1.75801e+06	1801955	1804904	1.40866e+06	1.43031e+06	1.46706e+06	1199311	1.22408e+06	1.22259e+06	1.6152e+06	1.62486e+06	1.63912e+06	5.84402	0.992232
73	LPC	LPC 18:0-SN1 M+H Atlas (E) --- LysoPC(0:0/18:0) M+H HMDB (E)	LPC 18:0	C26H54NO7P	2	M+H	524.373	258.111	2.86	2.56	49973.8	37834.6	42330.3	35177.1	49736.1	50796.9	66587.7	68336.9	69950.8	28729.4	41160.1	30893.4	64432.1	66550.6	63691.6	27528.8	35431.7	32985.6	50458.3	32240.1	29565.9	54681.6	60321.6	59275.3	52092.4	53230	57811.5	39292.9	27069	29378.5	26792.1	26651.1	34513	32958.7	36360	35029.1	14.0601	0.859123
73	LPC	LPC 18:0-SN1 M+H Atlas (E) --- LysoPC(0:0/18:0) M+H HMDB (E)	LPC 18:0	C26H54NO7P	2	M+H	524.373	341.3	2.86	2.56	29703.8	26713.5	31177.1	27215.6	31643.2	30086.2	38958.8	40314.7	39080.9	21654.4	24203.3	24099.8	35361.1	34536.5	36364.4	20073.5	20030	21167.4	28974.1	26605.7	30409.6	30387.6	33646.4	35066.9	31210.7	29082.3	32507	25100.8	23948.1	28492.2	20927.7	25311.6	22845.4	24503.4	26817.3	27709.6	6.31868	0.927758
73	LPC	LPC 18:0-SN1 M+H Atlas (E) --- LysoPC(0:0/18:0) M+H HMDB (E)	LPC 18:0	C26H54NO7P	2	M+H	524.373	506.359	2.86	2.56	252783	263858	293432	232524	248762	253731	324681	318758	318567	212565	217164	211402	321126	323942	327475	174758	174555	174522	224260	237849	235728	268433	273997	279840	245808	255055	256073	198679	199522	207485	169997	174110	182202	232387	231110	244128	7.20954	0.985425
72	LPC	LPC 18:1 M+H MSDIAL (E)	LPC 18:1	C26H52NO7P	2	M+H	522.357	60.0807	2.26	2.25	3746.6	6846.9	4727.5	4294	5045.4	4612.4	7576.4	7491.8	7138.5	2507.1	2808.2	2990.2	8685.6	7099.1	7954	3139.7	1658.9	3016.3	3893.5	4710.6	6544.9	6459.4	5143.5	4953.9	6379.7	6017.9	4797.3	3030.2	2115.5	3390.8	2470.7	1521.3	2104.3	3120.9	1554.5	2343.7	19.8352	0.89875
72	LPC	LPC 18:1 M+H MSDIAL (E)	LPC 18:1	C26H52NO7P	2	M+H	522.357	86.0963	2.26	2.25	25522.6	24685.7	29213.5	25313.5	24107.8	24858.2	33290.2	33015.9	35224.7	16866.3	14546.1	14745.8	25658.5	32490	30535	13898.7	14356.1	14212	27621.5	28088.7	28545.3	25726.9	31073	27865.3	27200.1	27621.8	27786.7	14975.3	15689.6	15582.7	11725.8	12956.7	10568.7	14678	12635.2	16675.3	6.52366	0.971728
72	LPC	LPC 18:1 M+H MSDIAL (E)	LPC 18:1	C26H52NO7P	2	M+H	522.357	104.107	2.26	2.25	577251	558039	658657	549134	593297	579328	805103	829735	827532	313356	324810	332936	735933	747534	748156	297119	289794	286790	603610	587075	586299	699157	701736	714955	622011	647991	627791	328550	324454	323898	263011	265474	270832	343706	365351	370066	6.07162	0.996553
72	LPC	LPC 18:1 M+H MSDIAL (E)	LPC 18:1	C26H52NO7P	2	M+H	522.357	124.999	2.26	2.25	2800.6	1390.4	2025.9	2471	1777.3	1318.2	2629.7	2865.5	2832.9	883	1044.9	833.3	3065.3	2354.2	2170.9	1743.7	576.9	454	2077.9	1158.9	2350.4	1353.4	2028.4	2342.8	2069.3	2211.7	2109	712.4	506.2	1314.5	1180.4	549.6	575.4	679.3	1351.3	1591.1	27.4343	0.832857
72	LPC	LPC 18:1 M+H MSDIAL (E)	LPC 18:1	C26H52NO7P	2	M+H	522.357	184.074	2.26	2.25	648396	643542	744794	619381	683452	652258	938431	956045	962062	352663	365888	377944	852355	863953	857926	317110	317814	321070	689614	691243	691509	808889	807980	834753	726684	737342	738165	358796	368460	368864	286335	293975	312428	393030	387306	397185	6.03933	0.996348
72	LPC	LPC 18:1 M+H MSDIAL (E)	LPC 18:1	C26H52NO7P	2	M+H	522.357	185.077	2.26	2.25	39554.5	38087.7	44363.4	38192.7	41587.6	36559.9	57924.8	57712.9	58731.5	21250.7	23165.1	21104	49296.1	49005.7	53544.4	18675.5	22632.9	20703.5	38437.5	40221.1	44425.8	47953.3	47595.7	49810	45552.2	44108.3	49144.3	22872.7	23701.7	23062.2	17313.7	21844.7	18397	25514.9	24389.1	22693.3	6.50462	0.985809
72	LPC	LPC 18:1 M+H MSDIAL (E)	LPC 18:1	C26H52NO7P	2	M+H	522.357	258.111	2.26	2.25	16857.3	17893	20433.1	14055.5	17701.4	17153.2	24391.5	24762.5	28028.4	10054	7821.4	8439.1	24694.9	21700	22213.2	6798.6	8832.3	8115.8	17862.3	18194.6	18213.4	20318.5	21063.7	22114.6	22630.5	19417.2	22725.7	10521.6	10016.6	9878.8	7047.4	8281.8	8204.3	9357.5	9969.8	10475.7	10.7987	0.976792
72	LPC	LPC 18:1 M+H MSDIAL (E)	LPC 18:1	C26H52NO7P	2	M+H	522.357	339.29	2.26	2.25	12221.2	9724	11948.5	9921.7	11141.5	10277.3	15742.7	16094.6	12629.1	7218.7	6255.3	7024	12484.9	13327.2	13895.2	6385.1	5844.7	6239.8	11932.6	11485.7	10392.7	11830.8	15724.1	11602	11767.3	10660.5	12297.6	6003	6438.4	7291.9	5429.6	4402.3	7158.3	7458.7	6397.6	7716.7	8.90673	0.953726
72	LPC	LPC 18:1 M+H MSDIAL (E)	LPC 18:1	C26H52NO7P	2	M+H	522.357	445.273	2.26	2.25	9193.4	9316.7	10953.4	8750.3	8770	10136.2	13683	12582.6	13155.7	2941.1	3555.1	4101.7	13796.6	11921.5	10399.3	2977.9	2802.2	4219.7	9011.8	9101.7	7511.6	10079.6	11059.6	9940.3	9733.1	9133.1	9088.6	4731.9	4265.7	4600.7	2801.1	3497.3	3734.2	3707.8	4969.8	4581.3	8.2902	0.972638
72	LPC	LPC 18:1 M+H MSDIAL (E)	LPC 18:1	C26H52NO7P	2	M+H	522.357	504.345	2.26	2.25	109260	96886.6	112316	98263	102133	101722	150505	148448	156529	57915.7	60755.6	59763.3	133534	136818	134730	53170.4	48565.8	49795.4	103896	112346	106014	128700	130838	129359	111113	109848	106614	61343.1	59644.3	58166	46166.8	47050.5	49208.9	65048.8	60835.5	66448.5	5.39838	0.993308
71	LPC	LPC 18:2-SN1 M+H Atlas (E)	LPC 18:2	C26H50NO7P	2	M+H	520.341	60.0804	1.95	1.95	11514.8	12413.4	12120.5	11419	12738	14225.3	16743.4	16063.8	12165.5	10179.2	9750.9	10736.3	16975.6	15358.5	13188.4	6080.7	9530.7	8112.9	12652.9	14880.8	12132.1	14366.3	13354.5	13310.9	13676.7	12549.5	11473.8	8444.2	10672	8959.9	9654.7	9495.2	7924.4	12781.5	8990.3	9868.1	7.5549	0.840017
71	LPC	LPC 18:2-SN1 M+H Atlas (E)	LPC 18:2	C26H50NO7P	2	M+H	520.341	86.0965	1.95	1.95	51355.9	50491	59270.9	54167.7	56087	57316.2	63789.4	66753.4	71355.3	40098.9	43772.6	44852.6	61603.9	60260.5	58219.4	39940.4	36433.6	39216.9	57470	54117.8	53545.7	60510.4	59255.5	61282.1	58849.7	58503.8	58382.7	39366.2	43234.8	41748.6	37397.8	34079.5	34837.4	40811.1	47575.3	50532.6	5.71469	0.96747
71	LPC	LPC 18:2-SN1 M+H Atlas (E)	LPC 18:2	C26H50NO7P	2	M+H	520.341	104.107	1.95	1.95	1.15612e+06	1.15018e+06	1.28372e+06	1.13136e+06	1.15993e+06	1.1587e+06	1389732	1.4009e+06	1.41641e+06	893958	919531	923335	1.35454e+06	1.35529e+06	1.37463e+06	808854	805893	829487	1.16894e+06	1.17309e+06	1.19588e+06	1.25698e+06	1.26691e+06	1.28173e+06	1.23518e+06	1.23486e+06	1235220	916040	945602	935350	772408	807855	800918	1.00555e+06	1.02793e+06	1.01942e+06	4.28599	0.987366
71	LPC	LPC 18:2-SN1 M+H Atlas (E)	LPC 18:2	C26H50NO7P	2	M+H	520.341	125.001	1.95	1.95	7004.8	5799.9	6611.9	4609.7	6467.9	6748.6	6104.4	7240.9	7622.1	4161.7	3992.7	4739.9	5780.5	5163.8	6176.5	3299.3	3268.1	3591.1	6330	5533.5	5605	5824.4	5398.6	7364.5	4964.4	4754.8	5614.7	3534.8	2860.8	3529.4	3102.4	2028.9	3468.8	4997.5	4593.3	6536.6	12.9536	0.824565
71	LPC	LPC 18:2-SN1 M+H Atlas (E)	LPC 18:2	C26H50NO7P	2	M+H	520.341	184.073	1.95	1.95	1.86955e+06	1.88763e+06	2.16415e+06	1.81223e+06	1.89934e+06	1.9212e+06	2.39383e+06	2411338	2.44679e+06	1444304	1462323	1482702	2.28014e+06	2.30842e+06	2.32e+06	1.30615e+06	1330934	1.32891e+06	1.94743e+06	1.98039e+06	1.98882e+06	2.12966e+06	2.12158e+06	2.19353e+06	2.07304e+06	2.094e+06	2.10753e+06	1.45773e+06	1.47344e+06	1.50664e+06	1.26544e+06	1.28669e+06	1.28585e+06	1.60651e+06	1.66266e+06	1.65557e+06	5.8078	0.989695
71	LPC	LPC 18:2-SN1 M+H Atlas (E)	LPC 18:2	C26H50NO7P	2	M+H	520.341	258.11	1.95	1.95	44766.5	38445.7	44758.6	39477.2	40415.7	39830.6	52478.4	49648.4	53006.9	32361.2	29471.2	32022.9	48117.2	50810.4	51243.4	27222.5	27934	29839	49815.7	43439.9	46986.9	45326.2	45162.5	48739.1	46049.3	45240.6	46516.2	27446.3	32948.5	30213.6	28207.1	26259.2	29619.2	34296	37597	32817.5	6.12709	0.965323
71	LPC	LPC 18:2-SN1 M+H Atlas (E)	LPC 18:2	C26H50NO7P	2	M+H	520.341	337.274	1.95	1.95	22902.1	21213	23160.1	20438.4	21184.9	20466.7	27882.1	27951.3	24557.9	16657.8	18966.2	15120.3	22763.2	26185	27043.1	14941.6	16263.5	16342.7	23953.3	23114.1	20401.8	23666.8	26435.7	25212.8	23653	26028.1	25982.7	16970.2	14859.8	17204.9	13885.6	16332.7	15833.6	16791.5	18037.6	17949	5.03675	0.949257
71	LPC	LPC 18:2-SN1 M+H Atlas (E)	LPC 18:2	C26H50NO7P	2	M+H	520.341	443.256	1.95	1.95	7722.8	6313	8483.9	7589.1	7723.4	8370.3	10183.8	8942.2	8880.3	6826.7	7760.9	5640.4	8869.4	9584.7	8012	5944.7	6494.9	4370.2	7564.1	7653.5	9192	7988.6	9605.8	10155.8	8733.6	8870.8	8413.1	4839	4895.9	5894.3	6478.7	5435.4	5232.1	6018.2	7334.1	5920.5	9.18414	0.867615
71	LPC	LPC 18:2-SN1 M+H Atlas (E)	LPC 18:2	C26H50NO7P	2	M+H	520.341	502.329	1.95	1.95	201949	189475	219607	176778	199799	196489	225856	243684	244303	148550	159289	153368	229928	219886	231810	135848	139900	139602	203222	208537	202401	227302	223581	211603	219902	216451	214641	147549	156970	153609	127188	138455	128307	155022	151938	156986	6.5693	0.986242
70	LPC	LPC 18:3-SN1 M+H Atlas (E)	LPC 18:3	C26H48NO7P	2	M+H	518.324	104.108	1.72	1.71	44657.7	43344.8	82865	44650	49520.2	59821.1	69412.3	68754.4	82715.9	27314.4	34633.1	23822.3	88821	60205.2	67670.9	26800.1	34055.4	36948	60366.2	60313.5	57007	60398.3	67633.9	66005.8	54403.3	50845	57841.4	41867.5	29833.8	42977	25943	23305.8	31260.6	40150.7	33115.6	42666.6	25.8492	0.89466
70	LPC	LPC 18:3-SN1 M+H Atlas (E)	LPC 18:3	C26H48NO7P	2	M+H	518.324	500.309	1.72	1.71	5725.1	5432.5	6433	5401.3	5400.2	6500.3	6123.6	8087.3	6963	3060.3	3005.8	4016	5684.5	7326.4	4899.9	2928.9	2499	3169.1	5483.1	7067.8	5112.9	5690.7	5728.8	6951.3	5067.7	6650.6	5984.7	2581.5	3537.2	1894.9	2120.1	1625.9	2758.1	3363.3	2461	3341.2	8.15409	0.903483
78	LPC	LPC 19:1-SN1 M+H Atlas (E)	LPC 19:1	C27H54NO7P	2	M+H	536.371	184.074	2.45	2.44	2.01853e+06	2.03301e+06	2.31743e+06	1596590	2.029e+06	2.06e+06	2127897	2.64916e+06	2.69919e+06	1.56046e+06	1.57235e+06	1.67913e+06	2.50064e+06	2526538	2.61887e+06	1.31638e+06	1.29933e+06	1.31177e+06	1.85583e+06	1.85871e+06	1.92889e+06	1.88155e+06	2.22462e+06	1832703	1.94954e+06	2.05874e+06	2.03393e+06	1.54293e+06	1.58026e+06	1.57353e+06	1.29024e+06	1.33529e+06	1.31328e+06	1.92029e+06	1.72528e+06	1.74461e+06	10.5366	0.883823
78	LPC	LPC 19:1-SN1 M+H Atlas (E)	LPC 19:1	C27H54NO7P	2	M+H	536.371	258.11	2.45	2.44	42034.6	45354.1	50854.1	32648.8	42797.1	45544.3	43881.3	58041.4	59554.3	33107.4	36388.4	36639.2	53345.8	58396	57825.3	29756.1	30980.3	28708.1	43753.7	38608.7	38188.7	37733.8	52869.9	36689.2	42454.9	47274.1	49178.3	34386.4	31682.9	34451.5	29344.3	29749.8	28690.5	42297.1	38767.2	40146.8	12.7323	0.811165
90	LPC	LPC 20:0-SN1 M+H Atlas (E)	LPC 20:0	C28H58NO7P	2	M+H	552.403	104.107	2.96	2.95	67330.1	60698.6	84490.6	53581.3	65179.8	73500.5	88321.9	103682	99805.5	30659.1	28532.9	32185.5	68665.8	73362.5	73671.6	39262.9	42768.4	48911.5	52882.1	54140.2	58729.2	52710.2	48868.1	58369.3	55627.7	52885.3	53143.1	55543.5	57775.9	58724	45495.3	46572.9	49241.9	65633.1	65651.4	68284.8	14.4485	0.925582
90	LPC	LPC 20:0-SN1 M+H Atlas (E)	LPC 20:0	C28H58NO7P	2	M+H	552.403	184.072	2.96	2.95	41193.1	43701.8	57028.4	29510.7	32781.5	50873.4	60375.6	66417.9	65590.9	14973.6	22486.3	26817.3	55722.1	55617.6	55138.9	19536.3	22489	29738.6	28456.4	29417.1	26274.8	40815.3	22343.1	38797	38266.8	22776.8	26108.4	31069	30067.1	35642	35630.9	34254.4	35760.8	57577.3	34390.1	42443.9	22.4688	0.924152
90	LPC	LPC 20:0-SN1 M+H Atlas (E)	LPC 20:0	C28H58NO7P	2	M+H	552.403	534.389	2.96	2.95	8875.9	7384.3	11478.3	5819.8	6624.9	7256.3	9298.2	12327	12514.5	4919.7	4720.7	5133	7671.2	8209.6	8754.4	6271.5	5137.2	6467.3	6054	5727.3	6342.4	6691.4	4971.7	5686.2	7992	6076.1	5097.6	8223.6	7619.2	8044.6	7185.1	7358.6	6255.3	8944	9751.1	9532.4	23.3153	0.907625
89	LPC	LPC 20:1-SN1 M+H Atlas (E)	LPC 20:1	C28H56NO7P	2	M+H	550.387	184.074	2.63	2.63	42722.1	42550.5	47830.4	37901.4	41608.9	44012	58856.3	60781.3	60122.9	31872.8	29411.1	29791.7	49581.7	49182.4	49815.9	25482.8	26167.8	28333.7	39630.4	38280	35847.2	43850.7	47779	46872.2	40990.6	38191.6	43738.9	35017.3	35427.8	34987.1	23855.4	24802.7	28241.4	37141.5	37549.4	33777.5	6.89967	0.982237
89	LPC	LPC 20:1-SN1 M+H Atlas (E)	LPC 20:1	C28H56NO7P	2	M+H	550.387	532.376	2.63	2.63	9169.1	10319.7	9511.7	8444	7404.5	9972.8	12419.6	14985	13443.4	6307.4	5271.2	7320	10302.9	11834	11781.8	7064.7	5445.5	5346.6	9850.3	9823.9	9035.4	11559.7	10145.8	9316.7	9621.2	9008.3	9366.5	6919.6	9712.2	8091.6	6576.9	5422.4	5978.1	8056.8	9421.9	9906.2	10.6867	0.909013
88	LPC	LPC 20:2-SN1 M+H Atlas (E)	LPC 20:2	C28H54NO7P	2	M+H	548.371	184.073	2.36	2.36	26248.7	21030.1	23612.4	22546.3	24579.5	23396.6	31802.1	35593.4	31539.7	17181.9	14592.9	16597.5	29749.9	30549.4	27352.5	13299.8	13718.4	10615.4	21484.1	21620.6	19647	28394.9	29386.6	29631.1	20551.2	23303.9	26884.5	18136.7	19949.4	19016.9	12087.8	13945.1	26808	22525.5	19047.1	20751.1	6.86888	0.885278
88	LPC	LPC 20:2-SN1 M+H Atlas (E)	LPC 20:2	C28H54NO7P	2	M+H	548.371	489.238	2.36	2.36	9059.6	7637.2	11875.4	7784.7	8238.7	8706.7	10916	12727.8	14161.2	7480.2	6159	7060.8	10668	12387	11294.3	6267.3	6663.8	5296.4	8152.5	7439.7	7318.5	8874.8	12277.8	10732.9	7619.1	7687.7	9234.5	6112.2	6435.7	7255.1	6022.2	5904.8	6354.4	6951.1	8905.8	8999.3	16.0448	0.878821
87	LPC	LPC 20:3-SN1 M+H Atlas (E) --- LPC 20:3-SN2 M+H Atlas (E)	LPC 20:3	C28H52NO7P	2	M+H	546.356	184.074	2.12	2.11	58317.4	56173.4	57589.7	49316.5	82782.5	50843.9	61895.2	66274.5	60590.1	46099.4	39121.4	45768.2	88293.2	66500.7	62768.9	35773.5	32066.5	34792.3	82472.3	70663.5	58233	54344.8	54138.5	51193.2	50386.6	50643.4	68441.5	53906.5	58041	54611.6	45255	43157.1	42940.1	61922.9	55218.8	54292.3	18.7201	0.846307
87	LPC	LPC 20:3-SN1 M+H Atlas (E) --- LPC 20:3-SN2 M+H Atlas (E)	LPC 20:3	C28H52NO7P	2	M+H	546.356	528.342	2.12	2.11	7016.3	6850.9	6891.4	8263.5	5231.6	6268.2	9565.3	9655	10517.7	3698.3	4232.2	3662.4	7961.9	9039.6	8983.6	2818.4	3675.8	2474.5	6020.1	7456.2	7813.5	6582.5	6712.2	7716.7	4935	7013.6	7356.4	5721.4	6645.5	7111.4	3686.9	5278.3	3668.3	7323.5	5799.5	6561.3	13.4209	0.877001
85	LPC	LPC 20:4-SN1 M+H Atlas (E)	LPC 20:4	C28H50NO7P	2	M+H	544.341	104.107	1.93	1.93	1.09743e+06	1.09507e+06	1.19291e+06	1.07508e+06	1.09899e+06	1.09798e+06	1.29071e+06	1.29751e+06	1.31454e+06	872455	882343	885213	1257312	1.25937e+06	1.27331e+06	796082	804402	811674	1106154	1.10848e+06	1.12552e+06	1.17308e+06	1.18023e+06	1.19086e+06	1.15493e+06	1.15455e+06	1.15453e+06	867051	895817	884148	770061	792697	797984	954092	969992	967494	3.43927	0.884106
85	LPC	LPC 20:4-SN1 M+H Atlas (E)	LPC 20:4	C28H50NO7P	2	M+H	544.341	184.073	1.93	1.93	1.81378e+06	1.82965e+06	2.04148e+06	1.7628e+06	1.84359e+06	1.86213e+06	2241310	2260616	2.29375e+06	1.42596e+06	1.43189e+06	1.44633e+06	2156814	2.16835e+06	2.1743e+06	1.29091e+06	1.32679e+06	1.3132e+06	1.89115e+06	1.91229e+06	1926223	1.99887e+06	2.00394e+06	2.05126e+06	1.95058e+06	1.96411e+06	2.00129e+06	1.41423e+06	1.42461e+06	1.46097e+06	1.26409e+06	1.27001e+06	1282836	1555582	1.61166e+06	1.60181e+06	4.69526	0.875381
85	LPC	LPC 20:4-SN1 M+H Atlas (E)	LPC 20:4	C28H50NO7P	2	M+H	544.341	258.11	1.93	1.93	42757.3	37086.9	42436.3	38140.9	38586.2	38620.4	49564.2	46323.6	49738.1	31593.8	28555.5	30311.3	45174	47355.6	48184.6	26453.5	27817.6	29361.4	48322	41937	44381.3	43069.1	42154.5	45885.4	42744.8	43258	43531.5	26128.9	30927.2	28555.1	28183.3	25408	29393.3	33090.2	35673.9	31402.3	5.49771	0.80724
85	LPC	LPC 20:4-SN1 M+H Atlas (E)	LPC 20:4	C28H50NO7P	2	M+H	544.341	526.33	1.93	1.93	55833.9	55460.8	57164.2	50228.4	55811.2	54411	64982.8	64802.7	70584.4	46312.8	42424.8	43317.8	64512.8	62516.4	66706.2	34466.8	35658.1	35180.3	49043.8	53191	50035.2	45471.2	56778.4	57666.6	51666.7	51403.1	54720.1	45810.8	49238.9	48276.4	40988.4	41891.3	43754.7	57406.2	57502.8	60474.1	4.02199	0.963814
106	LPC	LPC 22:0-SN1 M+H Atlas (E)	LPC 22:0	C30H62NO7P	2	M+H	580.434	104.107	3.43	3.44	4851.5	3883.2	3756.6	3832.1	4907.9	5985.6	7356.3	5416.4	7410.8	2922.1	2747	1691.4	5727.4	6266.9	4926.7	2172.1	2261.6	2496.3	4691.6	5413.9	4312.4	3294.2	5179.7	4774.5	4141.6	4695.9	5487.4	2608.4	1459.2	3343.6	2001.9	2598.5	2762.6	4117.9	5554.9	3860.8	17.7009	0.850483
106	LPC	LPC 22:0-SN1 M+H Atlas (E)	LPC 22:0	C30H62NO7P	2	M+H	580.434	184.074	3.43	3.44	6638.2	5754.2	6812.2	5546.6	4759.5	6113.8	7575.8	8108.1	7107.9	3406.6	2847.3	4143.8	4957.8	5845.1	7160.6	3437.9	3295.2	2128.9	6071.5	4674.7	5769.5	5432.3	4977.1	7219.9	6554	5880.5	5468.7	4368.8	4508.1	5301.3	2915.6	2783.6	3234.5	5003.6	5449.1	3343.6	11.6307	0.830869
99	LPC	LPC 22:6-SN1 M+H Atlas (E)	LPC 22:6	C30H50NO7P	2	M+H	568.341	104.107	1.88	1.88	221207	218087	235534	221787	226838	223873	256638	275020	269913	190250	203293	194178	254601	268098	238241	149721	151145	156415	190650	195820	182323	212074	220035	205986	182064	200047	198739	190792	197980	213863	170269	159034	168242	228506	216638	229081	2.48556	0.96925
99	LPC	LPC 22:6-SN1 M+H Atlas (E)	LPC 22:6	C30H50NO7P	2	M+H	568.341	184.073	1.88	1.88	290727	280458	326578	272891	289358	292346	353862	374951	365546	234692	239887	238035	340100	347916	349935	183172	178109	183814	233077	246386	253919	292632	292801	287599	254646	260048	270217	250596	249035	264089	187946	199262	202220	298836	292703	306552	5.768	0.983088
99	LPC	LPC 22:6-SN1 M+H Atlas (E)	LPC 22:6	C30H50NO7P	2	M+H	568.341	184.105	1.88	1.88	6574.9	6230	7922.4	6644	6864.6	6406.5	8725.7	8982.1	8639.7	5240.4	5430.3	5438.5	8079.7	7996.7	8366.1	3718.7	3647.6	3761.9	5322	5749.5	5684.3	6949.9	6514.3	6597.5	5483.1	6165.2	6150.5	5532.7	5552.4	6273.5	3979.1	4336.2	4350.1	7130.5	6958.6	7147.8	8.11862	0.980989
99	LPC	LPC 22:6-SN1 M+H Atlas (E)	LPC 22:6	C30H50NO7P	2	M+H	568.341	550.329	1.88	1.88	43984.3	44999	51088.1	39266.6	42656.6	47419.1	53291.7	51874	52728.2	38552.8	42841.8	44902.5	49428.6	54560	48633.1	29739.2	28764.1	32301.9	35667.7	37906.9	35081.3	38922	41277.2	41777.9	40979.9	38904.6	40444.9	36221.1	40191.9	42116.1	30689.8	34352.8	30820	47000.5	46756.7	46155.4	8.24587	0.949453
116	LPC	LPC 24:0-SN1 M+H Atlas (E) --- PC O-24:0 M+H Atlas (E)	LPC 24:0	C32H66NO7P	2	M+H	608.465	104.107	3.9	4.02	6953.3	8003.7	6562.9	7293.2	9448.5	9293.6	15300	12849.9	14668.5	4947.7	2363.2	3759.9	12786.2	7621.1	11506.5	2942.5	2963.6	4416.8	9063.6	9926.1	9715.8	11630.2	5859.9	6849.4	8302	4038.2	5888.3	3033.6	2032	3184.5	2326.3	4058.3	4283.8	5788.1	4318.8	4160.5	14.0108	0.860188
116	LPC	LPC 24:0-SN1 M+H Atlas (E) --- PC O-24:0 M+H Atlas (E)	LPC 24:0	C32H66NO7P	2	M+H	608.465	184.073	3.9	4.02	4770.1	4226.2	5688.7	4564.5	4445.3	6946.4	8544.2	8306	8441	2082.1	2614.4	4027.9	7298.2	7683.1	7006.6	3090.1	2305	2300.1	5957.1	6349.9	5016.5	7977.6	5773.5	6165.1	5451.2	5855.1	5862.9	3752.1	1831.9	3579.3	1961.8	3850.6	3123.7	5293.8	4390.7	4794	18.4787	0.923612
116	LPC	LPC 24:0-SN1 M+H Atlas (E) --- PC O-24:0 M+H Atlas (E)	LPC 24:0	C32H66NO7P	2	M+H	608.465	590.447	3.9	4.02	1876.3	1951.2	2453.5	1900.7	2025.3	2543.2	3922.1	2534.4	3630.8	1299.2	1498.8	1388.6	2094.5	1808.4	3450.1	901.8	942.9	1249	3441	2916.3	1847.4	2322.5	2961	2759.8	2472.8	1847.6	1669.5	899.6	1182.5	685.4	618.8	744.8	954.9	1037.2	1485.4	794.3	12.6724	0.813014
115	LPC	LPC 24:1-SN1 M+H Atlas (E) --- PC O-24:1 M+H Atlas (E)	LPC 24:1	C32H64NO7P	2	M+H	606.449	104.107	3.33	3.45	3953.6	8434.8	5723	7173.7	9711.1	8017.1	8321.8	15291.7	13360.6	3613	2570	3048.2	13279.2	14411.6	12876.8	1866.3	2820.5	3236.3	9983.5	8387.1	9371.5	13864.4	10441	13103.3	10231	9233.2	10718.9	5226.9	3386.8	3365.7	4574.7	2859.8	3481.3	4149.5	3134.9	4115.7	26.2289	0.90821
115	LPC	LPC 24:1-SN1 M+H Atlas (E) --- PC O-24:1 M+H Atlas (E)	LPC 24:1	C32H64NO7P	2	M+H	606.449	184.073	3.33	3.45	3482.2	2873.4	4308	3495	3886.6	4782.9	5517.6	7552.5	7407.5	2744.7	1855.5	2012.4	6200.4	5646.9	5812.7	2128.2	2801.1	1829	5432.3	6223.3	4778.4	4948.8	6346.7	4843.6	5245.5	3690	4059.8	3391.1	2656.8	2322.5	3362.6	1930.2	3200.9	1547.5	2105.6	978.2	16.2169	0.897319
52	LPC-O	LPC O-16:0 M+H Atlas (E)	LPC O-16:0	C24H52NO6P	2	M+H	482.361	86.0963	2.35	2.35	3430.6	3446.3	3511	3276.7	4199.4	3515.7	5171	5920.6	5021.9	961.3	1873.5	2032.5	3646.2	4962	5003.6	1900.8	1701.3	1466.4	2249	3843.1	2377.7	4734.8	4189.6	3478.7	3806.9	3465.9	3456.2	1743.7	2474.6	1696.1	2166	1597.7	3123.3	2666.6	3232.3	2243.2	8.28611	0.906385
52	LPC-O	LPC O-16:0 M+H Atlas (E)	LPC O-16:0	C24H52NO6P	2	M+H	482.361	104.107	2.35	2.35	73670	76796.7	95471.9	70461.8	75287.1	72556.1	116571	121182	122919	47219.8	41349	46921.4	103201	97368.9	102356	38702.6	40499.5	41470	64737.1	67234.8	66180.6	89330.1	85778.5	88471.5	78617.4	75499.4	85033.7	46420.8	47444.3	52874.1	43553.4	42030.7	47705.2	66037.8	64816.1	57741.3	10.7736	0.982201
52	LPC-O	LPC O-16:0 M+H Atlas (E)	LPC O-16:0	C24H52NO6P	2	M+H	482.361	184.072	2.35	2.35	34114	35882.3	53387.5	33095.3	37124.9	41187.5	55425.6	60698.4	56776.1	35196.6	22331.5	27877.8	47484.4	48895.1	52568.7	22958.2	25664.8	21287.7	33061	36425.3	31846.3	51985.9	42743.2	42804.1	35087	36188.1	49688.5	27612.4	24496.7	31539.3	24226.5	25937.2	24885.9	36733.5	42769.6	25441.3	17.5707	0.907284
65	LPC-O	LPC O-18:1 M+H Atlas (E)	LPC O-18:1	C26H54NO6P	2	M+H	508.376	86.0968	2.42	2.42	14233.4	17329.6	19039.3	17177.5	16057.3	21291.8	21129	24383.1	22641.7	8645.4	11178.9	11788.2	20215.2	19791.3	21137.2	12368.9	10936.7	10756.8	14112.3	15872	16084.9	17877.5	18556.6	16651.2	15686.4	14508.2	15023.5	18716.8	12001.3	13565.4	9304.9	11732.6	12020	13277.7	13634.2	13212.3	12.6828	0.877989
65	LPC-O	LPC O-18:1 M+H Atlas (E)	LPC O-18:1	C26H54NO6P	2	M+H	508.376	104.132	2.42	2.42	2360.4	2346.7	3220.3	2408.1	2598.2	2763.7	3765.6	4227.3	4214.3	1233	1646	1693.5	3313.8	2916.8	3087.9	1368.5	1240.3	1273.2	1902.3	2164.7	2207.7	2759.4	2832.3	2902.7	2265.3	2598.6	2969.6	2476.8	1743.8	1867.1	1078.6	1632.4	1766.1	1944.7	1739.6	1961.5	11.7644	0.934132
65	LPC-O	LPC O-18:1 M+H Atlas (E)	LPC O-18:1	C26H54NO6P	2	M+H	508.376	184.071	2.42	2.42	644054	742078	831496	619259	671095	820021	865989	973092	858488	529421	566996	563512	894989	921202	950806	422660	481791	457301	614510	651115	619174	794276	745299	830026	688553	620579	660850	809703	512078	586141	352342	416685	421107	642487	566330	583728	11.4907	0.852871
38	LPE	LPE 16:0 M+H Atlas (E)	LPE 16:0	C21H44NO7P	2	M+H	454.293	62.0599	2.24	2.23	2922.6	4675.8	6838.7	3371	5328	6525.1	6155.2	9637.4	6815	2019.7	1939	2926.5	9775.2	8688.3	7523	1950.4	1659	2366.1	5296.2	6132.1	4495.9	6899.8	6949.4	7839.9	4945.4	4646.2	5371.1	2830.7	3000.6	2431.9	2363	1740.7	2107.5	2606.5	2778	1439.7	29.6257	0.929225
38	LPE	LPE 16:0 M+H Atlas (E)	LPE 16:0	C21H44NO7P	2	M+H	454.293	282.276	2.24	2.23	1319.8	1060.2	1910.5	1212.8	2083.9	1916	2317.8	2890.7	2705.5	1019.8	405.5	837.1	2757	2242.9	2835.2	972.6	411.8	786	1320.2	2052.3	2093.5	2280.8	2614.2	2312.3	1980.7	1359	1114.4	555.8	951.1	954.8	392.6	429.5	632.9	1179.7	1174.4	798.5	25.1054	0.92072
38	LPE	LPE 16:0 M+H Atlas (E)	LPE 16:0	C21H44NO7P	2	M+H	454.293	313.274	2.24	2.23	41495.1	53304.2	59730	42298.3	41191.8	52895.5	58330.1	59536.9	59543.3	37286.7	41536.6	28297.9	65776.7	53700.8	55497.2	35998.1	23984.8	35644.3	36155.6	51328	39509.1	52397.5	46800.4	47235.5	59443.8	44434.9	44172.1	41277.3	31575.6	33140.4	31457.2	36888.1	25435.5	26177.8	38205.1	30519.7	14.8117	0.869251
38	LPE	LPE 16:0 M+H Atlas (E)	LPE 16:0	C21H44NO7P	2	M+H	454.293	393.24	2.24	2.23	890.2	807.9	1448.1	1454.1	667.3	932.6	2297.9	1584.5	2572.8	338.3	731.4	1110	2621.5	2295	2470.8	721.4	526.7	522.3	1025.1	1447.1	840.8	2125.1	958.2	1890	1509.3	1408.9	1251.8	623	492.4	706.5	621.8	889.5	242.9	454.4	338.1	187.7	29.6829	0.877618
50	LPE	LPE 18:0 M+H Atlas (E)	LPE 18:0	C23H48NO7P	2	M+H	482.325	104.109	2.56	2.64	4175.1	2714.2	5392.7	3638.5	5047.1	3907	5520.8	5980.5	6128.8	2160.8	1754.3	2456.5	5966	6061.2	5815.6	3104.1	1108.2	1833.8	4396.7	2306.3	3680.2	4474	4295.4	4675.8	3527.5	5161	4592.2	3679.9	3486.3	1959.2	1985.9	2189.2	1869.8	3947.3	2562.5	2514.4	21.4207	0.880118
50	LPE	LPE 18:0 M+H Atlas (E)	LPE 18:0	C23H48NO7P	2	M+H	482.325	310.312	2.56	2.64	3783.2	2820.3	3034.1	3215.1	2309.3	2392.1	3948.3	5143.6	3683.4	1428.8	1364	957.3	3954.7	4125.4	4523.4	2003.3	1598.3	1462.7	2101.9	3439.5	3486.9	2126	4915.8	4371.2	2547.6	3254.9	2617.4	666.9	1450.7	831.9	1522.9	1097.5	1573.5	2308.9	2167.5	2571.1	17.1276	0.869375
50	LPE	LPE 18:0 M+H Atlas (E)	LPE 18:0	C23H48NO7P	2	M+H	482.325	341.304	2.56	2.64	33077.9	35605.6	36157.5	30767.6	32438.1	29126	51353.9	49833.2	49946.1	16453.4	16209	19182.5	49160.3	50978.4	52000.7	15136.8	15551.1	16752.8	34543.5	33968.1	33025.3	41549.5	44235.8	42085.6	36789.2	41091.6	37179.2	15096.1	16189.6	18112.1	15270.8	15000	13064.5	19510.6	19625.8	19923.6	7.55238	0.994073
48	LPE	LPE 18:1 M+H Atlas (E)	LPE 18:1	C23H46NO7P	2	M+H	480.309	155.012	2.33	2.32	2340.6	1831.4	1961.4	1092.3	2564.1	1599.4	2869	3267.8	2487.1	849.7	939.6	179.5	3061	1981.9	2317.1	1057.7	877.8	1540.4	2400.1	1468.7	2409.8	1671.7	2797.7	1922.7	1794.4	1868.5	2336.2	628.4	1537.4	1468.6	734	743.2	1163.8	1471.4	1164.8	436.4	25.3232	0.814483
48	LPE	LPE 18:1 M+H Atlas (E)	LPE 18:1	C23H46NO7P	2	M+H	480.309	339.289	2.33	2.32	11962	10953.9	13053.3	10620.4	10168.7	11027.7	15836.3	16663	16502.9	6111.7	5121.3	6166.7	14129.2	14340.7	14064	5870.4	6024.3	6124.1	12622	12328.7	12116.4	14357	15431.1	15081	12388.8	13673.8	11562.6	6334.5	7756.1	6737.1	6034.1	4586.7	5297.6	7163.1	5393.9	5054.6	8.43432	0.983442
46	LPE	LPE 18:2 (Targeted) M+H (E) (E)	LPE 18:3		2	M+H	478.293	337.274	2.02	2.02	24134.7	22980.9	25142.3	22475.9	21962.4	24268.5	25448.9	24768.1	24107.5	18495.9	16119.6	14710.2	17593	19336.5	18169.7	25414.5	26946.4	23656.2	22356.8	25982.9	23342.3	27961.8	24685	25106.7	28065.5	23252	23226.6	23792.4	24221.2	19850.8	15550.8	14392.9	18212.8	21551.3	20368.1	18617.6	4.71827	0.857889
74	LPE	LPE 22:6 M+H Atlas (E)	LPE 22:6	C27H44NO7P	2	M+H	526.293	385.274	1.94	1.94	25599.1	30166.9	32739.5	25235.9	27648	25663.9	24085.3	25192.1	26133.4	29658.6	28161.7	27367.2	19658.8	21492.5	24130.5	30741.3	26316.8	26093.9	22601.6	18949.1	22534.6	25364.5	27263.5	25143.1	23253	23653.8	22552.1	31499.1	31955.2	35964.8	23475.2	21885.5	23150.9	30267.9	32628.7	31723.8	9.94431	0.907256
137	PC	PC 13:0_13:0 M+H Atlas (E)	PC 26:0	C34H68NO8P	2	M+H	650.476	184.073	3.55	3.55	145294	143852	174299	135233	149821	147027	138971	136245	145045	133959	129693	134938	141184	135006	137941	137607	137477	137073	136347	138621	134424	139136	135918	144131	137910	137056	136054	144032	140100	142042	130086	134771	129587	132963	137300	141038	8.08631	0.851624
179	PC	PC 15:0_15:0 M+H Atlas (E)	PC 30:0	C38H76NO8P	2	M+H	706.538	104.107	4.71	4.72	21943.7	19853	22698.4	20320.1	20526.4	21277.7	33643.6	33668	33153	7251.5	6504.5	8069.9	37405.6	33588.3	31753.1	4711.1	6125.5	5411.6	24535.9	22167	23219	31309.6	30358	31634.7	28959.6	26841.3	32996.1	7024.5	8416.9	6501.7	7724.9	8284	9074.3	9913	9092.6	11686.4	4.65515	0.941351
179	PC	PC 15:0_15:0 M+H Atlas (E)	PC 30:0	C38H76NO8P	2	M+H	706.538	184.073	4.71	4.72	2754128	2.75144e+06	2.94928e+06	2.58701e+06	2737893	2785401	3.48149e+06	3.49598e+06	3.50794e+06	1202475	1228566	1.25527e+06	3.43981e+06	3461792	3470796	927161	922826	963714	2.92885e+06	2.94191e+06	2.95172e+06	3.2854e+06	3.31197e+06	3.33235e+06	3.23687e+06	3.25987e+06	3.2276e+06	1217477	1222019	1.23664e+06	1.22154e+06	1.24339e+06	1274234	1530585	1.55525e+06	1536633	3.82722	0.960618
179	PC	PC 15:0_15:0 M+H Atlas (E)	PC 30:0	C38H76NO8P	2	M+H	706.538	185.076	4.71	4.72	198993	201323	217827	187624	202466	205464	311720	303782	315735	73345.6	74868.7	72999.9	283726	299454	303393	57470.9	52943.3	51023.9	226531	221298	232121	285029	280213	276608	276470	261720	267973	70259.8	78382.4	72669.5	73956.6	73604.4	75814.2	91311.6	89158.4	96801.2	4.41425	0.955719
179	PC	PC 15:0_15:0 M+H Atlas (E)	PC 30:0	C38H76NO8P	2	M+H	706.538	186.078	4.71	4.72	33540.8	32957.5	41666.9	31975.9	31950.5	34958.4	55272.9	52032.5	61199.6	12800.9	10195.9	13545.6	51274.5	50720.5	53622.6	8887.5	10094.2	10661.8	34705.6	42573.8	38749.5	47656.8	49188.3	46140	47958.8	43455.3	46165.8	15529.2	13864.5	13115.7	13290.2	13409.3	12720.1	16661.4	21459.5	16110.6	9.73728	0.955098
179	PC	PC 15:0_15:0 M+H Atlas (E)	PC 30:0	C38H76NO8P	2	M+H	706.538	187.082	4.71	4.72	3481.3	2518.1	3276.1	2897.9	2502.1	3120.9	3506.5	4770.7	3778.5	1036	750.8	655.4	3130.7	4585.7	4057.8	744.7	669.3	915.5	2870.2	3065.9	2452.7	3116	3643.3	4325	3104.4	3476.9	2511.6	1058.8	1453.8	888.5	1014.4	1082.4	968.1	2516.4	1184.2	1192.6	12.3581	0.935342
179	PC	PC 15:0_15:0 M+H Atlas (E)	PC 30:0	C38H76NO8P	2	M+H	706.538	705.584	4.71	4.72	89654.2	91242.2	98425.8	81578.8	87928.6	89440.9	134619	137254	139312	31626.1	30541.2	31705.4	131287	126024	138104	24582.8	22910.5	23087.5	98852.1	99453	95796.8	116518	122624	122084	118896	112651	116659	30297	29946.7	32096	28534	31377.6	34317.8	40490	37207	40824.3	5.5301	0.956422
173	PC	PC 15:0_15:1 M+H Atlas (E)	PC 30:1	C38H74NO8P	2	M+H	704.522	184.073	4.22	4.23	303941	388413	508780	376561	423672	422265	616342	698040	617554	185498	189117	189967	458743	514652	486866	165125	154475	164980	358988	422961	450398	550127	547844	583007	410076	375562	489228	255935	256144	263060	232962	243258	253644	331412	339344	346189	15.2297	0.940299
173	PC	PC 15:0_15:1 M+H Atlas (E)	PC 30:1	C38H74NO8P	2	M+H	704.522	186.076	4.22	4.23	4622.4	6478.5	6619.7	5478.2	5312.8	5253.8	7438.1	7814	6481.8	1996.1	2579.5	3060.9	5975.4	5455	5769.8	3052.2	2285.7	2249.2	4622.7	5574.4	6629.2	6802.8	9757.8	7899.3	6435.5	6578.5	6327	3139.6	3747.3	3940.6	3683.6	3008.2	3054.9	5430.5	5634	5479.4	12.5228	0.883435
173	PC	PC 15:0_15:1 M+H Atlas (E)	PC 30:1	C38H74NO8P	2	M+H	704.522	703.56	4.22	4.23	10632.6	10905.5	11776.3	6219.7	11046.4	8125.6	13113.2	13920.2	15398.7	5449	5601.6	5883.9	12287.7	11841.2	10855.3	5186.7	4087.2	5174.7	9423.4	10034.5	9831.8	11861.7	9743.8	11887.9	9238.6	7365.1	8428.8	7199.7	7778	7575.5	4709.5	5742.2	6464.2	8326.6	8072.7	10135.9	20.0084	0.835377
221	PC	PC 16:0_16:0 M+H Atlas (E)	PC 32:0	C40H80NO8P	2	M+H	734.571	104.107	5.34	5.34	3533.9	2922.7	4707.9	3819.7	5077.8	3524.7	7059.8	5831.4	6812.7	1634.3	2279.2	1360.1	5069.8	4180.4	7177.4	1772.1	2539.7	2734.6	4041.8	2701.6	2665	4601.9	5223.9	5838.4	5663.3	4677.5	4409.9	3349.3	2019.4	1838	2495.6	3947.4	2621.7	2459.4	3233.6	2440.3	18.781	0.850968
221	PC	PC 16:0_16:0 M+H Atlas (E)	PC 32:0	C40H80NO8P	2	M+H	734.571	184.073	5.34	5.34	849547	859451	997299	815980	884470	873678	1231824	1.24763e+06	1.25794e+06	410532	396056	407497	1.15621e+06	1.16853e+06	1.18847e+06	337097	340925	339606	853997	858759	874573	1.17634e+06	1.16399e+06	1201525	1.00809e+06	1.00272e+06	1.01692e+06	501847	507984	497784	500291	499304	508231	622357	626999	631076	6.43895	0.996688
221	PC	PC 16:0_16:0 M+H Atlas (E)	PC 32:0	C40H80NO8P	2	M+H	734.571	185.077	5.34	5.34	49862.4	52875.4	57965.6	48554.6	51218.8	53696.5	73472.6	70264.9	73351.5	23969.3	23172.3	24707.7	70981.6	69156.3	71469	22252.6	19753.9	20216.5	50872.7	48952.5	54715.7	68010.9	69184.2	72145.5	62491.1	58390.9	57343.7	30129.9	29569.6	27796.7	28618.4	27997.4	29415.9	38587.2	40417.4	42600.8	5.80814	0.990483
221	PC	PC 16:0_16:0 M+H Atlas (E)	PC 32:0	C40H80NO8P	2	M+H	734.571	496.339	5.34	5.34	2623	2968.7	3858.1	2770.7	2609.5	3469.8	4243.5	4638.5	5062.8	1922.6	1739.2	1818.5	3306.6	3117.1	4118.5	918.9	1773.6	1228.7	2349.7	2525.9	2427.1	3017.5	3704.5	4365.2	3232.7	3424.5	3759.9	1321	1696.3	2249.8	1403.9	1403.8	1529.8	1968.8	2402.9	2503	15.2043	0.909388
215	PC	PC 16:0_16:1 M+H Atlas (E)	PC 32:1	C40H78NO8P	2	M+H	732.554	86.0959	4.83	4.83	11000.1	8689.3	11873.5	9276.6	9906.3	8369.4	7475.4	8806.1	11243	3884.4	5459.4	6000.7	12774.5	12146.9	11365.8	4479.3	3804.3	3151.2	9722.8	9895.4	9538.2	11507.3	11423.9	11295.3	9374.2	9308.6	10952.1	5465.3	3193.7	4600.6	5306.8	4923.1	4627.5	5146.4	4692.4	4154.2	12.6285	0.889272
215	PC	PC 16:0_16:1 M+H Atlas (E)	PC 32:1	C40H78NO8P	2	M+H	732.554	125.001	4.83	4.83	2049.6	1404.2	2824.6	2113.7	1601.7	2850.4	1596.7	1432.8	2751.3	219.9	804.1	321.1	3302.2	2879.8	1901.5	358.9	265.8	976.5	2389.6	3578	1948.2	2255.5	2665.6	3259.7	3087.7	2662.1	3316.1	1063.7	980.8	1097.6	819.4	386.4	812.8	1133.4	1216.8	1306.9	25.681	0.82514
215	PC	PC 16:0_16:1 M+H Atlas (E)	PC 32:1	C40H78NO8P	2	M+H	732.554	184.073	4.83	4.83	2.942e+06	2.88206e+06	3.12898e+06	2.75373e+06	2904486	2899249	3.33762e+06	3.11602e+06	3.15434e+06	1.24453e+06	1.29921e+06	1.24929e+06	3.37061e+06	3381857	3174293	972158	970372	1.00919e+06	2.74592e+06	2.70495e+06	2.81998e+06	3046772	3.12776e+06	3.30374e+06	2.74249e+06	3023644	2778767	1.24189e+06	1.25571e+06	1299729	1.27808e+06	1.30907e+06	1.33909e+06	1.57235e+06	1.58491e+06	1576198	3.8027	0.940532
215	PC	PC 16:0_16:1 M+H Atlas (E)	PC 32:1	C40H78NO8P	2	M+H	732.554	185.079	4.83	4.83	211151	210458	231255	201078	215336	214601	300460	271914	290232	77224.3	79600.4	74512.5	280316	290979	276483	60119	57090.7	54036.1	214595	206107	225858	260040	263006	278256	230305	245172	230418	74035.1	80686.4	77765.5	77785.3	78024.7	80008.5	95500.1	92681.1	100116	4.2126	0.96822
211	PC	PC 16:1_16:1 M+H Atlas (E)	PC 32:2	C40H76NO8P	2	M+H	730.538	184.073	4.37	4.37	139631	141138	244528	134805	160228	142016	254098	253278	360662	53607.2	52922.7	58681.9	215701	211614	228470	80872.9	72668.4	54621.2	242980	170020	260596	219715	225599	218706	182440	188623	193428	108139	120644	121492	60296.2	61644.3	113960	86764.9	92409.7	91847.2	23.9761	0.919898
211	PC	PC 16:1_16:1 M+H Atlas (E)	PC 32:2	C40H76NO8P	2	M+H	730.538	184.105	4.37	4.37	2211.1	2421.5	4666	2399.5	2988.6	2611.6	5034.8	4817	6495.3	917.4	882.4	982.6	4050.8	4337.1	4511.5	1412.2	1185.4	937.3	4883	3244.4	5504.5	4460.8	4719.5	4250	3341.1	3664.4	3618.2	1889.3	2082.4	2140.3	964.7	962.9	2053.7	1351.9	1462.6	1440.1	28.8887	0.925002
237	PC	PC 17:0_16:2 M+H Atlas (E)	PC 33:2	C41H78NO8P	2	M+H	744.554	184.073	4.69	4.69	496834	508294	575263	474838	505413	535465	650360	670723	671644	223000	216896	217703	626535	646853	670389	287666	298476	304384	654513	617948	667210	723690	644633	706473	646785	644215	623535	273622	284100	280794	275735	270293	255389	314262	322039	326538	6.19127	0.987822
237	PC	PC 17:0_16:2 M+H Atlas (E)	PC 33:2	C41H78NO8P	2	M+H	744.554	184.105	4.69	4.69	11287.9	12431.1	13982.4	10820.9	12520.5	13155.3	15085.1	13578.7	14458.9	4385	4243.8	4661.2	12531.6	15014.7	14730.6	6206.6	6160.7	6426.6	12899.3	15383.9	14318.2	14319	14808	14584.5	13448.7	13180.9	14013.2	5880.1	5936	5861.2	5708.9	5618.3	5470.3	6464.8	6863.1	7144.6	8.61723	0.978313
273	PC	PC 17:0_17:0 M+H Atlas (E) --- [2,3-di(heptadecanoyloxy)propyl] 2-(trimethylazaniumyl)ethyl phosphate M+H MSDIAL (E)	PC 34:0	C42H84NO8P	2	M+H	762.602	184.072	6.21	6	277084	278638	379970	249090	331183	291375	422591	517112	431591	157996	154664	143962	412069	422308	430097	130058	134395	138066	311658	276112	268453	366158	360515	380872	297646	313362	314770	188346	162895	193405	197400	188083	167390	229444	234765	238472	14.2186	0.970012
273	PC	PC 17:0_17:0 M+H Atlas (E) --- [2,3-di(heptadecanoyloxy)propyl] 2-(trimethylazaniumyl)ethyl phosphate M+H MSDIAL (E)	PC 34:0	C42H84NO8P	2	M+H	762.602	184.083	6.21	6	277084	278638	379970	249090	331183	291375	422591	517112	431591	157996	154664	143962	412069	422308	430097	130058	134395	138066	311658	276112	268453	366158	360515	380872	297646	313362	314770	188346	162895	193405	197400	188083	167390	229444	234765	238472	14.2186	0.970012
273	PC	PC 17:0_17:0 M+H Atlas (E) --- [2,3-di(heptadecanoyloxy)propyl] 2-(trimethylazaniumyl)ethyl phosphate M+H MSDIAL (E)	PC 34:0	C42H84NO8P	2	M+H	762.602	184.105	6.21	6	8795.8	8109.2	10283.3	7079.1	9091.8	9010.7	13632.4	14052.9	13804.8	3363.5	3687	3793.8	13169.6	13806.9	13220.6	2895.6	3091	3142.4	8449.7	8062.2	8846.2	11342.3	11565.5	12173	9442.4	10176.9	9725.9	4433.6	3211.5	4414.8	4602.7	4801.7	4713.4	6778.5	6720.1	6752.9	11.2036	0.986094
273	PC	PC 17:0_17:0 M+H Atlas (E) --- [2,3-di(heptadecanoyloxy)propyl] 2-(trimethylazaniumyl)ethyl phosphate M+H MSDIAL (E)	PC 34:0	C42H84NO8P	2	M+H	762.602	184.145	6.21	6	4203.4	4302.4	5239	3690.3	4421.3	4424.5	7779.4	7626.9	7867.7	1541.8	1752.9	1720.1	7125.5	7466.4	7453.5	1374.7	1423.8	1416.7	4094.5	4370.3	4445.4	6153	6207.4	6372.5	4914.2	5061.7	5210.8	2000.9	1436.1	2218.7	2331.5	2192.5	2136.6	3471.9	3254.8	3421.5	10.4391	0.98951
273	PC	PC 17:0_17:0 M+H Atlas (E) --- [2,3-di(heptadecanoyloxy)propyl] 2-(trimethylazaniumyl)ethyl phosphate M+H MSDIAL (E)	PC 34:0	C42H84NO8P	2	M+H	762.602	185.07	6.21	6	30591	27880.4	31997.3	26524.6	28998.9	31102.2	40385.4	43297.8	40119.5	13532.7	13878.6	15061.5	42185.5	38508.3	37955.5	14208.4	13640.3	13579.9	27266.8	23412.1	28426.4	37292.2	35287.5	36091.5	31733.9	33850.9	28246.7	15646.6	11092.6	17577	19030.5	13284.8	18020.8	21867.8	21479.1	23198.8	6.44609	0.96965
271	PC	PC(16:0/18:1(9Z)) M+H MSDIAL (E)	PC 34:1	C42H82NO8P	2	M+H	760.587	104.108	5.45	5.46	9360	11739.6	14832.9	11401.1	10792.4	12962.5	12835.1	13996.4	14651	6316	6000.7	7095.7	10945.2	15705.3	12848.1	5863.9	4888.2	5960	12562.3	14249	13779.3	14905.2	15548.5	13268.2	13869.6	12815.5	13899.8	7704.1	8699.9	8230.2	6539.7	6893.1	7062.5	7986.8	7008.4	8539	14.4832	0.93615
271	PC	PC(16:0/18:1(9Z)) M+H MSDIAL (E)	PC 34:1	C42H82NO8P	2	M+H	760.587	184.074	5.45	5.46	2.5439e+06	2.56234e+06	2.76274e+06	2488355	2.55056e+06	2528226	3208264	3231509	3.2378e+06	1444427	1.4683e+06	1.49168e+06	3000927	3041982	3.01226e+06	1.65031e+06	1.6657e+06	1.72124e+06	2.83066e+06	2.8426e+06	2.82725e+06	3.06402e+06	3.06447e+06	3.08216e+06	2815240	2.83729e+06	2843345	1.95475e+06	1.94778e+06	1.99707e+06	1.72713e+06	1.7195e+06	1.74694e+06	2.00129e+06	2.00795e+06	2.00006e+06	3.42686	0.995839
271	PC	PC(16:0/18:1(9Z)) M+H MSDIAL (E)	PC 34:1	C42H82NO8P	2	M+H	760.587	185.077	5.45	5.46	169133	163988	184542	162501	166421	167844	229743	227619	224532	90743.9	90818.1	92423.6	212500	213942	209439	98136.9	99339.5	103524	194237	208923	204050	213909	211213	214202	194248	193384	197277	120389	117685	119422	101947	103764	108249	118323	123364	124102	4.29838	0.989778
271	PC	PC(16:0/18:1(9Z)) M+H MSDIAL (E)	PC 34:1	C42H82NO8P	2	M+H	760.587	496.342	5.45	5.46	11579.1	9133.2	11063.1	11110.2	8742.9	9484.3	12170.3	12306.7	11611	4779	5490.9	5357.8	10197	11672.5	11287	7622	4920.4	6599.8	9744.4	9599.2	10841.9	10860.6	11436.9	11925.4	10466.1	9256.6	10431.2	7225.6	8077	7591.5	6080.4	6037.4	6172.1	6225.8	6384.2	6213.6	10.7904	0.950643
271	PC	PC(16:0/18:1(9Z)) M+H MSDIAL (E)	PC 34:1	C42H82NO8P	2	M+H	760.587	504.344	5.45	5.46	5097.9	5083.4	3942.7	3908.2	4473.9	5536.6	6015	6541.9	7511	3233.1	3474.6	3505.4	6039.8	5089.2	6368.4	2558.1	2861.4	3551.6	4254.9	7133.2	5362.3	6234.4	6997.6	6292.8	6289.6	4391.4	5686.4	4000.9	3535	2632.9	3806.4	2641	2779.4	2025.2	3617.6	3326.9	13.11	0.860925
268	PC	PC 17:1_17:1 M+H Atlas (E)	PC 34:2	C42H80NO8P	2	M+H	758.572	184.074	5.01	5.01	4.04165e+06	3.88768e+06	4.05123e+06	3.73688e+06	3802537	3.88721e+06	4265918	4.26417e+06	4.26918e+06	3.21189e+06	3.2396e+06	3.24846e+06	4.17777e+06	4173388	4.2108e+06	3452428	3.45583e+06	3472910	3.9458e+06	3.95104e+06	4080031	4195815	4.23776e+06	4.22375e+06	4.15868e+06	4.16119e+06	4165358	3551375	3590171	3.55638e+06	3.47002e+06	3394092	3.38827e+06	3.6241e+06	3.6214e+06	3.61699e+06	2.94781	0.992358
268	PC	PC 17:1_17:1 M+H Atlas (E)	PC 34:2	C42H80NO8P	2	M+H	758.572	184.235	5.01	5.01	8469.6	7849.8	8449.9	8143.7	9211.9	8855.3	9182.9	9405.4	8774.4	6226	7082.5	6020.3	9074.3	9023.7	9423.5	7696.3	7873.5	8133.1	9406.3	8681.3	8104	8678.5	8433.6	9082	9641.9	9740.8	9497.9	7566.6	7775.3	8406.9	7733.4	7740.7	7667.2	6839.6	7821.9	8265.3	5.23285	0.8284
268	PC	PC 17:1_17:1 M+H Atlas (E)	PC 34:2	C42H80NO8P	2	M+H	758.572	185.077	5.01	5.01	325458	313458	324612	310787	303068	313288	343217	346661	353756	264323	271045	257620	321597	345889	330923	282874	283997	280040	332259	335631	331305	335360	340550	342949	343438	328296	341110	275050	276070	285922	276876	274968	263377	291483	291945	297338	2.48238	0.967764
257	PC	PC 17:2_17:2 M+H Atlas (E)	PC 34:4	C42H76NO8P	2	M+H	754.538	104.107	4.08	4.26	2358.9	2445	3229.8	4481.7	4005.2	2871.2	4707.4	4912	4456.2	663.3	1260.9	1022.1	4046.1	4726	3558.5	851.6	2259.5	2608.3	2385.2	3490	3992.7	4360.4	5535.3	4616.3	2063.1	3131	3352.2	1274.8	1057.9	1189.1	1125.1	1595.7	821.8	218.3	1365.2	1579.8	24.2034	0.885327
257	PC	PC 17:2_17:2 M+H Atlas (E)	PC 34:4	C42H76NO8P	2	M+H	754.538	184.073	4.08	4.26	855802	803478	967089	929746	846540	885899	1.46604e+06	1.292e+06	1.32656e+06	159705	326993	297031	1.17369e+06	1.17041e+06	1.06929e+06	397595	378642	484528	931565	1.06821e+06	979622	1.41111e+06	1.25601e+06	1.30487e+06	1.0227e+06	1.00276e+06	910856	32895.8	467268	30697.4	356697	357791	25176	48988	35649	33811.6	6.15202	0.961763
291	PC	PC 18:0_17:1 M+H Atlas (E)	PC 35:1	C43H84NO8P	2	M+H	774.601	184.073	5.77	5.77	2.09976e+06	2.17361e+06	2270205	2.12068e+06	2.09433e+06	2.12453e+06	2.35524e+06	2329458	2.37623e+06	1.68128e+06	1.61052e+06	1.60882e+06	2.3263e+06	2.37532e+06	2325774	1.70655e+06	1.723e+06	1.74681e+06	2.21096e+06	2252675	2.22367e+06	2.31387e+06	2.32898e+06	2.14618e+06	2.14271e+06	2.12262e+06	2.09282e+06	1841941	1.84939e+06	1.94077e+06	1.8258e+06	1.77989e+06	1.81183e+06	2.04363e+06	2.04603e+06	2.04076e+06	2.82591	0.933674
291	PC	PC 18:0_17:1 M+H Atlas (E)	PC 35:1	C43H84NO8P	2	M+H	774.601	185.073	5.77	5.77	35895.3	41170.1	41213.7	38123.7	40111.2	43193.8	46255.6	44827.6	46892.6	33022.4	27731.7	33071.1	42958.8	46567.6	45691.4	30137.5	34789.2	31674.3	40130.7	36774.2	40639.3	42280.4	41186.2	40576.3	38859.8	34527.7	40995.4	38928.1	36509.6	36405.1	36411	34603.8	34015.5	40721.8	40607.1	38182.6	5.9065	0.816956
288	PC	PC 18:0_17:2 M+H Atlas (E)	PC 35:2	C43H82NO8P	2	M+H	772.586	60.0802	5.31	5.31	2401.9	3818.8	3645	2813.1	3391	1582.2	3301.5	4503.2	4417.1	825.2	1009.7	1439.8	3754.7	3697.5	4337.7	1675.6	853.9	1200.7	3403.3	2449.9	2650.3	2231.2	2554.6	3779.7	4199.8	3652.1	3547.7	2076.1	1268.9	2435.2	2302.9	2506.6	2066.8	2915.5	2123.3	2059.5	26.4091	0.838567
288	PC	PC 18:0_17:2 M+H Atlas (E)	PC 35:2	C43H82NO8P	2	M+H	772.586	86.0961	5.31	5.31	16611.2	10921.5	13175.8	13230	12442.1	12445.4	16907.7	17968.9	19012.6	6997.6	7559	7267.8	16297.7	17979.7	15061.8	9045.2	8271.7	8680.4	13787	12873.9	19022.1	14361.7	15811.4	17713.3	14870.7	13714.3	15544.7	11177.4	7590.5	9912.1	10437.2	10652	10194.7	9673.2	10837.5	8526.9	13.1655	0.860761
288	PC	PC 18:0_17:2 M+H Atlas (E)	PC 35:2	C43H82NO8P	2	M+H	772.586	104.107	5.31	5.31	10636.1	9798	12388.1	12229	11568.2	8670.9	15189.6	14556.7	16183.4	4518.1	5053.6	4962.8	13580.1	15754.1	15299.4	7482.9	4292.7	5900.1	13928.2	11273.4	13651.7	10972.5	10103.3	13058.3	10056	11535.7	11061.8	10799.4	7880	6467.9	7264.6	9261.9	6632.8	7704.4	9676.5	7434.2	12.2595	0.839352
288	PC	PC 18:0_17:2 M+H Atlas (E)	PC 35:2	C43H82NO8P	2	M+H	772.586	184.073	5.31	5.31	2.35593e+06	2.25078e+06	2.69001e+06	2.91455e+06	2.399e+06	2.29988e+06	3.44952e+06	3.46637e+06	3.72693e+06	1.01114e+06	936852	1.06567e+06	3296609	3.33032e+06	3.6051e+06	1.75434e+06	1.31091e+06	1.31317e+06	2535962	2.53121e+06	3142443	2.58542e+06	2.71263e+06	2.64449e+06	2384733	2429815	2.53384e+06	1.75019e+06	1681868	1734517	1.71286e+06	2.10312e+06	1.78035e+06	2058810	2086338	2.08265e+06	9.57539	0.895959
288	PC	PC 18:0_17:2 M+H Atlas (E)	PC 35:2	C43H82NO8P	2	M+H	772.586	185.078	5.31	5.31	134599	120158	142211	163119	134347	131984	191330	187484	208596	56566.3	51785.8	62129.2	179747	183498	194812	93620.9	75614.9	77304.9	142198	142398	177758	143613	155739	145057	139879	133354	143014	95774.1	94882.7	91776.5	91948.2	112569	94858.4	108560	109263	109732	9.50193	0.890283
283	PC	PC 17:1_18:2 M+H Atlas (E) --- PC 18:1_17:2 M+H Atlas (E)	PC 35:3	C43H80NO8P	2	M+H	770.57	184.073	4.77	4.77	705453	677984	763160	686206	732388	701713	723241	753428	737087	469632	463523	470194	746070	736839	707878	499826	522412	543475	811333	755930	791518	764553	795935	783788	752233	731020	790018	577867	571599	588146	510988	549362	491421	651976	640652	659592	4.05919	0.914826
280	PC	PC 17:2_18:2 M+H Atlas (E)	PC 35:4	C43H78NO8P	2	M+H	768.554	184.074	4.62	4.63	858601	844475	982690	827892	899159	885447	906997	948971	961357	555803	555800	561260	936132	944219	930026	579328	584021	622182	938188	958822	988493	981551	978819	1.01044e+06	925034	936274	939074	649891	673397	679875	572590	573157	561142	787065	811918	836070	5.7226	0.906224
277	PC	PC 17:2_18:3 M+H Atlas (E)	PC 35:5	C43H76NO8P	2	M+H	766.539	625.518	5.23	5.24	37914.5	34170.7	40143.8	29083.9	34252.8	32388.4	29210.9	28094.9	27464.5	23457	23873.7	23302.6	20801.5	19613.5	21116.5	39844.8	38317.6	41960.9	27634.7	29138.2	32237.9	27462.9	29653.2	30775.9	23460.6	23212	27488.3	44622.6	45557.9	48451.2	30552.2	27294.3	29458.3	41697.8	44399.3	45037.5	10.3576	0.978839
277	PC	PC 17:2_18:3 M+H Atlas (E)	PC 35:5	C43H76NO8P	2	M+H	766.539	626.523	5.23	5.24	14465.9	14229.6	16030.8	14174.4	15930.4	12826.7	11933.7	9840	9182.1	9946.6	10361.8	9091.7	9121	8261.5	10613.5	15696.7	13871.3	17680.6	12669.8	11322.4	11808.3	11447.2	11754.9	11539.4	10573.5	10391.2	10582.1	16731	17513.9	19137.1	10632.6	12312.3	13163.7	15667.3	19929.2	18065.2	7.5487	0.929007
314	PC	PC 18:0_18:1 M+H Atlas (E)	PC 36:1	C44H86NO8P	2	M+H	788.618	86.0961	6.11	6.11	10508.7	10675.9	11157.1	10157.7	9195.3	11126.5	15146.8	14936.5	15250.5	4487.3	4591.1	6590.7	12500.2	12007.3	16091.2	6804.3	6623.7	6913.2	13405.3	11493.2	11895.1	13933.9	15496.8	17628.7	11974.8	10753.2	10917.3	8045.8	9011.1	7787.9	5403.1	7229.4	8122.5	11038.3	8659.4	11011.6	6.37052	0.917126
314	PC	PC 18:0_18:1 M+H Atlas (E)	PC 36:1	C44H86NO8P	2	M+H	788.618	104.107	6.11	6.11	4645.8	5289.6	7524.9	5760.2	6501.2	6220.3	8492.6	8141.2	6973	2234.8	2483.5	2297.9	7207.3	7833.7	6889.5	3141.7	3549.5	3229.7	4990.5	6029.5	5480.8	6250.5	6073.8	6243.4	5419.6	8165.5	5334.8	4319.1	4187	3643.3	3644	3349	3245.5	4778.8	7164.3	4492.3	15.2703	0.871008
314	PC	PC 18:0_18:1 M+H Atlas (E)	PC 36:1	C44H86NO8P	2	M+H	788.618	184.074	6.11	6.11	1.04887e+06	1.0642e+06	1.27682e+06	1.03891e+06	1.11629e+06	1.14778e+06	1526731	1.53116e+06	1.55787e+06	465746	474537	478909	1.42765e+06	1.43222e+06	1464903	530778	522538	548928	1.14465e+06	1.13268e+06	1.20672e+06	1.33633e+06	1.37384e+06	1.37564e+06	1.17614e+06	1.19998e+06	1.20203e+06	720568	728988	737734	660900	667689	686760	915394	908491	938857	7.31993	0.985846
314	PC	PC 18:0_18:1 M+H Atlas (E)	PC 36:1	C44H86NO8P	2	M+H	788.618	185.076	6.11	6.11	65943.5	61852.7	75778.7	63646.5	62983.5	64322.5	90899.9	85691.8	89232.4	32624.5	32674.4	34755	77857.7	75977	82453.4	37372.5	35004.4	33779.8	66681.7	72388.4	71376	79540.9	80828.8	81513	69046.6	74645.2	67721.5	49250.4	53327.9	50491.9	45671.2	43125	48834.4	58646.5	65877	70067.3	7.07671	0.947426
314	PC	PC 18:0_18:1 M+H Atlas (E)	PC 36:1	C44H86NO8P	2	M+H	788.618	524.366	6.11	6.11	3690.4	3854.5	4339.5	2443.8	4070.9	4367.3	5345.2	5221.4	5271.7	1581	1247	1412.7	6026.6	4709	3266.9	1370.6	2274.9	2645.2	3553.6	3562.7	4765.8	5275.1	4980.1	5542.3	3959.5	3885.1	4029.9	1756.5	2030.5	1606.9	2135.9	1862.7	1527	2981.8	2402.4	2502.1	17.1486	0.92459
310	PC	PC 18:1_18:1 M+H Atlas (E)	PC 36:2	C44H84NO8P	2	M+H	786.603	86.0965	5.65	5.65	11079.3	7839.8	9921.2	9250.1	10615.8	9462.6	14733	14260.3	14892.4	4422.4	5411.2	5424.7	13545.1	14269.6	12191.5	6483.1	5313.3	3954.5	11494.5	8310.5	14307.5	11779.3	12808.1	16621.5	12085.2	9309.2	11248.9	6243.2	4884	7893.4	6236.3	5342.3	5434	7187.8	6638.7	7027.1	10.7435	0.906406
310	PC	PC 18:1_18:1 M+H Atlas (E)	PC 36:2	C44H84NO8P	2	M+H	786.603	104.107	5.65	5.65	12672	8674	11648.1	9263.7	10096.3	11468.4	14337.6	14666.8	14459.4	7522.2	6509.1	7817.1	12877	16866	14604.2	6579.5	7780.5	8604.6	10064	12826.9	14552.2	14403.5	13746.9	14577.8	11688.6	10839.9	11847.7	7427.4	7898.6	7808.1	8103.4	9184.5	9588.5	9476.7	8499.2	9528.2	13.2321	0.882082
310	PC	PC 18:1_18:1 M+H Atlas (E)	PC 36:2	C44H84NO8P	2	M+H	786.603	125	5.65	5.65	2226.5	1844.2	3242.8	2843.6	2702.2	2060.3	4432.3	4877.2	4294.1	1002.8	1240.7	1142.4	3306.2	3518.1	4587.4	1634.7	639.7	2971.8	2288.3	2822.1	3061.2	4300.4	3897.9	4367.7	2339.1	2433.7	3492.6	1885.4	1606	2403.5	2375	1603.2	1686.8	2464.6	1986.9	1986.6	19.4802	0.815446
310	PC	PC 18:1_18:1 M+H Atlas (E)	PC 36:2	C44H84NO8P	2	M+H	786.603	184.074	5.65	5.65	2436655	2.47854e+06	2663754	2382026	2.43814e+06	2436297	3.14349e+06	3.14578e+06	3.19833e+06	1.67142e+06	1.65051e+06	1.66803e+06	2.97529e+06	2978712	3.05883e+06	1.75884e+06	1.78037e+06	1.81596e+06	2.53727e+06	2.58101e+06	2.79331e+06	2.96636e+06	3005773	2.98016e+06	2.67748e+06	2620059	2.62181e+06	1.93818e+06	1.95342e+06	2.02155e+06	1.91712e+06	1.89203e+06	1928247	2.14329e+06	2.15816e+06	2158252	3.63905	0.974156
310	PC	PC 18:1_18:1 M+H Atlas (E)	PC 36:2	C44H84NO8P	2	M+H	786.603	184.233	5.65	5.65	4653.2	4497.8	4660.1	4193.3	4512.4	4684.1	5902.7	5589.5	5514.5	2634.4	2866	2950.5	5877.9	5774.3	5599.7	2851.7	2910.1	3105.4	4698.7	4834.2	5644.5	5188.2	5257.2	4975.2	4675.7	4668.2	4635.7	3272.4	3330.4	3907.9	3439.3	3461.5	3766.7	3652.1	3952.5	4279.9	3.7183	0.949549
310	PC	PC 18:1_18:1 M+H Atlas (E)	PC 36:2	C44H84NO8P	2	M+H	786.603	185.077	5.65	5.65	55636.6	55841.9	62067.7	51718.7	57108.1	57865.2	85208.8	83132.9	91057.4	33858.4	29005.3	38291.7	74935.7	78861.5	77964.9	33514.6	37852	34304.9	54816.9	52353	71237.8	74731.4	77713.6	78100.6	60552.9	53600.1	62982.6	44064	41094.3	41115.7	41376.1	38509.9	38065.9	45269.5	45314.2	44692	5.43618	0.918149
310	PC	PC 18:1_18:1 M+H Atlas (E)	PC 36:2	C44H84NO8P	2	M+H	786.603	524.37	5.65	5.65	8751.5	11325.7	9397	8283.6	8255.7	9016.6	10035.4	10398.9	10036	5793.9	6460.2	7295.5	8378.5	10850	11571.2	7877.2	7520.6	8035.5	10328.4	10020.3	8810.9	9431.5	9836.6	10490.6	10486.4	9045	9331.8	7596.6	6963	8615.8	7645.4	7897.6	7116.7	8960.6	7532.9	7444.8	11.3648	0.835678
307	PC	PC 18:1_18:2 M+H Atlas (E)	PC 36:3	C44H82NO8P	2	M+H	784.587	60.0801	5.14	5.14	3764.7	5479.7	5508	3532.8	5605	3804.9	4059.6	5899.7	5488.6	2396.6	2054	2670.9	5564.1	4359.3	5575.3	2783.8	2086.4	1759.2	5045.2	5046.4	4027.8	4283.1	3592.5	5429.1	4422.8	4717.8	5536.5	4110.1	3380.2	4492.5	3746.6	3456.5	3368.3	4513.9	4043.7	3339.8	19.926	0.81434
307	PC	PC 18:1_18:2 M+H Atlas (E)	PC 36:3	C44H82NO8P	2	M+H	784.587	86.096	5.14	5.14	20465.5	17302.2	21785.5	18223.1	19004.2	19895.5	21697.4	22079.2	22707.3	10155.3	12867.8	11930.4	20003.8	22382.3	19884.3	10609.5	14544.6	12915.7	21202.7	19102.4	25548.2	20758.3	20103	25695.4	22002.7	18408.1	22882.5	18601.5	12965.5	21137.4	15264.8	14194.9	14422.4	16033.5	15691.3	16104.1	7.56984	0.87124
307	PC	PC 18:1_18:2 M+H Atlas (E)	PC 36:3	C44H82NO8P	2	M+H	784.587	104.107	5.14	5.14	22801.1	20901.4	24763	21039.3	22883.3	19678	26609.9	23202.5	22141.8	12730.9	13153.8	12995.9	23401.9	27236.3	24427.8	13703.6	11928.4	17070.9	24681.7	21255.8	22118.5	22443.9	21900.3	26711.3	20392.2	23965.5	23707.3	21940.4	19928.7	18562.3	18957.5	17459.9	16919.4	16900.3	20270.8	17521.8	7.55156	0.879546
307	PC	PC 18:1_18:2 M+H Atlas (E)	PC 36:3	C44H82NO8P	2	M+H	784.587	125	5.14	5.14	4687.7	7236.6	8276	6034.4	7912.9	7368.1	8163.8	8678.2	6553.8	2601.6	3520.8	4035.8	10160.8	7499.5	7004.5	3661.4	4366.3	4677.4	10122.9	7051.7	7678.2	6545.5	5626.9	7992.1	6117.1	6448.5	6803.2	4921.3	4598.7	6250.9	6124.1	5213.2	4483.3	5345	7198.4	5370.1	17.595	0.816324
307	PC	PC 18:1_18:2 M+H Atlas (E)	PC 36:3	C44H82NO8P	2	M+H	784.587	184.074	5.14	5.14	4.82287e+06	4.88492e+06	5232508	4707380	4890464	4.88906e+06	5581046	5601599	5650685	2952110	2.91554e+06	3123282	5.39652e+06	5395105	5482044	3.24236e+06	3.58938e+06	3.58795e+06	5142223	5119546	5271749	5255520	5.34472e+06	5.36811e+06	4944777	4972667	5.13907e+06	4378620	4.14662e+06	4660824	4.04397e+06	4.01522e+06	4.10675e+06	4.5879e+06	4.63897e+06	4653773	3.26576	0.980857
307	PC	PC 18:1_18:2 M+H Atlas (E)	PC 36:3	C44H82NO8P	2	M+H	784.587	185.076	5.14	5.14	286379	283925	299231	284328	292280	299178	329751	336895	344546	172043	176736	188403	326203	318719	326258	180277	214444	212795	315491	314053	317986	310322	323966	326666	299927	296833	315808	254831	241178	273834	233180	238795	244960	269613	273179	274509	2.22842	0.975679
307	PC	PC 18:1_18:2 M+H Atlas (E)	PC 36:3	C44H82NO8P	2	M+H	784.587	502.328	5.14	5.14	4938.7	4586.6	5452.2	4708.2	4077.4	4897.2	5486.1	5741.2	5415.4	3207.2	2007.7	2615.4	5034	5463.1	5759.7	3503.7	3588.3	3239.7	4706.3	5932.2	4371.7	6088.3	6260.4	6064.4	4687	6167	6391.3	4268.2	3648.4	4209.9	4963.5	4045.5	3694.6	3878.3	4123.6	4745.2	8.66088	0.837619
307	PC	PC 18:1_18:2 M+H Atlas (E)	PC 36:3	C44H82NO8P	2	M+H	784.587	522.356	5.14	5.14	6560.2	6211.1	7336.8	5963.1	6258.9	7022	7663.6	7444.7	6694.6	3503.3	4178.6	3727.5	6893.9	8613.1	8961	4035.6	4581	4031.8	6601.7	7701.7	6894.9	7151.9	7695.5	5878.7	8854.5	5456.7	7864.5	4791.8	4913.4	4906.3	3987.5	4322.6	6012.5	5087.5	5240.3	6122.6	7.32683	0.825439
304	PC	PC 18:2_18:2 M+H Atlas (E)	PC 36:4	C44H80NO8P	2	M+H	782.571	86.0958	4.67	4.64	3812.2	2589.2	2963.2	2904.4	3366.9	3235.9	3031.8	3110.6	3809.7	2377.9	1992.7	1846.3	2485.6	4525.7	3300.6	1952.6	3404.6	2198.6	5606.5	3856.6	4099.2	3214.8	3117.9	3346.3	3243.9	2822.5	3036.1	1678.4	5576.4	9015.3	6029.9	5185.8	4889.6	3178.1	3564.6	2913.4	12.3307	0.821163
304	PC	PC 18:2_18:2 M+H Atlas (E)	PC 36:4	C44H80NO8P	2	M+H	782.571	104.107	4.67	4.64	4413.6	4833.2	4471.6	3503.6	4349.8	3766.8	4714	3662	4136	2945.2	2381.6	1566.4	3175.1	4117.2	5317	1676.6	2159.9	2130.2	4801.8	3727.1	3712.8	3492.2	3572.7	4905	4086.6	4420.9	3270	3887.3	12217.3	9466.9	12141.4	9556.5	10117.7	2884.6	3385.5	2615.1	10.6434	0.940228
304	PC	PC 18:2_18:2 M+H Atlas (E)	PC 36:4	C44H80NO8P	2	M+H	782.571	184.073	4.67	4.64	881101	869869	1.01179e+06	851744	923265	913007	937399	948971	985891	573235	573205	579941	963710	970152	959050	600139	607966	644122	971491	991771	988493	1.01299e+06	1.01071e+06	1.04472e+06	956842	965987	969710	663587	2.38767e+06	2.41716e+06	2354867	2275228	2.33574e+06	802234	828453	851760	5.7499	0.973838
304	PC	PC 18:2_18:2 M+H Atlas (E)	PC 36:4	C44H80NO8P	2	M+H	782.571	185.076	4.67	4.64	53160.4	51116.5	56451	49288.7	50267.7	53077.7	51705.8	54781.3	58368.9	33466	31911.2	35772.4	59098.2	56011.9	55516	34674.4	35846.9	39839.2	63397.6	58114.4	60215.7	57120.3	57656.2	58073.4	56662.9	57053.6	63113.9	42699.1	144930	158412	145155	144980	152372	46046.5	56722.1	49129.6	4.50012	0.961822
334	PC	PC 19:0_18:3 M+H Atlas (E)	PC 37:3	C45H84NO8P	2	M+H	798.598	184.073	5.37	5.38	4.71602e+06	4.67862e+06	4954886	4487852	4.63428e+06	4724531	5.22612e+06	5236189	5220390	3.35464e+06	3.38854e+06	3.40638e+06	5.17111e+06	5146539	5147108	3.64385e+06	3.1407e+06	3.6661e+06	4945352	4873377	4.89144e+06	5058702	5071515	5089482	4880777	4.93261e+06	4.93032e+06	3.99216e+06	4.06023e+06	4009326	3.91286e+06	3959019	3.94743e+06	4379890	4441864	4.41935e+06	2.95376	0.803725
324	PC	PC 19:0_18:5 M+H Atlas (E)	PC 37:5	C45H80NO8P	2	M+H	794.57	184.072	4.89	4.74	27138.9	26062.8	28338.8	27476.4	26569.6	26578.4	29869.4	30887.1	28894.4	20774.1	18600	19643.1	34444.5	31443.1	33426.8	21635.5	22121.1	21793.8	27122.8	28026.4	29105.7	30477.2	32515.8	29352.7	26551.3	26520.3	24805.4	25192.9	29192.6	30116.1	28437.3	28883.6	24653.9	30885.3	31313.6	29845.6	2.73372	0.801964
324	PC	PC 19:0_18:5 M+H Atlas (E)	PC 37:5	C45H80NO8P	2	M+H	794.57	184.083	4.89	4.74	27138.9	26062.8	28338.8	27476.4	26569.6	26578.4	29869.4	30887.1	28894.4	20774.1	18600	19643.1	34444.5	31443.1	33426.8	21635.5	22121.1	21793.8	27122.8	28026.4	29105.7	30477.2	32515.8	29352.7	26551.3	26520.3	24805.4	25192.9	29192.6	30116.1	28437.3	28883.6	24653.9	30885.3	31313.6	29845.6	2.73372	0.801964
321	PC	PC 19:1_18:5 M+H Atlas (E)	PC 37:6	C45H78NO8P	2	M+H	792.554	184.073	4.51	4.51	29819.8	28629	37265.9	26839.5	27806.9	30782.7	39131	41905.4	46907.7	13269.3	13183.1	13631.3	45467.5	43879.9	41490.1	14558.4	12770.7	14274.7	31733.4	32172.4	30989.8	41176.6	42404.6	41484.3	34039.3	38700.5	33154.6	18016.1	19570.7	21024.7	16422.1	17718.3	17404.8	25017.7	21703.3	22664.2	11.3054	0.977449
321	PC	PC 19:1_18:5 M+H Atlas (E)	PC 37:6	C45H78NO8P	2	M+H	792.554	184.105	4.51	4.51	520.5	689.6	568.5	409.3	514.6	604.7	734.5	702.7	709.9	246.6	180	268.8	766.3	901.6	726.6	277.4	208.2	269.3	630.5	536.8	563.2	820.2	815.9	694.2	641.2	633.6	633.2	551.6	380.5	333.4	290.8	278.4	290.8	386.6	396	402.4	15.6651	0.9371
321	PC	PC 19:1_18:5 M+H Atlas (E)	PC 37:6	C45H78NO8P	2	M+H	792.554	185.075	4.51	4.51	3078.2	3011.4	3541.7	2424.4	2898.4	3226.8	4770.4	3701.3	3832.5	2117.4	1762.8	1086.6	2658.2	3312.5	3064.6	1400.3	1314.4	1500.9	3167.9	1541.8	1667	3091	3597.6	3784.6	3491	3164.2	3157.8	2393.9	1452.7	2358.8	853.5	1032.1	1784.9	1688.1	2103.9	2144.3	11.1695	0.852461
360	PC	PC 19:2_19:2 M+H Atlas (E)	PC 38:4	C46H84NO8P	2	M+H	810.603	184.074	5.58	5.59	1.70748e+06	1.71992e+06	1.83096e+06	1.6891e+06	1.73314e+06	1.74403e+06	1.85272e+06	1.85786e+06	1.81453e+06	1472527	1.49365e+06	1.47713e+06	1.80987e+06	1.81387e+06	1827841	1445963	1.46176e+06	1.45269e+06	1.64092e+06	1653631	1.66744e+06	1.7035e+06	1.70457e+06	1.71453e+06	1.59577e+06	1.62361e+06	1.61337e+06	1.71017e+06	1.73413e+06	1.72077e+06	1608099	1.63296e+06	1.61182e+06	1.89599e+06	1.9201e+06	1.92783e+06	2.61124	0.97498
360	PC	PC 19:2_19:2 M+H Atlas (E)	PC 38:4	C46H84NO8P	2	M+H	810.603	185.076	5.58	5.59	104022	108551	116287	113427	111743	107607	118810	117552	116064	89239.6	89126.8	90616.5	111367	113211	117839	85477.2	88169.8	85368.8	104338	107676	106089	108002	108431	112764	105109	104562	100354	105739	105708	105702	102000	99028.8	102122	124045	122503	123362	3.65428	0.916926
424	PC	PC 22:0_18:2 M+H Atlas (E)	PC 40:2	C48H92NO8P	2	M+H	842.663	184.073	6.89	6.9	14098.7	17043.5	19132.2	16047.8	6094.2	18111.8	19956.7	22879.7	20577.4	8878.7	5478.7	14452.6	13570.1	18908	16283.6	9639.6	6187.9	5536.3	15235	15748.2	13940.4	13855.6	18468.8	17526.2	12975.5	9000.6	7807	18418.2	15934	14174	13700.1	6953.7	12796.3	19814.1	22285.1	21806.7	28.6495	0.840742
409	PC	PC 20:3_20:3 M+H Atlas (E)	PC 40:6	C48H84NO8P	2	M+H	834.603	184.074	5.47	5.47	1.12798e+06	1.13792e+06	1.23845e+06	1.11719e+06	1.15319e+06	1.17442e+06	1153042	1.1623e+06	1.18571e+06	1.12161e+06	1.1468e+06	1123427	1194196	1.19469e+06	1.20409e+06	939476	945098	950954	1.0018e+06	1.01387e+06	998815	1.13991e+06	1.1441e+06	1.15276e+06	1.08301e+06	1.06854e+06	1097479	1.16662e+06	1.14317e+06	1.16969e+06	1.02245e+06	1.03369e+06	1.03606e+06	1.3584e+06	1.37918e+06	1.40182e+06	3.47777	0.969932
409	PC	PC 20:3_20:3 M+H Atlas (E)	PC 40:6	C48H84NO8P	2	M+H	834.603	185.077	5.47	5.47	69583.9	61293.8	72920.8	65864.5	67198.8	65336	62818.2	67937	66584.2	65032.9	69200.7	63459.3	66653	65606.5	70015.6	54500.6	53440.1	53829.8	58262	58273.9	50599	63965.3	65913.5	62755.6	63675.9	59855.3	64571.4	63117	63383.4	66885.7	62409.5	53204.3	60177.4	72927	77679.8	80081.2	5.39201	0.890719
405	PC	PC 18:1_22:6 M+H Atlas (E)	PC 40:7	C48H82NO8P	2	M+H	832.587	184.074	4.9	4.9	103445	101704	110596	102502	101738	100310	107947	108398	108234	93488.2	98887.1	97234.1	92205.6	102066	96859.5	81091	96512.2	93801.9	95575.6	101277	100243	105201	107010	103508	96180.8	88364.5	94404.8	118525	115374	115946	104072	101674	98526.7	114713	114385	110947	3.25094	0.893514
400	PC	PC 20:4_20:4 M+H Atlas (E)	PC 40:8	C48H80NO8P	2	M+H	830.57	184.073	4.47	4.47	106567	98453.4	111427	90369.8	98275.1	116795	123357	128465	127264	66434.7	70129.8	69531.9	107512	115518	111925	55456.6	56933.1	63523.7	92210.2	88939.7	94704.2	99795.6	101842	105382	82497.1	90285.7	93292.4	99951.7	102661	111226	60114.5	63177.4	68402.5	124308	108650	121941	8.5758	0.969918
400	PC	PC 20:4_20:4 M+H Atlas (E)	PC 40:8	C48H80NO8P	2	M+H	830.57	184.105	4.47	4.47	1977.8	1730.4	1899.8	1490	1765.1	2237.3	2247.2	2130.9	2442.5	1262.3	1166.3	1262.8	1923.8	2119.8	2270.9	834.4	1028.5	1055.7	1830.2	1556.1	1666.2	1764.2	1721.3	1735.6	1438	1571.8	1582.8	1862.5	1769.6	2080.8	956.1	975.2	1183.4	2330.5	2326.8	2162.9	12.4814	0.944294
400	PC	PC 20:4_20:4 M+H Atlas (E)	PC 40:8	C48H80NO8P	2	M+H	830.57	184.144	4.47	4.47	932.2	850.9	924.4	698.4	909.7	1058.7	1070.6	1021.7	968.1	507.4	575.9	579.7	852.8	952.5	941	446.4	414	408.6	780.1	684.1	845	844	797.8	838.8	723.1	741.4	799.5	864.3	884.8	1001.7	526.6	412.8	426.7	1070.2	1031.9	1332.5	12.0463	0.936197
400	PC	PC 20:4_20:4 M+H Atlas (E)	PC 40:8	C48H80NO8P	2	M+H	830.57	185.077	4.47	4.47	5994.6	5225.3	7116.5	5347.2	5286.9	6253.2	6822.4	5745.5	7382.5	4203.9	3484.3	5372.6	6724	6679.2	5722.2	4108.6	2501.5	3959.8	4947.8	6374.5	4102.3	5172.9	6840.6	6608.4	5885.5	4580.9	4710.7	6561.9	6806.2	7026.4	4850.2	4394.5	4116	5967.6	6360.7	6617.1	11.5218	0.837263
433	PC	PC 21:1_20:5 M+H Atlas (E)	PC 41:6	C49H86NO8P	2	M+H	848.616	184.073	5.79	5.79	43661.2	40080.5	51718.6	42307.8	43540.6	48916.8	48740.5	47333	52906.6	31288.9	30519.1	36124.8	40757.9	42424.7	44232.6	29136.9	27920.4	28298.8	36982.9	30093.1	30563.1	41832.5	47667.6	49056	36094.4	34352.9	33975.1	35215.5	41576.8	54679.5	48558.2	46529.8	44925.8	51546.1	57181.9	52581.8	8.87426	0.863628
458	PC	PC 22:2_20:5 M+H Atlas (E)	PC 42:7	C50H86NO8P	2	M+H	860.617	184.073	5.52	5.52	21790.3	24736.6	26947.7	21295.7	24615.2	25055.3	28988.3	29519	26199	19492.6	19220.8	16330.2	23632.9	23239.4	23024.4	15494.1	15740.8	17039.9	22026.2	21516	22510	21557.9	27243.7	23595.1	19017.1	20260.2	22224.3	24724.2	26621	28450.8	19484.2	18085.6	20294.9	30609.1	28302.7	27717.1	8.11302	0.90966
454	PC	PC 22:3_20:5 M+H Atlas (E)	PC 42:8	C50H84NO8P	2	M+H	858.601	184.073	5.05	5.05	13602	11549.8	15847.1	15161.2	14686.3	10619	11480.2	13355.7	9669.6	10219.8	7520	11964.1	10159.5	13884.4	14632	7680.7	11748.8	7588	9889.1	15623.5	9375.7	11966.8	10578.1	20494.9	6251.6	7567.4	11183.8	16742.5	16468.6	18776.3	13226.2	11049.1	6305.4	18206.4	19939.7	13299	14.0238	0.802966
244	PC-O	PC O-34:1 M+H Atlas (E)	PC O-34:1	C42H84NO7P	2	M+H	746.606	184.073	6.03	5.87	331914	327541	383014	294544	333536	341517	518859	519127	526211	158105	153754	158758	474317	494701	486665	134770	139094	143001	321638	332408	327103	429190	435048	445567	360432	373638	376735	189871	194623	195161	197214	193053	201808	267947	266896	273198	7.74859	0.986753
244	PC-O	PC O-34:1 M+H Atlas (E)	PC O-34:1	C42H84NO7P	2	M+H	746.606	184.105	6.03	5.87	11218.8	9513.2	12572.2	8795.8	10480.4	10624.6	15964.6	16393	16178.4	4099.3	4711	4716.6	14863.7	15440.3	15681.5	4248.9	3955.3	4576	9834.7	10306.7	10558.8	13283.5	13266.4	14374.2	11403.9	12247	11209.7	5897	5631.9	5925.1	5581.8	3741.6	6089.9	7927.7	8234.5	7620.7	11.4295	0.982581
239	PC-O	PC O-34:2 M+H Atlas (E)	PC O-34:2	C42H82NO7P	2	M+H	744.591	184.073	5.4	5.4	2.52616e+06	2.54805e+06	2.69914e+06	2464727	2.54689e+06	2533080	3.13144e+06	3.15394e+06	3.15479e+06	1.46774e+06	1.4831e+06	1.51036e+06	2.93071e+06	2.96857e+06	2.94956e+06	1.67001e+06	1.68465e+06	1.71598e+06	2765809	2.76475e+06	2.75906e+06	2.9804e+06	2.99536e+06	2.99945e+06	2.7366e+06	2.76264e+06	2783113	1.93762e+06	1.93085e+06	1.97902e+06	1.70397e+06	1.72473e+06	1.73899e+06	1.88391e+06	1.9972e+06	1.87962e+06	2.78477	0.820342
239	PC-O	PC O-34:2 M+H Atlas (E)	PC O-34:2	C42H82NO7P	2	M+H	744.591	185.076	5.4	5.4	167802	162350	180247	160597	165236	166384	224212	222467	219618	91671.2	91239.6	92422.4	207886	209371	204443	98542.4	99778.9	102660	189477	204313	198472	209015	206162	209433	187365	187832	192605	119368	116474	118363	100380	103424	107302	111989	121712	116941	3.80189	0.805411
239	PC-O	PC O-34:2 M+H Atlas (E)	PC O-34:2	C42H82NO7P	2	M+H	744.591	743.579	5.4	5.4	18817.7	20352.9	21034	16516.4	17919.5	19130.4	20455.2	21537.5	22212.1	11228.1	10865	9764.1	17951.3	22123.8	21627.8	12444.5	12117.6	10986.3	17512.8	17078.1	19615.2	20100.7	25363.3	23238.2	18174.4	17515.5	18813.9	13204.3	15586.7	14531.7	16231.5	19663.8	19284.7	14240.1	17142.1	15894.3	7.86501	0.806563
282	PC-O	PC O-36:4 M+H Atlas (E)	PC O-36:4	C44H82NO7P	2	M+H	768.591	104.108	5.36	5.36	6396.4	4624.4	5013.2	4121.5	4847.2	4651.8	4488.3	6346.4	6609.7	2286.3	2813.7	3034.5	4414	7343	6651.6	2788.6	2070.7	3305	5047.2	5669.7	5253	6205.5	5533.8	7087.7	5259	6219.6	6589.2	5022.5	4181.1	3094.3	4881.2	3009	2979.4	4228.5	4727.4	3939.1	14.2774	0.802944
282	PC-O	PC O-36:4 M+H Atlas (E)	PC O-36:4	C44H82NO7P	2	M+H	768.591	184.073	5.36	5.36	994156	1035169	1.14975e+06	990810	1.03052e+06	1051878	1.27382e+06	1286536	1.32703e+06	486252	476147	500177	1.20038e+06	1.20487e+06	1180780	560107	560807	571399	1.00936e+06	1109825	1081939	1.20027e+06	1.16872e+06	1.22851e+06	1098764	1.12857e+06	1.09524e+06	709930	722083	745850	831012	808808	828456	944767	963603	970853	5.07736	0.97006
282	PC-O	PC O-36:4 M+H Atlas (E)	PC O-36:4	C44H82NO7P	2	M+H	768.591	185.078	5.36	5.36	59844.3	56971.8	68214.4	57000.6	60249.5	65160	73049.6	70081.3	79005.7	27837.1	27380.1	30646.1	63743.8	66237.2	60219.4	32348.9	34321.4	35327.1	58321.4	66551.5	63095.9	67582.9	70536.1	66860.6	66902.8	62276.4	67964.8	40298.6	45720.2	43462.7	46329.6	48841.7	47673.4	49455.9	54984.4	53902.8	6.76981	0.935111
282	PC-O	PC O-36:4 M+H Atlas (E)	PC O-36:4	C44H82NO7P	2	M+H	768.591	186.074	5.36	5.36	10583.2	11358.2	10829.5	11807.3	10957.2	12086	12167.5	12189.6	13121.1	5423.7	5464.7	4990.4	11832	14134	14135.6	4714	4954.7	5203.6	9182.2	10735	9419.7	12024.7	13466.2	11515.7	12709.8	10321.1	11496.7	6038.1	6823.9	9343	7206	10217.3	9332.3	11280.5	9451.7	10830.2	4.75883	0.900055
326	PC-O	PC O-38:5 M+H Atlas (E)	PC O-38:5	C46H84NO7P	2	M+H	794.606	184.073	5.58	5.43	936862	460423	1.05161e+06	852183	982093	929649	1191594	1.21809e+06	1169774	229985	567361	615680	1.03984e+06	1.05721e+06	991652	255852	687898	261150	1.07663e+06	981548	1.02957e+06	1.09292e+06	1.16807e+06	1.08929e+06	581633	1.01965e+06	1166230	656314	648153	634608	729072	691735	679449	711446	371131	346794	22.1221	0.825291
326	PC-O	PC O-38:5 M+H Atlas (E)	PC O-38:5	C46H84NO7P	2	M+H	794.606	185.075	5.58	5.43	57901.5	32770.2	72980.5	57967.9	62773.9	56586.3	77573.6	74930.3	78303.1	16433.6	36347.4	40851.7	65927.9	71182.6	64937.7	20036.2	46693.9	19707.4	72666.4	64220.4	68344.2	73414.2	76171.6	74629.8	35339.9	64903.8	71594.8	44325.4	44150.7	43567.7	47050.1	49143.5	43027.4	43726.7	23917.7	25534.1	21.2805	0.816349
380	PC-O	PC O-40:7 M+H Atlas (E)	PC O-40:7	C48H84NO7P	2	M+H	818.606	184.073	5.3	5.3	77694.2	77244.9	91722.7	79011.6	87363.9	84867	106601	118731	110080	45651.3	44721.5	44719.6	99479	93955.7	100702	41780	46934.8	45924	77139.8	79549.9	77813	91029.1	98824.1	93704.4	82560.9	85148.6	83743.6	60994	63151.3	63291.9	62339.5	61779.6	68177.3	73033.5	74484.9	74967.6	6.52275	0.973742
160	PE	PE 16:0_16:0 M+H Atlas (E)	PE 32:0	C37H74NO8P	2	M+H	692.523	551.506	5.54	5.54	1864.3	1792.3	2281.4	2234.7	1231.8	1470.4	3121.1	3126.2	3254.2	515	1371.2	1242.9	2060.7	2910.7	2167.9	757.6	363.3	369.1	1346.6	1821.6	1408.9	1918.4	2209.6	2904.7	1623	2802	2150	251.1	891.5	813.7	747.7	287.2	802.8	821.5	1091.6	1774.6	20.8329	0.861518
198	PE	PE 17:0_17:0 M+H Atlas (E)	PE 34:0	C39H78NO8P	2	M+H	720.554	579.535	6.19	6.19	64780.2	65213.8	77883.6	59696.3	65750.1	69692.4	61101.4	67089.2	66236.8	54094.8	53453.5	56540.7	64195.5	60429.7	62049.2	56200.2	56273.3	59551.3	59609.2	53586	60533.9	66370.9	64000.6	64024.5	62227.4	63387.7	61655.1	64765.6	61645	65837.6	57833.3	57988.3	61625.4	63245.2	59087.2	58706.8	8.34585	0.871442
186	PE	PE 34:2 (Targeted) M+H (E) (E)	PE 34:3		2	M+H	716.523	575.504	5.19	5.19	51882.2	49290.1	57302.6	50878.7	48709	52237.1	43740	39947.7	43435	31282.3	28909.9	32782.3	32909.3	35512.7	37299.4	63457.5	66022.9	59459	48553	56452.3	52129	51338.9	53338.1	54601.8	48282.6	43385.1	46266.4	60490.9	56964.9	60822.3	35817.8	37058.7	33919.3	48636.8	52350.8	54174.3	5.41972	0.963498
186	PE	PE 34:2 (Targeted) M+H (E) (E)	PE 34:4		2	M+H	716.523	575.627	5.19	5.19	509.7	415.1	480.5	439.6	507.6	457	420.9	422.7	419.7	287.5	240.8	312.1	380.8	318.5	287.3	587.2	629.6	444.5	519.8	491.3	513.3	445.3	568.6	470.4	397.8	385.2	344.1	570.1	515.1	548.3	297.5	288.7	211.9	403.6	466	541.7	7.39227	0.833907
186	PE	PE 34:2 (Targeted) M+H (E) (E)	PE 34:5		2	M+H	716.523	576.504	5.19	5.19	24913.3	22691	25315.3	21071.8	20103.8	22872.9	19546.3	18518	19215.1	13607.1	13217.6	13212.2	16272.5	13282.2	16791.3	27886.6	29093.2	27255.7	20192.6	23028.6	23815.5	22598.8	21121.5	19496.7	19423	18934	19319.8	25488.8	25113.9	25811	16297.2	14944.5	16215.7	24112.8	23145.5	24620.1	8.2073	0.962548
238	PE	PE 18:0_18:2 M+H Atlas (E)	PE 36:2	C41H78NO8P	2	M+H	744.554	603.534	5.84	5.84	60688.8	59224.6	67052.3	56087.5	57766.9	63020.8	51919.9	56479.6	53196.9	29758.7	26714.3	29566.5	45126.2	45060.6	45649.9	51330.4	53311.5	55153.5	63073.9	61047.4	63163.8	63300.9	68829.1	71785.7	68411.4	72525.9	74225.8	55240.8	56859	56309.9	31423.4	32325.1	32291.8	60732.4	66128.7	64731	5.9371	0.986589
238	PE	PE 18:0_18:2 M+H Atlas (E)	PE 36:2	C41H78NO8P	2	M+H	744.554	603.59	5.84	5.84	1242.7	1037.6	1482.3	993.4	1275.6	1417.2	1012.5	1062.6	1100.7	485	509.4	545.7	1114.1	843.6	1149.1	1114	961	1115.4	1280.8	1336.1	1160.6	1274.5	1428.6	1459.9	1590.6	1532.7	1680.1	1367.1	1056.5	1182.8	670.2	741.1	617.2	1119.9	1306.2	1280.3	14.4522	0.932342
238	PE	PE 18:0_18:2 M+H Atlas (E)	PE 36:2	C41H78NO8P	2	M+H	744.554	604.54	5.84	5.84	28868.6	27316.2	32468.7	25200.8	30729.9	27511	28328.3	26580.7	24864.5	13423.4	13161.9	13550.4	21022.6	23365.9	21575.2	23082	27967.3	25949.2	28621.4	30529	28609.8	33219.9	35964.1	29951.8	35235.1	33446.2	33364.6	25211.2	28185.2	26519.6	16371	16660.9	14677.8	32072.2	28987.7	29830.8	8.29002	0.963103
232	PE	PE 18:1_18:2 M+H Atlas (E)	PE 36:3	C41H76NO8P	2	M+H	742.538	601.52	5.29	5.29	33697.7	31291.6	36386.9	30808	34142.2	30993.6	27857.4	26205.3	29900.9	19022.2	17947.1	17861.7	22312.6	23394.8	21278.3	35410.9	36895.5	37481.9	37118.5	36175.6	38468.4	34585.7	32811.7	36089.5	28170.8	34558.3	31907.9	33618.1	30591.5	35448	22805.7	22029.6	19565.8	34919.7	32330.9	31821.4	6.19877	0.957347
232	PE	PE 18:1_18:2 M+H Atlas (E)	PE 36:3	C41H76NO8P	2	M+H	742.538	602.519	5.29	5.29	17216.3	16578.2	17863	15012.6	16657.6	13710.6	14331.8	12533.3	13762.2	8279	8480.9	8500.7	10017.1	8732	10082.9	17766.1	17082	17272	19604.8	16711.3	15793.2	17619.6	16097.7	15275.2	13785.4	14738.4	17053.7	14880.8	13612.7	16263.6	8936.5	9133.1	9168.2	13916.1	13897.4	16408.9	8.654	0.920405
228	PE	PE 36:4 (Targeted) M+H (E) (E)	PE 36:4		2	M+H	740.523	599.504	5.14	5.14	39781.4	45458.4	49213	40482.2	39355.7	41847.5	36065.1	39982.9	36460.7	30122.5	29091.2	32007	31313.2	29465.7	30103	46813.1	49637.9	47530.5	40696.8	37617.1	39698.1	39042.6	37648.5	36881.4	33009.1	33999	34650.7	58005.9	54303.3	56443.7	31251.2	29292.5	32747.7	48910.3	49462.4	50865.9	8.30263	0.963667
281	PE	PE 38:4 (Targeted) M+H (E) (E)	PE 38:4		2	M+H	768.554	341.304	5.8	5.8	8407.1	8058.4	9267.2	7928.3	7985	8520.4	8880.3	8600.9	9070.5	5746.9	6066.1	6491	8168.3	6683.9	6819.6	8882.2	8200.4	8903.8	10159.4	9663.3	8205.8	8647.6	7912	7382.5	7864.3	8823.3	8247.6	9996.7	8451.7	9950.7	4710.5	7000.6	6764.3	10141.1	10058.7	12124.7	5.50018	0.831012
281	PE	PE 38:4 (Targeted) M+H (E) (E)	PE 38:4		2	M+H	768.554	627.535	5.8	5.8	81254.8	81716.3	101775	79242.6	81749.4	82161	77747	75738.6	80934.5	56457.2	57019.2	55520.8	62331.4	63108	69379.5	73642.1	71073.8	73372.2	77363.5	78148.9	84169.6	74315.6	77990.5	78163.6	74632.2	81063.3	73447.2	90261.5	84881.3	89051.6	54604.1	50865.8	59621.9	114701	114212	108981	9.11547	0.97024
281	PE	PE 38:4 (Targeted) M+H (E) (E)	PE 38:4		2	M+H	768.554	627.593	5.8	5.8	1716.7	1867	2028.5	1772.2	1789.1	1827.4	1720.6	1616.4	1705.4	1461	1265.4	1293	1350	1444	1181.5	1643.3	1642.9	1678.3	1723.1	1567.2	1869.7	1642.7	1734.3	1729.3	1730.9	1832.1	1642.7	2126.3	1793.1	1826.6	1056.9	1174.5	1068.9	2393.7	2640.4	2272.5	5.38806	0.929261
281	PE	PE 38:4 (Targeted) M+H (E) (E)	PE 38:4		2	M+H	768.554	628.538	5.8	5.8	39531.7	40097.8	49970.6	40671.3	41601.6	41461.2	40375.1	35948.5	42618.7	27092.2	27865.1	27192.3	31695.3	35271.2	33644.6	37526.8	40381.4	38161	37864.1	39939.5	40307.3	39660.4	39829.2	40380.6	38037.9	40002.4	38968.7	48434.6	44518.2	45301	28073.3	25630.6	26808.6	49867	54934.1	54390.1	8.38248	0.967895
320	PE	PE 20:3_20:3 M+H Atlas (E)	PE 40:6	C45H78NO8P	2	M+H	792.554	651.537	5.67	5.68	27634.2	28632.7	28801.6	25081.4	25466.9	23541	22332.4	20886.9	22078.3	31047.7	32598.2	29968.4	17795.9	14543.7	18425.1	33516.5	33085.7	30114.2	19791.6	19281.4	18241.2	24156.5	23551.8	26132.6	26273.7	24881.4	24433.3	33153	38923.4	37062.9	19439.5	20224.2	20335.1	33210.5	34250.3	32031.7	7.37507	0.967637
320	PE	PE 20:3_20:3 M+H Atlas (E)	PE 40:6	C45H78NO8P	2	M+H	792.554	652.533	5.67	5.68	12966.1	12551.3	13454	14588.9	13033.5	12462.2	9885.9	11827.3	12199.8	16403.1	15701.7	15732.3	9825.7	8863.7	10420.8	14787.9	14180.8	14767.9	12425.7	11877.8	10543.5	11584.3	13886.6	11719.2	12783.2	11653.7	13031.8	16192.4	16207.8	19321.2	11020.1	12086.3	11291.7	16474.1	14402.5	18154	5.40024	0.898534
171	PE-O	PE O-16:1_18:1 M+H Atlas (E)	PE O-34:2	C39H76NO7P	2	M+H	702.543	339.289	6.03	6.03	6432.1	5703.6	6243.5	4010.9	6709	5806.8	7330.2	7186.7	7693.7	3075.3	2675.8	2654.7	6800.6	8466.2	6213	2759.4	2580.2	2932.4	5412.4	6107.1	5530.5	5755.8	5005.3	6195.5	5202.1	5775.4	6240.9	2224.8	3200.2	3617.3	4201.8	4507.5	3835.7	4018.6	4218.8	4425.8	15.1011	0.908133
166	PE-O	PE O-16:1_18:2 M+H Atlas (E)	PE O-34:3	C39H74NO7P	2	M+H	700.528	337.272	5.54	5.55	11228.3	11946.4	11809.2	10590.9	11844.6	11892.3	9828.4	13805.8	11674.3	6615.7	7310.8	7287.6	13619.3	13056.4	11415.1	9898.8	7719	9721	11982.5	12143.8	13440	10517.4	10755.1	11673.1	9937	10505.3	9784.6	9524.4	8353.6	9616.7	14661	14520.9	13260.4	12385.7	10120.4	12062.8	4.2579	0.909219
209	PE-O	PE O-18:1_18:2 M+H Atlas (E)	PE O-36:3	C41H78NO7P	2	M+H	728.559	337.274	6.2	6.21	11067	11457.3	14646.3	10392.5	11507.2	12518	13632.8	13276.7	14895.4	6312.5	6658.5	6701.6	14111.2	16359.9	13656	6171.7	8466.8	7535	11066.5	10731.2	10131	10402.9	11032.5	12955.7	11060.7	11704	11608.8	9083.7	9832.5	10258.4	10452.4	10052.2	11290.3	11736.8	16094.7	14473.4	11.4688	0.922979
209	PE-O	PE O-18:1_18:2 M+H Atlas (E)	PE O-36:3	C41H78NO7P	2	M+H	728.559	337.287	6.2	6.21	10823.5	11352.6	14646.3	10392.5	11454.5	11029.1	13530.8	13188.4	14634.4	6312.5	5797.1	6701.6	13882.2	15874.4	13306.4	6171.7	8466.8	6955	10906.8	10456.2	10131	10300.1	10734.3	12955.7	10768.4	11628.8	11608.8	8819.5	9738.3	10157.8	10281	9946.6	11254.8	11736.8	16094.7	14158.2	12.0456	0.917427
209	PE-O	PE O-18:1_18:2 M+H Atlas (E)	PE O-36:3	C41H78NO7P	2	M+H	728.559	392.291	6.2	6.21	6014	7037.2	9885.3	8859.3	7042.1	7471.8	7002.2	7560.1	9018.2	3567.5	3933	3951.7	7884.3	8481.6	7771.6	4306.9	3216.4	4893.3	5593	5558.1	5790.7	6788.7	6870.4	6513.5	5008.3	6574.2	7273.9	6440.9	6012.3	5564.8	7247.2	5843.4	6493.9	8173.8	6308.2	7771.2	16.6294	0.815544
209	PE-O	PE O-18:1_18:2 M+H Atlas (E)	PE O-36:3	C41H78NO7P	2	M+H	728.559	587.534	6.2	6.21	2978.2	1999	2603.6	1593.5	2980.4	3197.9	3486.6	2856.2	4012	1437.3	1111.1	1627.3	3016.2	3071.9	2936.6	1555.3	1413.5	1671.9	1966.8	2074	2211.7	1990	3850.6	2492	2187.7	2687.5	2468.9	1896.7	2408.8	2283.3	2059	2094.6	1777.5	3101.9	2647.4	3346	22.6159	0.81592
202	PE-O	PE O-16:1_20:4 M+H Atlas (E)	PE O-36:5	C41H74NO7P	2	M+H	724.528	361.274	5.49	5.49	34939.7	34066.7	35536.1	31360.3	34070.2	35130.6	43113.4	48022.9	44001.2	19030.6	18856.1	21595.6	44997	41745	43429	20811.9	19928.6	19183.3	34676.5	35465.3	37943.1	38670.9	39153.1	39804.2	38189.6	38705.9	37815.9	19563.8	21069.2	22274.2	31813.2	34154.3	34527.7	30052.1	27775.6	27790.2	4.01376	0.9854
202	PE-O	PE O-16:1_20:4 M+H Atlas (E)	PE O-36:5	C41H74NO7P	2	M+H	724.528	364.262	5.49	5.49	22942.6	20291.8	20820.7	19891.2	21111.7	21390.3	27631.1	25900.8	25274.7	13783.2	12184.9	12306.2	27501.4	24594.8	26606.6	13937.8	14115	13645	22013.2	22586.4	22155.3	21828.4	23522.6	25734.3	22985.3	22429.1	21984.1	13957.5	13790.6	14724.5	20576.3	22666.6	23097.2	17862.3	19044.6	20396	4.61193	0.975191
202	PE-O	PE O-16:1_20:4 M+H Atlas (E)	PE O-36:5	C41H74NO7P	2	M+H	724.528	583.506	5.49	5.49	5681.5	8258.7	7049.4	5231	7043.8	6534.4	8790.9	7965.7	7620	3873	4133.5	3147.5	8825	8281.8	8442.8	3879.8	4355.1	3508.9	6093.7	6782.6	6386.8	7445.7	6723.8	7793.6	7638.1	6915.6	7821.8	3633.7	3201.1	2814.1	5492.8	6006.1	6825.9	5706.8	6248.8	5762.9	14.9062	0.941436
253	PE-O	PE O-18:1_20:4 M+H Atlas (E)	PE O-38:5	C43H78NO7P	2	M+H	752.561	611.537	6.19	6.18	10744	10391.8	12769	11738	10697.8	12722.2	10735.9	10637.7	9351.6	4897.6	3786.7	5180.8	10031.7	8138.4	13585.4	5844.8	5008.3	6440.3	11809.8	12249.9	8372.2	8868.2	9459	9838	12555.9	13494	14073.4	6753.2	7051.1	9355.1	8129.4	8336.2	8677.4	11553	11086.7	10473.9	8.39562	0.890987
246	PE-O	PE O-16:1_22:6 M+H Atlas (E)	PE O-38:7	C43H74NO7P	2	M+H	748.528	279.268	5.34	5.34	3095	3153.7	3597.8	2888.6	3068.1	3772.6	5313.3	5206	5259	749.2	1486.8	1560.7	4645.5	4592.6	4899.1	1638.8	954.7	2127.8	3257.7	2414.8	2185.6	2763.2	4405	2785.2	3221.3	3771.3	4526.8	2758	2033	1638.1	2689.5	2284	1720.5	2647.3	3540.6	3383.1	9.61223	0.898764
246	PE-O	PE O-16:1_22:6 M+H Atlas (E)	PE O-38:7	C43H74NO7P	2	M+H	748.528	364.262	5.34	5.34	47656.4	44036	47455	43597.5	43676.7	47723.2	60333.4	62576.1	60172.7	22095.1	23371.5	19801.8	61504.7	53539.3	60595.9	20569.8	20117.6	19863	44701.7	41589	47483.7	47265.4	46106.5	48485	47941.9	52783.1	52600.9	27911.7	25449.9	26358.4	33133.9	31605.5	35868.3	37223.9	38661.4	43678.6	4.21781	0.985082
246	PE-O	PE O-16:1_22:6 M+H Atlas (E)	PE O-38:7	C43H74NO7P	2	M+H	748.528	385.273	5.34	5.34	92537.4	91189.2	107475	86167.8	92868.5	93222.5	126423	124140	124922	45183.2	45410.8	49692.1	122711	119678	119516	45917.6	42085	44331.6	92410	92773.3	96093.5	97352.5	95293.4	98950.5	99410.6	97829.1	98780.2	56108.6	60256.1	56207.3	67802.4	64575.8	68731.6	81323.2	79996.9	81658.2	6.93907	0.994647
246	PE-O	PE O-16:1_22:6 M+H Atlas (E)	PE O-38:7	C43H74NO7P	2	M+H	748.528	386.278	5.34	5.34	28460.5	27895	32834.5	26557.8	24447.4	27152.2	38185	36181.7	39436.8	12027.4	16204	14716.2	34045.7	35334.4	35851.8	16131.8	13893.4	12855.2	29019.7	25532.9	30210.3	29774.8	30377.7	32221.6	30177.8	32628.4	27667.3	17364	16418.3	17078.2	20686.2	20046.9	19316.7	24738.7	23675.5	24491.5	9.13435	0.980959
246	PE-O	PE O-16:1_22:6 M+H Atlas (E)	PE O-38:7	C43H74NO7P	2	M+H	748.528	607.505	5.34	5.34	14993.8	13787.6	17704.5	14274.9	16794.4	14574.5	19154.6	19317.3	20792.3	6816.1	6974.2	8227.7	17676.8	19930	21209.3	8567.2	7730.7	6762.4	15241.6	15235	16234.7	18636.9	17903.1	18026.1	17667.3	17029.8	15482.3	9780.2	11132.5	9656.8	11756.4	11244.6	11867.5	15761.9	13063	12473.4	9.19287	0.961759
246	PE-O	PE O-16:1_22:6 M+H Atlas (E)	PE O-38:7	C43H74NO7P	2	M+H	748.528	730.514	5.34	5.34	2161.4	2028.5	1854.2	2503.3	2467.8	2662.7	2698.5	2759.7	2475.9	958.4	1057.9	784.5	2472.2	2423.8	2438.6	666.1	995.5	1210.2	1941.9	2145	1731.8	2221.6	2906.9	2087.3	2473.1	1831.9	1730.5	1338.7	1230.4	1567.8	1362.2	2291	1490.4	2255.2	1640.2	1384.5	12.5386	0.843679
301	PE-O	PE O-20:1_20:4 M+H Atlas (E)	PE O-40:5	C45H82NO7P	2	M+H	780.59	361.267	6.77	6.78	9207.2	9112.1	10906.1	8351.6	8560.7	8509.9	11011.1	11378.4	10362.5	4764.3	3736.2	5103.3	9572.8	13119.6	10330.6	5958	4450.3	4670.4	8243.4	9075.8	9164	11124.4	10242.8	9812.3	10845.7	9559.7	7903.1	5994.3	4755.5	4019.2	5739.3	5692.1	4772	6502.7	7510	7139.3	9.47929	0.904291
301	PE-O	PE O-20:1_20:4 M+H Atlas (E)	PE O-40:5	C45H82NO7P	2	M+H	780.59	420.32	6.77	6.78	6258.5	5983.8	5340.8	5371.2	5812.5	5074.3	8055.4	8066.2	8762.1	2535.7	2755.4	3021.3	9039.4	7511.8	7466.1	4450.7	1693	2845.1	4484.4	6194.1	6433.1	5444.8	6946.8	7019.8	5683.1	6341	6428.3	3822.7	3517.5	3443.2	3881.2	3468.8	3457.8	2987.8	4195	3785.8	7.28254	0.899638
294	PE-O	PE O-18:1_22:6 M+H Atlas (E)	PE O-40:7	C45H78NO7P	2	M+H	776.56	385.274	6	6	50491.3	50720.4	61271.3	46323.5	52545.8	51820.1	76239	69749.8	78022	27946.4	24746.7	24933.2	70056.7	69422.8	77141.8	24812.9	25367	22617.4	47767.4	43941.5	43323.9	54859.3	60153.3	57883	57380.6	57119	54915.6	37791.9	38317	36134.7	32845	37846.1	36336.6	52400.8	50577.1	55074.6	8.64605	0.986796
294	PE-O	PE O-18:1_22:6 M+H Atlas (E)	PE O-40:7	C45H78NO7P	2	M+H	776.56	385.288	6	6	2895.3	2824.7	3606.3	3541.8	2594.2	2952.6	3481.5	4223	4323.5	1637	2273.7	1497.8	4537.3	4197.5	4045.4	1881.6	1999.3	1969.6	3419.6	2902.9	2268	3906.8	3492.1	3449.1	3261	3370.1	3963.7	2901.1	2621.5	2398.1	2730.3	2610.5	2284.7	3685.3	3478.3	3554.8	12.1989	0.882548
294	PE-O	PE O-18:1_22:6 M+H Atlas (E)	PE O-40:7	C45H78NO7P	2	M+H	776.56	392.295	6	6	30120.9	29717.1	31923.4	25586.4	27122	30779.2	41841.6	42569.5	41166.7	15584.6	16072.4	16247.7	36342.9	40307.9	38593	12088	12505.8	11784.4	23399.2	24971	24991.2	29624.7	33877.7	32205.6	23723.8	32885.6	32686.4	19118.3	20308.6	19377	17978.5	19566.7	20664.3	28396.5	26247.7	26887.2	7.44894	0.980472
294	PE-O	PE O-18:1_22:6 M+H Atlas (E)	PE O-40:7	C45H78NO7P	2	M+H	776.56	635.54	6	6	10996.7	11097.4	13862	10920.2	10918.8	11321.6	15290.6	15688.8	14522.1	6082.5	6305.7	5769.5	14183.3	12898	14324.1	4803.7	5421	4613.5	9673.9	9576.6	9261.9	11758.6	11338.1	12123	10062	11345.2	11195.5	7307.5	6085.8	6386.8	6904.5	7959	8451.1	10358.2	10598.3	9768.8	9.172	0.972163
294	PE-O	PE O-18:1_22:6 M+H Atlas (E)	PE O-40:7	C45H78NO7P	2	M+H	776.56	636.54	6	6	4921.8	5325.3	6236.2	4924.8	5438.9	5439.4	7718.6	7857	9295.6	3817.2	3431.9	3193	7554.5	6602.4	7304.9	3663.9	2157.4	3147.4	4842.8	4809.3	4874.1	6437.5	4778.4	5057.8	5510	4136.9	5853.8	3655.8	3569.5	4220.2	3060.1	4985	3693.8	4899.4	5568.9	5293.1	8.17194	0.917138
290	PE-O	PE O-18:2_22:6 M+H Atlas (E)	PE O-40:8	C45H76NO7P	2	M+H	774.541	385.274	5.41	5.42	16529.5	15307.2	19040.5	17647.1	14702.8	16888.1	23837.8	24348.4	19742.7	7581.6	10098	8029.6	21914.6	22622.2	20019.9	8338.1	8606.9	7368.8	17999.2	17874	17906.2	18225.4	19336.5	22846.5	16309.7	21647.9	20247.9	8946.6	8119.4	8813.5	11405.9	11697.3	11205.4	10025.5	11148.9	10583.1	8.60411	0.961064
290	PE-O	PE O-18:2_22:6 M+H Atlas (E)	PE O-40:8	C45H76NO7P	2	M+H	774.541	390.275	5.41	5.42	8666.5	10077.1	10809.7	8725.3	10842.4	12034.8	13555.4	11095.8	12626.1	4445.2	6101.3	6491.3	12721.8	11253.6	12679.2	4818.5	5630.4	4888.8	12120.2	10407.8	12322.8	11306.5	10536	10424.3	10267.3	10963.4	11092.2	5929.1	3787.6	3840.1	7156.6	7690.3	6732.3	6788.4	7121	6294.7	11.8086	0.920953
290	PE-O	PE O-18:2_22:6 M+H Atlas (E)	PE O-40:8	C45H76NO7P	2	M+H	774.541	633.527	5.41	5.42	3575.3	4065.2	4249.5	4268.6	3627.2	4954.6	3970.3	4291.5	5418.1	2083.4	2206	1575.5	4770.3	4627.4	5221.9	1994.5	1540	2238.2	4425.6	4458.4	4253.7	4978.8	4089.1	4286.1	4040.3	4016.3	4789.7	2641.9	2176.8	1933.4	2114.5	3693.8	1617.3	2890.8	2906	3109.3	11.1922	0.878283
18	S1P	Sphingosine 1-phosphate M+H HMDB (E)	S1P 18:1	C18H38NO5P	2	M+H	380.256	264.269	1.81	1.83	7147.8	7805.2	6325.5	4914	6120.7	7560.7	11368.7	13062.2	11482.9	4691.4	3057.1	3527.6	12372.4	13395.2	12949.9	3363.6	3292.1	2697.9	8680.6	10366.2	9578.3	8545.1	10182.6	9344.2	6428.2	5561.5	5381.8	2848.7	2097.7	3142.6	2603	2725.7	3110.6	3973.5	5024.7	4029	14.8082	0.966038
18	S1P	Sphingosine 1-phosphate M+H HMDB (E)	S1P 18:1	C18H38NO5P	2	M+H	380.256	264.281	1.81	1.83	1340.3	1283.8	895.4	709.3	1523.8	1373	1670.3	1476.9	1637	1117	911	522.7	2092.8	2246.3	1970.6	833.2	830	187.1	670	1652.7	1406.5	1565.3	1705.6	1902.5	1373.9	841	1270	856.8	372.6	758.8	925.2	1019.6	354.4	733.9	720.1	948.6	24.1643	0.807174
134	SM	SM 28:1;2O/2:0 M+H Atlas (E)	SM 30:1	C35H71N2O6P	2	M+H	647.513	184.073	3.52	3.52	142831	142328	171693	133098	147840	145386	136445	133338	142024	132298	127403	133525	138448	133420	135624	134982	135322	136078	134395	136802	132304	137497	133190	141432	136654	134850	133569	141689	138325	138066	128118	132479	127698	131218	135008	138848	8.06384	0.820469
151	SM	SM 30:0;2O/2:0 M+H Atlas (E)	SM 32:0	C37H77N2O6P	2	M+H	677.559	184.073	4.16	4.29	134688	124712	165049	118580	140584	139510	226259	228506	193142	75891.7	74424.4	70533.6	205987	193947	35012.4	42826.6	48316.7	51141.9	114885	119083	123862	184427	177807	189246	156902	157800	162565	81201.8	78250.6	76000.3	97367	93044.5	90979.6	109094	109621	109647	10.735	0.948585
151	SM	SM 30:0;2O/2:0 M+H Atlas (E)	SM 32:0	C37H77N2O6P	2	M+H	677.559	185.077	4.16	4.29	7744.6	8207.3	9187.7	8508.9	8959.1	7679.9	12703.1	15142.5	12361.7	5481.9	3358	4704.5	12718.8	12678.8	2902.3	3376.5	3265.3	3129.3	8060.9	7542	8480.3	11774.1	11185.9	12515.6	9008	8803.3	9316.7	4149.3	4900.1	4450.2	5292.9	6024.6	5567.2	7849.7	8763.6	7813.2	6.76353	0.924411
150	SM	SM 30:1;2O/2:0 M+H Atlas (E)	SM 32:1	C37H75N2O6P	2	M+H	675.543	184.073	4.05	4.06	21794.8	22973.4	31467.8	21810	24835.4	25429.3	42029.4	43943.4	44179.5	11113.9	10363.1	9942.7	38900.4	37320.6	39532.4	10283.8	10090.4	11485.1	27603.2	25794.9	24011.7	34509.2	33752.6	35471.4	30840.4	29214	32101	13103.4	12673.5	12781.2	11494	13708.3	11051	12844	15961.3	16234.5	13.4303	0.989876
155	SM	SM 31:1;2O/2:0 M+H Atlas (E)	SM 33:1	C38H77N2O6P	2	M+H	689.559	184.073	4.35	4.35	129719	127222	169950	121595	139496	143056	231334	238552	236808	62493.4	61230.6	59894.4	204220	198663	206442	31904.8	36631.2	38513.6	119812	124651	131910	193264	185370	197542	163721	164573	171691	65150.9	63924	60568.5	82096.2	76807.8	77775	93202.1	89717.8	90690.9	11.4191	0.997937
155	SM	SM 31:1;2O/2:0 M+H Atlas (E)	SM 33:1	C38H77N2O6P	2	M+H	689.559	184.105	4.35	4.35	2566.5	2747.5	3649.6	2576.8	2794.1	3047.3	5158	5803.1	5489.8	1090.3	1141.6	1086.9	4487	4684.9	4866.1	486.3	591.5	570.5	2405.7	2608.5	2845.2	3981.8	3985.5	4344.8	3738.6	3698.1	3610.4	1075.5	1212.1	1029.3	1437.6	1310.7	1528.5	1826.2	1661.9	1791.8	12.8672	0.995777
155	SM	SM 31:1;2O/2:0 M+H Atlas (E)	SM 33:1	C38H77N2O6P	2	M+H	689.559	185.077	4.35	4.35	7448.6	8296.8	9316.2	9126.1	8783.5	7767.3	13410.7	15783.8	15659.2	4377.5	2790.7	2940.7	12614.2	12341.5	14531.1	2556.9	2434.9	2311.9	9112.9	7759.5	8538.6	12801.3	12254.1	12934.3	9560.4	9043.7	9864	3427.1	3817.1	3678.1	4335.9	5173.1	4414.3	6112.4	7527.6	6055	8.09372	0.980319
155	SM	SM 31:1;2O/2:0 M+H Atlas (E)	SM 33:1	C38H77N2O6P	2	M+H	689.559	671.544	4.35	4.35	3071.1	2971.4	4128.9	2641.8	2684.1	3374.1	4987.1	4676.2	4971.5	1425	1442.5	2007.8	3522.4	4172	6233.5	883	609.5	1284.4	3150	2134.2	3357	4444.5	4138.4	3988.4	3393	3377.9	2642.7	1722	1203.7	1999.3	1495.4	1004.1	1411.5	2307	2486.1	2312.7	16.0121	0.932465
178	SM	SM 32:0;2O/2:0 M+H Atlas (E)	SM 34:0	C39H81N2O6P	2	M+H	705.591	184.144	4.9	4.9	2856.5	2822.5	2915.4	2615.7	3200.7	2869.1	4924.4	3175.3	3966.7	1057.9	3948.5	905.5	3259.1	3984.6	5068.9	902.7	5414.3	800.3	3670.1	3697.3	3962	3992.2	3045.1	3978	3366.4	3314.6	4161.1	999.8	1077.4	942.1	1038.4	1236.3	771.3	897.8	769.2	940.2	5.97948	0.850978
172	SM	SM d18:1/16:0 (Targeted) M+H (E) (E)	SM 34:1		2	M+H	703.577	86.0965	4.67	4.67	11104	8191.9	12321.1	9106.5	10028.7	8237.4	10182.7	11053.4	12926.1	3876.1	5336.9	6309.9	12881.9	13579	13121.4	4853.6	3754.4	3151.2	10347.2	11490.4	10956.4	12973	12140.6	12095.3	11955.8	11421.7	14484.1	5820.8	3407.3	4855.8	5406.2	4923.1	4624.1	5028.5	5180.4	4106.3	15.3197	0.949737
172	SM	SM d18:1/16:0 (Targeted) M+H (E) (E)	SM 34:1		2	M+H	703.577	104.107	4.67	4.67	22294.1	20084.4	22914.6	20817.6	20858.3	21484.4	34582.3	34491.7	34205.7	7251.5	6582.9	8041.7	38410	33789.3	32372.9	4711.1	6166.5	5433.1	25173.3	22426.7	24291	32029.5	31238.2	31971.9	29251.6	27337.7	34417.6	6983.6	8265.2	6458.7	8014.9	8192.3	9288.6	10011.5	9092.6	11686.4	4.45724	0.978621
172	SM	SM d18:1/16:0 (Targeted) M+H (E) (E)	SM 34:1		2	M+H	703.577	125	4.67	4.67	1809.8	1404.2	2824.6	2115.1	1664	2908.3	1944.8	2019.8	3424.2	219.9	804.1	337.3	3344.9	3203.8	2298.3	358.9	265.8	939.8	2605.3	3434.6	2206	2290	2890.8	3184.7	4020	3162.8	3552.8	1063.7	838.4	884.9	983.5	386.4	812.8	1133.4	1224.2	1298.4	26.7707	0.877209
172	SM	SM d18:1/16:0 (Targeted) M+H (E) (E)	SM 34:1		2	M+H	703.577	184.074	4.67	4.67	2.82302e+06	2.80163e+06	3027662	2653678	2.81471e+06	2845066	3.58036e+06	3.59693e+06	3.60715e+06	1.20579e+06	1.23262e+06	1.25937e+06	3537342	3.55269e+06	3.5601e+06	925904	921949	965038	3.00941e+06	3.01239e+06	3.03158e+06	3368108	3.40949e+06	3.42426e+06	3.30961e+06	3.34239e+06	3.33815e+06	1.21666e+06	1.21637e+06	1.23954e+06	1.22756e+06	1.24736e+06	1.27788e+06	1.53516e+06	1565528	1.54443e+06	3.85899	0.999552
172	SM	SM d18:1/16:0 (Targeted) M+H (E) (E)	SM 34:1		2	M+H	703.577	185.077	4.67	4.67	203014	204797	223172	193707	208287	210510	317547	311734	321842	73137.2	74832	72857.4	291058	305300	308873	57518.9	53179.6	51452.3	232360	227039	239026	290566	286917	282956	282328	267710	274502	70716.7	78228.5	72948.6	74073.5	73941.4	76063.9	91996.1	89965.4	97791.4	4.28232	0.992875
172	SM	SM d18:1/16:0 (Targeted) M+H (E) (E)	SM 34:1		2	M+H	703.577	626.491	4.67	4.67	3591.4	2759.4	4785.6	2604	3690.7	4050.9	3966.1	4894.9	5607.3	1360.5	1611.3	1395.3	3599.3	4937.4	5642.6	737.4	626.3	1141.9	4057.7	4058.9	3453.7	4628.8	4892.8	4246.2	4488	5127.2	4230.1	1701.5	1245.8	2138.5	1044	1210.7	1491.9	1725.3	1100.8	2598.5	20.7562	0.944496
172	SM	SM d18:1/16:0 (Targeted) M+H (E) (E)	SM 34:1		2	M+H	703.577	685.565	4.67	4.67	42816.2	39363.4	47359.2	38853.9	41315.3	40893	60662.8	62977.3	60001.8	14518.9	16136.6	15257.3	59517.6	60655.7	61190	11480.9	12566.4	10722.2	39871.2	45193.2	46131.2	51107.6	52146.3	52722	50325.6	52459.7	50512.8	13932.6	12939.2	14648.8	12360.1	14764.1	14981.7	19362.1	19329.7	17540.9	6.74402	0.990104
169	SM	SM 32:2;2O/2:0 M+H Atlas (E)	SM 34:2	C39H77N2O6P	2	M+H	701.56	86.0963	4.19	4.19	1887.3	2304.5	3358.1	2666.2	2625.7	2317.6	4657.9	4054.1	3056.6	1707.2	1210.3	1134.4	3660.4	3562.7	2863.7	1142	1351.3	1218.6	2856.3	2938.4	2148.4	4266.1	2546.4	3219.2	3634.2	2762.7	2959.8	1330.2	2855.7	1762.3	2103.7	1940.1	1602.3	1026.3	1852.4	2501.1	17.865	0.814353
169	SM	SM 32:2;2O/2:0 M+H Atlas (E)	SM 34:2	C39H77N2O6P	2	M+H	701.56	104.107	4.19	4.19	1897.2	3138.8	3049.6	1963	3435.5	2042.8	4469	3426.7	3896.2	764.4	1598.4	1737.4	4097.4	2947.7	3319.9	1476.5	1341.8	679	2089.5	2619.1	3171.2	3406.6	2783	2405.7	1650.6	3382	1932.2	753.8	1597.1	1094.9	832.4	997.1	599.3	2899.9	1545.5	1556.3	24.4386	0.838679
169	SM	SM 32:2;2O/2:0 M+H Atlas (E)	SM 34:2	C39H77N2O6P	2	M+H	701.56	184.073	4.19	4.19	285648	282453	385637	266020	304012	309241	478000	493539	509326	140360	145778	144972	432408	437801	465670	119955	112483	120406	293026	306248	309818	358535	361998	386116	303643	303800	326432	195785	194034	199415	183349	196758	205168	262935	264822	273799	12.6225	0.996446
169	SM	SM 32:2;2O/2:0 M+H Atlas (E)	SM 34:2	C39H77N2O6P	2	M+H	701.56	185.075	4.19	4.19	18512.5	20647.4	21134.6	17637.4	21163.1	19429.9	30190.8	28592.9	28563.3	9105.6	10574.6	9529.8	24968.2	30825.6	28070.8	8294.4	7569.7	8033.4	18467.8	18314.6	20563.8	24403.7	20093.5	24302.1	20700.7	22560.2	24947.5	14451.7	12348.6	12817.7	13428.6	13469.4	14373.2	17139.3	17299.8	18249.8	6.79676	0.967288
169	SM	SM 32:2;2O/2:0 M+H Atlas (E)	SM 34:2	C39H77N2O6P	2	M+H	701.56	683.544	4.19	4.19	3994	4539.8	6053.8	3915.8	4297.6	5986.1	6686.7	6549.6	5618.4	2148.5	2822.6	2904.5	6376.1	5997.6	5364.8	1725.1	2380.2	2034.2	3533.1	4197.4	3510.8	4667.2	4330.6	4770.4	4670.9	5405.5	4429.9	2838.5	2578.1	3715.1	2555.3	2201.9	3231.2	4042.4	4095	3667.5	18.5066	0.918848
210	SM	SM 34:2;2O/2:0 M+H Atlas (E)	SM 36:2	C41H81N2O6P	2	M+H	729.591	86.0957	4.78	4.79	11000.1	8785.6	8353.9	7063.7	10057.7	7589.7	6296.8	11240.3	12133.9	3927.8	5459.4	5760.7	12774.5	12146.9	12248.8	4744.5	3882.4	3151.2	7563.4	7211	8032.2	12228.4	11213.5	11295.3	12028.6	7006.6	9909.9	5701.4	3407.3	4600.6	5494.4	3274.8	4872.8	5146.4	4879.6	4150.1	15.4418	0.84704
210	SM	SM 34:2;2O/2:0 M+H Atlas (E)	SM 36:2	C41H81N2O6P	2	M+H	729.591	184.074	4.78	4.79	2926331	2.9323e+06	2241301	1.96511e+06	2940117	2.72587e+06	2.64964e+06	3.7392e+06	3.39359e+06	1.26875e+06	1.29011e+06	1.23453e+06	3347124	3.35792e+06	3395788	980991	984334	1.02018e+06	2.15543e+06	2099117	2.23776e+06	3.26018e+06	3105471	3.28104e+06	3.22975e+06	2.34524e+06	2.38285e+06	1.28004e+06	1.28907e+06	1.29213e+06	1.28483e+06	947549	1.34408e+06	1593463	1.62545e+06	1.61472e+06	14.5848	0.889559
207	SM	SM 34:3;2O/2:0 M+H Atlas (E)	SM 36:3	C41H79N2O6P	2	M+H	727.575	668.438	4.36	4.36	4192.9	3734.4	3810	3910.5	3242.7	3960.4	7273.1	6729.3	6699.9	3045.9	1809.3	1842.1	6192.8	6030.1	6188.5	1112.5	1745.3	1225.5	3957.3	3238.7	3895.6	5527	4705	6083.7	4995.2	6633.4	4892.7	2552.5	2059.6	2365.6	2741.2	3886.7	2992.4	3453.8	3958.8	3764.4	7.63164	0.908944
207	SM	SM 34:3;2O/2:0 M+H Atlas (E)	SM 36:3	C41H79N2O6P	2	M+H	727.575	669.448	4.36	4.36	2205.9	2344.9	2459.7	1352.9	1955.5	2235.6	2623.5	2873.5	3234.6	1248.3	1019.7	829	3003.2	2619.2	3041.8	1133.6	367.1	211.4	1761	1373.5	1414.4	2368	3109.6	2666.2	3025.4	3133.2	2398	1470.2	1436.4	630	1787.1	1181.1	1284.5	1297.1	1428.2	862.4	17.4254	0.884543
312	SM	SM d18:1:22:0 (Targeted) M+H (E) (E)	SM 40:1		2	M+H	787.669	86.0958	6.64	6.64	1629.9	3295.6	3969.7	3405.3	2295.4	2773.5	759.3	398.5	373.9	3016.5	5653.7	3722.4	758.5	1192.7	917.7	4229.7	2865.4	3327.4	705.2	1026.3	1875.6	496.8	519.3	919.8	1212.6	1167.2	1552.2	5003.8	3627.8	5909.9	2655	2428.1	2813.5	4624.5	6585.6	6473	26.5732	0.91897
312	SM	SM d18:1:22:0 (Targeted) M+H (E) (E)	SM 40:1		2	M+H	787.669	125.001	6.64	6.64	1283.1	1717.4	1872.9	663.8	1708.6	1753.1	224.3	450.9	464.6	2672.5	1499.5	1210.2	668.3	599.3	323.1	1746.6	2906.8	2017.3	173.6	481.5	849	83.8	418	0	470.2	384.7	221.3	3095.3	2337.7	3148.2	1546.3	2051.2	1292.1	3979.1	1916	3039.8	27.7612	0.891987
312	SM	SM d18:1:22:0 (Targeted) M+H (E) (E)	SM 40:1		2	M+H	787.669	184.073	6.64	6.64	261541	266392	329207	247430	288289	273358	97193.9	102344	101606	354593	346752	380366	105282	118375	117919	286140	299640	308146	107674	113431	113306	81754.1	82505.6	86550	87109.3	88031.1	87108.1	479068	490500	502448	328607	332286	339392	647774	640081	671753	9.40079	0.995507
312	SM	SM d18:1:22:0 (Targeted) M+H (E) (E)	SM 40:1		2	M+H	787.669	769.657	6.64	6.64	3719.5	2431.6	3513.7	2869.7	3177.3	3418.7	507.4	456.3	504.2	3617.5	5162.6	4043.7	914.4	357.8	608.2	3518.5	4070.3	5110.7	1215	1131.7	1024.4	462	652.7	295.6	1039.1	257.2	784.8	4805.9	5834	5364.8	3513.5	3850.6	3974.3	8165.1	8264.2	6712.1	13.5225	0.97672
309	SM	SM 37:2;2O/3:0 M+H Atlas (E)	SM 40:2	C45H89N2O6P	2	M+H	785.653	767.64	6.08	6.08	2735.5	2496.5	3707.4	2769.7	4190.9	3716.1	1378.4	1490.6	979.2	4524.7	3267.4	3348.4	1679.4	1675.7	1525.9	3224.5	3459	3404.4	1341.8	2029.4	1021.6	1550.2	1403.7	1452	717.3	1069.2	1774.4	3797.9	5737.4	5986.5	3196.8	5259.7	4258.1	6212.8	5839.7	7464.2	19.2345	0.940387
340	SM	SM 37:1;2O/4:0 M+H Atlas (E)	SM 41:1	C46H93N2O6P	2	M+H	801.685	783.677	6.96	6.96	948.1	712	565.7	741.1	549.6	738.2	139.1	189.4	43	1324.8	487.1	735.1	164.9	131.1	473.1	480.8	716.2	778.5	43	288.1	708.5	23.5	156.9	415.7	113.6	0	11.4	1147.4	981.6	1698.2	1217.7	1341.9	1545	1007.3	2227.7	2151	18.6556	0.875883
371	SM	SM 37:1;2O/5:0 M+H Atlas (E)	SM 42:1	C47H95N2O6P	2	M+H	815.7	184.067	7.26	7.27	57587.1	65320.8	76024.2	64614.8	68707.4	64825.1	20958.9	20844.7	18336.1	102799	107410	106819	22630.2	15427.1	23407.6	77738.6	75607.2	85786.8	28798.7	29402.3	28519.7	18364.4	15186.4	17821.8	19024.8	19191.9	18922.4	120087	116126	118541	88916.7	88509.4	91491.7	125635	129136	130167	8.32573	0.996226
371	SM	SM 37:1;2O/5:0 M+H Atlas (E)	SM 42:1	C47H95N2O6P	2	M+H	815.7	184.083	7.26	7.27	57587.1	65320.8	76024.2	64614.8	68707.4	64825.1	20958.9	20844.7	18336.1	102799	107410	106819	22630.2	15427.1	23407.6	77738.6	75607.2	85786.8	28798.7	29402.3	28519.7	18364.4	15186.4	17821.8	19024.8	19191.9	18922.4	120087	116126	118541	88916.7	88509.4	91491.7	125635	129136	130167	8.32573	0.996226
371	SM	SM 37:1;2O/5:0 M+H Atlas (E)	SM 42:1	C47H95N2O6P	2	M+H	815.7	184.104	7.26	7.27	1038.9	1017.2	1291.7	1200.5	1087.2	1086.8	364.8	405.4	321.6	1865.3	1998.4	2151.9	355.1	343.9	502.1	1478.1	1413.2	1486.1	520.7	574.3	522.4	364.4	293.1	244.9	318.6	347.4	416.5	2091.6	2195.3	2180.6	1571.7	1594.2	1533.8	2279.6	2617.4	2279.3	8.56752	0.990203
371	SM	SM 37:1;2O/5:0 M+H Atlas (E)	SM 42:1	C47H95N2O6P	2	M+H	815.7	185.076	7.26	7.27	4181.1	4063.1	3392.6	4464.2	5352.9	5669	1431.4	1923.6	1817	5580.6	6007	6750.7	1297.4	1443.7	1553.7	3829.4	5547.5	4912.8	1474.9	2477.2	1502	925.2	767.1	1524.3	1644.9	1482.5	965.8	7233	6946.7	8282.2	5806.6	5184.1	5025.6	5879.6	8707.3	7647.6	17.163	0.957191
371	SM	SM 37:1;2O/5:0 M+H Atlas (E)	SM 42:1	C47H95N2O6P	2	M+H	815.7	797.683	7.26	7.27	1618	1058.4	1347	1512.3	1824.8	1515.4	358.7	577	246.8	1919.1	2662.7	2515.1	339.9	229.1	121.6	982.2	1590.8	1461.3	422.6	876.8	777.9	137.2	142.6	31.6	465.9	174.8	204.1	2794.9	2885.3	1987.8	1408.3	1843.5	1622.5	2200.4	2438.1	3219	15.9887	0.949569
366	SM	SM 37:2;2O/5:0 M+H Atlas (E)	SM 42:2	C47H93N2O6P	2	M+H	813.685	86.0961	6.63	6.64	1589.2	1587.2	905.3	985.4	2038.8	1762.4	152.1	520.8	867.8	1806.9	1438.2	1659.3	658.5	643.4	1035.8	1771	1368	1044.9	222.2	1129	918.6	469	569.5	503.5	1482.5	168.3	691.4	3063.6	3068	1980.8	2146.7	3270.2	997.8	2331.8	3478.7	2890.9	27.4866	0.804879
366	SM	SM 37:2;2O/5:0 M+H Atlas (E)	SM 42:2	C47H93N2O6P	2	M+H	813.685	104.106	6.63	6.64	3648.8	3247.8	2425	1905.3	4038.2	2970.7	285.5	1061.1	1082.1	4928.6	5221.9	4683.2	362.4	569.2	902.8	2557.5	2989.8	3103.2	1150.8	1164.3	2015.4	286.9	984.4	103.4	899.1	1160.1	367.2	4156.4	3526.6	3237	3139.7	2313	2641.5	4985.1	5628.4	4478.9	23.5766	0.920382
366	SM	SM 37:2;2O/5:0 M+H Atlas (E)	SM 42:2	C47H93N2O6P	2	M+H	813.685	184.073	6.63	6.64	417155	397332	521434	383792	440096	431808	73077.7	69584.7	74013.5	709217	737612	730211	88203.9	93922.9	93057.2	480473	503653	515699	212778	224217	224945	83084.2	84364.5	80127	107966	102037	113241	731512	743861	752049	571764	572589	595494	787578	795017	796648	10.2715	0.999084
366	SM	SM 37:2;2O/5:0 M+H Atlas (E)	SM 42:2	C47H93N2O6P	2	M+H	813.685	185.078	6.63	6.64	27289	26294.4	29571.4	22609.9	23920	25132.6	5344.9	5906.3	5845.2	40227.2	39754.8	39452.2	6100.1	7099.9	6679.9	26479	30404.5	32020.5	17036.6	14012.1	14649.1	5999.3	7517.7	7488.4	9101.9	7378.3	7982.2	44848.7	44072.1	45188.7	34598.3	32283.2	33080	40912.5	45675.1	42976	8.78666	0.99547
366	SM	SM 37:2;2O/5:0 M+H Atlas (E)	SM 42:2	C47H93N2O6P	2	M+H	813.685	795.67	6.63	6.64	5400.7	7189.6	7098.3	3958.3	4964.6	5975.2	673.6	890	1293.9	10779.3	9589.9	8965	1182.1	1149.1	1277.4	6911.9	7068.2	7857.4	3069.4	3406	3602.4	831.9	1024.9	1808.1	1839.8	1965.1	2179	8619.9	9904.3	10137.7	8626.3	7493.7	8706.9	11469	11598.4	11097.9	19.8918	0.98359
366	SM	SM 37:2;2O/5:0 M+H Atlas (E)	SM 42:2	C47H93N2O6P	2	M+H	813.685	795.688	6.63	6.64	1738.8	1153.2	1957.4	1914.8	2473.6	2854.3	273.3	388	500.9	1295.8	1683.7	2223.8	430.7	555.9	787.9	1449	1288.5	1330.6	949.2	1172	1080.5	475	483.1	477.4	1021.6	663.1	610.3	2985.1	1650.4	2964.3	1797.5	2327.5	3051.4	2133	3837.3	2272.3	26.7751	0.824236
362	SM	SM 37:3;2O/5:0 M+H Atlas (E)	SM 42:3	C47H91N2O6P	2	M+H	811.669	184.073	6.44	6.15	310535	315583	313324	245151	334085	282825	201536	202947	215080	312508	301893	322887	178008	130652	193777	315075	275504	317821	177159	180389	188771	168985	125090	173021	107090	162162	163297	404784	411061	402726	339686	342624	406331	464513	463420	461628	9.61078	0.956423
195	SM+O	SM 34:1;3O M+H Atlas (E)	SM 34:1;3O	C39H79N2O7P	2	M+H	719.57	86.0962	4.43	4.43	1133.9	1298.5	1000.8	929	1239	1181.7	1985.5	1711.8	1398.6	523.1	798.4	211.4	2627.5	2103.6	1113.7	222.8	262.7	414.4	769.5	1463.8	1004	1464	2278.9	2090	1352.7	1661	2258.1	617.8	286.1	868.6	763.5	800.3	1025	461.9	528.3	673.9	11.4229	0.818047
195	SM+O	SM 34:1;3O M+H Atlas (E)	SM 34:1;3O	C39H79N2O7P	2	M+H	719.57	184.073	4.43	4.43	120891	119044	149665	118120	134758	122373	216754	221846	218647	43891.7	41431.4	44508.2	191148	184195	200907	44012.1	52159.3	43648.8	146193	145632	153196	194940	196093	195210	160792	167779	170543	74036.3	62059.4	62303.4	48750.8	44772.6	64811.6	65923.6	71784.1	91938	8.90641	0.989525
59	ST	taurohyocholic acid M-H2O+H MSDIAL (E)	ST 24:1;O5;T	C26H45NO7S	2	M-H2O+H	498.288	126.023	3.09	3.09	7738.6	6632.9	9263.3	8231.8	9369.3	8645.4	12441.8	9908	14715	11160.1	14031.7	11309.8	7364.4	6310.6	4881	5424.2	5626.6	7527.6	5402.6	5373.1	5543.7	4419.9	5759.4	4180.1	4190.8	3593	3241.2	7487.8	7926.3	8739	5601.3	6925.5	5458.1	12031.6	8318.6	10161.4	11.293	0.899268
59	ST	taurohyocholic acid M-H2O+H MSDIAL (E)	ST 24:1;O5;T	C26H45NO7S	2	M-H2O+H	498.288	480.278	3.09	3.09	6770.1	6147	7366.5	8603.2	5834.9	7273.3	10535.4	9121	9191.9	9069.2	9443.1	9068	5810.8	6689.9	4521.1	6206.6	6261.3	7473.8	5624.1	5776.5	6715.6	3705.2	4072	4783.9	5327.8	4486.4	5143.3	5129.9	6425.3	6591.7	4635.1	5467	5516.5	8374.6	9107.1	8735.2	12.9341	0.884389
330	TG	TG 14:0_14:0_18:0 M+NH4 Atlas (E)	TG 46:0	C49H94O6	2	M+NH4	796.739	523.464	10.02	10.02	3371.3	5279.1	4678.7	4153.5	6149.6	4767.6	2332.4	2041.8	2571.8	2095.9	2832.1	1995.9	1349.4	2528.3	2836.7	8633.1	9275.2	7155.9	3302	2915.8	3235.7	2417.4	3194.5	2354.2	6252.9	4690.9	3725.8	6210	8029.3	6164.7	3127.3	3241.1	3026.3	6635.4	5271.8	5890.5	18.2948	0.910271
330	TG	TG 14:0_14:0_18:0 M+NH4 Atlas (E)	TG 46:0	C49H94O6	2	M+NH4	796.739	551.505	10.02	10.02	1657.2	2964	1815.2	2498.5	2195.8	1252.9	1595.4	826.4	1194.7	1258.2	1299.9	1239.9	918.5	1274.7	1382.5	4455.6	3571.3	4037.1	1195.4	1090.8	1819.8	1434	974.8	704.3	2108	2912.1	2111.3	2859.5	2206.4	3561.6	2081.5	1649.3	1321.6	2995	3548.2	3654.4	27.2753	0.885343
392	TG	Tripalmitin M+NH4 MSDIAL (E)	TG 48:0	C51H98O6	2	M+NH4	824.77	523.476	10.35	10.35	1362.8	1009.6	1156.8	1524.8	1341.7	946.5	334.2	222.6	350.7	307.4	462.2	312.8	298.3	372.3	282.7	2025	1951	1648.5	1217.6	910.5	1091.6	132.7	1123.9	574.7	1106.8	1142.5	640.4	1880.4	2260	1744.5	419.5	371.5	566.4	1789.1	1928.9	1793.2	16.7172	0.879191
392	TG	Tripalmitin M+NH4 MSDIAL (E)	TG 48:0	C51H98O6	2	M+NH4	824.77	551.501	10.35	10.35	25381.8	28551.5	29484.3	25651.2	25764.4	25762.3	7603.9	9745.2	9945	12209.5	11133.1	13060.5	10618	9995.5	13481.7	43218.8	41435.4	43345	22993.7	24826.8	20089.2	12604.8	15245.9	14208.8	38613.7	39333.2	33166.7	38274	41161.2	37506.6	19655.7	17995.4	21568.8	41086.7	43101.5	42153.8	6.05251	0.984041
392	TG	Tripalmitin M+NH4 MSDIAL (E)	TG 48:0	C51H98O6	2	M+NH4	824.77	551.55	10.35	10.35	476.7	538.4	604.8	546.3	770.4	338.8	186.2	223.5	216.1	201.3	348.6	249.2	284.2	147.6	244.3	809.8	761.2	739	436.6	507.6	360.8	359.3	221.1	243.8	667.9	665.9	716.6	597.1	711.4	1001.3	427.1	380.9	335.5	669.6	737.3	970	23.8379	0.915464
392	TG	Tripalmitin M+NH4 MSDIAL (E)	TG 48:0	C51H98O6	2	M+NH4	824.77	551.56	10.35	10.35	470.6	521.6	592.4	561.6	395.8	473.2	175.6	188.9	261.6	236.5	261.9	277.5	107.3	144.1	233.1	845.2	788.1	838.2	527.6	471.7	500.7	367.8	206.5	237.8	779.6	680.1	720.7	688.8	746.2	895.2	396.3	370.9	351.7	783.6	819.2	871.6	12.8963	0.963874
392	TG	Tripalmitin M+NH4 MSDIAL (E)	TG 48:0	C51H98O6	2	M+NH4	824.77	552.501	10.35	10.35	11667.9	12498.4	10471.8	10803.7	9006.4	10472.1	4411.5	4962.8	5556.5	4562.9	6852.3	5787.9	5149.9	6625.8	5658.1	17254	16724.8	15549	9734.1	9893.2	10686	5365	6590.3	7737.4	16142.3	14899.7	14150.9	16035	16197.5	15294.2	9063	8114.5	7909.6	17786.8	20023.1	17069.7	10.0307	0.97435
392	TG	Tripalmitin M+NH4 MSDIAL (E)	TG 48:0	C51H98O6	2	M+NH4	824.77	552.511	10.35	10.35	11667.9	13164.5	10563	10881.9	9126.7	10639.8	4485.1	4878.9	5593.7	4341.2	6673.8	5799.1	5780.1	6489.7	5659.6	17244.2	16807.9	15588.1	9410.5	10275.5	10707.4	5531.6	6836.1	7848.1	16215.3	15579.7	14698.1	16262.5	16368.1	15194.1	9097.9	8539.4	7389.4	17786.8	20082.5	16979.5	11.111	0.975517
388	TG	TG 16:0_16:0_16:1 M+NH4 Atlas (E)	TG 48:1	C51H96O6	2	M+NH4	822.755	523.471	10.07	10.06	9709.5	10482.5	10498.1	9341.7	7805.6	11220.4	5658.2	4239	4891	6174.8	6943.5	7323.5	3729.2	3749	3874.2	19287.3	22213.5	24836.8	4724	6201.8	6363.7	5150.2	5659.3	6121.2	8129.7	7772.3	7354	15566	16968	14736.3	6271.7	7170.7	4914.3	13035.4	14707.2	13954.2	11.0947	0.973543
388	TG	TG 16:0_16:0_16:1 M+NH4 Atlas (E)	TG 48:1	C51H96O6	2	M+NH4	822.755	549.487	10.07	10.06	35568.2	36354.4	39416.2	33064.1	37333.8	35981.9	19857.3	16827	17493.9	17010.7	18032.7	19758.3	16581.1	14178.8	16682.7	76927.9	77417.1	74312	22432.3	22921.6	21473.8	24103.1	21811.1	27822	27504.9	33223	30756.7	55184.1	57140.6	59012.6	23203.3	21232.3	19988	47763.1	45605.8	48010.2	5.26373	0.996067
388	TG	TG 16:0_16:0_16:1 M+NH4 Atlas (E)	TG 48:1	C51H96O6	2	M+NH4	822.755	549.541	10.07	10.06	643.1	613.6	756.5	719	766.8	640	322.1	341.1	345.7	277.4	314.2	355.2	372.1	285.5	526.6	1444.8	1511.4	1601.1	473.3	380.9	400.1	540.2	405.4	430.2	517.7	584.9	630.8	1194	1118.2	1272.2	410.5	367.8	359.2	1052	939.5	968.1	8.71744	0.983726
388	TG	TG 16:0_16:0_16:1 M+NH4 Atlas (E)	TG 48:1	C51H96O6	2	M+NH4	822.755	550.491	10.07	10.06	13502.8	16015.8	15250.5	14881.8	14911.2	14855.2	10088.6	7059	7493.8	7775	6720.3	8978.9	7014.9	6916.9	6921	35218.6	30709.4	32781.5	10006.4	10331.9	9854.4	11145.8	8877.6	9247.2	11946.3	12505.4	11765.4	23378.2	23052.6	22333.7	9068.8	10655.7	10993.4	20805	17595.1	20612.1	4.99324	0.985174
388	TG	TG 16:0_16:0_16:1 M+NH4 Atlas (E)	TG 48:1	C51H96O6	2	M+NH4	822.755	551.504	10.07	10.06	17253.2	20195.1	18220	16571.5	16248.9	15268.2	9946.7	8696.3	8782.5	6949.7	7829.4	8082.9	7891.2	7225	9336.9	31442.4	33772.4	32142.5	10754.8	11081.5	11835.5	12964.1	12383.4	11587.5	14038.7	16840.9	15915.4	26281	26391.9	27145.3	11360.8	8551.7	9625.5	23383.4	23025.3	20944.1	9.14138	0.986306
388	TG	TG 16:0_16:0_16:1 M+NH4 Atlas (E)	TG 48:1	C51H96O6	2	M+NH4	822.755	551.559	10.07	10.06	324.1	440.8	337.9	328	371	373.6	224.9	186.8	239.3	127.4	181.6	138.2	115.6	140.8	221	708.2	689.2	684.1	171.3	291.9	199.3	238.2	237.1	302	374.1	357.8	357.3	428.5	443.8	588.7	177.6	142.1	302.8	488	514.9	337.7	11.0303	0.93525
388	TG	TG 16:0_16:0_16:1 M+NH4 Atlas (E)	TG 48:1	C51H96O6	2	M+NH4	822.755	552.508	10.07	10.06	6695.2	6440.8	7156.7	7221.9	6435.4	7024.8	4537.4	4904.3	4779.2	3106.6	3270.9	3022.8	4252.2	3678.6	3399.8	12639.6	12143.1	14728.9	5084.5	5266	4532.1	5056.5	4635	4492.4	7658.2	7151.7	6233.5	11993.7	10860.2	9511.2	5328.8	5118.6	4336.7	8464.3	8947.8	9235.1	4.72083	0.964562
388	TG	TG 16:0_16:0_16:1 M+NH4 Atlas (E)	TG 48:1	C51H96O6	2	M+NH4	822.755	577.519	10.07	10.06	9118.4	9629.6	10515.3	9457.7	8633.3	9688.5	4580.7	4221.2	5269.1	6064.5	5653	6392.4	4135.2	3871.3	3405	19683.1	20897.1	23805.3	5223.8	4691.5	3744	4994.1	6074	5533.8	7052.8	7394.4	5907.6	13335.8	12281.3	16793.1	4302.9	5827.3	7130.8	11265.4	10232.8	12078.1	6.04456	0.964033
384	TG	TG 14:0_16:0_18:2 M+NH4 Atlas (E) --- TG 16:0_16:1_16:1 M+NH4 Atlas (E)	TG 48:2	C51H94O6	2	M+NH4	820.739	263.237	9.78	9.78	2704.3	2088.2	2358.2	1457.7	1324.4	2338.3	605.6	943	755.4	1361.6	1955.5	2321.4	264.7	1276.5	1259.3	4904	4487.4	6335.2	1794.4	1319.6	1288.9	2201.7	816.3	1306.2	1081	2098.9	1596	3106.4	3740.4	3363.8	1738.8	744.9	1091.3	3778.1	2601.3	2649.6	24.3239	0.917937
384	TG	TG 14:0_16:0_18:2 M+NH4 Atlas (E) --- TG 16:0_16:1_16:1 M+NH4 Atlas (E)	TG 48:2	C51H94O6	2	M+NH4	820.739	521.455	9.78	9.78	5283.6	5109.5	4685	4031.5	3184.7	4276.2	2922.1	3191.2	2502.9	4615.1	4811.4	4227.9	2279.1	2199.5	3124.7	12000.3	9612	9461.7	3309.9	3913.3	3346.6	3317.1	3278.7	4237.8	2660.2	3172.9	3127.6	5580.3	6822	4407.9	2406.9	2288.5	1398.4	4637	3908.7	4912.6	15.9371	0.92906
384	TG	TG 14:0_16:0_18:2 M+NH4 Atlas (E) --- TG 16:0_16:1_16:1 M+NH4 Atlas (E)	TG 48:2	C51H94O6	2	M+NH4	820.739	523.47	9.78	9.78	16601	16877.9	17438.2	14444.1	14665.7	14123.7	6217.3	4370.3	7346.2	13744.3	11632.6	11666.2	5462.5	5874.9	6938.3	39508.4	40372.7	39723.1	6953.2	8227.9	7386.6	7734.6	9960	8447.7	11933.1	10533.6	10502.8	16981.6	24083.5	24136	8859.3	10726.4	10083.5	21478.9	19615.6	22133.6	8.37074	0.987827
384	TG	TG 14:0_16:0_18:2 M+NH4 Atlas (E) --- TG 16:0_16:1_16:1 M+NH4 Atlas (E)	TG 48:2	C51H94O6	2	M+NH4	820.739	524.475	9.78	9.78	5704.8	7692.6	8058.4	5049.5	6463.5	5879.6	2762.3	1768.6	2476.4	5133.7	5207.4	5522.7	2253.6	2676.5	2864.6	13972	17114.5	16908.9	5382.2	4130.1	3737.2	7357.3	3704.1	3295.5	4374	5504.1	4156	8422.1	8661.9	10253	4960.4	4789.6	4771.2	8914.7	8254.5	8754.5	16.6459	0.960978
384	TG	TG 14:0_16:0_18:2 M+NH4 Atlas (E) --- TG 16:0_16:1_16:1 M+NH4 Atlas (E)	TG 48:2	C51H94O6	2	M+NH4	820.739	547.472	9.78	9.78	20598.3	25108.7	23620.7	23301.7	22018.8	20589.9	9987.2	10158.8	8853.5	15383.1	16414.4	16381.6	8318.5	7817.7	9589.2	59155.4	58793.2	53338.1	11723.6	11209.1	11593.7	11902.2	14277.5	14233.8	14646	13273	13811.1	28214.4	33847.9	31376.2	13368.8	14103.7	12756.5	31236.4	22478.4	28280.1	7.2881	0.994996
384	TG	TG 14:0_16:0_18:2 M+NH4 Atlas (E) --- TG 16:0_16:1_16:1 M+NH4 Atlas (E)	TG 48:2	C51H94O6	2	M+NH4	820.739	547.489	9.78	9.78	2016.6	3441.9	1927.4	2543.4	2906	1828.4	1384.3	1991	1115.4	1915.4	2687	1964.8	1283.4	608.5	2122.1	5126.1	4776.4	4582.1	2356.6	2250.2	1892.1	1652.6	1898.8	1741.2	2245.9	3046.9	2453.4	3268.5	3755.5	3186.2	1874.4	1775.5	1560.5	3947.2	2442.9	3150.4	23.9033	0.890757
384	TG	TG 14:0_16:0_18:2 M+NH4 Atlas (E) --- TG 16:0_16:1_16:1 M+NH4 Atlas (E)	TG 48:2	C51H94O6	2	M+NH4	820.739	548.477	9.78	9.78	12467.3	13861.6	10787.4	10070.1	12430.2	12865.4	6393.3	6584.7	4941.5	9448.6	7783.3	9990.2	5868.6	2561	5350.7	29310.5	29501.5	29951.2	6542.5	7100.4	5152.6	6470.6	8159.5	9148	7476.1	8625.9	9141	15235.4	19111.6	18678.1	7644.8	7384.9	7768	14362.7	10888.9	13432.3	10.5654	0.984247
384	TG	TG 14:0_16:0_18:2 M+NH4 Atlas (E) --- TG 16:0_16:1_16:1 M+NH4 Atlas (E)	TG 48:2	C51H94O6	2	M+NH4	820.739	549.487	9.78	9.78	13814.1	11997.7	11869.2	11441.8	8438.2	8604.7	10679.1	7552.5	5141.8	7066.3	6039.5	4811.9	3624.4	5920.4	7003.4	27349.6	25385.9	23649.2	6606.2	8125.3	6688.5	7944.9	7089.6	7546.3	8287.3	7714.7	8217.8	13490	16155.6	16071.4	5602.9	5875.7	5966.4	14815.7	10943.6	10107.9	17.4276	0.963841
384	TG	TG 14:0_16:0_18:2 M+NH4 Atlas (E) --- TG 16:0_16:1_16:1 M+NH4 Atlas (E)	TG 48:2	C51H94O6	2	M+NH4	820.739	549.504	9.78	9.78	3431.5	3337.1	3755.3	4369.2	4245.5	3180	2312.7	2437.8	2246.6	1898.1	2022	2104.6	1847	808.3	2414.2	6692.2	6531.7	6668.3	447.9	3451.1	3128	787.2	3278.2	3287.6	3766.5	4087.2	3761.4	3643.4	4748	4499.8	2021.2	2311.8	3225.1	4745	4323.5	3593.2	12.1239	0.85279
384	TG	TG 14:0_16:0_18:2 M+NH4 Atlas (E) --- TG 16:0_16:1_16:1 M+NH4 Atlas (E)	TG 48:2	C51H94O6	2	M+NH4	820.739	575.504	9.78	9.78	15711.2	18823.1	18880.2	16367.5	15889.7	17123.5	6383.6	8153.4	5161.1	13797.1	12741.9	13204	6291.6	4979.3	5759.8	48883.2	45662.3	43179.5	7141.7	8491.7	8275.2	8948.4	8223.8	8603.9	11879.2	10301.2	11238.8	21751.9	22430.1	22343.7	9198.8	8853	10349.5	21306.7	19118.5	18444.3	7.55886	0.991614
384	TG	TG 14:0_16:0_18:2 M+NH4 Atlas (E) --- TG 16:0_16:1_16:1 M+NH4 Atlas (E)	TG 48:2	C51H94O6	2	M+NH4	820.739	576.507	9.78	9.78	10228.7	11126.9	11006.7	7995.7	10467.8	10037.2	4306.8	5229.3	4086	9068.1	10899.8	9054.1	4344.3	4449.9	5407.3	28178.6	29685.7	25666.6	3806.6	7115	7479.1	4764.8	6303.3	6829.4	7430.9	7582.2	6892.4	14067	14747	13633.2	6275.9	5272.6	5986	14160.3	11009.7	13058.2	10.2204	0.981622
384	TG	TG 14:0_16:0_18:2 M+NH4 Atlas (E) --- TG 16:0_16:1_16:1 M+NH4 Atlas (E)	TG 48:2	C51H94O6	2	M+NH4	820.739	577.523	9.78	9.78	12578.4	13261.4	17194.4	14736	12160.1	12344.4	8551.9	6282.2	9368.4	11013.5	11523.2	11248.2	7175.3	7084.9	5756.9	28993.1	30786.3	33861.8	3228.2	7956.4	7784.3	4311.7	10803.8	9948.3	11378.2	11569.1	11109.9	17915.8	16178.4	21102.7	6522.1	7970.7	9897.5	15079.6	14463.2	16711.4	12.9577	0.960449
381	TG	TG 14:1_16:0_18:2 M+NH4 Atlas (E)	TG 48:3	C51H92O6	2	M+NH4	818.723	519.442	9.47	9.47	3700.5	4156.8	3548	3513.2	4158	4044.1	2181.1	1675.9	1771.5	4434.5	3279.8	4238.7	1321	1196	1374.9	7282.8	8612	9089.4	1735.7	2046	1318.4	1690.3	2548.8	2191.6	3699.5	2647.9	2436.5	5679.1	4267	4735.6	2801.7	2302.9	2209.3	5383.4	4547.9	5274.2	7.13518	0.934545
381	TG	TG 14:1_16:0_18:2 M+NH4 Atlas (E)	TG 48:3	C51H92O6	2	M+NH4	818.723	521.457	9.47	9.47	12015.2	12286.7	11851.9	11900.8	9362.7	9882.4	4209.5	4644	5614.6	9536.1	10852.7	8491	4665	4194.1	3316.8	29632.4	25499.5	26993	4788.5	5111.9	5556.7	7452.6	5885	7471.9	6934	8361.6	7378.9	17103.5	17411.1	15500.2	5689	6181.7	6447.4	14092.2	17290	14151.9	10.2116	0.98338
381	TG	TG 14:1_16:0_18:2 M+NH4 Atlas (E)	TG 48:3	C51H92O6	2	M+NH4	818.723	545.454	9.47	9.47	6034	8152.4	7841	7086.1	6387	6881	2910.5	2943.7	4045.9	5499.7	5815.8	7393.1	2837.2	3122.6	3306.5	20193.6	18174.9	16095.8	3187.6	4050.9	3733.5	4900.8	4182.4	3681.1	4958	4975.1	5143.3	11401.2	10786	11484.9	4712	4190.9	4973.3	8524	8082.9	10091.3	10.5651	0.984677
381	TG	TG 14:1_16:0_18:2 M+NH4 Atlas (E)	TG 48:3	C51H92O6	2	M+NH4	818.723	547.466	9.47	9.47	9295.9	11171.6	9649.8	9388.6	9373.4	8924.4	3957.4	5023.5	4475.2	4685.9	5014.1	5455.5	3829.7	3434.6	4116.5	21695.8	22815.4	22633.9	5178.3	3975.8	4110.9	6271.6	6596.6	7470.2	6137.7	6522.2	5749.2	17812.7	16910.2	15885.8	4529.5	5106.5	5432.2	15224.8	14930.8	11466.5	7.47362	0.975214
381	TG	TG 14:1_16:0_18:2 M+NH4 Atlas (E)	TG 48:3	C51H92O6	2	M+NH4	818.723	573.486	9.47	9.47	8211.4	7421.3	9764.1	6338	7286.3	7491.1	3919.9	2536.7	2889	4411.7	5142.8	3986	2990.2	3328	3529.1	22082.6	18652.6	17347.1	3374.5	4041	3663.9	4568.7	3868.7	4785	3580.9	4979.4	4336.9	11391.5	12887.3	14057.5	5112.2	2673.8	5158.8	11000.3	10141.8	10664.9	13.584	0.979982
381	TG	TG 14:1_16:0_18:2 M+NH4 Atlas (E)	TG 48:3	C51H92O6	2	M+NH4	818.723	575.498	9.47	9.47	9795	11073.3	9781.8	7383.2	8308.6	8054	5090.6	4607.8	4698.3	9482.4	7120.1	9716.5	4938.6	4806.9	4904.4	20317.5	23342.6	18202.7	4891.2	7599.3	5884.7	6602.7	6495.9	5560.8	6042.6	6708.8	6417.2	11959.2	11318.9	11553.8	4507.1	5892.9	4902.4	8950.3	10116.1	9226.9	13.8814	0.954219
415	TG	TG 15:0_16:0_18:1 M+NH4 Atlas (E)	TG 49:1	C52H98O6	2	M+NH4	836.77	537.487	10.22	10.23	6075.9	4283.2	6592	5400	3154	5512.6	2563.1	1818	1957.4	2328.7	1792.2	2101.1	2916	3244.5	3200	8059.8	6479.8	6066	5640.5	5209.9	4290.1	3266.3	2839.7	4222.7	8071.3	7935.4	7636.1	8923.5	6680.8	6204.4	3982.6	3976.4	5335.2	5767.2	7150.3	5919.2	22.1452	0.891347
415	TG	TG 15:0_16:0_18:1 M+NH4 Atlas (E)	TG 49:1	C52H98O6	2	M+NH4	836.77	563.501	10.22	10.23	6920.1	6060.2	7409.8	6367	5550	7195.7	3279.5	3857.2	4361.3	2722.3	4441.8	4354.6	3846.9	3618.6	3466.2	8246.9	9837.2	9125.5	4639.8	5019.5	4699.5	3600.4	4998.8	5957.1	7958.9	8162.8	9121.1	8858.5	8322.6	9785.4	5657.4	6048.5	6204	8570.2	10003.4	9758.6	9.92069	0.946736
415	TG	TG 15:0_16:0_18:1 M+NH4 Atlas (E)	TG 49:1	C52H98O6	2	M+NH4	836.77	577.523	10.22	10.23	4595.6	4056.1	5001.9	5157.1	3571.9	4944.2	2281.9	2843.2	2313.4	2680.2	2796.2	2190.6	3212.3	3279.1	3768.7	6798.4	5496.7	6311.6	4460.7	4865.2	3966	3773.2	3109.6	2820.3	6042.4	6916.8	5619.2	7041.7	6143.9	6729.1	4363.6	4438.4	3862	6715.6	7029.4	6437.9	12.4552	0.937484
411	TG	TG 15:0_16:0_18:2 M+NH4 Atlas (E)	TG 49:2	C52H96O6	2	M+NH4	834.755	537.488	9.96	9.96	10232.6	8555.1	11268.4	8942.3	7758.8	8289.7	3034	4304	5827.1	5395.6	3642.7	3550.9	5280	5785.5	6221.4	10915.4	8986.2	8948.4	7649.8	7525.2	8395.1	8053.4	7052.9	6180.3	15079.9	11816.5	13132.1	11761.4	11293.4	9849.3	7122	9265.8	6867.1	10452.1	12550.3	11428.7	13.1467	0.891599
411	TG	TG 15:0_16:0_18:2 M+NH4 Atlas (E)	TG 49:2	C52H96O6	2	M+NH4	834.755	561.487	9.96	9.96	8270.5	9621.3	9428.9	11515.1	8844.6	9128	3354.7	5091.6	4385.6	4587.7	4961.1	4787.2	5479.2	4867.1	6385.7	12243.2	13184.4	12410.3	7604.2	6855.2	7495.7	6487.3	6629.7	7053.7	12850.7	11536.2	11828.2	8514.6	11909	11844	7477.2	6968.4	9448.9	13816.9	12779.1	11863	10.6964	0.940229
411	TG	TG 15:0_16:0_18:2 M+NH4 Atlas (E)	TG 49:2	C52H96O6	2	M+NH4	834.755	563.498	9.96	9.96	2688.1	2648.5	2457.3	3074.2	4155	3175.3	1766.8	1394.5	1755	2155.8	1800.2	1887.4	1987.2	1919.9	2167.4	4201.8	5060.6	4574.8	2487.7	2540.3	1872.8	3082.8	1971	2334.9	3761.8	2923.5	3111.4	3653.6	3963.2	4668.3	1874	2384.9	1966.4	4197.1	3889.3	3776.7	18.4507	0.861194
438	TG	TG 16:0_16:0_18:1 M+NH4 Atlas (E)	TG 50:1	C53H100O6	2	M+NH4	850.787	549.49	10.38	10.38	5879.5	5676	7553.7	7717.9	6137.4	5638.6	4211.5	3344.8	3758.9	3457.7	3442.3	2177.3	4160.8	3521.7	3250.3	9099.2	9940.4	9134.7	5364.1	3770.8	4456.5	3814.1	2984.5	4432	5505.3	5114.5	8503.2	9172.1	8206.5	9260.5	4235.6	3902.7	3832.1	7517.4	8967.2	7983.7	13.4676	0.919554
438	TG	TG 16:0_16:0_18:1 M+NH4 Atlas (E)	TG 50:1	C53H100O6	2	M+NH4	850.787	551.502	10.38	10.38	81799.6	84369.2	94518.4	77856.3	84332.5	86536.3	46055	44568.7	46781.7	50045	45808.8	44697.1	37381.8	39168.1	41694.8	154036	144752	148542	47469.1	51150.6	51158.8	47810.7	51751.6	52801.7	70257.6	73190.4	74246.8	123750	123964	119498	64460.4	62391.7	68141.1	121906	118250	127947	5.98689	0.995694
438	TG	TG 16:0_16:0_18:1 M+NH4 Atlas (E)	TG 50:1	C53H100O6	2	M+NH4	850.787	577.519	10.38	10.38	164999	171178	191162	157280	169953	176660	95266.3	88954.8	90098	95061	93795.3	101741	75480.8	73173	77693.1	305865	307475	318548	96347.8	97234.2	86884.9	104007	100472	102474	142636	144311	150836	254070	253379	249232	117334	125968	127403	246518	261695	251149	6.09939	0.997048
438	TG	TG 16:0_16:0_18:1 M+NH4 Atlas (E)	TG 50:1	C53H100O6	2	M+NH4	850.787	578.521	10.38	10.38	69277.2	64981.5	80417.7	66941.4	74252.7	70053.2	45723.7	39788.4	40466.3	39053.7	42535.4	40279.6	33577.6	34784.7	32694.2	132300	126491	123743	41384.7	39341.2	38583.5	42418	41508.1	42682.4	56354.6	58394	59622.9	98811.9	103741	100724	52411.5	52688.4	55743.2	97148.5	104402	102297	7.17912	0.994117
438	TG	TG 16:0_16:0_18:1 M+NH4 Atlas (E)	TG 50:1	C53H100O6	2	M+NH4	850.787	580.535	10.38	10.38	4252.3	4239	4992.7	3565.7	4875.2	5134.6	2573.7	2627.9	1748.1	2521.1	2879.4	2206.4	2224.6	1643.3	2481.1	5513.6	7933.5	6596.6	3057.1	3565.3	2796.2	2728.5	2652.5	3737.9	3886.3	4241.8	3619.3	5671.7	5843.1	5677.9	3722.9	3384.6	2938.6	5409.6	6310.7	5654.5	12.1045	0.939896
435	TG	TG 16:0_16:0_18:2 M+NH4 Atlas (E)	TG 50:2	C53H98O6	2	M+NH4	848.772	551.502	10.33	10.11	154091	149044	163602	140457	151181	154919	64033.5	65728.5	65912.2	107222	108295	111222	67497.7	60850.4	62759.1	295028	285591	286917	86793.1	93898.4	97583.3	86317.8	91311.7	93303.4	136021	135033	134661	217213	223055	220086	129889	133115	133243	227110	223276	217592	4.56637	0.986747
435	TG	TG 16:0_16:0_18:2 M+NH4 Atlas (E)	TG 50:2	C53H98O6	2	M+NH4	848.772	551.514	10.33	10.11	76633.6	66588.4	100496	112766	119340	94198.8	15353.7	38257.9	31187.1	47253.6	58762.8	44732.4	42433.6	10728.5	39079.2	241506	211422	219152	63451.6	35323	74797.3	35817.9	49686.6	54972.9	41616.1	81185.8	78528.3	118458	117792	67261.8	89127.8	103277	106347	141310	113284	163428	19.6144	0.863035
435	TG	TG 16:0_16:0_18:2 M+NH4 Atlas (E)	TG 50:2	C53H98O6	2	M+NH4	848.772	575.501	10.33	10.11	413364	397313	428074	391823	395106	393724	192474	191152	186379	265580	260038	277463	169237	164051	170135	754191	767507	773322	209178	206034	208601	219753	228739	242859	307139	309705	313232	615088	614714	647001	321031	331491	328704	603162	601772	613456	3.26723	0.997343
432	TG	TG 16:0_16:1_18:2 M+NH4 Atlas (E)	TG 50:3	C53H96O6	2	M+NH4	846.756	263.238	9.81	9.82	14469.8	13774.7	16265.1	12379.3	16020.2	13609.9	7924.4	8061.9	6595	8924.2	8300.5	6490.9	6665.9	6973.2	7259.2	26936.7	28294.7	26040	6351.9	6944.9	6117.1	8496.3	8034.6	11026.6	9238.8	9421.1	10102.1	24058.3	21542.9	20305	9959	13422.7	11087.1	21880.7	21289.1	19818.1	9.47683	0.985049
432	TG	TG 16:0_16:1_18:2 M+NH4 Atlas (E)	TG 50:3	C53H96O6	2	M+NH4	846.756	547.471	9.81	9.82	31462.7	29247.3	31031.4	26479.9	29650.4	29313.4	17687.5	15993.4	15195.8	22532.9	19824.6	18336.8	13771.1	15601	12245	56121.1	57852.8	52715.3	15150.5	17121.9	16121.2	20943	21264.8	23540.2	22795.1	20565.4	22271.5	47418.2	41563.9	40650.5	20605.1	22542.6	18666.4	42483.4	40205.6	43337.6	5.43109	0.976739
432	TG	TG 16:0_16:1_18:2 M+NH4 Atlas (E)	TG 50:3	C53H96O6	2	M+NH4	846.756	549.488	9.81	9.82	113830	117836	121721	107935	109738	115540	54876.8	56018.6	54594.6	60481.7	62822.7	61977.5	49996.1	52155.8	50984.5	202814	209058	219823	49823.2	49816.4	49754.2	65183.9	65431.3	66774.5	69689	68276.4	66509.1	191583	183965	194448	83258.5	87282.2	85398.9	173850	164976	185423	4.07629	0.997258
432	TG	TG 16:0_16:1_18:2 M+NH4 Atlas (E)	TG 50:3	C53H96O6	2	M+NH4	846.756	550.492	9.81	9.82	54396.4	59483.9	60099.1	56109.1	57063.2	52766.4	29002.4	30618.4	29106.1	32003.1	31944	32668.8	24958.8	26010.2	25972.6	110156	108210	99401.4	26761.9	27034.6	25744.9	35146.7	36307.5	39621.2	36548.6	35297.2	37961	100065	98389.8	100276	47824.6	48269.5	44203.2	83944.3	82760.8	91764.3	4.58887	0.99471
432	TG	TG 16:0_16:1_18:2 M+NH4 Atlas (E)	TG 50:3	C53H96O6	2	M+NH4	846.756	573.488	9.81	9.82	127692	129614	136544	120319	121818	125150	66357.6	64035.2	71837	61398.3	62178	64146.2	51457.4	56850.8	59538	234120	232332	236640	54503.3	57297.2	56352.8	73546.8	75461.3	77123.7	74554.2	71667.1	78234.3	210921	210926	205710	98157.8	96442.5	98315	184344	185263	196668	4.2351	0.998403
432	TG	TG 16:0_16:1_18:2 M+NH4 Atlas (E)	TG 50:3	C53H96O6	2	M+NH4	846.756	574.493	9.81	9.82	64667.8	65607.8	71869.6	60384.6	62389.6	67024.8	34255.7	37964.6	36690.1	36240.4	35040.9	34352.4	29151	32102.1	30235.2	125363	124631	129486	32029.7	30412.5	32328.4	40636.8	39772.2	42802.1	38410.6	43666.4	38207.1	110763	115266	113333	54015.9	54227.1	53271.3	102661	101043	105618	5.56379	0.996571
432	TG	TG 16:0_16:1_18:2 M+NH4 Atlas (E)	TG 50:3	C53H96O6	2	M+NH4	846.756	575.504	9.81	9.82	127678	124068	141594	116893	131200	120575	64311.6	66936.5	67586.7	59750.8	62043.3	64003.5	55682	53481.1	60370	242824	237517	241823	57836.4	57384.4	58644.1	78790	76328.9	81367.5	77902.3	80176.9	83200.1	211572	213003	210057	86080.9	99100.8	93645	194476	175707	180256	6.2918	0.996856
432	TG	TG 16:0_16:1_18:2 M+NH4 Atlas (E)	TG 50:3	C53H96O6	2	M+NH4	846.756	576.506	9.81	9.82	66158.1	65275.4	73341	63567.7	63956.9	64593.3	32616.3	37391.2	36828.5	34386.1	32824.6	34517.9	31903.5	34286.8	31893.6	126314	121038	123128	34277.5	29288.1	30751.8	42670.9	43345.6	42300.4	43043.3	38692.7	46007.7	105405	108871	112023	48479.2	49258.2	47795.6	99182.2	91285	93358.2	5.02818	0.995437
432	TG	TG 16:0_16:1_18:2 M+NH4 Atlas (E)	TG 50:3	C53H96O6	2	M+NH4	846.756	601.519	9.81	9.82	23101.5	20250	24905.7	22046.9	22905.6	19523.1	9435.2	10940.6	10060.7	16230.9	19310.7	18791.1	9079.4	11004.3	10304.5	39792.6	40856.7	39918.1	10271.1	11177.2	10636.2	13727.6	12832.8	15129.5	16546.4	16233.3	17397.7	34083.7	30406.7	29563.5	18305.5	16010.1	18299.9	33810.5	31656.7	32320	8.1673	0.966746
432	TG	TG 16:0_16:1_18:2 M+NH4 Atlas (E)	TG 50:3	C53H96O6	2	M+NH4	846.756	829.73	9.81	9.82	10446.6	9890.5	11111.1	9723.5	11401.8	12944.8	5811.5	5944.4	6341.5	5524.8	6999.5	7292.3	5020.3	4895.8	4910.9	19386.7	23253.9	18380	7009.3	5455.5	7608.6	7764.8	7929.7	8903.8	8290.6	6758.8	7755	18413.7	16289.9	18400.2	7945.7	8000.8	8024.3	16544	16555.3	15673.3	9.95071	0.975035
426	TG	TG 16:1_16:1_18:2 M+NH4 Atlas (E)	TG 50:4	C53H94O6	2	M+NH4	844.74	547.471	9.51	9.51	50191.9	58001.5	51262.5	41143.8	41242.2	44486.2	18338	18628.6	16511.2	36561.9	52273.5	38849.9	19715.2	23693.3	20999	128032	121024	106927	17349.1	20619.9	33947.6	32553.6	29151.3	25971.1	21426.3	33122.6	27076.8	95634.7	100568	95462.4	46312.5	39621.9	46047.2	90544.7	86569.9	87948	12.6899	0.990877
426	TG	TG 16:1_16:1_18:2 M+NH4 Atlas (E)	TG 50:4	C53H94O6	2	M+NH4	844.74	573.487	9.51	9.51	36381.4	43725.3	46611.1	36030.7	37055.1	35954.6	20097.3	23316.6	20208.1	18027.2	69965.4	18277	19006.5	19532.3	18961.2	96367	93059.8	85323.6	19159.1	20669	57489.7	31284.2	25528.3	29762.2	24788.3	24117.2	25055	77253.7	78371.9	75872.2	27600.6	22983.9	25142	62218.7	59906.1	58687.2	10.8211	0.903777
426	TG	TG 16:1_16:1_18:2 M+NH4 Atlas (E)	TG 50:4	C53H94O6	2	M+NH4	844.74	574.494	9.51	9.51	16067.4	17817.2	19644.6	14318.5	15474.3	15398.5	8275.1	7884.1	9727.6	6026.2	12329.5	6870.6	7668.5	8589.5	7672.9	39133.6	35044.1	32382.5	7423.8	8324.6	14043.4	12818.9	11182.4	12820.7	7514	11317.8	9764.7	31837.4	30000.9	29906.8	10480.9	10796	10681.2	24037.9	21292.7	24361.3	10.7647	0.95791
426	TG	TG 16:1_16:1_18:2 M+NH4 Atlas (E)	TG 50:4	C53H94O6	2	M+NH4	844.74	599.503	9.51	9.51	22241.4	22931.6	24110.4	17833.9	16639.1	16489.2	5423.3	5675.7	5480.3	18268.2	26174.2	17386.7	7537.1	8596.7	6671.9	53151.6	49198.2	44319.7	7113.8	8941.1	13211.4	11683	11918.5	9145.7	9853.6	11675.4	9816.1	39982.5	44928.9	43956	19635.1	19864.3	18510.4	39729.3	44068.4	39371.5	15.6227	0.976255
426	TG	TG 16:1_16:1_18:2 M+NH4 Atlas (E)	TG 50:4	C53H94O6	2	M+NH4	844.74	827.714	9.51	9.51	14232.9	15843.8	14725.5	14454.8	11745.7	12816.6	6656.5	4807.3	4121.5	11963.1	12214.2	12189.9	4490.2	6162	5640.8	40647	37554.2	30406.7	5662.4	6043.7	10735.5	9366.1	7867.8	6920.7	6045.2	8147.6	7471.6	26951.1	31978.4	28053.5	16744.8	15321.6	14303.2	24517.2	26603.9	28565.6	9.5431	0.989164
463	TG	TG 16:0_17:0_18:2 M+NH4 Atlas (E)	TG 51:2	C54H100O6	2	M+NH4	862.786	561.492	10.27	10.27	2213.2	2694.4	2921.7	2774.1	2676	3074.8	1305	1237.8	1019.9	972.9	1379.4	1400.6	1527.3	1125.8	1506.7	3685.6	4511.9	3709.4	1885	3150.5	2768	1868.7	1471.3	1581	3724	3816.8	3598.8	4961.4	4602.4	3823.1	2292.4	2305.2	1538.8	4399.4	5391.7	3886.8	9.80711	0.842137
463	TG	TG 16:0_17:0_18:2 M+NH4 Atlas (E)	TG 51:2	C54H100O6	2	M+NH4	862.786	563.502	10.27	10.27	12686.3	10237.8	9512.3	11089.7	10469.7	9727.5	6113.3	6005	7573.4	7853.8	7338	6678.4	7277.3	5806.5	6132.4	14877.9	17172.1	19944.6	5367	5532.7	5741.7	8024.8	7212.4	6811.4	8320.3	8824	8431.3	16691.5	17030.5	17691.7	7975.7	11313.8	11083.4	14240.6	18946.4	16305	9.93676	0.963326
463	TG	TG 16:0_17:0_18:2 M+NH4 Atlas (E)	TG 51:2	C54H100O6	2	M+NH4	862.786	565.517	10.27	10.27	9307.1	7907.7	8709	8694.7	9005.9	9076.7	4842.8	4438.9	3979.2	6345.8	6390.6	5047.6	4567.4	4074.1	3338	15981.9	13946.7	15045.9	5518.3	5393.1	5103.7	5387.9	5323.7	4655.4	8355.1	8613.4	9601.4	13338.5	15979.2	14286.4	9678.8	10159.3	8538.4	14230	13571.2	14108.1	5.07035	0.973278
463	TG	TG 16:0_17:0_18:2 M+NH4 Atlas (E)	TG 51:2	C54H100O6	2	M+NH4	862.786	589.518	10.27	10.27	12300.4	11237.7	10314.1	10378.6	11642.3	12578.5	5740.4	6236.2	6281.8	7785.2	7673.4	7717.3	5511.6	5367.3	6015.9	21631.8	22473.2	17974.9	5155.6	4735.7	5245.2	7588.2	7685.4	7423.6	9436.5	9580.7	8779.1	18554	19301	18947.9	10099.6	11543.1	10132	20982.8	19819.6	20202.9	7.59657	0.985468
459	TG	TG 15:0_18:1_18:2 M+NH4 Atlas (E)	TG 51:3	C54H98O6	2	M+NH4	860.77	263.237	9.99	10	14031.1	16396.2	16518.7	13922.9	16276.2	13190.9	4661.6	6091.7	6007.9	8973.5	11166.7	8535.4	6039.7	5323.6	6668.6	34756.3	24988.9	33188.5	7320.3	7140.8	7444.7	9764.2	6895.9	9567.4	11683.4	11297.8	11151.7	23669.1	22980.4	23348.1	11993.7	12971.7	13874.5	19520.3	20013.5	26930.9	9.08968	0.940257
459	TG	TG 15:0_18:1_18:2 M+NH4 Atlas (E)	TG 51:3	C54H98O6	2	M+NH4	860.77	561.489	9.99	10	17475.2	18688.2	15813.8	18121.8	18330	16336.9	9807.1	10264.4	10507.7	11237.1	9321.9	13300.7	9819.8	10936.2	10318.4	24389.2	24316.7	23334.4	9257.8	11076	10626.5	13313.2	12394.4	12337.7	15372.6	15220.5	17511.3	24046	21731.1	22648.1	14621.4	15480.6	16825.7	26948.2	22040.8	26769.9	6.04058	0.961396
459	TG	TG 15:0_18:1_18:2 M+NH4 Atlas (E)	TG 51:3	C54H98O6	2	M+NH4	860.77	562.49	9.99	10	6285	6888.7	7405.6	6549.7	7390.6	7644.8	4237.6	3971.6	4973.4	3707.9	4519.8	4048.1	3895.5	3877.9	4161.6	9744.3	8924.7	10359.3	4721.3	3854.5	4499.2	4680.1	4409.7	5407.6	6387.1	7159.6	5913.5	8699.9	8677.8	9546.8	7424.3	7558.2	6252.1	9420.8	10465.4	10797.1	7.00681	0.954409
459	TG	TG 15:0_18:1_18:2 M+NH4 Atlas (E)	TG 51:3	C54H98O6	2	M+NH4	860.77	563.504	9.99	10	23586	23988	28217.1	21316.7	24413.6	23849.4	13576.3	15198.1	13173.9	12801.4	15648.5	15293.4	13253	12200.3	12605.6	35289.3	34504.3	35925.7	12358.8	12420.4	11232.6	16497.2	14041.5	16453.1	19871.1	20046.2	21290.8	33776.3	34965.5	34287.5	21168.4	21836.5	21903.3	40336.3	37737.4	39702.5	8.43106	0.987764
459	TG	TG 15:0_18:1_18:2 M+NH4 Atlas (E)	TG 51:3	C54H98O6	2	M+NH4	860.77	575.504	9.99	10	255600	269227	266694	254253	283131	229657	119936	131549	116794	161529	167687	158662	101396	106753	97126.4	585541	495663	597588	139484	118883	119748	136237	141350	166445	180840	196876	214718	449914	457144	482310	193394	217972	198983	389713	392407	435321	6.36029	0.960873
459	TG	TG 15:0_18:1_18:2 M+NH4 Atlas (E)	TG 51:3	C54H98O6	2	M+NH4	860.77	587.5	9.99	10	14084	14744.6	15725.1	10248.6	14612.5	15009.1	6469.6	7169.4	5558.3	8567.2	10029.4	7957.8	5606.1	7062.6	6136.4	22498.1	24206.5	23622	4692.9	6722.9	5750.9	7821.3	7783.7	7314.7	8420.9	9036.2	6813.3	20924.1	19394.6	23867.2	10646.8	14287.5	11861.7	23224.3	23687.4	21575.2	12.6383	0.9798
459	TG	TG 15:0_18:1_18:2 M+NH4 Atlas (E)	TG 51:3	C54H98O6	2	M+NH4	860.77	601.519	9.99	10	15546.9	16884	20557.2	14419.6	18509.4	16453.3	10373.7	11472.9	10853.4	10030.3	10828.4	11853.6	9153.6	9693.9	10459.9	26709.8	23641.9	23028.2	10214.9	8198.5	9318.1	10739.5	12382.9	13036.1	14836.7	14228.7	14726.4	21883.5	19852.6	21362.7	15580.7	15458.4	14763.3	26848.7	25621.7	25197.4	11.72	0.969873
489	TG	TG 16:0_16:0_20:0 M+NH4 Atlas (E)	TG 52:0	C55H106O6	2	M+NH4	880.833	551.501	10.92	10.93	1125	1951.6	1409.7	982.2	1633.3	1166.8	6775.9	5126.8	5989.4	640.7	6879.1	5284.8	450	783	397	13171.3	14292.7	2154.2	567.5	956.5	670.2	3104.3	3552.6	2923.2	1237.5	2243.5	9054.8	2566.9	2568	2813.4	750.3	1189.9	624.7	28499.6	2583.6	3625.9	24.0753	0.869554
489	TG	TG 16:0_16:0_20:0 M+NH4 Atlas (E)	TG 52:0	C55H106O6	2	M+NH4	880.833	579.539	10.92	10.93	14437.4	18656.4	10342.8	9674.9	10653.5	12168.2	31695.6	33775.1	33351.2	8277.7	32164.9	48668.2	13082.5	12132.2	3285.1	60977.7	60059.2	11800.3	13751.9	19551.4	14868.3	43316.3	46158.7	43098.3	18796.8	20394.8	90104.2	16674.7	44669.2	22180.3	10764.2	14257.6	3599.2	66887.4	14425.8	11081.6	24.4961	0.852186
489	TG	TG 16:0_16:0_20:0 M+NH4 Atlas (E)	TG 52:0	C55H106O6	2	M+NH4	880.833	580.543	10.92	10.93	5888.1	8737.5	5446.8	4622.2	3851.5	7018.6	16096.1	12828.8	14018.3	3829.6	14993.6	23416.7	4413.4	4699.1	1905.2	28469.2	27942.2	3962.3	5475.2	9339.7	7158.6	17328.8	20073.6	18722.5	6252.7	8895.4	37133.2	6630.4	20410.3	9588.4	3016.5	6087.5	2066.1	28667.9	4911.2	5094.4	26.9692	0.86134
486	TG	TG 16:0_18:1_18:1 M+NH4 Atlas (E)	TG 52:2	C55H102O6	2	M+NH4	876.803	339.288	10.41	10.41	6770.1	5282.7	6304.2	5554.7	5530.3	5451.5	4786.4	4022.2	4117.2	3381.9	4423.9	3694.3	2849.1	4749.5	2900.9	9728.4	10285	8216.5	3021.9	4188.9	2425.8	3623.5	3740.4	2876.6	3875.4	5122.7	4043.3	8236.3	8705	6354.3	5407	5785.1	3813.6	9218.2	7287.2	7065.8	9.19531	0.916374
486	TG	TG 16:0_18:1_18:1 M+NH4 Atlas (E)	TG 52:2	C55H102O6	2	M+NH4	876.803	575.504	10.41	10.41	71682.4	69411.6	80909.6	59681.9	72611.5	68309	39438.4	37032.9	39394.9	44475.2	46124.9	45092.1	41041.6	40423.6	37482.8	109784	106400	108237	46565.4	48303.3	46042.1	47692.1	44755.7	48298.1	70678	65404.7	70558.9	96893.1	103741	98580.3	51766.9	53577	51813.2	110275	111320	108994	8.92696	0.957362
486	TG	TG 16:0_18:1_18:1 M+NH4 Atlas (E)	TG 52:2	C55H102O6	2	M+NH4	876.803	577.519	10.41	10.41	613724	601720	693848	578535	598630	603766	413456	411625	420682	377495	378158	382597	333202	342594	333674	936576	949141	943259	292635	277623	293630	376649	395035	401884	416590	420340	433127	925653	929077	937874	524561	557916	555972	916235	912333	945285	5.98093	0.996404
486	TG	TG 16:0_18:1_18:1 M+NH4 Atlas (E)	TG 52:2	C55H102O6	2	M+NH4	876.803	578.525	10.41	10.41	246901	250569	287403	236829	247701	245905	173698	165984	159465	150535	156142	148736	140649	138167	137152	395500	391433	396160	113896	119444	119617	159828	160816	162288	170337	178113	171766	398578	397043	402770	231878	227747	225516	390137	394072	409320	6.39567	0.995409
486	TG	TG 16:0_18:1_18:1 M+NH4 Atlas (E)	TG 52:2	C55H102O6	2	M+NH4	876.803	603.535	10.41	10.41	393196	378812	422371	366367	390934	393494	244316	238103	241755	234820	234912	241552	214492	212997	209500	602617	602053	616819	183772	179913	189189	233621	233514	240670	270717	262857	277616	583558	592048	605350	344583	352976	348573	586925	600204	598815	4.36985	0.996863
486	TG	TG 16:0_18:1_18:1 M+NH4 Atlas (E)	TG 52:2	C55H102O6	2	M+NH4	876.803	604.538	10.41	10.41	169941	162062	186163	157576	168058	166639	111640	106726	105721	98344.7	99031	101089	85739.3	88594.1	85625.2	253086	248816	252048	81858.4	83247.9	78170.9	108089	108670	104218	120272	120425	119053	250360	250105	252080	144796	142600	146132	252144	258513	253754	5.30256	0.997764
486	TG	TG 16:0_18:1_18:1 M+NH4 Atlas (E)	TG 52:2	C55H102O6	2	M+NH4	876.803	605.55	10.41	10.41	40811.3	38966.1	42061	40086.6	43824.1	38271.9	25367.6	28111.8	29942	24343.8	18301.7	28083.8	21587	25390.7	23302.9	61564	57542.3	63925.8	20952.9	21415.2	21357.9	24900.3	23977.6	27570.4	31921.2	33608.5	30940.2	63531.5	53199.2	60320.8	32864.1	34345.5	31253.3	62584.7	60203	65077.6	4.58879	0.981281
486	TG	TG 16:0_18:1_18:1 M+NH4 Atlas (E)	TG 52:2	C55H102O6	2	M+NH4	876.803	859.777	10.41	10.41	17434.2	16691	18678.5	15895.6	16920.9	19262.4	11088.6	11458.4	12747.3	12379.3	11248.4	11108.8	11372.7	10320.5	10037.1	24849.8	26369.3	24733.2	6672.5	8567.6	9938	11222.3	11353.3	10193.1	13107.3	12780.5	14409.8	25603.5	26474.2	25496.4	15214.1	15187.2	15878.8	26052.2	24091	26194.8	6.63076	0.989134
482	TG	TG 16:0_18:1_18:2 M+NH4 Atlas (E)	TG 52:3	C55H100O6	2	M+NH4	874.788	575.505	10.41	10.16	981181	957128	1.0454e+06	956796	964090	969024	572610	583188	586621	732235	716953	727484	502604	503663	514874	1.40296e+06	1427350	1.43292e+06	477056	478528	471058	600358	617779	609735	681042	666200	683533	1.36395e+06	1.35622e+06	1.38039e+06	978097	945497	980276	1.37242e+06	1.37318e+06	1.38216e+06	3.15028	0.995485
482	TG	TG 16:0_18:1_18:2 M+NH4 Atlas (E)	TG 52:3	C55H100O6	2	M+NH4	874.788	577.519	10.41	10.16	890397	851200	938662	842655	867778	892662	519194	516629	531700	661822	667199	653780	469658	443241	477617	1.2581e+06	1247346	1.25618e+06	427533	430681	420872	540257	545220	553304	619551	609995	623508	1.22059e+06	1.25576e+06	1.24284e+06	892253	866733	914037	1.24164e+06	1.2764e+06	1275254	3.61547	0.996291
482	TG	TG 16:0_18:1_18:2 M+NH4 Atlas (E)	TG 52:3	C55H100O6	2	M+NH4	874.788	578.331	10.41	10.16	1398.2	1477.8	1732.9	1106.3	1651.6	1989.4	662.5	640.1	1041.5	1187.2	908.3	1069.8	824.8	633.3	659.7	1725.7	2316.6	2515.7	683.4	701.2	774.8	755.7	1008.5	1121.3	805.2	1043.2	1087.8	2071.9	2279.5	2353.3	1561.8	1511.9	1847.8	1885.2	2199.8	2105.9	17.7843	0.94171
482	TG	TG 16:0_18:1_18:2 M+NH4 Atlas (E)	TG 52:3	C55H100O6	2	M+NH4	874.788	601.52	10.41	10.16	1.0128e+06	979333	1.06746e+06	952978	988526	1.0032e+06	588303	608781	602371	766451	770116	778539	530742	528516	525175	1.39561e+06	1.40853e+06	1445473	486114	477355	487230	591989	618261	609454	675808	694417	703192	1.40992e+06	1.38584e+06	1.39952e+06	1.03524e+06	1.01539e+06	1.03517e+06	1.40538e+06	1.42485e+06	1.41848e+06	3.53099	0.996756
482	TG	TG 16:0_18:1_18:2 M+NH4 Atlas (E)	TG 52:3	C55H100O6	2	M+NH4	874.788	602.127	10.41	10.16	1674	1417.7	1374.7	1548.8	1668.3	1782.5	852.7	1036.2	992.6	1259	1240.7	1576.1	1109.6	786.3	622.9	2519.8	2242	1853.6	731.2	963.8	735.9	915.5	835.5	1250.8	952.8	1124.7	823.8	2159.6	2181.4	1694.2	1709.3	2132.6	1680.3	2456.9	2179.5	2187	9.22422	0.922787
482	TG	TG 16:0_18:1_18:2 M+NH4 Atlas (E)	TG 52:3	C55H100O6	2	M+NH4	874.788	603.53	10.41	10.16	129111	117058	137616	123795	121958	123752	84879.9	85656.6	85047.3	89453.6	92066.7	84121.4	68381.1	68988.9	71211.3	190055	187775	197087	69233.5	67160.5	69182.7	85941.1	84458.6	91773.5	91563.7	93821.4	97400.1	184684	185512	179599	121396	112044	126430	182201	175855	192227	5.13744	0.980994
482	TG	TG 16:0_18:1_18:2 M+NH4 Atlas (E)	TG 52:3	C55H100O6	2	M+NH4	874.788	605.545	10.41	10.16	10295.9	9843.1	12542.3	11099.4	9334.8	10537.4	9143.1	8174.4	8192.4	7279.2	6628.9	7504.1	7463.9	6470.8	7116.1	11487.9	16568.8	14713.8	6689.1	6443.1	7176.2	10247.6	9522.4	8757.3	10441.4	9709.9	8038.3	12672.6	13657.7	13277.8	7521.4	8426.5	8075.9	12031.5	13534.2	14239.1	9.65237	0.844453
479	TG	TG 16:0_18:2_18:2 M+NH4 Atlas (E)	TG 52:4	C55H98O6	2	M+NH4	872.772	261.221	9.89	9.9	66518.2	73902.9	75384.2	64306.3	75030.4	71017.5	41976.3	42300.2	44393	51785	49175.2	51487	41899.9	38046.3	39351.5	100665	100476	105568	33163	33771.3	33994.7	42419.2	46819.9	41816.8	50779.6	48598.3	53951.1	91720.2	91167.9	91107.2	64720.7	68069.2	73150.2	100762	100717	96998.9	5.99486	0.987523
479	TG	TG 16:0_18:2_18:2 M+NH4 Atlas (E)	TG 52:4	C55H98O6	2	M+NH4	872.772	263.237	9.89	9.9	89441.6	85303.4	99336.2	92844.3	89390.6	90935.7	53729.7	51280.2	51749.3	65890.4	71524.2	67820.8	47108.2	47561	46707.5	125417	134614	135198	40307.2	38291.4	43154.1	55074.5	59576	53747.7	62242.4	60926.9	59701.9	124553	127072	133346	85913.8	93375.8	93785.9	136590	142702	132680	4.69673	0.991098
479	TG	TG 16:0_18:2_18:2 M+NH4 Atlas (E)	TG 52:4	C55H98O6	2	M+NH4	872.772	573.488	9.89	9.9	210416	206374	218048	202135	204266	206718	142678	148952	147505	134874	136754	131883	128184	125114	128303	329333	320897	330194	117467	121118	123333	160867	165594	177914	161216	165015	169181	280345	274573	275296	165663	158600	167111	279316	275028	284910	2.47841	0.929462
479	TG	TG 16:0_18:2_18:2 M+NH4 Atlas (E)	TG 52:4	C55H98O6	2	M+NH4	872.772	575.504	9.89	9.9	1.28059e+06	1.25863e+06	1.35165e+06	1.19607e+06	1268105	1.26109e+06	713386	719536	742459	969612	982702	1.01384e+06	678294	688997	683555	1.68653e+06	1.68774e+06	1.70454e+06	609507	626504	610824	778542	792622	816301	848671	871500	871786	1.65936e+06	1.65938e+06	1.65412e+06	1.25481e+06	1.27986e+06	1.28117e+06	1.77115e+06	1.75738e+06	1.78582e+06	3.58939	0.997289
479	TG	TG 16:0_18:2_18:2 M+NH4 Atlas (E)	TG 52:4	C55H98O6	2	M+NH4	872.772	576.507	9.89	9.9	563706	560379	597803	529390	554418	555080	287779	302965	292532	412300	420424	412566	278381	270231	265490	815778	835728	842566	239502	251382	247718	321486	327360	324018	347453	352175	362315	824585	803057	831414	562660	572013	561302	867643	874800	873578	3.59669	0.992773
479	TG	TG 16:0_18:2_18:2 M+NH4 Atlas (E)	TG 52:4	C55H98O6	2	M+NH4	872.772	577.519	9.89	9.9	163571	173617	177405	160879	161569	162030	107063	99853.2	104238	125557	121149	119352	95964.5	93279.3	95779	247223	261645	272288	76926.3	83467.6	85147.9	97594.3	110859	108446	119235	123111	122764	229621	226124	230479	153407	164854	157286	249027	255448	257999	3.90774	0.97998
479	TG	TG 16:0_18:2_18:2 M+NH4 Atlas (E)	TG 52:4	C55H98O6	2	M+NH4	872.772	599.504	9.89	9.9	885203	852932	927069	805498	853272	853694	448161	444164	452429	616487	636362	633931	428250	438317	425358	1.21686e+06	1.20845e+06	1.2331e+06	350219	364143	367258	469013	488072	490754	535281	529708	535917	1.21368e+06	1.20862e+06	1.21314e+06	886114	894556	919344	1.28114e+06	1.27736e+06	1311636	4.28055	0.994957
479	TG	TG 16:0_18:2_18:2 M+NH4 Atlas (E)	TG 52:4	C55H98O6	2	M+NH4	872.772	600.507	9.89	9.9	376778	376492	414739	355405	374980	375826	190601	191408	193696	259690	263497	289565	180539	184300	176071	542844	564892	552778	150522	154573	156683	200701	209004	210711	214317	228617	228638	556940	553619	550042	382772	379407	400380	588471	594925	594038	4.65942	0.992518
479	TG	TG 16:0_18:2_18:2 M+NH4 Atlas (E)	TG 52:4	C55H98O6	2	M+NH4	872.772	855.744	9.89	9.9	408418	393212	429429	377328	379838	394392	210731	206343	201381	291479	289282	281539	190700	191936	188976	586092	587457	598326	164328	160998	164939	209918	222408	225474	238399	242649	246527	594802	589427	582972	391683	419040	401543	632769	640834	619505	4.46306	0.991689
477	TG	TG 16:0_18:2_18:3 M+NH4 Atlas (E)	TG 52:5	C55H96O6	2	M+NH4	870.757	597.489	9.64	9.64	71936.8	79087.1	82928.2	78095.9	88945.4	61796.4	52150	37685	42545.8	73913.9	69765	62418.8	19311	17375	44886	192132	181015	100399	39878	47707.2	44476.8	39410.9	23898.6	15244.7	42915.1	31471.8	40497	173862	165002	128158	104186	105273	124317	158437	109336	162463	11.1034	0.963572
477	TG	TG 16:0_18:2_18:3 M+NH4 Atlas (E)	TG 52:5	C55H96O6	2	M+NH4	870.757	853.729	9.64	9.64	47191.9	47858.6	63462.2	42941.4	53542.7	38686.8	31550	19731	25508.6	65799.1	67799.3	70019	13406.6	14810.2	28213.4	181660	173838	61353	39151.3	45577	45658.9	27955.1	17703.4	10568.2	27299	23152.9	28162.9	135099	155814	124936	113189	107236	122579	130137	69797.5	141324	16.2034	0.994784
474	TG	TG 16:1_18:2_18:3 M+NH4 Atlas (E)	TG 52:6	C55H94O6	2	M+NH4	868.739	243.211	9.36	9.37	7680.4	11497.8	12027.7	7475.9	10446	11599.8	6812.8	6669.9	8005	7587.8	6003	8300.8	7705.6	7715.9	7261.7	17280.6	15559.7	14671.5	7867.9	7644.2	8970.6	8078.7	6730.5	5906.4	8068.8	10093.9	7099.2	11960.8	14399.8	13236.8	12269.3	8768.5	8609	12036	11716.2	10491.4	18.3856	0.826329
474	TG	TG 16:1_18:2_18:3 M+NH4 Atlas (E)	TG 52:6	C55H94O6	2	M+NH4	868.739	261.221	9.36	9.37	27500.1	31782.2	34176.8	20879.2	29236.2	28908.9	18445.7	14149.3	18714.7	23006.2	20117.7	26397.6	19264.5	15734.8	17046.3	55218.4	56076.3	40455.1	19649	18419.5	18671.2	21177.7	17559.1	15283.4	20498.9	22447.9	24344.7	48497.6	51024.4	39892.7	35900.2	32689.3	32295.1	42474.8	34235.9	43506	14.372	0.829989
474	TG	TG 16:1_18:2_18:3 M+NH4 Atlas (E)	TG 52:6	C55H94O6	2	M+NH4	868.739	571.471	9.36	9.37	49014.6	54361	68895	44535.1	52159.1	52389.9	34091	29405.2	36015.6	37250.3	42059.6	43868.8	28263.4	33490.3	31339.9	116518	103305	89234.4	28118.2	30604.1	36317	45586.6	42242.5	42469.6	44339	47409.9	48264.2	73145.1	79456.4	75977.1	47780.6	40702.2	47758.3	81973.3	73278.9	77348.6	14.0807	0.947313
474	TG	TG 16:1_18:2_18:3 M+NH4 Atlas (E)	TG 52:6	C55H94O6	2	M+NH4	868.739	572.472	9.36	9.37	20308.2	21281.1	27634.5	19070.4	22100.4	24845.2	14750.6	14053.6	15491.6	18640.9	20139.8	19105	15011	16463.5	14261.2	46014.4	45781.9	42438	14569.3	14016.5	16094.9	21609.8	18471.5	20568.7	21661	19525.6	19765.5	36395.1	35644.4	34257.3	19966.1	21376.4	21029.9	31901.8	32417.4	40075.7	12.8156	0.942147
474	TG	TG 16:1_18:2_18:3 M+NH4 Atlas (E)	TG 52:6	C55H94O6	2	M+NH4	868.739	595.469	9.36	9.37	15567.8	20123.9	19929.7	16900	17990.5	18755.7	10033.2	10471.6	11090.4	10287.6	12497.2	11532.8	11276.3	11166.2	11698.3	35925.3	30863	35130.9	8064.7	7922.9	8348.5	14411.7	11584.1	11058.1	12683.3	14520.7	13669.5	30086.7	22980.9	27330	13297.2	13487.5	15413.2	27983.1	26462.7	25237.3	8.87219	0.959514
474	TG	TG 16:1_18:2_18:3 M+NH4 Atlas (E)	TG 52:6	C55H94O6	2	M+NH4	868.739	597.486	9.36	9.37	74698.3	87988.2	111221	61620.8	89636.5	87636.4	42401.7	34958	42957.9	48438.8	52151.8	61001	37005.1	37411	35887.7	164568	153788	121660	43082.8	39100.3	38097.5	52241.3	44865.3	38662.5	51984.7	49559	58826.4	164454	172421	129050	111325	97338.6	108865	148661	127467	151691	17.7211	0.822913
474	TG	TG 16:1_18:2_18:3 M+NH4 Atlas (E)	TG 52:6	C55H94O6	2	M+NH4	868.739	851.709	9.36	9.37	32235.5	36408.3	41143.1	32226.9	35138.4	34538.7	22653.5	21610.4	25377.3	20999.6	18891.9	22761.7	21782.8	23359.2	24053.5	61831.2	60566.9	63291.7	16543	16953.6	17667.5	30164.4	29029.8	28941.1	29801.1	28044.9	29051	47906.8	48918.9	48093.4	23738.3	22142.4	23703.8	47325.4	50342.5	50991.5	8.56642	0.994202
470	TG	TG 16:2_18:2_18:3 M+NH4 Atlas (E)	TG 52:7	C55H92O6	2	M+NH4	866.723	569.457	9.14	9.15	14489.7	13374.8	17772.8	13668.4	13426.6	15117.6	12529.8	11602	12860.9	12100.9	11010.6	12180.4	10611.4	12803.2	13709.1	20829.4	20305.4	22348.5	10657.9	8230.4	10213.5	14630.9	14518.4	15779	15768.5	16567.8	16705.8	14164.3	11751	12403.3	5650.1	7339	8195	14064.4	15950.4	13689.5	10.4633	0.926596
470	TG	TG 16:2_18:2_18:3 M+NH4 Atlas (E)	TG 52:7	C55H92O6	2	M+NH4	866.723	849.689	9.14	9.15	6876.5	5917.9	6127.3	7861.7	5369.9	5851.1	4995.1	6611.7	6272.7	4466.1	4637.8	4175.5	5231.4	5721.2	4679.1	9234.3	10133.2	8907.3	3113.2	4393.7	4382.7	7631.4	6700.6	6176.2	6531.8	6483.6	6726.7	7619.2	5825.8	7410.9	2576.1	3365.5	4113.1	5526.2	6847.2	5868.3	12.9014	0.859394
467	TG	TG 16:3_18:2_18:3 M+NH4 Atlas (E)	TG 52:8	C55H90O6	2	M+NH4	864.708	543.442	8.91	8.91	2690	2139.7	3030.8	1747	3085.5	2155.1	3857.6	4026.1	4071	1785.5	1521.2	2636.7	2711.9	2458.2	3277.6	1806.8	1425.9	2867.5	2188.8	3034.5	2777.7	3415.4	4343.9	4875.7	2489.5	2792.8	4174.5	1398.9	1077.9	1541.7	724.9	1194.4	829.4	1182.4	1484.4	619	20.0192	0.80327
467	TG	TG 16:3_18:2_18:3 M+NH4 Atlas (E)	TG 52:8	C55H90O6	2	M+NH4	864.708	545.453	8.91	8.91	6071.7	6867.3	6985.3	5992	6191.5	5545	7964.9	8374.1	9122.7	5461.3	768.4	660.4	5060.4	6823.4	6805.5	4870.7	5030.3	5653.5	3561.2	4502.3	4295.5	7452.6	6957	7293.8	7652.1	8230.5	6532.8	4310.4	1959.7	2277.3	1389.9	1672.7	1775.7	2421.2	2642	2581.1	8.0116	0.849473
467	TG	TG 16:3_18:2_18:3 M+NH4 Atlas (E)	TG 52:8	C55H90O6	2	M+NH4	864.708	567.445	8.91	8.91	2316.6	3911.6	2504.9	2324.1	3406.6	3137.8	3749.1	2568.6	3214.6	1973.8	1792.7	1197.4	1539.8	3482.6	2934.2	1806.5	2828.8	3288.6	2366.3	1887.4	2601.4	4056.7	4333.8	2809.8	3990.7	3304.7	3520.6	2495.6	1244.3	1619.1	1336.2	754.6	771.9	1552.9	1452.2	983.3	20.4426	0.810723
501	TG	TG 16:0_18:2_19:0 M+NH4 Atlas (E)	TG 53:2	C56H104O6	2	M+NH4	890.817	575.501	10.56	10.57	50854.6	48840	54922.5	46521.2	47251.1	49842.7	28661.9	29120	30976.4	34411.1	32914.1	37992.4	25252.5	23852.8	23101.7	63987.6	60073.8	62801.4	19440.8	18719.1	18792.5	26224.8	26339.1	25065	39004.7	37190.1	34407.9	80532.4	80737.8	84734.2	30589.9	33647.5	33848.8	90212.4	102076	97095.1	5.53835	0.977338
501	TG	TG 16:0_18:2_19:0 M+NH4 Atlas (E)	TG 53:2	C56H104O6	2	M+NH4	890.817	589.511	10.56	10.57	4793.2	4220.1	5993	4513.2	3350	3472.4	2137.6	1485.4	1700.2	2522.6	1411.9	1322.9	1549.1	1871.8	3008.3	7363.9	3269.7	6504	814.8	1955.8	3577.4	2376.5	2084.8	1911.7	3032.3	4930	3399.5	6428.3	6518.3	7846.3	2754.9	2000.2	4180.3	5633.3	7203.1	8122	20.159	0.882185
501	TG	TG 16:0_18:2_19:0 M+NH4 Atlas (E)	TG 53:2	C56H104O6	2	M+NH4	890.817	589.522	10.56	10.57	4824.5	4953.3	6838.7	5285.2	3467.6	4402.5	1885.2	2019.3	2236.3	2873.5	2022.9	2020.1	1949.7	2364.6	3553.5	7662.1	5770.9	7296.2	1629.4	2607.9	4024.2	2980.8	2708	2329.4	5075.5	6304.6	4243.3	6883.1	6944	8003.4	3058.2	2406.1	4321.5	7516.6	9025.3	9735.6	20.4727	0.909454
501	TG	TG 16:0_18:2_19:0 M+NH4 Atlas (E)	TG 53:2	C56H104O6	2	M+NH4	890.817	591.538	10.56	10.57	14779.5	13177.2	14584.7	14745.7	11565.3	15918.7	11355.4	9083.8	12899.5	9551.3	8730	9848.4	10510.2	9343.6	9131.7	22327.4	22810.1	21436.6	5867.6	8625	7596	8971.3	10968.8	10669.5	12210.2	13503.5	13082.1	17694.1	19268.9	20301.2	13110.8	11368.8	13594.9	21381.9	19674.4	22410	9.88062	0.933156
501	TG	TG 16:0_18:2_19:0 M+NH4 Atlas (E)	TG 53:2	C56H104O6	2	M+NH4	890.817	593.545	10.56	10.57	8957.6	8839.7	9351.4	8866.3	8546.4	7629	3878	5457.8	3886.9	5364.8	5193	5516.3	3007.4	4836.9	2799.6	10642.8	10563.1	13712.4	3546.7	4232.6	2977.2	3621.7	4788.9	4642.9	7455	8014.3	5662.5	13806.8	11768.5	14329.7	6329.5	7113.2	6801.2	14718.6	16810.4	15649.3	6.13463	0.973163
501	TG	TG 16:0_18:2_19:0 M+NH4 Atlas (E)	TG 53:2	C56H104O6	2	M+NH4	890.817	617.552	10.56	10.57	10850.4	8784.5	10868.5	10279.6	11228.9	9917.2	5940	4802.1	4972.4	6433.3	6012.9	6870.8	5181.1	5290.5	5518.1	14285.4	12319.7	14982.3	5524.4	5222.7	4501.7	4524.3	4555.6	5665.1	6223.6	6781.6	6643.6	14553.1	16706.2	16218	8898.9	7250.2	9177.3	16668.9	16798.5	18082	7.841	0.977377
501	TG	TG 16:0_18:2_19:0 M+NH4 Atlas (E)	TG 53:2	C56H104O6	2	M+NH4	890.817	619.571	10.56	10.57	2017.6	1741.4	2540.7	1647.6	1430.9	1459	1226	1299.7	1494.7	494.9	1513.1	596.9	1100.3	1562.8	1048.5	2438.3	2115.6	2795.2	423.9	1229.3	797.7	1490.2	1348.6	843.6	1838.9	1729.3	1947.4	2213.4	3248.6	3218.2	880	1258	1190.6	3683.3	2864.2	3889.5	21.142	0.887167
497	TG	TG 17:0_18:1_18:2 M+NH4 Atlas (E)	TG 53:3	C56H102O6	2	M+NH4	888.802	589.518	10.31	10.31	21074.6	24952.7	25956.4	21776.5	21804.6	21940	14581.5	16955.2	13996.3	14525	17845.5	18527.5	12091	15053.9	12853	35086.3	37629.2	41129.2	11099	12512.1	12568.5	17721.9	16208.1	16625.4	17641.9	19067.8	19044.1	32065	29723.8	30816.3	19081.5	23979.8	19380.5	32651.2	33555.3	35186.6	8.02002	0.97764
497	TG	TG 17:0_18:1_18:2 M+NH4 Atlas (E)	TG 53:3	C56H102O6	2	M+NH4	888.802	591.534	10.31	10.31	21664.5	21591.6	22549.9	19139.4	21256	19784.3	14637.9	15794.7	16250.4	17350.7	18471.7	21932.1	13140	13403.2	16042.8	38796.4	36342.1	34868.5	12298.3	11128.8	12705	15792.5	17376.1	18050.7	17471.5	19081	20762.6	32169.8	31704.5	35194.6	21986.8	24329	22306.6	37456.9	34015.3	35275.9	5.56717	0.982824
497	TG	TG 17:0_18:1_18:2 M+NH4 Atlas (E)	TG 53:3	C56H102O6	2	M+NH4	888.802	615.534	10.31	10.31	10749.8	9159.5	9511.4	9879.1	9747	8985.8	7042.1	7268	6776.8	8954.3	9124.5	8593.7	5686.9	5424.2	6224.6	17876.6	14058.7	15753.2	5580.8	5197.3	4695	7952.6	6827.5	6678.9	7979.7	8616.9	8169.7	13178.8	14829.3	16505.1	10152.8	8565.2	10256.9	16336.2	16325.4	15213.3	5.92352	0.974576
497	TG	TG 17:0_18:1_18:2 M+NH4 Atlas (E)	TG 53:3	C56H102O6	2	M+NH4	888.802	853.764	10.31	10.31	935.9	682.5	492.5	642.6	847.2	788.4	356.7	308.3	236.5	259.1	488.8	393.9	453.1	398	240.5	1826.5	1271.6	580.1	257.1	461.2	352.4	549.2	615.6	248.9	482.4	383.1	371.5	815.3	1223.6	857.1	895.3	320.8	654.1	1169.2	956.8	1281	19.7966	0.805292
495	TG	TG 17:0_18:2_18:2 M+NH4 Atlas (E)	TG 53:4	C56H100O6	2	M+NH4	886.786	587.503	10.04	10.05	16682.9	16024.8	12839.1	13646.2	13531.3	14027.3	10147.1	11315.1	10882.2	10732.3	11176.8	12283.8	8322	9215.5	9670.3	22969.7	23393.8	23963.9	7156.3	9162.3	6593.6	11672.3	12614.8	12640.6	11846.3	13175.9	13689.6	21218.6	18547.2	20951.1	13480.3	11185	11954	21863.3	21523.9	24296.8	9.67012	0.96285
495	TG	TG 17:0_18:2_18:2 M+NH4 Atlas (E)	TG 53:4	C56H100O6	2	M+NH4	886.786	589.522	10.04	10.05	39003.1	36203.9	37386.5	32708.2	32858	31660.7	24370.2	19162.1	19176.2	28136.7	28488	28625.2	20794.7	22718.4	22521.2	53163	49815.8	50572.1	21420.3	20654.5	22367.7	23854.2	26141.7	28654.4	30286.8	29301.4	31959.7	48604.4	40924.8	44179.3	32616.1	34664.8	35085.5	54573.4	48386	56164.4	7.75748	0.981985
495	TG	TG 17:0_18:2_18:2 M+NH4 Atlas (E)	TG 53:4	C56H100O6	2	M+NH4	886.786	601.515	10.04	10.05	1.01553e+06	1.00843e+06	786644	973857	698214	1.00199e+06	602758	616273	620229	773050	781915	792331	547619	545775	539020	1.39774e+06	1.0699e+06	1.08695e+06	505117	489622	501254	610386	638374	632006	693020	707194	721022	1.39148e+06	981389	978159	778149	1.03133e+06	785327	1.02362e+06	1.05785e+06	1.21056e+06	13.6441	0.890452
495	TG	TG 17:0_18:2_18:2 M+NH4 Atlas (E)	TG 53:4	C56H100O6	2	M+NH4	886.786	869.754	10.04	10.05	12674.7	13188.9	12837.7	12441.1	13926.4	13310.2	8588.3	9116.2	8201.9	9529.4	10575.2	10115	6223	7528	8486.7	16966.3	15373.6	17046.5	6865.9	8582.2	7584.1	9358.9	8853.1	10836.3	10812.8	11661.1	11026.7	13673.1	14451.4	13402.2	10678.1	12164.8	11283.4	18572.2	21951.6	21175.8	3.71189	0.93767
495	TG	TG 17:0_18:2_18:2 M+NH4 Atlas (E)	TG 53:4	C56H100O6	2	M+NH4	886.786	869.768	10.04	10.05	13008.3	13686.7	11177.6	11420.5	12194.9	11065.3	6270.9	7298.5	7777.9	10518	9479.7	7877.9	6419.7	6451.9	5664.2	15702.7	13168.7	16879.9	5852.7	8373.9	6001.8	6224	8730.4	6908.7	8895.5	8686.5	8231.2	16584.5	14556	16705.4	9649.8	11592.6	9769.5	18547.2	15854.2	21425.4	8.08468	0.940217
492	TG	TG 17:1_18:2_18:2 M+NH4 Atlas (E)	TG 53:5	C56H98O6	2	M+NH4	884.771	264.241	9.78	9.78	13309.5	14370	15324.2	14754.9	13268.2	13100.2	7025.8	7686.7	8502.2	14617.8	15118.7	8684.2	7780.1	6808.7	8518.1	18310.4	18791.7	18927.1	9591.2	10786.3	11821.8	8183.3	8091.2	8029.4	8872	16175	9975.1	21234.4	19182.8	20456.7	14208.3	13949.2	14719.6	19678.9	21846	23263.2	6.02337	0.844017
492	TG	TG 17:1_18:2_18:2 M+NH4 Atlas (E)	TG 53:5	C56H98O6	2	M+NH4	884.771	575.501	9.78	9.78	822451	845113	965749	919168	913838	898250	459377	514446	565186	971384	993120	651637	511750	540154	512004	1.10165e+06	1.09562e+06	1.08909e+06	635739	657894	636055	513531	609240	573376	661889	880814	658775	1.25657e+06	1.11148e+06	1.10561e+06	896995	860205	962255	1080164	1.24713e+06	1.32793e+06	5.34482	0.836525
492	TG	TG 17:1_18:2_18:2 M+NH4 Atlas (E)	TG 53:5	C56H98O6	2	M+NH4	884.771	585.486	9.78	9.78	3857.9	3595.7	3430.6	2588.6	3675.5	2587	2769.7	2145.1	1624.2	3007.8	3735.9	2653.9	1914	1826.9	1839.4	6341.3	5248.8	5673.8	2834.4	2632	2858.8	2462.6	2302.1	3062.3	2899.1	3839.7	3623.6	2755	2570	3697.1	2413.3	2782.1	2740.7	3945.4	3904.9	3207.8	15.5544	0.809206
492	TG	TG 17:1_18:2_18:2 M+NH4 Atlas (E)	TG 53:5	C56H98O6	2	M+NH4	884.771	587.505	9.78	9.78	14399.2	16774.1	15162.7	14510.8	14249.8	14017.6	10489.6	8762.1	9196	15293.7	12858.3	11157	8350.2	7119.2	8125.1	25896.2	22664.4	20301.1	7700.4	8637	7982.1	10922.6	8717.3	12088.2	12239.4	13611.7	12108.3	15854.7	18343.6	18036.4	11963	15641.5	13886.8	21595.2	18195.1	20527.3	6.25071	0.968544
492	TG	TG 17:1_18:2_18:2 M+NH4 Atlas (E)	TG 53:5	C56H98O6	2	M+NH4	884.771	599.504	9.78	9.78	504141	520905	625534	579098	543007	555130	250466	283581	305209	570571	585106	364926	288311	312529	284870	697769	711913	709306	337805	354280	351910	258923	335838	308802	366561	501888	353298	895292	763437	761315	594453	547586	640461	705388	874191	933740	7.15457	0.824724
492	TG	TG 17:1_18:2_18:2 M+NH4 Atlas (E)	TG 53:5	C56H98O6	2	M+NH4	884.771	867.748	9.78	9.78	7741.6	8626.7	9578	7989.5	8882.5	9262.3	5083.4	5346.7	3571.3	8033.8	8399.5	7197.7	4071.6	4675.9	4211.9	13378.1	11989.7	11654.4	4334.4	5794.8	5426.1	6974.8	6513.3	6980	6114.1	5326.1	7089.7	9543	9374.9	10388.6	8002.9	6927.6	7180.7	12850.3	9901.2	8444.4	7.50567	0.940441
509	TG	TG 16:0_18:1_20:3 M+NH4 Atlas (E)	TG 54:4	C57H102O6	2	M+NH4	900.803	261.221	10.31	10.21	8735.8	11758.9	8675	8640.9	9924.6	11200.9	6470.2	7608.5	7138.9	6036.7	6569.8	7834	7102.9	7328.2	7184.8	12350.7	15507.3	13889.9	7707.3	6701.4	7950	7552.4	7784.7	9002	10119.3	11662	10053.7	10202.2	13054.8	10208.5	7015.1	8134.8	7862.3	13281.5	13563.5	14723.9	12.8465	0.85627
509	TG	TG 16:0_18:1_20:3 M+NH4 Atlas (E)	TG 54:4	C57H102O6	2	M+NH4	900.803	599.502	10.31	10.21	96529.3	88766.3	92550.7	92472.8	94606.4	97994.2	72134.6	76731.3	74374.5	62518.8	62789.1	64710.3	74942.8	73241	73784.4	131554	136709	134250	72382.4	74917.5	74880.1	84601.2	84211	79584.6	107645	102417	106659	112754	134036	116237	64255	63618.6	67328.9	148579	157723	151632	3.20792	0.9327
509	TG	TG 16:0_18:1_20:3 M+NH4 Atlas (E)	TG 54:4	C57H102O6	2	M+NH4	900.803	601.517	10.31	10.21	633011	571711	674924	613338	605765	629672	539123	549458	560462	525865	535875	528148	483812	491071	475356	831231	851571	857509	453683	436822	427733	627636	638160	637421	681132	680267	689980	644994	651171	645475	422005	418482	421286	752981	778338	778460	5.02345	0.974576
509	TG	TG 16:0_18:1_20:3 M+NH4 Atlas (E)	TG 54:4	C57H102O6	2	M+NH4	900.803	603.533	10.31	10.21	406704	365152	414171	388814	379745	423962	333688	343178	334275	322034	319346	328698	312253	308566	305937	542936	534686	553919	283549	284169	283820	398234	393918	398234	442188	429886	462856	426286	443150	454932	259465	261303	268878	531100	533038	543317	5.14199	0.990475
509	TG	TG 16:0_18:1_20:3 M+NH4 Atlas (E)	TG 54:4	C57H102O6	2	M+NH4	900.803	627.531	10.31	10.21	26615.2	30789.6	28071.3	30083.8	26321.8	31476.8	30405.7	24055.7	28495	14774	15205.9	16419.7	21964	22384.9	22175.8	35648.1	35887.9	38013.2	18045.3	18806.7	16109.7	23876.9	23550.7	24633.2	21875.4	26264.9	22537.8	39871.6	45725.9	43777.8	18938.7	19095.5	21098.5	47266.7	48042.3	45485.8	6.94593	0.821028
509	TG	TG 16:0_18:1_20:3 M+NH4 Atlas (E)	TG 54:4	C57H102O6	2	M+NH4	900.803	883.772	10.31	10.21	120010	103383	109475	105364	102400	117090	90018.2	91637.5	93879.9	87034	87047.4	81446.3	83582.3	88445.1	87870.8	149568	155504	149420	83236.4	82683.9	81951.3	107193	104285	103912	119076	126447	123189	119352	127209	131658	76584.8	77434.6	75260.4	150118	163244	141696	6.15221	0.978382
509	TG	TG 16:0_18:1_20:3 M+NH4 Atlas (E)	TG 54:4	C57H102O6	2	M+NH4	900.803	883.783	10.31	10.21	111688	100033	91395.6	101629	96984.9	103250	59991.2	76830.5	90442.6	57257	76040.7	73270.2	58855.2	77533.7	61367.2	105185	150443	123652	81080.6	69149.8	59182.2	93907.3	100725	93728.7	107047	123555	91803.5	118935	111226	127808	63610.9	74014.6	61868.6	125499	124882	132093	6.12476	0.888698
507	TG	TG 18:1_18:2_18:2 M+NH4 Atlas (E)	TG 54:5	C57H100O6	2	M+NH4	898.788	263.237	9.94	9.94	41876.6	42560.6	47036.6	42670.7	41185.2	41953.5	28897.3	31204.5	35444.8	43128.8	41373.6	37139.5	27882.7	33124.9	30193.3	53750.6	60265.2	56699.8	28419	26617.4	31312.5	40256.4	39967.9	40268.1	45028.4	46054.3	43025.1	44133.6	44103.3	43938.1	29733	30870.5	31283.4	51364.8	53889.8	53573.5	4.48184	0.950515
507	TG	TG 18:1_18:2_18:2 M+NH4 Atlas (E)	TG 54:5	C57H100O6	2	M+NH4	898.788	265.252	9.94	9.94	7324.8	7752.6	7830.1	6890.1	7570.2	8683.1	5329.1	6254.6	5433.4	6428.9	6429.8	7883.4	6328	5937.1	6001.4	10372	9880.2	11618.5	5343.8	5914.9	5060.1	7478.3	7901.6	8100.3	7937.1	7884.5	8736.9	10264.6	6667.3	8235.3	7153.6	4907.8	5976.4	9441.3	10826.2	10490.3	7.12845	0.894295
507	TG	TG 18:1_18:2_18:2 M+NH4 Atlas (E)	TG 54:5	C57H100O6	2	M+NH4	898.788	337.273	9.94	9.94	22590.6	25462.2	23908	20807.8	20817.2	21632.6	18663.4	18628	20507.4	21124.5	20415.2	16631.6	17144.3	20034.7	17882.8	33799.1	31340.8	35736	16095.9	17305.6	15898.5	22744.2	20154.1	24187.4	19869.5	24586.6	24547.9	24236	24811.5	25305.4	14660.6	17060.5	17227.5	24882.1	34694.6	28663	7.51395	0.928924
507	TG	TG 18:1_18:2_18:2 M+NH4 Atlas (E)	TG 54:5	C57H100O6	2	M+NH4	898.788	599.503	9.94	9.94	482705	461902	498847	442577	462520	484447	360068	364568	360027	425141	413243	418394	338696	340198	341857	645560	665569	662255	317995	296265	309025	438914	442793	442992	467769	477350	485455	475768	485265	492975	327017	326165	337608	602957	625641	610045	3.91257	0.981055
507	TG	TG 18:1_18:2_18:2 M+NH4 Atlas (E)	TG 54:5	C57H100O6	2	M+NH4	898.788	600.506	9.94	9.94	210344	195426	220167	192725	206313	206153	156215	163409	161853	188246	184218	185287	140716	146069	147225	283407	283493	292164	130179	134510	138009	188261	189588	187894	205109	210674	213583	219909	209804	218572	147626	143364	145221	254790	275999	268106	4.46572	0.981025
507	TG	TG 18:1_18:2_18:2 M+NH4 Atlas (E)	TG 54:5	C57H100O6	2	M+NH4	898.788	601.519	9.94	9.94	669193	663291	731050	631491	659019	689715	508102	505608	525294	611951	610113	611320	466283	470931	486408	870666	878119	902992	442252	440094	445398	648067	637418	641067	675245	698399	716035	702350	693435	705605	471591	459643	472906	857396	830287	856239	4.56158	0.974544
507	TG	TG 18:1_18:2_18:2 M+NH4 Atlas (E)	TG 54:5	C57H100O6	2	M+NH4	898.788	602.522	9.94	9.94	280760	286364	313229	259332	284158	305486	215886	225262	220172	256224	247984	241232	200607	205198	209781	388900	392347	396228	192588	183227	195967	266560	270976	282435	290816	293724	293044	301629	302752	292753	196829	192940	201391	368471	370679	374460	6.06535	0.978946
507	TG	TG 18:1_18:2_18:2 M+NH4 Atlas (E)	TG 54:5	C57H100O6	2	M+NH4	898.788	603.534	9.94	9.94	91405.1	88835	107672	88715.5	92947	95784.2	72753.1	77314.1	82029.9	77516.5	76137.3	78047.9	76369.9	72150.6	76512.3	125503	126738	123930	69475.2	64098.9	69389.2	86005.2	93207	94453.4	103470	108407	103407	101674	95265.1	98970.7	61339.5	63507.4	64193.1	113033	115541	115475	6.88114	0.971204
507	TG	TG 18:1_18:2_18:2 M+NH4 Atlas (E)	TG 54:5	C57H100O6	2	M+NH4	898.788	881.759	9.94	9.94	258057	245687	269559	243048	246221	248734	196082	196720	201890	209486	212847	213058	176964	176097	185137	349870	344339	338626	159362	160765	167003	233390	235556	238163	256923	254151	262879	264855	267133	287328	175172	170334	172327	332017	342872	327856	3.6566	0.988605
505	TG	TG 16:0_16:1_22:6 M+NH4 Atlas (E) --- TG 16:1_18:2_20:4 M+NH4 Atlas (E)	TG 54:7	C57H96O6	2	M+NH4	894.756	575.505	9.43	9.45	55002.9	69554.6	52385.8	61420.8	49683.9	50228.6	44019.2	49938.2	38804.9	33930.4	30060	31698.1	33329	55583.4	43298.7	78607.8	77415.2	56265.8	38959.4	44747.1	47636.7	44132.2	37375.1	40840.8	2074.4	39676.9	43927.5	121000	127733	124761	67064	72115.2	73848.2	90883.5	86073.2	92356	12.5316	0.839588
505	TG	TG 16:0_16:1_22:6 M+NH4 Atlas (E) --- TG 16:1_18:2_20:4 M+NH4 Atlas (E)	TG 54:7	C57H96O6	2	M+NH4	894.756	597.487	9.43	9.45	186404	190512	180633	147805	174694	180626	86264.4	93130.5	99223	149423	90469.2	147030	90483.4	100522	100391	228211	229158	291428	113217	115721	109537	137466	119821	113058	168022	124161	143792	259908	290529	277513	158154	161155	171120	222670	295267	232760	7.84754	0.854187
505	TG	TG 16:0_16:1_22:6 M+NH4 Atlas (E) --- TG 16:1_18:2_20:4 M+NH4 Atlas (E)	TG 54:7	C57H96O6	2	M+NH4	894.756	621.484	9.43	9.45	15445.4	21132.5	20576.1	13947.1	15589.9	12883.1	15118.7	13103.5	14054.8	12608.8	11690.7	12327.6	13475.1	17666.6	16928.6	28183.5	26666.6	23088.3	13258.1	11208.5	14628.4	16053.4	11490.7	10909.3	3134.6	12348.5	10275.7	36415.3	37942.6	35139.4	26303.1	22138.5	24339.1	33578.4	28161.1	30268.4	18.9847	0.842491
505	TG	TG 16:0_16:1_22:6 M+NH4 Atlas (E) --- TG 16:1_18:2_20:4 M+NH4 Atlas (E)	TG 54:7	C57H96O6	2	M+NH4	894.756	877.728	9.43	9.45	94131.8	94614.3	102856	77715.4	92169.5	98361	57544.4	59431.1	62705.3	59154	56800.4	61378.9	56114.1	65100.5	60351.1	127600	130425	137837	44852.7	46845.2	43860.9	76932.3	67248.1	69351.6	2131.7	76500	79075.2	131253	134676	127917	67763.9	69448.9	72222.3	122314	150961	137891	8.34193	0.985399
503	TG	TG 18:2_18:2_18:4 M+NH4 Atlas (E)	TG 54:8	C57H94O6	2	M+NH4	892.739	875.711	9.22	9.23	15692.5	13357.2	19797.6	13358.7	18773	15523.8	15680.1	15153	17912.8	9553.6	10291.1	8615.2	16105	14484.7	12068.7	20322.8	20236.8	20291.2	10245.4	9295.5	10114.7	16362.3	15044	17654.5	15288	14861.9	15870.4	18752	17584.7	19390	9258.1	9039.5	8416.3	19531	21304.9	18474.6	15.3037	0.922727
503	TG	TG 18:2_18:2_18:4 M+NH4 Atlas (E)	TG 54:8	C57H94O6	2	M+NH4	892.739	876.715	9.22	9.23	12119.1	9935.5	11030.5	8113.7	10609.5	10301.4	10218.3	10717.2	12128.7	6335.3	5567.2	6485.6	10079.6	10262.5	10102.6	13305.5	14254.4	12297.2	6757.2	7456.1	8100.3	8769.5	9442.4	10326.8	9940.4	9698.4	9720.8	9254.1	12697.2	12572.9	5123.7	5807.7	5682.2	13957	12867.3	14053.5	11.7227	0.905148
500	TG	TG 16:3_18:2_20:4 M+NH4 Atlas (E)	TG 54:9	C57H92O6	2	M+NH4	890.723	545.451	9	9	4954.7	4828.1	3721.9	3183.7	3615.5	3831.1	6406.1	6444.2	5845.4	2176.9	4179	3429.3	4825.2	6429.9	4337.8	4287.9	4304.5	3706.8	4342.2	2225.9	4675.2	3796.6	2720.5	5742.9	4622.5	4947.6	5815.9	3261.4	3528.5	2236.1	1352.2	786.6	1092.5	3454.8	4716.5	2668.7	16.0927	0.802312
500	TG	TG 16:3_18:2_20:4 M+NH4 Atlas (E)	TG 54:9	C57H92O6	2	M+NH4	890.723	569.453	9	9	4376.7	3944.5	4167.9	4104	4271.5	4140.8	5272	5265.8	4896.1	3099.4	2487	3946.9	4954.4	3749.4	4102.4	2735	2784.4	2900.8	3801.6	3061.3	4625.8	4446.7	5031.3	4861.5	4825.7	4230.8	2842.4	1157.9	2364.8	1706.9	1120.5	1110.2	1057.3	888.2	2182.6	2753.4	3.23493	0.825075
500	TG	TG 16:3_18:2_20:4 M+NH4 Atlas (E)	TG 54:9	C57H92O6	2	M+NH4	890.723	593.456	9	9	3205.6	3660.9	6111.5	2977.3	3531.2	3521.7	4414	4812.8	4657.2	2621.5	2023	2248.4	4709.3	3916.3	3296.6	3808.3	3679.4	3813.2	2737.4	1925	3601.3	4457.6	4111.8	4164.5	4410.5	5548.8	4991.9	2237.6	3009.8	3198.8	1206.9	1171.7	1088.8	2901.3	3914.4	4088.9	27.2155	0.852955
520	TG	TG 18:1_18:2_19:0 M+NH4 Atlas (E)	TG 55:3	C58H106O6	2	M+NH4	916.833	263.235	10.59	10.6	6570.5	7475.7	7130.3	5874.9	5321.2	7137	5402.7	5406.6	5459.6	4441.7	5223.2	3755.1	4638.1	4168	4620.7	7920.3	8562.3	8411.4	2697	3433.6	3448.3	4011	4524.4	4339.7	5978.1	6341.4	7438	10201.6	11155	9360.5	3430.7	2966.4	3454.2	10160.1	15858.6	10993.9	11.5937	0.904406
520	TG	TG 18:1_18:2_19:0 M+NH4 Atlas (E)	TG 55:3	C58H106O6	2	M+NH4	916.833	589.517	10.59	10.6	3174.7	2488.7	3497.1	2083.9	1843.7	2780	613.1	899.3	714.9	1446.4	2163.7	1343.2	1166.1	911.4	1541.7	2438.1	3403	3269.2	602.9	1391.1	1471.3	451.7	1391	555.1	2097	1451.7	2059.9	4777	4414.8	4289.3	1577.6	1412.2	742.9	6243.2	5545.5	6281.1	21.8646	0.915807
520	TG	TG 18:1_18:2_19:0 M+NH4 Atlas (E)	TG 55:3	C58H106O6	2	M+NH4	916.833	601.52	10.59	10.6	40169.8	45975.1	51944.8	40483.8	45287.3	45461.5	39337.2	40706	38349.3	33598.6	34784.9	36926.9	34534.5	35503.6	32841.7	55001.1	54242.5	50620.8	22830.2	22752.2	23919.8	35330.2	32948.2	36548.2	44891.3	46081.8	43656.7	56548.3	66222.8	59936.2	21673.9	20779.1	23170.5	72423	68380.5	72778.2	8.7769	0.908141
520	TG	TG 18:1_18:2_19:0 M+NH4 Atlas (E)	TG 55:3	C58H106O6	2	M+NH4	916.833	603.539	10.59	10.6	27227.8	27714.8	26214.1	24144.6	26778.2	25648.5	23995.8	26667.2	23743.4	16359.1	17890.8	16316.4	20408.3	19613.8	22218.8	27785.9	30481.2	27686.8	17280.7	12860.7	16189	21576.5	19934.8	21658.9	28269.5	29022	28067.4	38355.6	41928.7	35560.2	11241.7	10814.9	12086	46684.9	42598.3	45823.2	4.43835	0.847316
520	TG	TG 18:1_18:2_19:0 M+NH4 Atlas (E)	TG 55:3	C58H106O6	2	M+NH4	916.833	617.55	10.59	10.6	9124.4	11541.2	10835	9469.1	9443.3	7901.9	6265.1	8917.7	7180	9478.9	7902.6	8098.4	7027	6932.7	6965.5	14450.4	13177.7	13177.5	5276.5	6833.3	6177.4	7649	7757.9	8606.6	10793.6	11358.7	6782	12857	12938.2	13643.8	6043.7	6931.9	8131.1	15262.1	15154.3	14030.8	12.1449	0.928222
520	TG	TG 18:1_18:2_19:0 M+NH4 Atlas (E)	TG 55:3	C58H106O6	2	M+NH4	916.833	619.565	10.59	10.6	8184.8	8499.3	8098.2	8872	8545.8	7598.5	6582	5550.6	5675.5	5905.8	5286.9	5828.1	5478	4618.8	5544.2	11515	11680.5	12261.3	3445.3	4100.1	3025.7	5696.4	4752.5	4326.6	8321.1	8789.1	6451.3	11143.9	14155	11844	7662.9	5923.5	7383.7	14325.1	14179.6	13849.4	4.85298	0.957789
520	TG	TG 18:1_18:2_19:0 M+NH4 Atlas (E)	TG 55:3	C58H106O6	2	M+NH4	916.833	620.573	10.59	10.6	3893.3	4697.1	3407.6	4176.2	2679	3735.5	2502.5	2305.8	2470.5	3173.2	3595.3	3054.3	2514.2	1908.1	2231.3	5390.3	5838.8	5285.4	1692.8	1765.4	2073	2199.5	2474.6	1789.7	4373	3358.4	2852.4	4562.5	5992	4749.8	3483.2	3380.6	2515.3	5475.5	6351.1	6893.3	16.667	0.922617
520	TG	TG 18:1_18:2_19:0 M+NH4 Atlas (E)	TG 55:3	C58H106O6	2	M+NH4	916.833	629.548	10.59	10.6	45442.1	48442.5	52950.2	42307.5	44474.3	43755.1	43491	42275.1	39630.9	31607.2	32949.3	33565.5	34396.2	34989.4	36626.6	52194.6	53243.2	52976.2	26068.3	23477.4	29457.8	36332.8	36474.1	34342	48376.1	48837.1	48028.3	63723.6	70795.3	63769	22077.8	22494.8	22189.9	77462.1	80576	78476.9	7.66172	0.895404
520	TG	TG 18:1_18:2_19:0 M+NH4 Atlas (E)	TG 55:3	C58H106O6	2	M+NH4	916.833	899.805	10.59	10.6	2138.2	2072.5	2289.4	2145.3	1398.7	1222.1	1458.4	755.3	1119.9	1337	1276.3	974.8	931.2	1303	1079.6	2442.7	2929.1	2998.7	786	518.6	723.3	1047.9	1185.7	829.9	1542.2	2205.1	1323.6	2319.2	4277.4	3350.4	1617.7	1280.7	1418.3	3242.9	4069	2890.6	21.8089	0.909633
518	TG	TG 18:1_18:2_19:1 M+NH4 Atlas (E)	TG 55:4	C58H104O6	2	M+NH4	914.817	599.503	10.37	10.37	35433.1	32471	34741.2	30197.3	33798.6	38580.7	28289	28939.4	28817.3	30078.2	32960.4	34355.9	25082.7	26579.8	26270.9	43174.2	42865.6	41145.7	17317.5	16842	17603.7	25076.9	27062.5	24161.2	34696.2	30485.9	32822.4	46814.2	48100.1	46119.2	19878.4	21666.3	23121.4	55715	56730.7	56342.8	7.56546	0.951851
518	TG	TG 18:1_18:2_19:1 M+NH4 Atlas (E)	TG 55:4	C58H104O6	2	M+NH4	914.817	601.52	10.37	10.37	47463.7	47531.2	54825.3	45040.9	51166.8	50982.9	51475.4	50116.2	47599	38110	42677.6	41576.7	40847.9	44178.6	42926.9	60173.7	59241.1	55842.7	28741.2	28570.6	28606.2	46632.1	43369.6	49257.7	49823.7	51542	52199.6	57497	63144.5	62823.4	24823.3	25564.8	24235.1	71320.9	68705.9	70819.4	6.454	0.825685
518	TG	TG 18:1_18:2_19:1 M+NH4 Atlas (E)	TG 55:4	C58H104O6	2	M+NH4	914.817	615.535	10.37	10.37	7228.4	6649.5	7149.3	7872	6213.8	6145.2	6526.1	6738.5	6059.5	7329.3	7372.3	6925.8	6267.1	5520	4310.9	10006.5	9198.3	9922.7	4847.4	4632.8	4137.4	8580.4	7194.1	6201.9	6616	6979.2	6675.5	7423.1	7514.8	7460.6	4855.7	6380.1	5017.4	9205	9746.7	11797.4	8.83548	0.834259
518	TG	TG 18:1_18:2_19:1 M+NH4 Atlas (E)	TG 55:4	C58H104O6	2	M+NH4	914.817	617.55	10.37	10.37	15548	15893.4	16901.8	15571.9	14768.3	13733.9	10953	11340.7	11491.3	14193.7	15431.2	13098.6	10846.6	10425.7	12842.8	20776	24131.6	20848.1	8247.8	9262.2	7705.6	14202.2	11672.8	14532.1	12448.8	14644.2	13407.5	17851.8	18306.6	21973.8	12011.4	12193.5	14576.3	24423	23311.9	23111.8	6.34187	0.95863
518	TG	TG 18:1_18:2_19:1 M+NH4 Atlas (E)	TG 55:4	C58H104O6	2	M+NH4	914.817	897.784	10.37	10.37	3638.8	4319	3984.5	4339.6	3984.1	3766	2070.2	2642.1	3020.3	2824.3	3344.3	3585.2	2410.3	2712.6	1891.9	6500.5	6681.1	5111.3	2206.9	2419.3	3017.2	2723.5	2942.3	3720.2	3388.8	3283.8	3730.8	4430.2	5684.6	4644.4	3637.5	4107.5	3616.1	5749.4	5294	6373.7	6.46756	0.909957
519	TG	TG 18:2_18:3_20:5 M+NH4 Atlas (E)	TG 56:10	C59H94O6	2	M+NH4	916.739	619.472	9.07	9.07	4691.5	3227.8	4694.4	3813.9	3947.4	3032.3	5018.4	5964.6	4928.2	1481.6	2398.3	1277.4	5624.2	5959.1	5381.8	2792.8	3331.3	3916.3	3566.5	3138.4	2691.8	4783.9	5296.4	4489.9	4148.3	3726.4	3786.4	3146.6	3116.7	3730.4	2031.9	1997.8	2367.7	4633.7	3455.4	4573.1	16.453	0.905762
519	TG	TG 18:2_18:3_20:5 M+NH4 Atlas (E)	TG 56:10	C59H94O6	2	M+NH4	916.739	899.71	9.07	9.07	4438.1	4119.5	6456.2	4494	3884.8	5946.1	6852.4	7695.7	7394.5	1964.2	2332.5	2766.2	6651.2	7709.9	6824.7	2866.8	3232.2	3631.6	3549.1	5313.9	4351.5	5989.1	5629.1	6426.3	4972.3	5075.1	4783	5127.8	3404.8	3699.2	1945.1	2964.5	2628.6	4744.3	4215.5	3647.2	19.6396	0.92589
528	TG	TG 18:0_18:2_20:2 M+NH4 Atlas (E)	TG 56:4	C59H106O6	2	M+NH4	928.833	263.24	10.62	10.49	4708.3	6335.9	5557.3	6190.5	5739	5760.6	5299.9	4902.1	5883.7	5098.7	4239.1	3968.5	4823.5	4128.2	4523.9	7549.9	8452	7306	2676.6	3470	3662.8	4919.8	5089.2	4409.8	5612.6	5897.6	6467	8300.8	8460.8	8365.7	4230.5	3368.7	3978.4	7795.9	11840.4	9458.9	9.18269	0.917391
528	TG	TG 18:0_18:2_20:2 M+NH4 Atlas (E)	TG 56:4	C59H106O6	2	M+NH4	928.833	627.533	10.62	10.49	14514.9	18392.4	16985.3	15537.6	15857.4	13209.6	17241.5	19013.4	18095.8	10111.9	9402.5	10653.2	18431.8	16569.3	17464.2	16735.8	17187.9	14910.1	13008.6	14997.5	13252.1	14817.7	14691.6	15859.6	16879.7	18576.5	17941.3	21723.8	21293.6	18700	15262.6	12027	15626.7	24232.7	22306.6	23898.8	10.5433	0.80642
528	TG	TG 18:0_18:2_20:2 M+NH4 Atlas (E)	TG 56:4	C59H106O6	2	M+NH4	928.833	629.549	10.62	10.49	41271.1	43241.4	47355.9	40017.3	41223.5	39475.1	44902.1	42530.8	40044.6	31518.9	31400.7	32363.8	35139.4	35320.5	37779	49959.2	50198.7	49592.2	25703.9	23005.7	26981.6	37789.7	36010.3	34436.2	44865.9	45907.3	47922.9	56628.4	57783.4	58025.8	26515.9	23741.1	23532.9	66343.4	66122.7	67096.2	6.25561	0.987543
528	TG	TG 18:0_18:2_20:2 M+NH4 Atlas (E)	TG 56:4	C59H106O6	2	M+NH4	928.833	631.562	10.62	10.49	36420.3	38968.6	41548.9	34722.3	37754.6	36354.9	36549.6	36319.4	34700.8	24365	27674.4	28963.1	30870.3	30819.5	27734.3	44086.6	43443	42556	20080.7	17865.7	19654.3	25150.9	30897.6	32137.8	34240.7	38397.8	39428.2	49720.7	51679.7	54364.3	21608.7	19448.7	20002.3	58521.9	59366.3	64051.9	5.81326	0.9887
528	TG	TG 18:0_18:2_20:2 M+NH4 Atlas (E)	TG 56:4	C59H106O6	2	M+NH4	928.833	911.809	10.62	10.49	16172.9	16105.7	16119.6	16688.5	19844.9	16449.3	15598.4	14159.9	14375.4	11649.2	11579	12115.5	14292.8	12240	14057.4	20393.4	18451.7	18268.9	10408.2	10543.4	8695.5	13732.9	12026.9	15401.4	16094.2	17203.9	16245.3	18806	21374.2	22651.7	11064.7	10107.1	9906	27817.9	29457.2	27360.8	7.89923	0.956193
526	TG	TG 18:1_18:2_20:2 M+NH4 Atlas (E)	TG 56:5	C59H104O6	2	M+NH4	926.815	577.52	10.24	10.25	158243	160875	179496	157517	158939	156566	181359	191387	182009	98662.8	99912.3	91484.6	167093	164129	164368	164532	160932	151931	105942	101199	100251	137175	127016	137516	135758	137921	140763	211790	198469	207762	116635	110641	111375	200897	206088	208294	4.91724	0.906213
526	TG	TG 18:1_18:2_20:2 M+NH4 Atlas (E)	TG 56:5	C59H104O6	2	M+NH4	926.815	627.536	10.24	10.25	102396	104596	106477	92526.7	101954	110305	91730.9	109592	90945.2	60471.9	60485	61909.5	86314.5	86288.7	92522.1	99617.1	97941.2	98562.5	68860.1	83172.4	77639.2	104788	111066	110116	116567	114963	114588	114543	106581	113174	61307	50465.1	56206	137387	134448	131029	5.30275	0.921585
526	TG	TG 18:1_18:2_20:2 M+NH4 Atlas (E)	TG 56:5	C59H104O6	2	M+NH4	926.815	629.549	10.24	10.25	108183	102278	117901	101107	99072.6	104621	91905.1	99853.5	89696.9	82165.8	85466.7	84602.9	75860.8	78071.1	76754.3	119206	120921	125276	59563.7	58762.1	68145.3	91371.2	93610.4	91596.5	113358	114919	115754	142402	124706	145362	57516.7	51194.2	50661.9	165718	173923	173853	5.90195	0.89313
526	TG	TG 18:1_18:2_20:2 M+NH4 Atlas (E)	TG 56:5	C59H104O6	2	M+NH4	926.815	653.551	10.24	10.25	11717.3	15165.8	14761.5	14319.7	14212.7	13818.9	13868.4	18009	17638	5783.9	5145.2	6578.8	10847.8	11341.2	13556.5	12564	13406.4	14409	8445.2	8837.1	9306.5	12007.6	13156.8	13373.9	12918.9	10615	11843.3	17746.1	15596.9	18531.8	7686.5	9186.3	8259	14333.5	14143.8	15630.2	7.89528	0.83395
526	TG	TG 18:1_18:2_20:2 M+NH4 Atlas (E)	TG 56:5	C59H104O6	2	M+NH4	926.815	909.79	10.24	10.25	55942	52508.1	49264.5	52509.8	47826.5	52572.1	54509.4	57572.2	56952	34541.3	35658.8	37388.1	50661.2	49791.2	55089.9	54244.3	52649.7	55463.4	35982.3	34515.5	34869.1	53501.6	49526.1	56474.5	57258.3	57459.9	57511.7	63968.9	66886.7	65415.8	33746.4	32259.9	31785.5	75673	72552.3	73756.1	5.04747	0.977152
525	TG	TG 18:1_18:2_20:3 M+NH4 Atlas (E)	TG 56:6	C59H102O6	2	M+NH4	924.8	625.513	10.05	10.05	115034	117371	161188	133495	140207	142650	199302	197527	195112	87302.2	92690.2	90781.3	166966	170260	171692	90403.1	131274	84029.7	128169	126012	127809	175462	170586	166735	172507	177220	173407	120928	112803	105994	92297.1	92911.2	78841.7	119480	141847	132262	11.6467	0.883415
525	TG	TG 18:1_18:2_20:3 M+NH4 Atlas (E)	TG 56:6	C59H102O6	2	M+NH4	924.8	627.536	10.05	10.05	83465.5	85608.2	103724	91699.6	100567	107701	106297	108802	105350	60276.4	61297.2	62337.8	98269.8	99110.9	103880	77937.6	97587.8	78612.9	69030	82646.6	77209.6	105512	110965	111462	116247	114396	113821	98041.2	95573	93335.3	60900.6	56908	54418.1	111083	127288	118231	9.556	0.884231
525	TG	TG 18:1_18:2_20:3 M+NH4 Atlas (E)	TG 56:6	C59H102O6	2	M+NH4	924.8	907.774	10.05	10.05	87356.7	88414.3	95067.5	84746.2	95112.8	90786.8	110726	114254	114985	51558	46524.8	52766.9	95133.8	95854.8	96030.8	77362.2	85210.7	80870.1	67146.6	68709	69789.6	98001.4	100763	103144	101193	101020	104800	102951	95223.7	101568	57006.2	53413	57869.9	106666	111688	104129	4.27183	0.950788
524	TG	TG 18:1_18:2_20:4 M+NH4 Atlas (E)	TG 56:7	C59H100O6	2	M+NH4	922.787	203.179	9.88	9.88	39849.5	38174	35245.8	32297	36336.3	33496	51737.3	44273.5	46567.9	13473.6	26691.1	13486	41361.7	40498.3	46639.3	34573.1	32621.8	29843.2	19624.2	17070.7	18092.2	25871.6	25755.2	25581.9	27146.1	23591.9	25318	33173.8	39840.7	35782.1	30228.6	29044.8	32266	38094	35560.7	39489.8	7.20558	0.827445
524	TG	TG 18:1_18:2_20:4 M+NH4 Atlas (E)	TG 56:7	C59H100O6	2	M+NH4	922.787	269.226	9.88	9.88	42456.2	46205.6	43859.8	37502.4	37706	35983.4	59887.9	48590.8	50090.9	13295.3	31237	14713.3	43035.8	45017.8	54359.3	35801.6	36332.4	33491.9	19790.8	22500.3	22331.2	27402.2	28411.5	28759.8	28390.4	25788.2	32055.1	37096.5	39473.7	39082.3	29567.5	30867.5	31844.5	42872.5	38915.9	40290.3	9.25405	0.859815
524	TG	TG 18:1_18:2_20:4 M+NH4 Atlas (E)	TG 56:7	C59H100O6	2	M+NH4	922.787	287.237	9.88	9.88	87369	76436.4	76465.8	76469.1	65564.4	67718.9	111831	95964.1	103505	27666.5	58884.3	24130.6	85810	91514.4	95540.8	66179.6	62211.9	55262.3	40718.8	44126.4	39485.5	61312.4	62883.8	59782.4	52461.6	51726.8	52231.4	61350.7	68961.9	71085.9	54374.8	51354.5	55411.5	69758.9	69892.5	75291	9.44968	0.910896
524	TG	TG 18:1_18:2_20:4 M+NH4 Atlas (E)	TG 56:7	C59H100O6	2	M+NH4	922.787	601.52	9.88	9.88	230708	216624	247779	204270	213947	207703	374611	356642	364389	110462	151627	114464	285659	306928	315315	153813	161115	143381	172232	169668	178210	274414	265487	264739	239104	244222	243854	159456	170824	169858	119484	112772	114737	177083	173055	185829	6.76938	0.898908
524	TG	TG 18:1_18:2_20:4 M+NH4 Atlas (E)	TG 56:7	C59H100O6	2	M+NH4	922.787	625.519	9.88	9.88	131829	135489	142590	120289	124634	123472	180879	171806	171021	43163.3	82399.1	47031	143808	142509	150802	120910	120908	104238	64389.6	63042	61901.4	88769.8	88611.8	87522.5	86159.1	88046.6	86465.9	120723	127108	123264	80924.5	81938.2	82098.4	136184	129552	125876	5.94834	0.892677
524	TG	TG 18:1_18:2_20:4 M+NH4 Atlas (E)	TG 56:7	C59H100O6	2	M+NH4	922.787	905.759	9.88	9.88	108396	113415	114033	101557	97433	99406	148382	134807	144174	49352.3	66759.3	49106.6	118435	122500	135590	89491.3	90022.1	79636.9	73132.5	74015	79620.9	107147	106793	107542	100052	104552	107487	100424	102933	105310	68313.8	67562.9	69408.1	110584	105539	100559	6.24365	0.98794
521	TG	TG 16:1_18:2_22:6 M+NH4 Atlas (E)	TG 56:9	C59H96O6	2	M+NH4	918.755	573.488	9.35	9.35	59145.1	57291.4	71229.2	53570.6	58690.5	59016.3	77000.9	78432.2	77663.8	20186.5	18318	19934.1	73338	74968.2	77919	49770.6	48744.8	52876.2	34857.2	37011.1	39059.4	59326.3	58079.5	60901.2	50885.8	48814	46874.7	81957.7	80663.6	81683.1	35476.4	34351	35777	81006.4	78227	82537.9	9.10447	0.812457
521	TG	TG 16:1_18:2_22:6 M+NH4 Atlas (E)	TG 56:9	C59H96O6	2	M+NH4	918.755	597.488	9.35	9.35	49993.8	50545.4	60128.9	48584.3	51812.6	52667.9	75092.6	78017.2	78802.7	26760.7	27673.6	26091.3	68732.8	67385.8	74408.9	37171.5	41423.6	33423.9	41605.1	43135.8	41910	66644	69844.5	66089.6	59515.6	61720.8	63957.2	33527	38382.7	39534.4	21359.6	23408.4	23969.9	37896.9	41479.8	39910.8	7.1501	0.911399
521	TG	TG 16:1_18:2_22:6 M+NH4 Atlas (E)	TG 56:9	C59H96O6	2	M+NH4	918.755	621.489	9.35	9.35	36218.9	38227.8	45606.6	38925.1	40220.6	41153.1	52780.1	51172.4	54113.9	19146.5	16300.4	18504.2	50840.8	53531.6	54574.2	35860.5	32661.3	32613	25331.2	25119.5	25343.8	41363.1	43303.7	40352.8	36170.3	39761.3	37464.8	46375.6	51809.7	41062.7	25012.1	22435.6	24706.3	43044.9	45009.4	49188.9	7.30539	0.919702
521	TG	TG 16:1_18:2_22:6 M+NH4 Atlas (E)	TG 56:9	C59H96O6	2	M+NH4	918.755	901.729	9.35	9.35	38301.5	33793.8	41498.7	33319.7	31685.6	37028.2	49632.8	54351.2	49766.1	16260.1	18571.9	16817.3	49611.3	47472.8	49016.1	24600.4	26091.7	24222.4	24663.1	25255.3	23859.5	41658.8	43797.2	42751.3	36979.8	39269.8	35651.1	33972.2	34026	34039.8	15617	17003.6	15079.8	36054.4	36449	37536.8	9.3145	0.990215
533	TG	TG 18:2_20:4_20:4 M+NH4 Atlas (E)	TG 58:10	C61H98O6	2	M+NH4	944.771	269.227	9.46	9.47	12141.4	11954.5	13946	10280	11824.7	11944.9	20495.3	22280.2	20170	8563.4	7798.9	8558.8	17691.3	19901.2	17168.5	7314.5	6983.4	5838.5	8305.3	9034.4	11011.1	15431.4	17249.3	18542.4	11120.5	12555.9	14145.5	6654	7854.3	7945	3902.4	5203.5	5481.1	9293.8	7585.9	7509.6	8.86009	0.923149
533	TG	TG 18:2_20:4_20:4 M+NH4 Atlas (E)	TG 58:10	C61H98O6	2	M+NH4	944.771	287.237	9.46	9.47	13854.9	14832.4	16093.1	11593.4	15404.6	16114	23713.3	27153.2	25822.2	10914.3	10568.8	10209.2	20059.7	21546.1	20541.7	5900.4	6936.4	7119.1	11039.6	10161.3	11331.4	20453.1	17763.6	19016.7	15909.4	17668.2	13091.4	7789.2	8531.4	7811	5292.2	6051.4	6066.6	6779.7	5846	7943.5	10.7228	0.878688
533	TG	TG 18:2_20:4_20:4 M+NH4 Atlas (E)	TG 58:10	C61H98O6	2	M+NH4	944.771	311.237	9.46	9.47	19125.4	19767.4	22684.8	15483.9	19791.4	18773.2	26059.8	25042.9	24041.3	8250.6	9141.9	9723.5	27456.7	29501.3	29088.7	12678.5	13719.4	11358.2	13343.1	13188.3	11242	17533.1	22553.3	18851.9	16103.4	19217.2	17900.7	17374.7	17991.6	17964.1	9584.4	9523.7	9180.2	25597.9	23326	25249.5	10.9634	0.902424
533	TG	TG 18:2_20:4_20:4 M+NH4 Atlas (E)	TG 58:10	C61H98O6	2	M+NH4	944.771	337.272	9.46	9.47	21774.4	21864.2	24920.2	18304.9	19682.7	22059.3	36085.5	35934.9	38012.9	13744.1	13971.7	14187.6	34014.1	34587.7	30889.8	12268.7	12251.8	11693.8	16964	16080.4	19589.4	26233.8	24893.4	27242.9	19824.5	23871.2	23722.1	14606.2	15636.9	16007.9	9346.2	8173.4	9466.7	14770.7	18539.3	17245.7	9.65638	0.961863
533	TG	TG 18:2_20:4_20:4 M+NH4 Atlas (E)	TG 58:10	C61H98O6	2	M+NH4	944.771	599.504	9.46	9.47	131639	132334	155124	117648	128295	135782	177539	182860	180929	51816.5	51963.4	63908.2	202151	197980	202470	78606.3	77939	74527.4	80677.2	84201.2	85522.9	138770	143934	141619	131636	129731	132502	124293	130625	131091	58264.2	59633.1	61468.6	158943	161154	168344	8.41003	0.940215
533	TG	TG 18:2_20:4_20:4 M+NH4 Atlas (E)	TG 58:10	C61H98O6	2	M+NH4	944.771	623.504	9.46	9.47	74107.7	70627.5	79241.1	64434.9	69239.5	73675.8	130123	141001	139179	51398.4	50449.8	56291.4	106988	114866	122256	34996.3	35484	30333.5	62072.8	65554.4	58431.5	106496	107241	104034	75559.5	82920.6	80990.1	36364.4	35612.1	38461.6	23853.3	23537.2	23114	32138.5	34950.1	34295.4	6.38331	0.886725
533	TG	TG 18:2_20:4_20:4 M+NH4 Atlas (E)	TG 58:10	C61H98O6	2	M+NH4	944.771	624.505	9.46	9.47	30614.9	36692	38949.2	32533.7	32593.3	33913.4	61136.7	62055.1	60094.7	24720.2	25136.9	26450	50473.3	56604.7	51701.4	16783.3	17410.9	15349.3	28354.2	27715.3	28991.4	49819.4	46997.1	45382.1	34656.2	38892.6	39702.3	16778.4	21025.2	17984.5	12192.6	9672.1	13189.3	17285.6	16924.4	18214.5	8.18472	0.896057
533	TG	TG 18:2_20:4_20:4 M+NH4 Atlas (E)	TG 58:10	C61H98O6	2	M+NH4	944.771	625.519	9.46	9.47	18612.4	17091.7	17540.2	12611	13494.4	14681.8	26008.7	27680.6	23279.5	11714.2	9753	12141.1	24262.8	25658.2	23555	9409	7159.2	8405.5	13486.6	12423.1	12867.6	19937.3	17084.4	17071.3	14469.8	16351	14661.8	11184.9	14083.5	11012.2	6377.8	7095.2	6045.9	10900.5	10328.4	9806.1	14.087	0.931448
533	TG	TG 18:2_20:4_20:4 M+NH4 Atlas (E)	TG 58:10	C61H98O6	2	M+NH4	944.771	647.504	9.46	9.47	46007.8	50635.6	57960.9	47022.4	49112.6	55862.6	72569.1	69497.9	75430.2	23774.1	25738.7	26232.2	73100.4	77718.3	77547.1	30465.3	28747.5	30320.4	36654.7	33004.4	37401	54034.9	57663.3	58606.6	48936.3	52352.9	51993.6	43605.6	45357.8	48406.3	22832.5	20982.6	21550.2	55448	57085.4	54719.9	8.62226	0.976401
533	TG	TG 18:2_20:4_20:4 M+NH4 Atlas (E)	TG 58:10	C61H98O6	2	M+NH4	944.771	927.739	9.46	9.47	39046.3	38442.5	48416.1	35168.1	33785.7	35364.6	55190.1	64545.6	59506.8	19744.6	19470.4	20497.2	56539.7	54521.2	55588.9	23513.2	21372.8	23195	28667.9	30126.6	29145.1	48513.7	46859.5	43930.4	34727	40837.4	39750.6	34067.3	35380.2	33847.1	15306.7	14461	14722.6	36370.9	35886.6	38748.8	12.6646	0.985438
532	TG	TG 18:2_18:3_22:6 M+NH4 Atlas (E)	TG 58:11	C61H96O6	2	M+NH4	942.755	203.18	9.22	9.22	3167.4	3232.1	4002.2	3009	3391.7	3192	5497.3	7288.8	5380.3	2440.7	1370.6	2132	5115.5	7186.9	5119.1	1494.2	1282.7	2681	3242.1	2459.9	2152.6	3310.4	5093.1	5354	2809.1	3421.4	3532.1	2664.4	3393	2106.4	1157.4	1406.3	1062	2474.2	2178.6	2056.5	9.59748	0.918723
532	TG	TG 18:2_18:3_22:6 M+NH4 Atlas (E)	TG 58:11	C61H96O6	2	M+NH4	942.755	597.49	9.22	9.22	26171.2	27437.8	32344.5	24086.6	28506.3	26567.2	40500.1	40432.6	40783.7	13557	11276.2	11043.4	38973.8	44896.3	40197.2	17242.2	15032.4	16626.1	17787.9	18448.1	17217.3	27367.5	30573.5	27825.8	23988.5	23377.1	22951	26731.1	25297.7	25258.6	10071.5	12991	12293.1	29318.2	28261.9	31639.4	9.23729	0.943122
532	TG	TG 18:2_18:3_22:6 M+NH4 Atlas (E)	TG 58:11	C61H96O6	2	M+NH4	942.755	598.489	9.22	9.22	12000.7	13259.2	15857.7	11725.9	13914	12084.4	18801.5	19240.5	20073.9	6189.3	5651.1	5440	22121.4	17881.2	18452.4	8366.5	6875.4	7394.8	7962.9	10174.9	8360.2	14326.5	12967.9	12534.3	12158.6	10869.9	11951.8	11222.7	12293.8	12616.3	7112.8	5989.8	5663.6	11683.5	14052.1	14555.5	10.9452	0.941685
532	TG	TG 18:2_18:3_22:6 M+NH4 Atlas (E)	TG 58:11	C61H96O6	2	M+NH4	942.755	621.485	9.22	9.22	16662.8	16683.8	20897.2	14698.7	17156.1	17090.5	34104.6	34634	33051.6	10646.4	9967.1	8915.2	28319.2	30940	31387.7	7552.3	8314.6	7189	12124.8	12118.2	13286.4	22086.3	24599.6	20651.9	12748	13344.1	15929.6	12274.7	12002.8	10926.3	6652.1	7601.9	6376.2	10202.1	12263.9	10962	10.7464	0.976049
532	TG	TG 18:2_18:3_22:6 M+NH4 Atlas (E)	TG 58:11	C61H96O6	2	M+NH4	942.755	623.504	9.22	9.22	15525.6	14690.5	17981.8	14113.3	16561.6	17071.1	27767.5	29501.3	30933.5	10655.6	9165.3	9922.6	28721.3	27055	28017.7	7768.3	8171.7	8160.6	12507.4	12059.1	12530.1	18155.7	21241	19197.2	14600.1	13378.7	12871.9	11121.2	12440	12033.7	5667.4	7097.1	6098.6	13535.9	13480.6	13874.8	8.42471	0.99053
532	TG	TG 18:2_18:3_22:6 M+NH4 Atlas (E)	TG 58:11	C61H96O6	2	M+NH4	942.755	645.484	9.22	9.22	8109	10191.2	9722.7	8032.3	7549.6	6447.7	13097	11866.7	12220.5	4157.6	4691.4	3006.5	13773.2	14372.2	12664.7	5259.2	4866.6	3626	5245.2	4434.2	6906	7951.3	9439.7	9090.2	7026.6	7815.8	7738.2	7343.4	6559.8	6518.1	3545	3666.6	4141.2	8192.4	6737.4	7970	15.2358	0.954057
532	TG	TG 18:2_18:3_22:6 M+NH4 Atlas (E)	TG 58:11	C61H96O6	2	M+NH4	942.755	647.504	9.22	9.22	7741.9	8660.8	10721.2	7949.2	9870	10988.1	11729.8	15125.9	14541.9	4011.4	3675.5	5196.9	13462.6	16488	14267.8	5288.9	5758.2	6613.4	5605.8	6387.7	6100	9818.9	10969.1	9988	9770.9	9450.5	8963.6	9164.2	8146.2	7477.8	5506.1	4368.8	4305.8	12011	10920	9917.7	13.7465	0.911729
532	TG	TG 18:2_18:3_22:6 M+NH4 Atlas (E)	TG 58:11	C61H96O6	2	M+NH4	942.755	925.73	9.22	9.22	10030.7	9167	11093.1	9055.8	11316.9	9778.3	17587.7	17463.1	15967.3	6098.2	4677.1	5504.4	16033.4	16283	18914	6585.2	4664.9	5481.9	9110.6	7614.6	7116.7	12468.4	11994.6	12032.3	8935	9205.6	9338	7961.6	7684.1	9527.5	4051.7	4790.9	5083.4	8223.7	9207.1	9112.3	8.62752	0.980263
531	TG	TG 18:3_20:4_20:5 M+NH4 Atlas (E)	TG 58:12	C61H94O6	2	M+NH4	940.739	595.469	8.93	8.95	3797.9	4634.4	3926.2	2747	3049.5	2776.1	5110.3	5840.5	5261.8	1415.2	1396.9	2135.4	5735.7	5908	5632.8	718.3	1631.9	1835.1	2806.1	3168.5	2837.6	4058.1	4334.1	4344.4	4289.4	5083.6	3517.9	2736.8	3446.4	3423.3	1799.4	1267.9	769.8	2940	3466.6	2425.3	19.7579	0.913283
531	TG	TG 18:3_20:4_20:5 M+NH4 Atlas (E)	TG 58:12	C61H94O6	2	M+NH4	940.739	596.482	8.93	8.95	1833.3	1308.8	1630	1576.4	836.1	2101.9	2921.4	1196	2944.1	914.8	784	730.7	3018	2439.7	3153.1	442.7	698.9	561.9	1485	1056.5	688	1250	1639.6	1754.9	1260.1	2140.5	1119.6	625.2	1237.7	1402.3	628.1	602.4	495	1256.6	1124.1	1776.5	25.8406	0.853236
531	TG	TG 18:3_20:4_20:5 M+NH4 Atlas (E)	TG 58:12	C61H94O6	2	M+NH4	940.739	621.488	8.93	8.95	3956.2	4086	4655.9	3712.6	3405.5	4305.4	5310.9	4717.4	5209.4	2111	2396.7	2227.2	7127.5	5520	7859.1	3188.4	2825.5	2084.2	3243.9	2648.8	2796.2	3968.4	2969.1	4609.1	3299.3	3644.4	2231.9	4334.2	4828.3	4674.8	2293	1784.3	3082.8	4807.8	3784	5693.6	9.98246	0.855191
531	TG	TG 18:3_20:4_20:5 M+NH4 Atlas (E)	TG 58:12	C61H94O6	2	M+NH4	940.739	923.714	8.93	8.95	1023.2	832.4	1736.2	1134	1132.8	1582.4	1869.5	2042.3	2073.1	862.5	479.5	1189.5	2440	2082.7	2488.6	432.2	673.7	620.7	426.5	1370.1	1696.3	1265.9	1736.1	1357.7	1747.2	903	909.1	1083.9	1749.2	1171.2	710	829.7	640.5	1745.5	1319.1	588.3	25.4844	0.830748
537	TG	TG 18:1_18:2_22:5 M+NH4 Atlas (E)	TG 58:8	C61H102O6	2	M+NH4	948.8	175.149	9.94	9.94	9643.8	8913.6	9438.6	7953.5	8449.7	8944.9	14897.2	13397.9	15434.9	5340.1	5776.8	4737.9	10960.1	10750.8	13521.9	6059.8	4452	5456.1	6312.1	6602.7	8611.3	10376.1	9190.1	10487.4	11236.1	9109.7	9005.5	4772.8	5786.5	5696.5	5219.3	5299.6	4571.2	9006.3	8972.1	4703.4	6.40173	0.914739
537	TG	TG 18:1_18:2_22:5 M+NH4 Atlas (E)	TG 58:8	C61H102O6	2	M+NH4	948.8	203.18	9.94	9.94	21720.6	22667.6	26219.7	20939.1	22823.5	23527.4	40363.2	41310.2	40325.1	15805.7	16362.5	18428.8	30703.5	29835.7	37310.8	15489.6	14683.2	11812.8	22695.6	20207.8	22813.1	33914.5	31974.8	27858.4	27440	26928.7	26972	10571	14128.3	14296.6	11041.2	8915.7	11593.4	17048.8	17503.6	8986	7.25218	0.886053
537	TG	TG 18:1_18:2_22:5 M+NH4 Atlas (E)	TG 58:8	C61H102O6	2	M+NH4	948.8	313.253	9.94	9.94	15240.5	11580.7	16666	13634.8	13809.3	14444	19554.8	19557.7	18859.5	8869.6	9065.2	8253.7	15399.7	15817.6	17366.6	11002.7	11127.6	8484.6	10894.3	12559.9	12581.5	18303.5	17395	15874.1	14251.7	13847.3	16025.4	10785.5	11807.2	8535.2	7742.5	8169	8112.9	12581.9	12051.1	9270	10.9444	0.900902
537	TG	TG 18:1_18:2_22:5 M+NH4 Atlas (E)	TG 58:8	C61H102O6	2	M+NH4	948.8	601.518	9.94	9.94	115526	134394	132133	118859	109950	94845.4	248399	193044	177804	95442.3	87366.7	71319.8	182822	148617	217157	96707.8	89393.9	69999.7	116824	141288	137038	147035	135050	155257	134022	145783	137363	58446	78920.6	78202.9	61466.2	67795.8	56583.9	115917	95266.1	77827	11.3826	0.894592
537	TG	TG 18:1_18:2_22:5 M+NH4 Atlas (E)	TG 58:8	C61H102O6	2	M+NH4	948.8	601.529	9.94	9.94	61782.8	60246.1	63807.8	101173	81150.9	73321.7	189759	156221	130409	70504.1	63471.1	55373.9	113560	108218	151888	74375.5	65725.1	51746.3	85447.5	122723	92263	97523.3	100759	120943	94381.4	103633	101164	42019.7	48208.4	39000.8	37523.3	37204.6	40914.9	83523.3	59190.6	56774.2	19.4684	0.832943
537	TG	TG 18:1_18:2_22:5 M+NH4 Atlas (E)	TG 58:8	C61H102O6	2	M+NH4	948.8	649.522	9.94	9.94	49969.9	56261	59607.7	48388.3	50995.5	46076.8	86607.1	75112.3	76320.7	35650	35470.2	30810.3	68393.1	71811.6	84497.4	42850.8	41630.9	31290.4	48796.8	52362.5	51249.5	59955.4	60082.1	61883.2	57209.5	57167.8	57584.4	35588.6	44523.8	40919.8	31106.8	33861.8	31990	55311.4	42945.9	38743.8	8.9443	0.956359
537	TG	TG 18:1_18:2_22:5 M+NH4 Atlas (E)	TG 58:8	C61H102O6	2	M+NH4	948.8	651.535	9.94	9.94	40921.1	42215.5	47072.2	44070.9	42642.5	41903.3	61975.5	60362.7	59911.2	23364.1	24479	24030.9	52527.6	53801.5	60309.1	33153.4	30737.1	29007.5	33892.1	35741.2	35164	50775.5	51382.5	52465.8	50454.3	53111.5	52205.6	35177.6	37462.7	38118.2	24076.2	24397.7	24699.7	47662.1	40120.2	38550.3	4.6251	0.963209
537	TG	TG 18:1_18:2_22:5 M+NH4 Atlas (E)	TG 58:8	C61H102O6	2	M+NH4	948.8	931.774	9.94	9.94	37061.4	34957.1	40287.1	34308.1	33592.2	33267.3	56176	56931.8	55506.9	19083.3	22068.8	22597	50688.1	50311.4	51656.9	25654.4	25470.7	24230.9	31446.5	33793.9	29332.8	44721.7	46568.8	45311.8	43595	43033.9	41103.3	29257	32443.1	32219.4	20653	17210.3	19010.5	38733.6	35529.3	34373.3	6.8518	0.982718
535	TG	TG 18:2_20:3_20:4 M+NH4 Atlas (E)	TG 58:9	C61H100O6	2	M+NH4	946.788	601.519	9.67	9.76	62549.6	85776.3	72848.6	70514.3	55716.7	48218.1	181205	130032	101711	70142.5	61492.6	46864.2	108571	90100.4	148567	61702.5	53039.5	32930.9	84765.1	106438	101711	81350.1	71789.4	92124.5	83216	98949	80442.9	27035.7	45492.2	46335.9	55472.7	41043	30488.9	68086.1	88304.8	43035.9	18.4938	0.962329
535	TG	TG 18:2_20:3_20:4 M+NH4 Atlas (E)	TG 58:9	C61H100O6	2	M+NH4	946.788	625.519	9.67	9.76	23786.8	26911.2	23675.3	23666	22704	21102.5	61067	53619.3	42845	23295.6	25580	24095.2	37965.5	34007.1	44321.1	12822.3	14048	9761.4	29886.3	33751.9	30968.3	36361.2	33340.2	37481.1	32695.6	32302.6	31841.4	8180.5	11335.6	9952.6	17486.9	9042.3	7628.3	10825.3	21462.1	7805.2	7.33446	0.94418
535	TG	TG 18:2_20:3_20:4 M+NH4 Atlas (E)	TG 58:9	C61H100O6	2	M+NH4	946.788	911.75	9.67	9.76	1114.3	1466.7	1502.5	1270	853.8	899.2	3617.8	2552.6	2303.3	1129.3	1741	825.5	1905.5	2236.8	3623.5	1523.1	1770.8	959.4	2302.1	2885.6	2585.2	1871.4	2088.5	2300.8	2030.5	2040.1	2722	562.5	1032.1	1057.2	948.9	1128.5	280.8	1182.5	2147.5	498.7	21.3525	0.861922
535	TG	TG 18:2_20:3_20:4 M+NH4 Atlas (E)	TG 58:9	C61H100O6	2	M+NH4	946.788	929.764	9.67	9.76	16004.7	19295.2	17121	18711.6	11262	13117.1	43498.6	33423.1	23163.7	18802.1	18685.6	11104.3	24904.7	19416.3	32754.1	12606.1	11632.5	6505.4	22275.4	29420.6	25522.7	20096.4	18091.1	25641.9	23323	21845.8	22299.6	5369.3	9694.3	9973.7	15029.4	9031.7	6273	13325.5	16383.6	7820	18.1685	0.931975
547	TG	TG 18:0_20:4_22:6 M+NH4 Atlas (E)	TG 60:10	C63H102O6	2	M+NH4	972.8	955.773	9.77	9.78	9144.6	10515.7	6093.1	6328.8	10561.2	12091.4	19767.7	10900.7	11728.1	3835.1	5750.8	5326.7	16079.7	12858.4	16390.9	3563.3	4723.5	4867	10884.9	11688.2	10745.5	13226.1	10820.1	7755.7	12281.1	11707.7	11428.1	6383	7640.7	6848.4	3587.7	4901.8	4323.8	6243.4	7440.6	5997.6	24.433	0.957364
546	TG	TG 18:2_20:4_22:6 M+NH4 Atlas (E)	TG 60:12	C63H98O6	2	M+NH4	968.771	203.18	9.38	9.37	7608.4	10146.4	7707.6	6841.5	7594.2	6797.2	13858.5	15908.9	15746	5462.5	3301.9	2631.9	14049.7	14567.3	15286.2	2373.8	2851.4	3073.9	5067.8	5994.2	5674.2	8656.4	9791.6	11373.3	7886.1	7801	5468	6496.7	3858.3	3545.3	2703	3297.1	3283.7	2927.8	3825	3791.8	14.3809	0.965631
546	TG	TG 18:2_20:4_22:6 M+NH4 Atlas (E)	TG 60:12	C63H98O6	2	M+NH4	968.771	287.238	9.38	9.37	8902.7	7733	8162.7	8100	8104.3	9536.1	18363.4	17621.7	16425.3	4691.8	2917.3	4168.4	15005	12929.5	13755.3	2696.8	1789.1	2867.5	5472.5	5540.9	5421.7	11114.4	9339.5	10127.1	7777	6582.1	7812.3	3689.9	4932.5	4261.4	2626.2	2333.1	2360.5	5125.5	5049.5	4689.8	7.21964	0.974607
546	TG	TG 18:2_20:4_22:6 M+NH4 Atlas (E)	TG 60:12	C63H98O6	2	M+NH4	968.771	311.238	9.38	9.37	8198	9670	11059.3	7986.4	10300.3	9265.8	17593.8	19488.5	23580.8	5566.6	5297.3	4034.2	18858.8	22322.3	23488.7	3483.7	4110.2	2573.1	7445.1	6218.8	7111.6	11255.8	10980.8	13187.3	9595.9	9735.3	8548.5	6575.2	6151.8	6156.2	2624.6	4098.6	2979.1	6849.5	5239.6	6722.2	11.5535	0.977951
546	TG	TG 18:2_20:4_22:6 M+NH4 Atlas (E)	TG 60:12	C63H98O6	2	M+NH4	968.771	337.274	9.38	9.37	14741.4	13160.5	15317.1	11354.4	12304	14030.9	29127.9	28535.5	27875.8	6701.9	7156.8	4536.9	25361.2	26157.5	26528.9	4563.2	5096.8	4828.8	9944.6	9567	10427.3	13503.3	14711.2	16650.1	11093.9	11472	11609.8	6229.1	9740.3	8788.3	3351.1	3219.2	3893.3	8182.5	10048.4	8760	10.1647	0.991033
546	TG	TG 18:2_20:4_22:6 M+NH4 Atlas (E)	TG 60:12	C63H98O6	2	M+NH4	968.771	623.503	9.38	9.37	54000.6	52899.1	60056	43559.7	50949.9	46670.2	103785	110672	112847	23425.1	23560.6	24082.7	101510	102325	100387	14821.4	16204	16296.8	34757	34476.1	38271.1	60724.3	59165.7	59483.6	45036.6	48892.1	40843.2	30616.5	31936.3	32156.7	15001.2	17177.9	15338.9	31541.3	33877.1	34263.8	10.3026	0.996594
546	TG	TG 18:2_20:4_22:6 M+NH4 Atlas (E)	TG 60:12	C63H98O6	2	M+NH4	968.771	647.505	9.38	9.37	48291.8	48667.9	51372.1	42125.3	47354	47711.1	100119	105953	106826	20514.5	21393.5	23239.9	95511	108745	110485	12751	13080.1	11563	31636.7	31582.3	33562.5	54673.9	55739.1	57556.8	41777.8	40941.3	40837.7	27827.3	26846.7	26405	13386.6	12613	13321.8	29494.8	25232.6	30262.5	5.81171	0.995685
546	TG	TG 18:2_20:4_22:6 M+NH4 Atlas (E)	TG 60:12	C63H98O6	2	M+NH4	968.771	648.507	9.38	9.37	22807.6	23636.5	24028.3	22512.6	25370	23313.8	47396.6	54630.9	50338.3	11785.4	10363.4	11279.9	48331.9	51753.3	54135.9	6862.6	6805.4	7309.1	16818.4	16401.6	15812.2	29191.2	32353.4	29327.2	21382.6	20060.2	21650.4	13444.4	13450.2	13693.2	5683.5	6319.4	6252.8	13420.1	13877.1	15360.6	3.94625	0.992757
546	TG	TG 18:2_20:4_22:6 M+NH4 Atlas (E)	TG 60:12	C63H98O6	2	M+NH4	968.771	649.522	9.38	9.37	14473.5	15343	17588.3	17390.6	14346.3	17043.5	32303.7	32218	33381.5	6885.9	6424	6604	35612.7	33688.9	34095.5	5431	5459.7	6568.9	10123	13660.9	12917	17291.4	19337.1	16110.8	14193	15945.9	14924.8	10686.3	12108.6	10979.8	4989.9	4826.1	5547.3	13929.8	11536.7	12199.9	8.46014	0.983311
546	TG	TG 18:2_20:4_22:6 M+NH4 Atlas (E)	TG 60:12	C63H98O6	2	M+NH4	968.771	671.503	9.38	9.37	10862.8	11140.9	13406	8453	10723.6	9823.7	22650.1	23849.3	25563.4	6237.3	5184.9	5630.1	23155	19551.5	21694.2	3685.3	3446.6	3203.7	8508.6	8951.7	8939.6	14738.7	14648.8	13318.2	9903	10649.9	10637	6012.8	5451.8	7389.9	4449.8	2592.8	3190.5	6053.1	5242.3	5973	13.8969	0.986745
546	TG	TG 18:2_20:4_22:6 M+NH4 Atlas (E)	TG 60:12	C63H98O6	2	M+NH4	968.771	951.742	9.38	9.37	13189.8	14773	15654	12698.3	12074.4	13702.4	28808.7	28617	29648.1	7893.8	5838.3	6549.5	29667.4	26740.9	26982.9	5720.2	4706	4648.2	10377.9	9378.1	10880	16663.7	16908.1	16423	12321.9	13432.9	11873	8343.6	7360.2	10193.8	4049.9	3709.2	3662.3	9581.1	8953.2	8034.5	8.88853	0.994088
544	TG	TG 18:2_20:5_22:6 M+NH4 Atlas (E)	TG 60:13	C63H96O6	2	M+NH4	966.755	337.272	9.1	9.1	3918	3762.4	3302.2	4974.9	2596	4392.1	5276.6	6600.9	6143.7	1411.4	1709.2	1551.9	6499.1	6738	6523.9	1429.7	542.2	649.9	3053.1	2741.7	2622	2539.7	3447.2	4198.1	2453.5	3248	4193.4	3678.8	2499.9	2698.7	1295.9	654.8	440.4	3216.7	2658.6	2290.8	19.8001	0.926707
544	TG	TG 18:2_20:5_22:6 M+NH4 Atlas (E)	TG 60:13	C63H96O6	2	M+NH4	966.755	621.487	9.1	9.1	10523.4	8195.9	11200.6	9453.9	11026.1	11116.8	19799.4	19224.5	18711.7	5422.5	4394.7	5332.3	21712.1	22416.9	21864.1	2941.6	2918	2669.2	6510.9	7364.1	10117.8	11546.3	9972.3	12037.9	7435.7	7311.8	8434.1	7516.8	9496.9	8552.8	3590.8	4184.6	4016.5	9180.9	9725	9648.1	10.6733	0.987569
544	TG	TG 18:2_20:5_22:6 M+NH4 Atlas (E)	TG 60:13	C63H96O6	2	M+NH4	966.755	621.497	9.1	9.1	7543.8	6672.9	6785.1	7372.9	7659.5	7841.8	9574.5	12359.5	12632.7	4419.2	2594.9	2796.8	17239.3	13056.4	13700.5	2249.7	1722.7	1854.1	5492.8	4888.3	3587.7	7210.7	7331	7531.2	3988.6	3756.7	5535.3	4572	5819.7	6266.5	2721.6	2680.4	2810.4	4673.1	4382.1	7711.5	5.97369	0.951438
544	TG	TG 18:2_20:5_22:6 M+NH4 Atlas (E)	TG 60:13	C63H96O6	2	M+NH4	966.755	647.497	9.1	9.1	20465.8	13339.9	14321.5	18809.8	10753	22585.2	21492.3	24955.6	30363.2	7637	6394.2	8676.5	37737	29875.9	32375.7	4545.2	2728.1	6383.5	12312.1	14440.1	15437.4	14127.6	23007.7	20230.5	16367.7	16808.8	17326.2	8268.3	6842.2	8444.1	3756.7	4417.8	4410.5	10147.6	10491.9	10783.7	25.1001	0.896189
548	TG	TG 18:1_18:2_24:6 M+NH4 Atlas (E)	TG 60:9	C63H104O6	2	M+NH4	974.816	601.515	9.98	10.01	9051.7	6763	6417.1	7015.9	5800.6	7526.4	11756.3	10232.6	12931.9	1923.7	1534.7	2414.2	10922.3	11421.8	12626.7	3032.9	2789.5	3127.9	5627.9	6301	7240.1	10296.5	9309.3	10239.8	9588.6	10305.9	10407.7	3964.1	4022	4330.9	3004.8	2144.5	2151.4	5347.6	5006.8	4024.1	14.4022	0.950064
548	TG	TG 18:1_18:2_24:6 M+NH4 Atlas (E)	TG 60:9	C63H104O6	2	M+NH4	974.816	675.533	9.98	10.01	7975.6	7105	6464.1	8808.3	6077	7817.4	18002.3	9679	10273	3218.2	3090	3211.3	14723.6	12627	16182.2	3540.1	3679.6	2467.5	7975.9	11935	10383.3	14698.4	11812.5	8358.6	12943.8	12540.8	11699.6	4140.7	3516.6	3104.9	4545.1	2572.9	1288.1	5145.3	3878	3834.3	12.6216	0.86331
548	TG	TG 18:1_18:2_24:6 M+NH4 Atlas (E)	TG 60:9	C63H104O6	2	M+NH4	974.816	677.543	9.98	10.01	9790.5	9468.8	9818.1	10278.8	9614.1	10123.7	19341.6	16028	17507.8	3316.6	3886.8	3294.9	16962.9	17366	17046.9	6880.8	5108.1	4899.3	9065.4	10876.2	9125.9	14906.9	15472.7	14495.2	13553.5	15884	12965	6280.1	6793.3	7414.4	3610.6	4495.4	3400	8397.4	8322.1	9284.6	2.82442	0.969525
548	TG	TG 18:1_18:2_24:6 M+NH4 Atlas (E)	TG 60:9	C63H104O6	2	M+NH4	974.816	677.563	9.98	10.01	4418.1	3349.3	4606	2923.8	5092.5	4074.5	6741.3	7550.8	4194.8	1648.6	1062.8	1275.7	5117.1	7808.8	6334.9	2796.2	2174.6	2674.8	2710.2	4115.4	3326.7	6004.1	6002	5556.5	6901.2	6832	5295.1	2127.8	2823.8	2339.6	1246.5	1825.5	1422.5	3667.6	3907	4098.6	18.1524	0.879939
548	TG	TG 18:1_18:2_24:6 M+NH4 Atlas (E)	TG 60:9	C63H104O6	2	M+NH4	974.816	957.786	9.98	10.01	10533.2	8365.6	9956	9575.3	10651.8	8837.2	18129.2	14104.9	16462.7	3434.8	3827.2	4778.5	16360.3	16052.4	15238.2	4109.2	4849.3	3891	7450.3	7915.8	9219.2	13644.1	13336.2	13656.5	11667	14185.4	12559.4	7997.8	8088.1	6445.4	4044.6	3129.8	2801.2	8973.2	8869.5	8529.7	8.6601	0.976099
553	TG	TG 18:2_22:5_22:6 M+NH4 Atlas (E)	TG 62:13	C65H100O6	2	M+NH4	994.784	81.0694	9.43	9.42	4815.9	5280.2	4670.7	3907.9	3703.6	4248.8	7397.3	6919.6	9548.8	385.3	784.5	242.1	10019.7	7523.5	7273.2	1060.1	1289.6	888.5	3611.1	2552.4	4282.7	4644.4	4027.1	6530.6	3144.9	3811.9	4004.7	2554.5	1688.8	2426.1	1295	2219.5	634.7	1794.2	2793	1932	12.2125	0.90679
553	TG	TG 18:2_22:5_22:6 M+NH4 Atlas (E)	TG 62:13	C65H100O6	2	M+NH4	994.784	93.0701	9.43	9.42	1795.7	2013.5	2704	1577	2256.6	2852.8	4482.7	4002.1	4337.8	180.1	1496.4	10.6	6033.7	4437.2	4631.5	500.6	487.3	535.7	2078.5	1659.5	1319.7	1903.6	2329.9	3545.2	2505.5	2562.4	1891.8	997.3	2035.7	1740.9	827.2	117.1	535.4	1029.6	2126.5	1529.6	20.9109	0.915359
553	TG	TG 18:2_22:5_22:6 M+NH4 Atlas (E)	TG 62:13	C65H100O6	2	M+NH4	994.784	293.231	9.43	9.42	13778.6	10561.1	10916.7	12032.3	11693.9	9139.3	19362.8	19523	19083.1	1828.7	5434.8	1309.6	20056.6	20574.5	24388.6	2957.5	4459.9	5565.6	8437.4	8894.4	9171.1	13839.2	13532	9650.2	10419	11454.3	12036.2	5775	8415.9	7799.8	3792.3	3832.1	3290.7	8884.6	8047.9	8641.6	12.5486	0.947448
553	TG	TG 18:2_22:5_22:6 M+NH4 Atlas (E)	TG 62:13	C65H100O6	2	M+NH4	994.784	311.24	9.43	9.42	20062.4	21561.8	21382.7	16206.2	19888.4	20290.4	36523.8	35745.5	42607.8	2474	11129.5	3907.3	41117.2	45370.1	44494.3	8788.1	8017.7	5735	18648.7	14968.4	18503.5	25842.4	23276.5	23341.2	18518.5	19638.8	18265.2	13790.1	15508.3	14952	7259.9	7644.2	9757	15303.4	13968.8	17308.9	8.89168	0.976027
553	TG	TG 18:2_22:5_22:6 M+NH4 Atlas (E)	TG 62:13	C65H100O6	2	M+NH4	994.784	647.503	9.43	9.42	72312.3	72579.1	76627.3	59844.1	66884.5	69182	145352	147694	154874	5332.6	33375.9	6054.6	155073	161221	163527	19698.2	18696.6	18830.8	47944.3	50086	51907.9	81544.4	78319.9	78134.4	60565.2	60296.2	59137.4	42224.1	40377	41850.7	21247.4	18992.9	22958.7	48594.5	44822.5	49149.9	7.61344	0.981296
553	TG	TG 18:2_22:5_22:6 M+NH4 Atlas (E)	TG 62:13	C65H100O6	2	M+NH4	994.784	649.52	9.43	9.42	40118.6	43835.2	44070.1	38102.3	40809.2	38422.5	76750.4	77248.9	75151.1	12088.8	24742.6	10930.5	83583.8	85315.7	90209.5	15248.4	14506.2	13143	36613.1	36975.1	37662.2	52688.3	49667.5	43786.4	36924.6	38509.9	41897.9	23621.9	26239.5	27170.6	15752.7	14539.5	15659.4	30294	26839.4	28578.1	5.75655	0.974529
553	TG	TG 18:2_22:5_22:6 M+NH4 Atlas (E)	TG 62:13	C65H100O6	2	M+NH4	994.784	650.524	9.43	9.42	22255.8	19443	18881.9	15780	20989.1	20731	40929.2	36012.5	35431	5526.1	11465	6663.3	38104.5	40260.7	39811.9	5988.3	6815.4	5223.7	22317.2	19683.4	16502.1	22964.9	20720.1	20898.2	20721.5	17905.8	19567.2	12298.9	14196.7	13307.5	6959.4	8519.1	7388	12762.3	11824.7	15524.2	10.4457	0.958274
553	TG	TG 18:2_22:5_22:6 M+NH4 Atlas (E)	TG 62:13	C65H100O6	2	M+NH4	994.784	652.545	9.43	9.42	10356.7	8928.3	7465.6	6739.1	8598.9	6599.4	16983.8	15119.8	14149.4	944.7	5724.1	1210.4	17274.9	15892.6	19091.1	2682.4	3097.6	4767.8	9416.8	10241.8	8668.9	12902.1	10842	11205.9	8584.8	9869.3	8585.9	3997.5	6036.3	3511.7	3350.7	736.5	3824.3	5933.4	3601.9	7867.2	16.3276	0.905731
553	TG	TG 18:2_22:5_22:6 M+NH4 Atlas (E)	TG 62:13	C65H100O6	2	M+NH4	994.784	673.519	9.43	9.42	9223.6	9982.4	11096.7	9156.9	7949.7	8341.9	17556.3	17866.9	15901.8	2211.6	5954.6	2741	16383.1	16947.7	20661.8	3321.4	3271.5	3320.5	7718.7	8527.7	8961	11982.4	11966.1	13516.6	7680.3	11703.9	11344.3	6060.2	4411.5	5268	3231.6	2620.3	2865.8	5373.2	5570	6234.8	11.1679	0.928207
464	TG-O	TG O-18:0_16:0_18:2 M+NH4 Atlas (E)	TG O-52:2	C55H104O5	2	M+NH4	862.822	565.551	10.89	10.9	7459.3	6045.6	6689.4	5369.6	6610.7	6358.6	5666.6	4358.4	6016.3	5157.5	5336.9	4243.7	5337.9	7694.8	6439.8	4291.9	4320.5	4761.4	3244.4	4192.8	3483.1	3915.2	3724.7	5316.7	7253.1	6400	6970.4	10718	8577.7	10978.2	2435.1	3637.3	2435.4	13243.1	14591.7	15222.2	9.92224	0.9743
464	TG-O	TG O-18:0_16:0_18:2 M+NH4 Atlas (E)	TG O-52:2	C55H104O5	2	M+NH4	862.822	589.563	10.89	10.9	3025.7	2776.9	3521.4	3957.2	2963.9	4089.8	3369.2	2487.6	3063.3	2349.6	2288.8	1629.5	2841.8	3732	3234.7	2205.9	1975.3	2234.5	1864	1623.7	2071.8	2503	2226.4	3094	4181.2	4296.4	3172	5383.5	3705.4	3485.9	1467	1594.6	1372.1	5450.8	7335.1	5719.1	14.8454	0.903865
504	TG-O	TG O-20:0_16:0_18:1 M+NH4 Atlas (E)	TG O-54:1	C57H110O5	2	M+NH4	892.869	565.551	11.35	11.34	625	1128.7	1112	1271.3	648.9	937	1007.9	1229.6	335.3	1348.5	761.6	677.4	142.9	691.7	539.9	854.3	173.9	171.8	301.8	81.3	273.6	214.9	0	0	154.1	357.8	453.5	1940.7	2667.1	2740.7	0	178.5	80	2578.9	3427.4	3759.3	25.6016	0.917303
504	TG-O	TG O-20:0_16:0_18:1 M+NH4 Atlas (E)	TG O-54:1	C57H110O5	2	M+NH4	892.869	593.588	11.35	11.34	1042.2	2409.3	2517.4	1725.7	1446.2	1630.3	1175.7	1811.4	1697.2	1822.8	1321.1	1789.2	1793.2	5520.5	1664.5	1642.1	1366.6	957.1	740.1	3726.1	851.8	814.1	1404.9	785.6	1651.5	1326.2	1165.4	3387.9	3314.1	3930.9	508.6	688.1	1068	4477.4	4911.7	3755.6	28.9407	0.805917
504	TG-O	TG O-20:0_16:0_18:1 M+NH4 Atlas (E)	TG O-54:1	C57H110O5	2	M+NH4	892.869	619.602	11.35	11.34	3894.3	3574	3716.2	2465.5	1712.1	3143.7	2278.9	3022.7	2832	2500.2	2353.2	1850.8	3406.4	4077.6	2497.7	1290.6	2349.4	1046.7	863.5	1753.1	981.6	1002	1271.9	1260.2	1944.3	2481.9	2693	4191.3	4852.9	5030.7	1455	549.9	1041.5	6195.9	7452.5	6241.7	24.9903	0.931697
498	TG-O	TG O-18:0_18:1_18:2 M+NH4 Atlas (E)	TG O-54:3	C57H106O5	2	M+NH4	888.838	589.557	10.92	10.92	3949	3932.4	4545.1	3236.4	3491.7	4024.9	2845.8	4173.1	4010.9	4354.9	3895.2	4249.8	5441.2	3983	3625.8	2291.3	2295.2	2450.8	1662.3	1693.9	2516.8	2128.1	2544.5	2557	4175.2	3850	4228.6	5784.2	5894.6	6387.6	2071.1	817.3	2274.3	6814.4	5982.7	6570.7	10.7465	0.909749
498	TG-O	TG O-18:0_18:1_18:2 M+NH4 Atlas (E)	TG O-54:3	C57H106O5	2	M+NH4	888.838	591.57	10.92	10.92	8117.2	9159.4	9247.5	9586.4	8706.2	10373.6	10061.6	9020.1	10202	6857.8	7174.1	6387.8	8425.2	7288.6	8179.3	4694.5	6119.4	5062.7	4843.3	4425.6	4136.8	5862.2	5360.1	5685.5	8089.7	8159.9	7048.3	13201.1	11398.8	12279.3	4720.2	3940.6	4458	18911.3	17482.6	19359.8	7.61886	0.97044
498	TG-O	TG O-18:0_18:1_18:2 M+NH4 Atlas (E)	TG O-54:3	C57H106O5	2	M+NH4	888.838	593.586	10.92	10.92	2061.3	2052.8	3191.4	2303.5	2860.8	2656.5	2166.4	1968.7	1322.3	1434.6	2229.5	2764.9	1731.3	1897.6	2085.2	1150.2	1328.4	930.3	1127.9	1085.9	633.9	1300.6	1337.2	1902.4	1661.6	1359	2486.9	4147.5	3802	3632.3	1127.6	699.4	607.1	3965.4	3972.3	3225.1	16.681	0.868212
498	TG-O	TG O-18:0_18:1_18:2 M+NH4 Atlas (E)	TG O-54:3	C57H106O5	2	M+NH4	888.838	594.586	10.92	10.92	1034	894.6	1116.8	596.9	963.6	911.9	509	326.9	825.5	735.7	531.6	381.2	1169.7	928.3	869	501.2	530.7	471.3	945.8	585.4	676.4	268.1	396.2	621.8	656	905.1	614.9	864.9	940.2	1564.6	122.8	81.8	301.6	1737.6	1465.3	1641.5	17.6864	0.823811
Readouts that did not pass filtering:
group	class	compound	formula	MS_level	adduct	precursor_m/z	fragment_m/z	RT (library)	RT	DIA TQC1	DIA TQC2	DIA TQC3	DIA TQC4	DIA TQC5	DIA TQC6	Mouse #21 DIA Pos 1	Mouse #21 DIA Pos 2	Mouse #21 DIA Pos 3	Mouse #24 DIA Pos 1	Mouse #24 DIA Pos 2	Mouse #24 DIA Pos 3	Mouse #25 DIA Pos 1	Mouse #25 DIA Pos 2	Mouse #25 DIA Pos 3	Mouse #35 DIA Pos 1	Mouse #35 DIA Pos 2	Mouse #35 DIA Pos 3	Mouse #36 DIA Pos 1	Mouse #36 DIA Pos 2	Mouse #36 DIA Pos 3	Mouse #44 DIA Pos 1	Mouse #44 DIA Pos 2	Mouse #44 DIA Pos 3	Mouse #46 DIA Pos 1	Mouse #46 DIA Pos 2	Mouse #46 DIA Pos 3	Mouse #48 DIA Pos 1	Mouse #48 DIA Pos 2	Mouse #48 DIA Pos 3	Mouse #77 DIA Pos 1	Mouse #77 DIA Pos 2	Mouse #77 DIA Pos 3	Mouse #84 DIA Pos 1	Mouse #84 DIA Pos 2	Mouse #84 DIA Pos 3	RSD (TQC)	Pearson's R^2	Remarks
26		7alpha-Hydroxycholesterol M+H HMDB (E)	C27H46O2	1	M+H	403.361	NA	2.08	2.08	224934	223276	236001	204284	212446	205954	175165	184790	175378	226177	223074	224409	185292	186487	180792	234218	226366	238275	201264	204170	210309	191250	196477	195508	209487	201187	206091	223914	232270	225916	242027	238896	239775	211557	213951	222853	5.18012	NA	No MS2 fragment that passed filtering
35		alpha-Tocopherol M+H MSDIAL (E)	C29H50O2	1	M+H	431.388	NA	5.29	5.29	16153.5	16299.4	16284.2	19002.2	17223.3	19208.5	17755.8	19814.4	15396.4	9761.1	13778.9	12696.9	15609.9	16405.7	18191.1	12344.5	11013.2	13785.3	13460.5	12624.3	14364	14855.7	13353.1	16503.5	13418.4	16938.8	14800	15060.7	13700.2	12326.9	14010.5	15600.4	12954.2	18573.3	18936.2	18533.2	7.38743	NA	No MS2 fragment that passed filtering
4		CAR 10:1 M Atlas (E)	C17H32NO4	1	M	314.233	NA	0.48	0.46	13545.9	13066.8	12257	14342	11974.5	14591.5	19245.6	17425.6	18418.6	14243.9	14294.7	14192.4	13471.6	14897.6	13512	10634.3	11697	11415.1	14280	19554.6	16800.8	20392.4	18826.4	18059.4	14472.3	15466.3	17437	10943.1	10992.7	11058.8	11862.2	13080.4	11065.1	9190.8	8972.8	9160.2	7.33901	NA	No MS2 fragment that passed filtering
9		CAR 12:1 M Atlas (E)	C19H36NO4	1	M	342.264	NA	0.9	0.75	26259.7	22334.5	27200.4	26014	25341.2	25420.9	31587.2	34390.2	33897.1	13113.4	11245.4	12758.4	32084.9	32269.2	31587.3	19719.4	18878.3	18422.6	35134.6	36019	37857.8	29317.3	31285.8	33549.6	30835	35214.6	29318.3	16738	18895.2	22922.3	15190.5	13695.3	17314.2	10552.5	12997.9	10849.9	5.95411	NA	No MS2 fragment that passed filtering
23		CAR 16:2 M Atlas (E)	C23H42NO4	1	M	396.311	NA	1.41	1.43	47032	49845.4	62331.1	48225	53020.4	51983.4	75091.2	81704	78001.5	23627.4	27375	26135.7	77199.7	76563.8	77359.8	22497.4	23236.4	24043.6	81181.4	76997.1	81394.7	77809.3	79417	78224.1	78075	83670.5	84408.1	20007.6	21859.9	22439.1	20377.4	23666.9	22036.3	13982.8	14539.8	16066.1	9.64393	NA	No MS2 fragment that passed filtering
144		CE 18:3 M+NH4 Atlas (E)	C45H74O2	1	M+NH4	664.602	NA	10.02	10.01	5214.4	5737.9	6342	6733.7	6429.5	6137.5	8318.5	9167	7013.9	3486	2417.6	3785	9180	8560.2	7291	3449.4	2939.3	2770.7	10071.6	7195	8649.7	9106	10052.6	6579.4	10330.7	9401	8210.7	1359	2627.3	3476.4	3148.1	4415.1	3562.6	3043.3	3771.2	3559.3	8.15817	NA	No MS2 fragment that passed filtering
34		Cer 18:0;2O/8:0 M+H Atlas (E)	C26H53NO3	1	M+H	428.41	NA	3.53	3.54	102672	108460	124036	97324	108030	112191	96976.1	107066	104355	99404.7	109096	109518	100501	104445	103759	97333.2	101578	97754.7	100130	107103	104699	102139	101312	102279	106102	103170	110471	110954	112380	106165	102328	102216	106986	97549.4	101085	110426	7.63216	NA	No MS2 fragment that passed filtering
92		DG 15:0_15:0 M+NH4 Atlas (E)	C33H64O5	1	M+NH4	558.509	NA	6.22	6.23	41839	39212.9	51501.5	41655.4	48203.2	47449.4	38175.7	40631.9	39132.1	36821.4	38030	40564.4	43679.6	39242.9	41653.6	38143.5	38911.7	39551.3	41050.9	44679.5	43641	39560	41378.3	41814.2	43205.2	41257	43935.6	33709.4	37952.5	37541.3	32801.2	37569.5	37002.7	38139.9	38040.5	42013.7	9.65715	NA	No MS2 fragment that passed filtering
8		Erucamide M+H MSDIAL (E)	C22H43NO	1	M+H	338.342	NA	3.79	3.68	132403	133722	134334	122778	113046	125546	117123	114744	104019	144240	126307	140267	121908	118758	127707	136449	153238	156719	110830	109848	115163	152098	165095	143782	102478	96175.8	95103.8	180769	185182	201982	115749	104822	115532	117991	105661	107402	5.95316	NA	No MS2 fragment that passed filtering
133		HexCer 18:1;2O/12:0 M+H Atlas (E)	C36H69NO8	1	M+H	644.51	NA	3.81	3.82	84625.5	83879.5	104291	78852.4	84989.9	88970.2	78714.2	73167.6	77512.2	77238	76274.3	76940.9	74546	83790.2	79678.7	77652.7	75820.8	74912.7	77666.9	74843.3	81444.4	75045	76753.1	80989.1	84676	80157.3	79384.7	79291.4	80896.1	82313.1	77294.3	78331.5	81586	75259.6	73966.1	75274	9.16176	NA	No MS2 fragment that passed filtering
39		LPC 13:0-SN1 M+H Atlas (E)	C21H44NO7P	1	M+H	454.293	NA	1.39	1.4	252875	253332	305202	246982	253992	253121	241867	252611	251976	229952	239728	243895	242888	251948	245592	243081	242590	254046	246135	242063	242803	245668	236552	251205	255283	250688	260458	248619	250934	257984	242256	238211	250424	238415	255444	250417	7.64338	NA	No MS2 fragment that passed filtering
43		LPC 14:0-SN1 M+H Atlas (E)	C22H46NO7P	1	M+H	468.308	NA	1.68	1.68	72749	69434.8	82503.1	63744	68211.5	68369.1	110230	110474	109295	37066.3	40682.5	37264.5	86637.8	95245.5	87512.9	44213.8	46376.6	42632.8	66396	62877.9	63646	87927.9	90902.9	97296.4	68165.7	76568.2	77967.2	50858.8	48793.5	48271	29762.9	34159	35086.1	48865.4	48487.7	46632.7	8.25215	NA	No MS2 fragment that passed filtering
79		LPC 19:0-SN2 M+H Atlas (E)	C27H56NO7P	1	M+H	538.387	NA	2.74	2.73	354600	353062	426974	327010	363654	361236	489512	496757	508636	298375	284458	300698	400909	407353	406620	236176	228263	248765	232950	231295	241640	335834	344753	358298	265696	268929	284810	300119	309130	314858	350429	352943	362527	377405	382782	379166	8.34471	NA	No MS2 fragment that passed filtering
103		LPC 22:4-SN1 M+H Atlas (E)	C30H54NO7P	1	M+H	572.371	NA	2.26	2.26	31756.6	31655	41162.6	30975.9	32642	35257.3	49495.1	45312	51404.7	21367.5	22100.4	23764.8	42962.5	43905.3	41129.6	16809.9	15384.2	27380.6	29119.6	28544.4	35398.6	41572.7	43768.1	43084.3	32684.6	37735.2	40254.7	32702.4	23779.8	23895.5	16349	15572.5	17416.1	23850.8	26335	25899.3	10.3818	NA	No MS2 fragment that passed filtering
127		LPC 26:1-SN1 M+H Atlas (E)	C34H68NO7P	1	M+H	634.481	NA	4.01	4.02	5242.1	4036.3	4879.6	3904.5	4871.9	3724.1	7769.7	7639.7	7993	2046.1	1775.4	2091	5901.9	5929.1	5836.6	1639.3	2119.6	2777.3	5631.7	6179	5388.2	7211.2	5851.1	7875.1	4162.8	5590.1	4258.2	3285	2885.6	2911.7	1369.8	2565.8	3967.5	2161.2	3240.8	3069.1	12.9466	NA	No MS2 fragment that passed filtering
40		LPC O-14:0 M+H Atlas (E)	C22H48NO6P	1	M+H	454.329	NA	1.88	1.88	4982.1	5142.6	6206.3	4877.9	6082.5	7011.3	9166.9	6420.6	10085.6	5246.8	5428.6	5744.4	7948.3	6421.2	7900.6	3954	3006.1	5485	6767.7	4807.1	7334.2	6416.3	6331.9	6259.1	7079	6332.4	5548.3	5038.4	4050.5	4169.1	5415.4	5219.7	4837.9	7779.3	6905	6632.7	13.5907	NA	No MS2 fragment that passed filtering
44		LPC O-15:0 M+H Atlas (E)	C23H50NO6P	1	M+H	468.345	NA	2.12	2.12	5522.7	7831	6024.4	5258.8	6271.8	4901.3	9113	7239.1	9882.3	2183	2552.6	2392.7	9102.3	8365.6	9385.4	2263.5	2920.8	3123.8	5874.6	5702.6	7798.6	7663.4	7984.2	7933.8	6067.5	8151.3	6445.6	3728.4	4023.4	2881.6	2959.7	3316.2	2691	4192.9	3864.7	5012.7	15.9032	NA	No MS2 fragment that passed filtering
67		LPC O-18:0 M+H Atlas (E)	C26H56NO6P	1	M+H	510.392	NA	2.75	2.74	40456	39248.7	48095.3	36789.4	36604.9	33952.9	72352.2	71826.5	75072.1	22884.5	23295.3	23736.4	57815.8	61470.3	59530.7	19168.4	18575.6	17518.6	28236.4	28310.7	26384.6	41944.4	41011.5	41463.7	36909.9	38218.8	34118.7	23949.3	23938.1	24122.5	23567.1	22833.5	23585.1	34793.6	28918.4	35300.7	11.4483	NA	No MS2 fragment that passed filtering
80		LPC O-20:0 M+H Atlas (E)	C28H60NO6P	1	M+H	538.423	NA	3.18	3.18	14670.7	15876.8	16991.7	15177.7	18015.8	15962.2	31037.5	29912.9	33732.2	10254.9	12329.5	12652.9	25599.7	27865	26925.5	7999.5	6859	9390	12449.9	11637.2	13183	17244.8	17712.4	21605.6	15400.2	15747.6	15907.2	13154.9	10876.9	10148.5	10852	10301.2	9359.6	10636.8	14686.5	10871.4	6.90331	NA	No MS2 fragment that passed filtering
31		LPE 14:0 M+H Atlas (E)	C19H40NO7P	1	M+H	426.262	NA	1.75	1.74	62659.6	58428.7	72010.8	60453.5	63607.1	58499.6	58493	56749.6	62598.1	52708.3	55188.1	52852.6	60230.5	58468.5	59313.4	54945.4	53675.5	57208.1	54027.1	55607.1	56659.5	62929.6	53076.9	61835	59876	65037.8	58865.5	58406.4	58295.4	61056.9	52238.4	50801.6	51638.5	51647.4	58998.7	61413.7	7.38866	NA	No MS2 fragment that passed filtering
61		LPE 20:4 M+H Atlas (E)	C25H44NO7P	1	M+H	502.293	NA	2	2	249664	242416	273634	224688	232483	237554	244394	243187	249653	206825	196294	196812	197888	199010	203999	236980	237572	242306	207206	206742	205665	208518	219770	221192	200933	201142	202638	263891	255105	265638	175466	179536	191368	280636	285437	281851	6.40381	NA	No MS2 fragment that passed filtering
192		PC 16:0_15:1 M+H Atlas (E)	C39H76NO8P	1	M+H	718.538	NA	4.53	4.52	11767.9	8625.4	12882.9	9299.7	10533.4	9719.2	16441.2	16187.5	15045	1861.3	3384.1	3817.2	13092.9	15550.1	14950.3	1222.7	3072.4	4239.6	14138.9	12262.5	10854.7	16333.1	16481	15737.3	12729.1	11924.4	12636.1	3892.4	5443.8	5863.6	2886.4	4568.7	4806.9	5768.3	5270.1	4073.3	13.9737	NA	No MS2 fragment that passed filtering
247		PC 16:0_17:0 M+H Atlas (E)	C41H82NO8P	1	M+H	748.585	NA	5.62	5.63	61064	63266.9	70148.6	60532.2	67614.3	62117.3	80353.1	83009.4	90408.4	35237.8	36094.1	37702.4	80566.6	81041.3	77677.8	41450.1	32661.3	34353.4	54919.4	59569.9	55483.4	81516.7	82001.6	81598.7	69696	77069.4	67684.7	44079.3	41360.6	6315.5	46563.6	47448.9	49331.7	9107.1	45824.2	43652.2	5.5321	NA	No MS2 fragment that passed filtering
262		PC 16:0_18:3 M+H Atlas (E) --- PC 16:1_18:2 M+H Atlas (E)	C42H78NO8P	1	M+H	756.555	NA	4.49	4.49	3.86223e+06	3.80346e+06	4347353	3382497	1.31489e+06	3.66592e+06	1.49035e+06	5747839	5.80834e+06	1.39102e+06	1.43257e+06	1.43372e+06	5.19629e+06	1453484	1.62488e+06	1.48564e+06	1.45269e+06	1.5564e+06	1.80945e+06	1.91851e+06	4913629	1545323	1.713e+06	1.6752e+06	1580066	1.5799e+06	1.71566e+06	1.85353e+06	1.88012e+06	1.89859e+06	1.22293e+06	1.21413e+06	1.25655e+06	1.87386e+06	1881020	1.90202e+06	28.6815	NA	No MS2 fragment that passed filtering
300		PC 16:1_20:4 M+H Atlas (E) --- PC 18:2_18:3 M+H Atlas (E)	C44H78NO8P	1	M+H	780.552	NA	4.79	5.03	279316	278627	244466	244108	246447	236199	1.96115e+06	1.96296e+06	2.02582e+06	318392	313998	337514	236050	1.91788e+06	1.92756e+06	280000	289850	283864	222012	226758	1.67083e+06	1.75791e+06	1.82228e+06	235789	241808	241857	232594	256749	278476	266299	252205	265740	253854	255096	1470674	237973	6.80666	NA	No MS2 fragment that passed filtering
243		PC 17:0_16:1 M+H Atlas (E)	C41H80NO8P	1	M+H	746.57	NA	5.14	5.14	254020	243064	271760	224100	242272	231836	350391	355335	341002	96549.9	93115.1	99550.5	310574	316827	309850	115279	117142	111200	262992	252844	268237	332268	336402	335924	276946	287506	289134	138601	148178	145507	134698	128536	127408	148288	148741	142883	6.28581	NA	No MS2 fragment that passed filtering
231		PC 17:0_16:3 M+H Atlas (E)	C41H76NO8P	1	M+H	742.534	NA	4.4	4.67	90861.5	89862.5	83457.7	87221.5	84776.6	77535.1	80056.9	76754.5	79457.1	71914	77258.3	72454.9	80216.7	83672.5	82375.7	58499.7	57694.3	56978.7	80066.9	81449.7	80835	79924	78136.4	76338.8	80462.6	79483.4	75769.1	70153.8	73027.6	65632.4	72001	76760.5	74841.1	72717.3	70358.8	73047.5	5.19688	NA	No MS2 fragment that passed filtering
319		PC 18:0_18:0 M+H Atlas (E)	C44H88NO8P	1	M+H	790.632	NA	6.63	6.64	177671	177244	202979	162997	176944	170489	233812	240584	243131	74070.9	85908.5	73249	272115	290194	292877	51945.9	49700.9	49687.9	134058	146119	152209	195274	203620	209298	175724	181366	173751	80486.1	82731.3	84565.5	83846	87462	84989.5	131028	130760	128648	6.90601	NA	No MS2 fragment that passed filtering
342		PC 19:0_18:1 M+H Atlas (E)	C45H88NO8P	1	M+H	802.632	NA	6.41	6.41	89456.8	94775.1	106792	86318.7	88116.3	88689.6	123017	133304	133200	40565.2	44237.9	45118.8	101242	102067	103177	52325.7	49906.6	49728.2	74796	76119.6	72213.8	106716	103904	108308	78438.7	90780.4	78599	66916.7	68756.6	63165.6	78803.7	74569.8	82090.3	81511.3	77461.4	84602.9	7.53434	NA	No MS2 fragment that passed filtering
338		PC 19:0_18:2 M+H Atlas (E)	C45H86NO8P	1	M+H	800.617	NA	5.83	5.98	1.53616e+06	1.4907e+06	1763279	1.39905e+06	1.49216e+06	1.5852e+06	1.77162e+06	1.78911e+06	1.80242e+06	846784	885405	904927	1.52922e+06	1.56965e+06	1.59424e+06	1052981	1.04408e+06	1.09276e+06	1.05427e+06	1.02722e+06	1.14535e+06	1.35847e+06	1.38313e+06	1.33225e+06	1.13471e+06	1.18201e+06	1.14298e+06	1358216	1.39123e+06	1.38282e+06	1.8555e+06	1.96109e+06	1.98769e+06	1.81562e+06	1.86467e+06	1.88231e+06	7.30542	NA	No MS2 fragment that passed filtering
328		PC 19:0_18:4 M+H Atlas (E)	C45H82NO8P	1	M+H	796.586	NA	5.25	5.26	1.14615e+06	1134987	1.24144e+06	1.01528e+06	1.07245e+06	1.07772e+06	1.2852e+06	1.29454e+06	1.29578e+06	618335	624971	637422	1142733	1.15099e+06	1173861	656690	670780	676081	922101	932625	925038	1.07668e+06	1.10258e+06	1.07907e+06	912648	914670	942126	976929	961092	944591	1.06438e+06	1.07106e+06	1084294	1.24293e+06	1.23133e+06	1.24526e+06	6.39638	NA	No MS2 fragment that passed filtering
376		PC 19:0_19:1 M+H Atlas (E)	C46H90NO8P	1	M+H	816.648	NA	6.69	6.7	111372	112529	126820	92660.6	107675	103250	139698	148652	135927	60148	57485.6	57890.3	115357	118887	124380	60470.8	58282.6	62019.2	89028.7	90168.8	89340.4	94806.3	107446	107752	88592	82773.4	82717.7	99449.2	101223	104162	70249.5	74580.7	73981.8	112988	114650	118432	9.45146	NA	No MS2 fragment that passed filtering
369		PC 19:1_19:1 M+H Atlas (E)	C46H88NO8P	1	M+H	814.632	NA	6.26	6.26	876410	862700	1.02161e+06	770856	855481	865011	1.09167e+06	1.08669e+06	1.12102e+06	407016	411554	411126	891542	909933	937020	495493	496152	517721	730225	761128	750198	837293	848598	840375	690073	699239	728391	856976	863497	872808	706160	704835	707123	1.04637e+06	1.08245e+06	1.0826e+06	8.46898	NA	No MS2 fragment that passed filtering
364		PC 19:1_19:2 M+H Atlas (E)	C46H86NO8P	1	M+H	812.618	NA	5.75	5.84	3.4276e+06	3429662	3.83424e+06	5.46517e+06	3.22258e+06	3.20936e+06	4.1336e+06	4.07242e+06	4.37528e+06	3286025	3.31587e+06	3325279	4.16903e+06	4.14628e+06	4333097	3374702	3.4805e+06	3566227	3.85313e+06	3.87987e+06	3.9113e+06	3.5071e+06	3.48952e+06	3610627	3.17722e+06	3.13924e+06	3083624	5.25597e+06	5381194	5.32993e+06	3.89228e+06	3.91913e+06	4113360	3565320	3557156	3611747	20.928	NA	No MS2 fragment that passed filtering
390		PC 19:2_20:2 M+H Atlas (E)	C47H86NO8P	1	M+H	824.616	NA	5.92	5.92	494256	492294	560871	436206	477960	488206	537419	549121	553555	299131	294375	312601	472485	468580	478534	325922	329246	335427	328618	326763	340786	421868	419960	426283	322913	331586	340016	489053	496170	513360	583454	607407	598460	651004	647780	653153	7.46062	NA	No MS2 fragment that passed filtering
382		PC 19:2_20:4 M+H Atlas (E)	C47H82NO8P	1	M+H	820.585	NA	5.13	5.13	507502	510003	534510	461595	479229	496735	502720	507702	512379	422262	427316	426974	461359	457102	464603	379212	377765	389106	360885	357877	366770	454544	454601	457442	402144	392697	412969	523787	529695	542206	536324	544785	548083	582711	592099	610856	4.66826	NA	No MS2 fragment that passed filtering
377		PC 19:2_20:5 M+H Atlas (E)	C47H80NO8P	1	M+H	818.569	NA	4.6	4.61	51546.6	53233.7	54495	52696.3	54896.4	50864.4	52659.4	54308.9	51314.9	42146.3	34637.3	40556.2	47165	49128.2	50001.1	36352.6	37501.6	43069.9	42962.5	43455.7	40232.3	49887.2	56975.3	51562.7	42165.8	39502.2	44647.8	57470.2	57436.3	59709.9	52054.4	49031.2	49994.4	66842.6	66298.6	62548.5	2.7408	NA	No MS2 fragment that passed filtering
346		PC 20:2_18:5 M+H Atlas (E) --- PC 36:4 M+Na Atlas (E)	C44H80NO8P	1	M+H --- M+Na	804.554	NA	4.45	4.32	518908	512493	648940	470372	501334	503993	805771	861919	859256	130604	129154	179676	640674	656915	659890	133512	229467	127110	508038	526736	550548	658416	658851	661365	439910	431739	456979	461044	465081	487994	127940	130759	128603	434474	436571	425457	10.8475	NA	No MS2 fragment that passed filtering
393		PC 20:5_20:5 M+H Atlas (E) --- PC 38:7 M+Na Atlas (E)	C48H76NO8P	1	M+H --- M+Na	826.536	NA	4.2	4.32	77616.6	77482	86443.4	68590.8	77306	75515	98590.2	94299.8	95755.4	36675.6	40693	35822.3	78691.8	81468.2	78923.9	50094.9	51635.5	52032	70674.5	69449.2	68916.3	78417.8	82397.8	79945.2	62365.9	61842.8	62611.1	77100.7	78636.5	78980.9	47397.2	52870.5	53032.9	69722.7	67902.4	68652.4	6.74789	NA	No MS2 fragment that passed filtering
448		PC 21:0_20:2 M+H Atlas (E)	C49H94NO8P	1	M+H	856.677	NA	7.26	7.26	7790.6	7911.5	10808.2	7260.7	7840.3	7208.4	11044.6	8705.6	7849.5	8287.1	7592.6	5103.6	7655.4	8425.4	7753.7	5806.2	5603.6	5000.2	6538.3	4169.3	6608.4	8363.3	6004.7	6758.5	7135.2	5573.5	5717.7	7655.7	10114.2	8515.9	7398.6	5843.2	10079.2	2189.7	7818.5	12328	15.0726	NA	No MS2 fragment that passed filtering
462		PC 22:1_20:5 M+H Atlas (E)	C50H88NO8P	1	M+H	862.632	NA	6.12	6.12	90507.3	96355	107537	79384.5	91665.7	93685.1	93511.1	91538.7	87073	52633.4	57158.1	49712.5	76565.4	76382.7	78970.9	65499.7	65794.3	64383.2	69932.4	71519.7	75270.7	64291.5	67503.7	66215.7	56780.2	63554.1	57514.7	140120	136812	137738	85968.9	85744.9	91238.5	166460	162038	173483	8.93744	NA	No MS2 fragment that passed filtering
289		PC O-36:2 M+H Atlas (E)	C44H86NO7P	1	M+H	772.622	NA	6.08	6.09	279394	279991	314253	243227	267399	277054	477550	467358	470655	132540	131213	136158	382630	399789	399240	122625	131383	129499	218922	207284	221368	285270	288325	300787	277699	266429	280707	187162	179010	182664	207492	195740	208181	237829	242203	240698	7.56886	NA	No MS2 fragment that passed filtering
383		PC O-40:6 M+H Atlas (E)	C48H86NO7P	1	M+H	820.621	NA	5.89	5.89	167408	178261	86406	166174	164834	81215.9	280140	284289	269789	94920.7	97312.3	98934	230524	234432	247457	75813.7	83597.1	78135.4	129396	135501	138136	172992	180454	179338	174080	177054	176324	139947	134807	134209	133059	135886	130469	167944	172896	175485	28.7816	NA	No MS2 fragment that passed filtering
191		PE 17:0_17:1 M+H Atlas (E)	C39H76NO8P	1	M+H	718.538	NA	5.67	5.66	13212.7	15299.7	12180.6	11532.5	11292.4	11113.7	12664.3	12336.8	11187.8	8885.4	8254.2	10682	11239.1	10018.7	11987.1	11594	12287.1	12591.9	11330.8	12584.4	11342.7	12059.9	14509.5	11059.1	11054	14732.9	13155.1	15729.7	15111.5	13598.2	9622.8	8433.4	7485.1	10360.1	8539.2	11145.8	11.7157	NA	No MS2 fragment that passed filtering
313		PE 20:4_20:4 M+H Atlas (E)	C45H74NO8P	1	M+H	788.523	NA	4.65	4.66	12292	14190.8	14443.4	10742.6	10706.3	15137.2	11166	11997	12068.3	14094.2	13336.9	13967.6	11043	10273.3	9623.3	14662.9	13360.9	12747.8	10594.5	12409.5	10715.9	10619.6	12241.1	18371.6	10903.7	11230.3	11828.3	13983	15175.9	14026.3	11257.3	10470.2	10317	13821.6	11514.5	13457.7	13.7339	NA	No MS2 fragment that passed filtering
264		PE O-20:1_18:2 M+H Atlas (E)	C43H82NO7P	1	M+H	756.59	NA	6.84	6.85	13875.8	13531.3	14501.1	15229.9	14914.5	16173.8	18847.4	19913.8	19045.9	8059.6	8488.9	7884.9	17197.2	15112.9	15971.5	7782.3	11082.9	7480.5	13487.1	12762.4	12342	14777.9	13460.6	15257	13444.5	15811.8	13456.6	8474.2	10568	16018	9131.3	13933.9	9897	15437.5	13524.3	14682.4	5.94396	NA	No MS2 fragment that passed filtering
401		PE O-22:2_22:6 M+H Atlas (E)	C49H84NO7P	1	M+H	830.604	NA	6.65	6.66	19497.9	19334.4	25379.1	17305.1	15452.2	20404.8	28577.5	28528	30748.3	13455.1	14168.5	12413.2	29481.8	25844.6	28358.2	10009.6	9284.3	8772.3	18359.4	15172	14810	23100.9	22572.9	19808.1	18522.4	19281.4	22043.6	15588	13187.4	14317	14770.1	12501.2	12957.3	16071.5	12655.8	15169.8	15.699	NA	No MS2 fragment that passed filtering
275		PS 17:0_17:0 M+H Atlas (E)	C40H78NO10P	1	M+H	764.544	NA	5.21	5.22	127594	117589	125055	109187	115721	115684	105754	104430	104644	102741	95068.9	112241	112138	106130	108486	101650	103326	108317	108699	101838	109394	111376	103244	107345	117739	106183	114719	115783	107586	119986	103358	106081	108017	108604	107072	111859	5.21322	NA	No MS2 fragment that passed filtering
176		SE 28:1/20:4 M+NH4 Atlas (E)	C48H78O2	1	M+NH4	704.633	NA	10.27	10.27	5605.4	5688.8	5781.1	5768	4837.5	7001.8	6834.7	5361.2	4808	4711	2639	4184.4	3716.4	4093.4	3593.2	5593	4870.1	4342	2329	4340.7	2857	6344.4	4642.8	4231.1	4680.9	3596.3	4378.9	7649.9	6946.9	6574.7	8483.3	10321.4	7442.7	7251.9	8371.3	7739.9	10.9869	NA	No MS2 fragment that passed filtering
354		SM 26:3;2O/16:2 M+H Atlas (E)	C47H87N2O6P	1	M+H	807.637	NA	5.29	5.3	45851.4	48781	51705.2	41464.5	40060.1	42623.1	16187.6	17735.2	16641.1	61783.1	69033.8	68321.1	16721.7	17367.1	15879.1	47806.1	41038.5	46832.2	22925.6	22711.5	22940.7	17787.9	17777.9	16141	13278.1	18334.2	19823.2	80339.5	79419.1	74074.7	72525.9	73347.6	71047.5	73026.3	74592.5	77306.9	9.16811	NA	No MS2 fragment that passed filtering
359		SM 29:3;2O/13:1 M+H Atlas (E)	C47H89N2O6P	1	M+H	809.653	NA	5.67	5.68	63460.4	65473.2	66635.4	62319.6	60925.5	59709.8	13051.1	12812.3	12719.3	108276	100154	111990	13178.3	14290.3	13514.1	94038.3	90001.9	98787.3	24165.8	23643.7	24212	13842.4	13636.7	15093.4	15580.4	18797.9	16317.2	131187	126968	127430	105935	98448.5	102226	130171	128984	124921	3.83336	NA	No MS2 fragment that passed filtering
148		SM 30:2;2O/2:0 M+H Atlas (E)	C37H73N2O6P	1	M+H	673.528	NA	3.62	3.63	9150.9	5256.4	9188.8	6621.4	7063.6	9721.8	9732.6	9995.4	9568.9	3858	7619	4393.3	9030.4	10011.9	8806.2	5193.6	5895.2	5564.8	907.4	7997.6	7066.7	10943.3	10490	8505.8	8111.7	10904	10401	5440.7	8468.3	8083.9	5740.6	7661.6	7236.6	7450	7589.5	1042.1	20.7419	NA	No MS2 fragment that passed filtering
190		SM 33:1;2O/2:0 M+H Atlas (E)	C40H81N2O6P	1	M+H	717.591	NA	4.97	4.98	41276.5	36574.4	38250.9	36420.4	35461.8	37293.4	49487.7	45246	49373.6	27606.4	24056.9	26683.8	48758.2	44645.5	45838.7	18599.5	19026.1	17900.8	37115.2	4144.3	36135.2	43614	43346.2	46694	46258.9	44779.5	42278.4	19869.3	24171.6	21747.8	25098.8	26091.4	29045.1	1708.8	25316	27693.3	4.98655	NA	No MS2 fragment that passed filtering
185		SM 33:2;2O/2:0 M+H Atlas (E)	C40H79N2O6P	1	M+H	715.575	NA	4.49	4.5	16029.3	13885.1	18474.5	14505.8	17866.2	15493.8	20747.3	24057.8	24824.3	7489.6	8231.5	9372	19716.5	20533.2	24836.3	5245.2	5206	5818.9	13570.7	12705.7	12358.5	20007	20977.8	18229.7	17957.9	16794.6	13971.8	9046	9574.1	10283.4	11402.4	10677.9	9164.1	12315.4	13735	13607.2	10.355	NA	No MS2 fragment that passed filtering
189		SM 34:2;3O M+H Atlas (E)	C39H77N2O7P	1	M+H	717.554	NA	3.97	3.97	8834.7	10005.4	9869.8	11416.1	10331.9	10189.3	10247.1	12005.4	12252.6	6253.3	5442.5	5753.9	12401	12865.5	10127	5625.5	6285.6	5578.8	9586.4	9243.8	9241.6	11181.8	11477.5	12022.4	9983.8	8663.5	10212.5	7061	7596.3	5756.2	4711.2	6470.6	6484.7	9282.7	8690.7	9842.9	7.50894	NA	No MS2 fragment that passed filtering
236		SM 35:2;2O/2:0 M+H Atlas (E)	C42H83N2O6P	1	M+H	743.605	NA	5.14	5.18	19389.1	18020.5	20259.9	21074.1	18014.2	22280.5	18471.7	11929.1	15041.5	21147.6	15682.1	18836.7	17771.7	18609.4	18494.9	16762.4	15950.4	17645.1	16217.1	14356	17443.9	16153.5	14893.3	20034.9	15664.6	13716.6	10927.9	18464.8	19732.6	16339.1	20767.7	26365.6	26192.9	21654.4	28273.8	24282.2	7.83637	NA	No MS2 fragment that passed filtering
270		SM 36:1;2O/2:0 M+H Atlas (E)	C43H87N2O6P	1	M+H	759.638	NA	5.98	5.99	165947	163964	189740	148198	150184	158577	130091	135560	139497	146580	152818	152472	119868	121722	122180	112902	115470	126108	111490	115384	110611	104118	105281	107378	89382.6	89517.8	99477	185065	187218	190380	165029	165749	176574	269158	266997	269190	8.42098	NA	No MS2 fragment that passed filtering
266		SM 36:2;2O/2:0 M+H Atlas (E)	C43H85N2O6P	1	M+H	757.622	NA	5.47	5.47	79290	76860	77078.7	68561.8	72977.2	72566	48090.2	48635	47620.8	85631.2	80811.5	83204.2	47005.2	48667.8	47076.3	80345.1	81481.1	82442.1	43014.9	43176.3	42894.9	42987.8	43798.8	43442.4	40225	41485.4	41861.4	106756	107736	105881	109496	104852	102174	125818	122567	121716	4.78828	NA	No MS2 fragment that passed filtering
286		SM 37:2;2O/2:0 M+H Atlas (E)	C44H87N2O6P	1	M+H	771.637	NA	5.75	5.75	33702.4	32962.3	37498.7	30326.8	34031.9	35105.2	16475.9	17904.5	17960.5	26584.3	30103.6	30273.8	10143	13432.8	15715	30805.1	30411.2	30535.9	13259.1	14211.1	16088.9	17647.8	14616.7	13359.8	13260.7	15362.6	11405.3	57912.1	53877.8	52921.6	52085.7	57861.5	54399.7	65265.8	68559.4	64873.3	6.37643	NA	No MS2 fragment that passed filtering
336		SM 37:2;2O/4:0 M+H Atlas (E)	C46H91N2O6P	1	M+H	799.669	NA	6.48	6.33	122781	131863	140058	111727	130526	123084	14647.5	16324.3	22318.3	157142	158924	167591	16388.6	14392	16227.3	172173	132046	173400	33951.9	33116.6	36853.8	15447.7	14489.2	16045.1	21245.8	18894.8	25098	238614	242736	244801	232496	224706	237791	272556	277234	293982	7.00457	NA	No MS2 fragment that passed filtering
396		SM 37:2;2O/6:0 M+H Atlas (E)	C48H95N2O6P	1	M+H	827.699	NA	6.94	6.96	15891.2	13660.1	16177	8409.7	12224.3	15320.5	3602.5	3612.4	6802.1	20141.7	19973	15037.7	7466.7	5877	4870.5	13204.9	15917.3	15452.5	6563.5	4897.5	6522.8	4450.9	4189.7	4830.8	3801	5063.1	4223	19508.8	20142.5	22370.9	21949.7	21669.2	24366.8	20951.3	28869.5	22207.3	19.8203	NA	No MS2 fragment that passed filtering
306		SM 37:3;2O/3:0 M+H Atlas (E)	C45H87N2O6P	1	M+H	783.637	NA	5.52	5.52	85001.4	86705.4	87556.7	73092.4	79557.5	78276.4	31528.9	32756	31916.5	77792.3	87759.4	80870.7	32293.1	31794.1	33866.8	86472.6	79089.1	84012.1	38921.7	38839.4	39123.5	35022.1	33546.3	32537.9	34243.1	35516.3	33284.9	155475	165249	163896	118095	118849	127880	169409	167027	160194	6.33374	NA	No MS2 fragment that passed filtering
332		SM 37:3;2O/4:0 M+H Atlas (E)	C46H89N2O6P	1	M+H	797.652	NA	5.83	5.83	33649.8	30781.2	40510.8	28633	32838.8	32482.2	17705.7	15070.3	23666.2	37576.2	40625.9	39700.4	21108.9	19430.3	15069.8	30496.5	34556.2	30015.9	18041.1	17968.6	19842.7	9632.3	19488.4	9101.2	22819.1	3979	20590.3	52394.2	49380	51208.6	48459.4	50519.7	48547.9	66709.2	73580.6	63424.9	11.0831	NA	No MS2 fragment that passed filtering
139		TG 12:0_12:0_12:0 M+NH4 Atlas (E)	C39H74O6	1	M+NH4	656.582	NA	7.8	7.81	229816	226861	255164	211935	233272	226484	203867	203342	216162	216938	217248	213360	215524	218651	214354	213078	207345	215666	209549	215455	213687	209098	212848	207108	212491	213127	223022	221467	218713	229031	210680	217636	210414	211484	210711	216744	5.57178	NA	No MS2 fragment that passed filtering
506		TG 16:0_18:2_20:4 M+NH4 Atlas (E) --- TG 18:2_18:2_18:2 M+NH4 Atlas (E)	C57H98O6	1	M+NH4	896.773	NA	9.72	9.65	2.65313e+06	2.44091e+06	1865247	3.89799e+06	2.8494e+06	1.92783e+06	4.16715e+06	3.58948e+06	3811954	3.73647e+06	3.60743e+06	2876437	3.55077e+06	3.32565e+06	3.7596e+06	7205113	4.12375e+06	2667748	3758213	3980364	3675383	2.12469e+06	3894805	3.60822e+06	2.38021e+06	4.52626e+06	5041463	1.56975e+06	2825410	2037397	1.78759e+06	1954683	2493414	3111618	2.40736e+06	3.30636e+06	26.0594	NA	No MS2 fragment that passed filtering
516		TG 17:0_18:1_20:4 M+NH4 Atlas (E)	C58H102O6	1	M+NH4	912.801	NA	10.11	10.12	116746	116390	113958	118424	115333	115828	118234	109558	116505	71085.4	100261	71975	93534.1	101226	92710.8	95222.9	93330.9	108476	71979.8	78805.9	75203.6	116901	111514	112152	112736	120829	117256	135495	132914	128308	83311.1	84294.1	88014.3	149018	142768	90555	1.17399	NA	No MS2 fragment that passed filtering
495		TG 17:0_18:2_18:2 M+NH4 Atlas (E)	C56H100O6	1	M+NH4	886.786	NA	10.04	10.05	369135	359300	378996	331630	334961	347140	205449	217285	211353	279839	263310	267590	195053	200812	193334	533645	533106	541390	170442	165256	177790	245783	243763	246592	295568	274529	288406	465942	468632	462496	315800	331756	330564	549363	537618	564425	4.8865	NA	No MS2 fragment that passed filtering
352		PC 16:0_22:6 M+H Atlas (E) --- PC 18:2_20:4 M+H Atlas (E)	C46H80NO8P	1	M+H	806.572	NA	4.81	4.82	12237028	1.81047e+06	2.09592e+06	11688925	11730470	11586852	12035114	12010070	2.17186e+06	11310665	1.12993e+06	11320604	11739835	11859874	1971033	11413450	11313849	11465957	11390486	1.61382e+06	11468932	11624775	11883568	1729486	11530558	1.56796e+06	11328300	12355517	12321060	12205835	11525202	11551680	11604079	2.10809e+06	12138338	12093991	54.5716	NA	RSD > 30%
295		PC 17:0_18:0 M+H Atlas (E)	C43H86NO8P	1	M+H	776.616	NA	6.3	6.3	45161.6	45616.8	57354.2	37977.2	46173.1	9089.4	72102.5	71061.2	68432.3	20435.6	20203.4	23564.2	11322.5	64999.9	68717.2	16580.5	16506.8	24436.3	36776	35039.2	39463.3	57273.9	58302.8	63085.7	46604.4	50100	47992.5	29242.7	27049.3	25330	33182.7	33808.4	32425	32232.5	34186.7	36356.3	37.3793	NA	RSD > 30%
274		PE 38:6 (Targeted) M+H (E) (E)		1	M+H	764.523	NA	5.03	5.03	123188	120823	11716	120839	105788	113591	85427.1	78579	78397.9	155418	156343	154499	66971.2	72822.6	69072.9	184545	174512	187049	90066.7	79836	88992.9	89976.5	90194.8	90326.4	83939.5	8492.1	7873.6	203754	196608	194153	118337	125522	125350	11461.8	155898	158429	39.8824	NA	RSD > 30%
471		TG 17:0_17:0_17:0 M+NH4 Atlas (E)	C54H104O6	1	M+NH4	866.817	NA	10.93	10.79	164438	160864	112385	63102.5	81109.2	70115.5	61738.8	57714.2	54974.6	66122.5	52874.2	97923.7	94351.1	94799.3	102077	64758.7	62019.6	65614.1	109994	146689	125721	72214.9	86492.1	76030.3	178520	169540	165458	128657	154360	130587	88227.1	97806.3	105389	77319.6	89836.3	80041.8	37.887	NA	RSD > 30%
471		TG 17:0_17:0_17:0 M+NH4 Atlas (E)	C54H104O6	2	M+NH4	866.817	579.534	10.93	10.79	60081.3	59888.1	58721.8	26451.3	46180.4	41346.3	22087.8	22412.4	25988.5	29459.5	27536.5	42167.8	38991.5	35089.7	49820	50200.8	30089.2	50266.3	44459.7	64765.9	61609.7	31406.9	34029.4	30745.2	65896.6	65411.6	69067.7	65951.4	74821.2	69106.6	42054.5	48332.3	39863.9	54752.4	59558	54381.1	25.255	0.819226	MS1 did not pass filtering
15		CAR 14:1 M Atlas (E)	C21H40NO4	2	M	370.295	144.102	1.25	1.25	1780.4	477.3	2788.2	985.7	1858.3	1572.1	1854.3	3002.4	2198.5	817.2	719.8	282.8	3381.9	2210.5	1446.1	737.2	692.6	153	1912	2505	1432.3	2198.6	2288.1	2569.6	1519.7	2075.6	1481.5	604.5	930.3	912.8	251.2	625.4	614	694.4	412.6	757	45.9205	0.836201	RSD > 30%
15		CAR 14:1 M Atlas (E)	C21H40NO4	2	M	370.295	209.189	1.25	1.25	1216.2	970.8	1044	1777.8	654.1	664.4	2832.3	2142.8	2076.5	924.9	758.2	974.3	1533.2	1973.7	1974.7	539.7	458.4	350.1	1798.3	1331.4	1518.6	1544.5	1500.1	1362.5	1549.5	1656.1	808.6	509.4	551.4	658.6	322.4	216.6	882.1	704.1	679.2	490.5	36.0868	0.832382	RSD > 30%
13		CAR 14:2 M Atlas (E)	C21H38NO4	2	M	368.28	189.164	0.98	0.99	1271.2	2170.2	1942.5	866	1129.2	1320.1	1980.2	1983.4	1770.9	1025.8	1145.8	416.7	1841.9	1218.6	2352.2	943.9	660.2	725.2	2007.8	1018.6	2030.9	2292	1388.8	1486.9	1477.2	1778.6	1837.9	274.5	742.5	847.4	1246.3	666.4	831.4	469	376.5	641.3	31.5322	0.811288	RSD > 30%
24		CAR 16:1 M Atlas (E)	C23H44NO4	2	M	398.327	219.208	1.73	1.73	703.8	633.8	1326.6	878.4	1900.2	1702	1902.8	1999.7	2435.7	369.6	555.6	75.9	2401.3	1407	1933.9	328.7	445.6	285.2	1748.2	1398.2	2233.2	891.2	1517.1	1509.3	1372.1	1808.2	2400.6	175.1	433.7	394.9	273.5	461.9	298.4	261.9	416.8	315.2	40.9689	0.897258	RSD > 30%
30		CAR 18:2 M Atlas (E)	C25H46NO4	2	M	424.342	83.0856	1.88	1.88	1629.3	1578.5	1797	624.5	2126.2	2483.3	2305.6	1972	1905.2	1006.9	750.8	1028.3	2417.3	2975.7	2763.5	664.2	762	1225.2	2577	3103.2	3322.1	2465.4	1377.8	2286.2	1619.4	2644.1	3914.7	855.3	1206	468.5	363.7	521.2	933.9	130.3	693.2	887.3	33.6705	0.84681	RSD > 30%
104		Cer 18:0;3O/16:0;(2OH) M+H Atlas (E)	C34H69NO5	2	M+H	572.525	536.504	4.56	4.56	1431.8	1264.4	2109	837	907.2	642.6	1583.6	1734.9	1583.3	47.2	134.9	96.7	1424.2	1825.2	1785.4	370.6	174.4	456.1	1174.4	1371.8	1337.5	1536.8	1232.9	2019.5	1368.6	1695.6	1437	139.4	187.8	645.3	0	357	59.2	287	782.3	126.5	40.4759	0.92317	RSD > 30%
81		Cer 18:1;2O/16:0 M+H Atlas (E)	C34H67NO3	2	M+H	538.519	282.276	5.72	5.72	1898.3	1715.2	1662.3	989.6	543.2	801.7	1422.6	1914.4	1728.4	685.5	525.9	418.4	2320.2	1690.7	1289.1	326.5	529.1	572.3	2382.3	1227.1	1695.2	2878.3	1440.1	2547.4	1860	1046.2	1556.4	392.7	595.9	904.9	232	448.1	705.9	633.5	468.1	1069.4	40.3683	0.806256	RSD > 30%
121		Cer 18:1;2O/22:0 M+H Atlas (E)	C40H79NO3	2	M+H	622.613	282.278	7.67	7.67	529.3	1653.4	1649.8	1625.6	943.6	1140.7	680.5	1063.3	0	1668.8	2479.6	1417.5	449.9	551.5	504.3	2727.5	1568.7	3354.2	458.4	727	810.2	99.7	296.6	675.3	478.2	301.9	430.3	2580.7	3590.8	2860.9	1546.7	1750.4	1484.6	1699.4	2587.1	3471.9	33.8842	0.841878	RSD > 30%
121		Cer 18:1;2O/22:0 M+H Atlas (E)	C40H79NO3	2	M+H	622.613	604.616	7.67	7.67	566.8	1805.1	1407	1087.8	967.9	1228.4	235.1	420.4	40.1	2294.3	1194.1	1863.6	322.2	462.2	165.3	1454.7	1400.1	830.6	416.4	461.5	804.7	326.1	220.6	130.1	199.9	372.2	281.1	1158.8	1486.9	1479	898.1	994.5	1025.7	2889.2	1582.7	2403.7	32.4236	0.863452	RSD > 30%
135		Cer 18:1;2O/24:1 M+H Atlas (E)	C42H81NO3	2	M+H	648.629	612.607	7.67	7.67	363.4	522.8	376	483.6	701.6	77.8	111.9	82.5	223.6	751.7	874.5	1209.1	155.7	13.4	165.1	1193.8	614.3	922.1	182.9	455.8	60.1	0	0	69	12.1	240.5	233.7	1279	1179.9	906	407.2	373.4	526.7	1354.8	600.1	641.4	45.0977	0.858255	RSD > 30%
135		Cer 18:1;2O/24:1 M+H Atlas (E)	C42H81NO3	2	M+H	648.629	630.618	7.67	7.67	2097.6	2013	3745.3	1717.5	1802	2192.9	785.5	335.6	446.1	4780	3476.6	2920.6	581.5	1004	1142.3	3723.2	4185	3622.7	1783.2	2348.3	1515	474	420.2	698	819.5	902.2	754.5	5445.5	3771.2	3642.2	2763.5	2146.6	1875.3	4097.9	3390.8	4752.1	30.2196	0.930661	RSD > 30%
135		Cer 18:1;2O/24:1 M+H Atlas (E)	C42H81NO3	2	M+H	648.629	630.637	7.67	7.67	222.9	283.5	636	302	577.1	305.4	155.4	54.2	26.6	453.1	621	631.3	119	138.2	93.4	410.2	649.1	750.3	358.9	198.3	152.9	0	130	141.5	114.4	207	134.1	438.3	899.6	484.1	426.5	430.8	587	478.2	675.1	595.4	40.724	0.864172	RSD > 30%
327		CoQ9 M+H Atlas (E)	C54H82O4	2	M+H	795.629	203.181	8.73	8.72	0	0	149.4	0	483.4	380.1	930.6	692.8	742.2	0	0	0	31.3	192.1	372.4	0	0	10.9	0	0	182.2	281.5	513.4	296.8	404	221.5	607.5	0	96.6	0	0	0	0	196.3	0	59.9	115.845	0.839852	RSD > 30%
327		CoQ9 M+H Atlas (E)	C54H82O4	2	M+H	795.629	777.623	8.73	8.72	527.6	414.3	976.7	1146.9	769	763.8	1481	1023.3	1655.8	4.9	325.9	0	846.4	538.7	625.6	0	280.6	0	397.9	1164.1	481.6	1229.8	1233.6	1431.1	1269.6	597.3	1133.3	120.5	86.6	179.5	214.4	57.9	0	266.9	0	24.7	32.4034	0.904927	RSD > 30%
167		HexCer d18:1/16:0 (Targeted) M+H (E) (E)		2	M+H	700.572	502.494	5.03	5.03	505.5	623.7	483.7	839.8	1084.4	549.4	1314.5	1375.5	983.6	171.6	140.9	116	1117.1	947.8	999.1	75.5	39	137.6	1546	1148.5	1435.2	595.7	889.7	916.9	1097.1	1220	914.8	255.7	283.7	273	139	218.1	233	197.3	187.9	239.5	31.6201	0.888419	RSD > 30%
66		LPC 17:0-SN2 M+H Atlas (E)	C25H52NO7P	2	M+H	510.356	313.271	2.24	2.37	629.2	139.3	396.4	333.6	649.9	373.1	1168.9	1218	1413.3	0	148.8	251.7	580.7	983.8	1201.5	0	271.4	151	491.6	586.6	618.6	646.1	514.8	716.5	459.6	628.1	465.1	301.3	88.9	278.4	65.7	81.2	28.5	162.9	0	351.6	41.8546	0.865069	RSD > 30%
115		LPC 24:1-SN1 M+H Atlas (E) --- PC O-24:1 M+H Atlas (E)	C32H64NO7P	2	M+H	606.449	588.441	3.33	3.45	828.3	1367.7	620.5	1104.9	878.9	1784.7	1369.1	2266.4	3002	378.6	367.7	303	2600.4	1478.2	2061.8	852.3	527.1	492.1	1712.8	1344.2	1517.3	1880.2	2261.4	1762.6	1315.5	1673.6	1549.7	721.1	348	809.8	1008.2	263.2	769.6	576.1	647.9	932.1	35.1534	0.857891	RSD > 30%
48		LPE 18:1 M+H Atlas (E)	C23H46NO7P	2	M+H	480.309	62.0594	2.33	2.32	3752.7	5558.4	9488.6	4656.1	7325	7926.9	8309.5	8693.8	7265.5	3135.6	1696.1	2557.5	11477.9	12161.7	9365.1	1086.6	2108	2575	6250.7	7563.5	5738	10652.2	9995.1	9794.4	5807.3	4648.6	6992.1	2867.9	3561.3	4376.8	2716.6	1994.5	2418.7	2892.8	2892.1	1321	30.6563	0.882521	RSD > 30%
192		PC 16:0_15:1 M+H Atlas (E)	C39H76NO8P	2	M+H	718.538	184.459	4.53	4.52	2507.6	1082	2021.6	568.3	2324.3	1722.9	3246.7	2950.3	2239.2	951.2	1568	1168.5	2645.7	2677.7	3042.7	316.2	1209.2	993.8	3245.2	771.3	2427.6	3452.8	2802.4	2805.6	2177	2159.8	2628.4	867.1	1130.3	1470.9	1180.8	1340	1869.7	1254.3	1473.1	660.9	40.1398	0.842066	RSD > 30%
192		PC 16:0_15:1 M+H Atlas (E)	C39H76NO8P	2	M+H	718.538	187.084	4.53	4.52	3533.3	1856.5	2370.9	690.5	1702.5	2341.1	2931.7	3930.8	2446.9	1182.1	907.7	912.3	2344	3735.9	3903.9	319.9	669.3	936.4	3226	466.9	2167.9	3028.4	3449.2	3952.4	2032.4	1877.7	1943.5	622.5	1675.8	956.8	1133.9	1214.1	981.9	2526.3	1381.4	373.6	41.0658	0.821273	RSD > 30%
262		PC 16:0_18:3 M+H Atlas (E) --- PC 16:1_18:2 M+H Atlas (E)	C42H78NO8P	2	M+H	756.555	573.487	4.49	4.49	1003.1	665.5	223.2	431.6	169.8	885.2	304.1	1436	1366.7	302.8	0	262.8	1336.6	380.4	313.1	108.8	356.8	682.8	300.1	288.1	1331.8	511	392.7	617	118.2	825.6	368.8	368.5	474.6	499	309.7	65	581.5	531.9	608.2	595.3	55.9433	0.802904	RSD > 30%
352		PC 16:0_22:6 M+H Atlas (E) --- PC 18:2_20:4 M+H Atlas (E)	C46H80NO8P	2	M+H	806.572	60.0806	4.81	4.82	4225.7	213.7	610.1	5898.6	5474.6	4044.5	5110.1	5974.1	648.1	4151.4	239.7	3880	4833	5565.9	239.3	4452.3	3868.7	3927.9	4877.7	1124.7	6357.7	3046.2	6241.6	290.5	5518.4	1026.7	5865.3	4195.6	4257.8	4467.4	3534.7	2899.6	5364.9	634.4	4298.3	3312	65.0897	0.899253	RSD > 30%
352		PC 16:0_22:6 M+H Atlas (E) --- PC 18:2_20:4 M+H Atlas (E)	C46H80NO8P	2	M+H	806.572	71.0725	4.81	4.82	1025.3	7.1	261.5	941.6	1294.2	1008.4	1359.2	785.1	262.9	1622.1	15	995.5	1080.4	1030.9	154.2	576.3	574.2	1206.1	547.2	0	928.7	1132.5	950.3	0	1258.3	23.3	599.4	1008.7	1097.3	1339.5	1043.9	252.2	1127.9	58.7	586.6	775.8	60.7253	0.82829	RSD > 30%
352		PC 16:0_22:6 M+H Atlas (E) --- PC 18:2_20:4 M+H Atlas (E)	C46H80NO8P	2	M+H	806.572	86.0961	4.81	4.82	22588.7	3074.8	4237.5	20705.7	24102.5	17167.4	21442.2	20024.7	2606.7	20292.3	2541.9	16532.5	20328.1	20173	3177.4	18284.4	18282.8	21087.3	20265.2	3873	17409.5	21009.9	19334	2392.4	19280.5	3640.1	19683.3	21090.4	18844.1	22049.8	20278.2	19818.1	20188	3868.8	19798.6	20973	55.6149	0.984275	RSD > 30%
352		PC 16:0_22:6 M+H Atlas (E) --- PC 18:2_20:4 M+H Atlas (E)	C46H80NO8P	2	M+H	806.572	104.107	4.81	4.82	15273.5	2845.4	2451.4	16314.2	17869	14653.5	16619.2	13309.4	1619.5	12858.2	1246.5	12693.8	16478.7	16500.7	1847.3	12197.2	11057.5	12338.5	13835.2	1196.3	12579.3	18022.8	16275.3	2116.3	14755.6	2017.6	15862.5	17427.4	14355	18210.1	14360.1	14090.8	14563.4	1693.7	17536.5	15293	55.2037	0.966147	RSD > 30%
352		PC 16:0_22:6 M+H Atlas (E) --- PC 18:2_20:4 M+H Atlas (E)	C46H80NO8P	2	M+H	806.572	124.999	4.81	4.82	8450.7	968.9	382.1	5958.8	6359.6	7487.5	8907.2	11248.5	1933.5	8605.2	732.3	6015.3	8937	7919.5	1288.3	6200.6	8101.6	6329.5	8101.7	620.9	7205.5	8453.1	8256.1	736.5	7257.9	669.4	7823.3	8013	7929.6	7994	5747.6	7670.4	8616	1246.1	8330	7079	63.23	0.950375	RSD > 30%
352		PC 16:0_22:6 M+H Atlas (E) --- PC 18:2_20:4 M+H Atlas (E)	C46H80NO8P	2	M+H	806.572	184.074	4.81	4.82	2.82496e+06	317598	398630	2.73243e+06	2738173	2.8348e+06	2.92129e+06	2.89202e+06	398329	2.55759e+06	209745	2598792	2.86799e+06	2.82826e+06	363873	2618461	2.65826e+06	2623746	2.67526e+06	296961	2.6792e+06	2.78302e+06	2805832	314461	2.70246e+06	286634	2.68639e+06	2.87323e+06	2.86831e+06	2.88441e+06	2.69624e+06	2.70173e+06	2692769	387218	2.87112e+06	2.91674e+06	57.9309	0.999011	RSD > 30%
352		PC 16:0_22:6 M+H Atlas (E) --- PC 18:2_20:4 M+H Atlas (E)	C46H80NO8P	2	M+H	806.572	185.077	4.81	4.82	197520	19045.2	23369.1	194807	205724	200303	205022	206517	23406.4	169740	11313.6	182441	200785	193742	21533	183239	180372	180137	195122	19213.1	191868	192886	195421	17790.4	195366	17686.6	185840	199472	192932	197627	180747	183779	187781	24438.9	199953	209550	60.062	0.996679	RSD > 30%
244		PC O-34:1 M+H Atlas (E)	C42H84NO7P	2	M+H	746.606	184.448	6.03	5.87	473	270.1	581	438.9	200	369.5	631.9	692.9	686.2	204.7	155.3	109.1	469.1	637.2	697.3	81.3	253.3	292.3	537	383.9	434	506.2	508.2	586.7	526.9	462.2	436.1	146.4	294.6	200.8	102.8	448.5	174.1	334.8	386.1	520.3	32.6476	0.848295	RSD > 30%
383		PC O-40:6 M+H Atlas (E)	C48H86NO7P	2	M+H	820.621	184.072	5.89	5.89	109483	116899	49872.3	117293	132095	48752.8	169407	163574	146693	66426.3	77219	78237.3	134822	140121	147264	72546	75943.5	70822	92743.2	104914	97363.2	117937	119825	130798	107605	101073	110831	106564	101734	106246	125807	125583	135136	142165	143257	144872	34.9957	0.866158	RSD > 30%
274		PE 38:6 (Targeted) M+H (E) (E)		2	M+H	764.523	623.504	5.03	5.03	38049.7	37187.3	2475.4	34838.2	34892.6	35399.8	24410.8	25941	23120.4	46041.7	45268.7	44684.5	22589.4	20689.8	21614.9	54625.5	52769.8	57315.9	25000.6	24599.1	25497.2	27305.9	26190.9	26692.8	27681.7	3313.7	2189.6	64004.8	59307.3	60422.3	34403.8	39436.9	35402.2	4118.6	47852.1	47748.7	41.2743	0.99599	RSD > 30%
274		PE 38:6 (Targeted) M+H (E) (E)		2	M+H	764.523	623.523	5.03	5.03	3545	2574	551.1	2787.8	1545.3	3410.7	2306.6	1047.7	2505.5	3882.9	2749.9	3502.3	2067.7	2244.3	1946.4	2807.8	3584.7	3392.3	1911.1	2154.7	1388	2548.4	1853.3	2090.2	4129.7	336.8	512.3	3655.9	3483.5	4462.8	2480.8	3576.5	2845.2	397.7	2706.5	3055.2	43.8632	0.823648	RSD > 30%
274		PE 38:6 (Targeted) M+H (E) (E)		2	M+H	764.523	624.509	5.03	5.03	13620.6	15058.7	895.6	14330.9	15625.8	16282.1	11263.1	15207.4	11440.5	22176.3	22954.4	23292.6	9649.5	8725.8	9643	24885.1	26095.3	25845.3	12808	11680	10362.2	13156	11791.6	10412.2	11267	1047.2	1313.7	28542.7	26537.3	26950.6	17898.1	17951.1	16895.3	1658	22123.6	24507.8	42.0991	0.982669	RSD > 30%
185		SM 33:2;2O/2:0 M+H Atlas (E)	C40H79N2O6P	2	M+H	715.575	184.073	4.49	4.5	1.95144e+06	1.04295e+06	1.26996e+06	1.64684e+06	1.99949e+06	339462	1.52347e+06	3.13349e+06	2378960	121296	65940.1	474178	1.42426e+06	2.32254e+06	2.5268e+06	56696.3	85564.7	57697.3	1.91451e+06	1430423	302410	1322622	1.24984e+06	1.3596e+06	442694	2.20553e+06	1.53577e+06	402183	931184	521180	870952	73081.5	306105	983490	1.16596e+06	827848	41.8813	0.814449	RSD > 30%
185		SM 33:2;2O/2:0 M+H Atlas (E)	C40H79N2O6P	2	M+H	715.575	184.379	4.49	4.5	1924.6	1223.4	1231.2	1724.2	2599.3	455.7	1814.5	3796.1	3177.9	93.5	135.4	426.1	1721.1	2658.3	3090.9	68.3	87.3	74.8	2522.7	1157.3	329.6	1550.4	1391.5	1825.3	386.5	2682.6	1796.8	683.8	676.7	388.3	718.3	121.9	256.2	878	1261.7	763.7	43.737	0.822883	RSD > 30%
366		SM 37:2;2O/5:0 M+H Atlas (E)	C47H93N2O6P	2	M+H	813.685	184.061	6.63	6.64	617.9	429.6	584.4	168.8	670.8	474.4	361.8	20.6	115.4	1065.8	631	912	77.2	18.3	130	720.9	789.3	759.7	194.5	261.2	435.5	11.1	165.5	83.4	235.3	189	908.3	851.1	1727.6	978	389.6	657.6	275.2	1305	1268.6	1161.9	33.7767	0.81624	RSD > 30%
396		SM 37:2;2O/6:0 M+H Atlas (E)	C48H95N2O6P	2	M+H	827.699	184.086	6.94	6.96	37597	23035.2	64722.4	5531.7	11973.1	49016	2875.1	4652.1	3759.7	36483.4	34548.4	8808.3	2089.3	2842.9	2546.1	8013.3	2299.3	28141.9	1887.7	4503.6	2216.8	2243.3	2305.5	2586.5	2249.2	2393.6	2027.9	42012.2	54024.8	47063.1	45220.1	39600.2	52506.9	73589	90021.7	41824.9	64.7635	0.876475	RSD > 30%
312		SM d18:1:22:0 (Targeted) M+H (E) (E)		2	M+H	787.669	98.9849	6.64	6.64	104.3	0	392.8	174.6	88.4	292.5	102.9	0	0	319.6	403.6	143	87.5	72	224.4	38.5	390.5	152.2	23.7	363.7	0	0	149.9	36.4	0	0	343.7	505.9	846.7	413.8	252.4	484.9	383.8	1150.9	1091.5	1354	75.1779	0.826425	RSD > 30%
312		SM d18:1:22:0 (Targeted) M+H (E) (E)		2	M+H	787.669	104.107	6.64	6.64	1190.5	2769	2982.7	1434.1	2584.3	2908.4	908.9	256.4	1282.1	3474.6	3723.4	2292	541.7	298.6	984.8	1932.3	2132.1	2958.5	679.4	177.6	1125.9	684.6	568.3	326.3	460.8	596.4	591.7	2733.5	3137.3	3657.4	2531.1	2987.6	3298.4	2472.2	5680.7	3772.9	31.1816	0.872547	RSD > 30%
17		Tetradecanoyl-L-Carnitine M+H MSDIAL (E)	C21H41NO4	2	M+H	372.311	313.236	1.59	1.59	1336	2031.5	2900.3	2434.8	1463	3281.9	2756.4	3783.2	2358.9	967.6	1132	1358.4	2336.3	2262	3091.1	1705.6	876.8	1098.9	2560.5	2325.6	2821	2542	2393	2614	2014.4	2029.9	1678.1	1002.1	1604	967.3	985.4	693.4	890.2	692.5	834.2	1116.8	31.6751	0.859211	RSD > 30%
381		TG 14:1_16:0_18:2 M+NH4 Atlas (E)	C51H92O6	2	M+NH4	818.723	523.474	9.47	9.47	1391.3	1882.4	908.4	910.5	1745.2	2106.3	204.4	268.1	665.7	1861.3	1039.1	1608.1	673.5	563.2	830.2	5870.7	3680.8	4130.9	612.3	945.3	806.1	1465.9	1158	1116.9	830.8	983.7	1046.8	3910.1	3250.2	3109.6	2244	1445.6	1176.3	1866.4	2330.1	3081.1	31.0177	0.916123	RSD > 30%
489		TG 16:0_16:0_20:0 M+NH4 Atlas (E)	C55H106O6	2	M+NH4	880.833	607.571	10.92	10.93	2266.1	3558.2	2277.3	1230.9	2365.9	1789.2	2115.7	2021.9	3173.7	649.8	1022.1	1911.5	1243.9	1042.2	687.7	5959	6310.8	3059.6	1224.6	1673.5	2339	2432	2385.2	1706.5	2021.3	2357.1	4783.4	2631.6	4304.6	4112.3	1556.6	1624.9	1579.8	10328.2	4321	3676.8	31.3335	0.839474	RSD > 30%
506		TG 16:0_18:2_20:4 M+NH4 Atlas (E) --- TG 18:2_18:2_18:2 M+NH4 Atlas (E)	C57H98O6	2	M+NH4	896.773	261.222	9.72	9.65	17466.6	16106.6	11982.1	59303.7	18366.6	14969.7	48600.9	42903.4	41640.3	30042.4	29671.9	17117.8	39514.1	40471.4	45648.7	102296	30953	22096.6	56448.4	56609.8	58746.6	12261.4	49180.2	47577.6	15162.4	65390.8	69657.7	11614.3	69392.1	15994.4	14546.4	13387.2	15452.6	24639.4	17414.8	26134.7	70.9755	0.876194	RSD > 30%
506		TG 16:0_18:2_20:4 M+NH4 Atlas (E) --- TG 18:2_18:2_18:2 M+NH4 Atlas (E)	C57H98O6	2	M+NH4	896.773	263.237	9.72	9.65	13783.8	15758.6	13860.7	56863	16718.9	11563.9	40470.1	41145.6	44924	17789.3	23824.5	16142	37703.2	43742.7	42407.9	88724.6	30798.2	18844.5	50777.1	47480.4	57711.8	13273.3	51866.2	51388.3	16898.9	64149.5	61956.3	13932	70714.7	14045.7	13029.4	12036.8	16856.7	21399.3	19727.6	26204.1	74.362	0.822006	RSD > 30%
506		TG 16:0_18:2_20:4 M+NH4 Atlas (E) --- TG 18:2_18:2_18:2 M+NH4 Atlas (E)	C57H98O6	2	M+NH4	896.773	337.273	9.72	9.65	9507.2	10000.3	8237.5	49080	11952	6848.4	40864.7	35628.6	43363.1	18341.5	15008.9	13189.3	45532.8	41832.5	40314.6	71739.4	19164.6	11470.7	40017.5	43204.6	40914	9285.2	53916.2	47225.4	9845.6	52293.1	52151.7	6974	22711	10369.5	9122.6	9705.6	13528.4	16524	12700.1	15417.2	93.5161	0.856558	RSD > 30%
506		TG 16:0_18:2_20:4 M+NH4 Atlas (E) --- TG 18:2_18:2_18:2 M+NH4 Atlas (E)	C57H98O6	2	M+NH4	896.773	597.489	9.72	9.65	45550.2	44525.3	32073.4	169289	52144.6	32229.2	134966	116518	119047	75520.8	69792.6	43874.4	108515	108889	121863	356658	92389.7	63590.8	124675	126084	120478	32676.8	143755	142103	33308.1	160106	178317	28161.1	276156	44702.3	30017.2	34272.8	52625.3	69202.2	46319.6	70690.8	77.0197	0.820343	RSD > 30%
506		TG 16:0_18:2_20:4 M+NH4 Atlas (E) --- TG 18:2_18:2_18:2 M+NH4 Atlas (E)	C57H98O6	2	M+NH4	896.773	599.504	9.72	9.65	361004	355502	313274	769574	404532	307043	585404	517982	571249	423015	431041	419650	586280	561330	567973	1332678	635360	450479	666344	604580	614483	304289	748156	649682	353625	812998	889189	276505	307789	321049	292226	293268	361809	565744	436260	568780	38.3097	0.943319	RSD > 30%
506		TG 16:0_18:2_20:4 M+NH4 Atlas (E) --- TG 18:2_18:2_18:2 M+NH4 Atlas (E)	C57H98O6	2	M+NH4	896.773	600.508	9.72	9.65	146312	149072	144474	298360	170835	128070	241371	220170	229699	181974	185392	177157	217702	212145	224292	563260	265028	192077	277385	275193	279474	125854	280904	264360	155561	356484	386012	126453	396428	137502	119678	121209	153252	249588	191330	245405	33.2648	0.873725	RSD > 30%
547		TG 18:0_20:4_22:6 M+NH4 Atlas (E)	C63H102O6	2	M+NH4	972.8	627.531	9.77	9.78	18671.9	17664.9	7550	6928.6	18082.3	17781.2	25494.5	13977.9	15630.3	9437.4	10090.8	9471.8	30953.2	21224.9	30650	7752.5	10691.8	8163.6	16604.5	14613.6	15588.2	24446.7	9991.7	10345.4	18350.9	18670	21673.6	15380.7	15947.6	14923.7	8807.9	9059.3	9820.2	17478.2	14584.5	17990	35.3673	0.87345	RSD > 30%
547		TG 18:0_20:4_22:6 M+NH4 Atlas (E)	C63H102O6	2	M+NH4	972.8	651.534	9.77	9.78	24436.1	27069.1	10771.5	9635.7	24567.3	23210.4	42943.1	23815.3	25119.4	12907.7	13422.8	12472.2	48613.9	28459.2	45425	9695.3	10514.2	9129.1	23066.9	21729.1	24507.5	31439.7	14306.2	16966.5	27633.9	26869.1	27423	15123	14934.2	15321.9	7897.9	9851.1	9738	14965.1	16823	14575.8	35.054	0.970355	RSD > 30%
548		TG 18:1_18:2_24:6 M+NH4 Atlas (E)	C63H104O6	2	M+NH4	974.816	339.267	9.98	10.01	3137	1180.8	2248	2153	2977.6	1450.3	5106.6	4157.9	3176.3	727.6	671.7	233.8	3784.1	4229.7	5348.7	869.4	1048.5	727.9	3107.1	2618.1	2007.5	3089.6	3048.7	3187.7	5166	3913.5	3547.2	1794.7	1409.1	1001.3	1179	270.5	417.2	924.1	1001.3	946	32.7387	0.863769	RSD > 30%
544		TG 18:2_20:5_22:6 M+NH4 Atlas (E)	C63H96O6	2	M+NH4	966.755	201.164	9.1	9.1	1143.2	2366.9	2575	1286	973.4	2302.7	2513.8	2328.2	2675.8	850.6	333	607.9	2768.4	3505.3	3277.1	218.8	232.9	893.2	1452.6	1783.4	1453.1	1716.9	1409.7	2396.1	2291.5	1848.8	1249.2	817	2248.1	1447.8	1031.2	612.5	631.4	2094	2785.8	1856	36.7352	0.819845	RSD > 30%
498		TG O-18:0_18:1_18:2 M+NH4 Atlas (E)	C57H106O5	2	M+NH4	888.838	565.554	10.92	10.92	670	934.7	1354.6	642.4	614.5	822.9	1549.9	629.5	846.7	559.5	913.5	555.9	1088.6	818.7	939.8	286.7	549.4	220.1	951.2	472.4	573.3	669.8	781.3	959	1427.8	1036.1	1592.8	1711.8	1812.5	982.9	168	762	68.8	2304.1	1975.4	1708.7	30.4682	0.827227	RSD > 30%
504		TG O-20:0_16:0_18:1 M+NH4 Atlas (E)	C57H110O5	2	M+NH4	892.869	591.57	11.35	11.34	1553.4	527.3	422.3	455.1	865.4	593.5	560.7	339.7	900.7	774.1	941.3	952.4	611.1	1897.6	768	410	811.3	122.7	373.8	1347.4	41.7	175.6	203.7	258	450.1	98.3	292.3	2045	1589.7	1393	210.3	85.2	395	2531.2	1706.3	3298.4	53.3664	0.880918	RSD > 30%
504		TG O-20:0_16:0_18:1 M+NH4 Atlas (E)	C57H110O5	2	M+NH4	892.869	605.547	11.35	11.34	333.6	299.6	441.4	91.6	548.5	303.4	196.3	197.8	465.2	457.9	308.2	340.7	46.9	550.4	0	134.1	158.4	269.7	0	177.5	74.9	0	30.8	80.4	588.8	11.9	0	512	147	488.1	122.1	0	106.4	1336.9	732.3	1014.1	41.7628	0.844124	RSD > 30%
26		7alpha-Hydroxycholesterol M+H HMDB (E)	C27H46O2	2	M+H	403.361	63.0996	2.08	2.08	5322.2	4793.8	5557.3	5004.1	3812.2	5195.1	4003.2	5341.9	2957.6	5130.6	5251.7	3647.1	3587.3	4938.3	5981.5	6090	5382.4	6339.7	4329.6	6284.4	3521.1	4477.3	4268.4	4019.7	4348.8	3376.1	4251.8	4891.8	5355.7	6802.9	5603.6	4831.2	6715.1	5861.4	5415	5437.6	11.3421	0.513476	Pearson's R^2 < 0.8
26		7alpha-Hydroxycholesterol M+H HMDB (E)	C27H46O2	2	M+H	403.361	85.0285	2.08	2.08	50259.7	45345.6	54225.5	51612.5	48053.2	52531.3	51269.6	47692	58430	36689	37899.9	39419.1	53490.6	53746	58018.9	37937	42046.5	40210.8	51734.7	53667.1	54114.3	55413.1	56581.2	51936	55691.1	52962.6	59304.4	36730.7	35993.9	43614.4	39493.8	36932.2	38961.8	35753.6	38134.4	36223.5	5.83131	-0.714862	Pearson's R^2 < 0.8
26		7alpha-Hydroxycholesterol M+H HMDB (E)	C27H46O2	2	M+H	403.361	147.121	2.08	2.08	917.4	1148.2	1182.1	1231.6	1651.9	890.7	1452.1	965.8	501.9	942.4	1850	1151.3	1563.1	1361.4	1174.3	1399.7	678.6	1483.7	1570.3	906.3	1699.3	875.2	1435	1535.4	1780.7	1188.6	1823	1065.4	1213.5	993.2	2517.7	2260.1	1071.6	1091.6	1440.3	1126.5	21.46	0.226004	Pearson's R^2 < 0.8
26		7alpha-Hydroxycholesterol M+H HMDB (E)	C27H46O2	2	M+H	403.361	341.266	2.08	2.08	10272.5	10819.3	10927.8	9382.3	9333.2	12011.2	11400.6	10433.9	11103.8	8532.7	7964.6	8594.9	9858.5	10348.9	9132	8593.4	8890	8444.3	9391.2	11361.8	11535.7	11571.5	10527.1	10475.7	10681.1	12852.9	11757.1	7224.1	6900.8	8585.4	7845.9	7544.3	8503.4	7767.5	7006.5	6318.1	8.91947	-0.562366	Pearson's R^2 < 0.8
35		alpha-Tocopherol M+H MSDIAL (E)	C29H50O2	2	M+H	431.388	165.091	5.29	5.29	3165.6	3042.2	4481.5	4512.4	2864	3471.6	4765.6	2555.6	3089.2	2469.2	2462.4	2614.1	4495.8	3822.9	4046.6	3717.1	3371.8	3437.9	2372.2	3607.3	2558.2	3036.1	3256.1	3490.3	4191.1	3188.8	3454.6	2562.9	3964.3	4107	3187.9	2766.4	3010.8	3345.6	4865.6	4688.6	18.5732	0.351116	Pearson's R^2 < 0.8
4		CAR 10:1 M Atlas (E)	C17H32NO4	2	M	314.233	60.0803	0.48	0.46	816.5	1644.4	1842.7	1097.5	2164.8	1560.4	1566.9	2063.5	1144.6	1459	1317.9	2046.3	980.7	1305.5	1409.7	875.5	1178.5	968.1	1987.1	1494.3	761.7	1370.9	2371.8	1501.6	1337.1	1970.1	796	1625	604.2	2045.4	947.6	1051.2	1122.7	813.4	1169.3	1171.6	29.529	0.259962	Pearson's R^2 < 0.8
4		CAR 10:1 M Atlas (E)	C17H32NO4	2	M	314.233	75.3307	0.48	0.46	0	0	0	0	0	0	0	0	0	0	0	0	0	0	23	0	3.5	0	0	0	0	0	0	0	0	0	0	0	0	0	0	0	0	0	0	0	#DIV/0!	-0.0473444	Pearson's R^2 < 0.8
4		CAR 10:1 M Atlas (E)	C17H32NO4	2	M	314.233	85.0286	0.48	0.46	10574.2	10928.6	12906.7	7924.3	8991	11502.3	9522.4	10059.5	13047.1	7933.1	7756.8	5524.2	7916.2	7596.8	8990.8	6092.7	6819.7	7156.8	7033.1	5654.9	11715.3	9352.4	9480.4	10014.3	7763.4	10097.5	9013.4	5453.6	7953.5	6700.9	10860.3	8039	10082.5	5571.7	6246.7	7226.5	15.5426	0.381254	Pearson's R^2 < 0.8
4		CAR 10:1 M Atlas (E)	C17H32NO4	2	M	314.233	157.21	0.48	0.46	0	0	0	0	0	0	0	0	0	0	0	0	0	0	0	0	0	0	4.2	0	0	0	0	0	0	0	0	0	33.1	0	0	0	0	6.2	0	0	#DIV/0!	-0.211736	Pearson's R^2 < 0.8
4		CAR 10:1 M Atlas (E)	C17H32NO4	2	M	314.233	265.281	0.48	0.46	0	0	0	0	0	0	0	13.7	0	0	0	0	0	1.8	1.8	7.7	0	3.6	227.6	0	0	0	0	0	63.3	0	0	0	0	0	0	9.1	0	0	0	0	#DIV/0!	0.0212141	Pearson's R^2 < 0.8
9		CAR 12:1 M Atlas (E)	C19H36NO4	2	M	342.264	72.0806	0.9	0.75	3913.4	3940.1	4039.4	2133.2	4404.5	5374.3	4126.5	2846	3275.5	2064.2	3684.8	2612.2	1906.5	2597.2	2387.3	3703	3955.9	4734.3	3165.1	2715.5	3399.6	4443.6	3520.9	2483.1	4588.4	3412.6	3964.4	3366.4	2268.5	2131.4	2561.3	3072.9	3879.7	4072.5	3963.7	5272.7	24.2272	-0.157998	Pearson's R^2 < 0.8
9		CAR 12:1 M Atlas (E)	C19H36NO4	2	M	342.264	77.9785	0.9	0.75	0	0	0	0	0	0	0	0	0	0	0	0	0	0	0	0	0	0	0	0	0	0	0	0	0	0	0	0	4.8	0	0	0	0	0	0	0	#DIV/0!	-0.111052	Pearson's R^2 < 0.8
9		CAR 12:1 M Atlas (E)	C19H36NO4	2	M	342.264	247.477	0.9	0.75	0	0	0	0	0	0	0	0	0	0	0	0	0	0	9.9	0	0	0	0	0	0	0	0	0	0	0	0	0	0	0	0	0	0	0	0	0	#DIV/0!	0.142674	Pearson's R^2 < 0.8
9		CAR 12:1 M Atlas (E)	C19H36NO4	2	M	342.264	264.067	0.9	0.75	0	0	0	0	0	0	0	0	50.1	0	0	0	0	0	0	0	0	0	0	0	18.1	0	0	0	0	0	0	0	0	0	0	0	0	0	0	0	#DIV/0!	0.271172	Pearson's R^2 < 0.8
9		CAR 12:1 M Atlas (E)	C19H36NO4	2	M	342.264	322.788	0.9	0.75	0	0	0	0	0	0	0	0	0	0	0	0	0	0	0	0	0	0	0	0	0	0	0	0	0	8.3	0	0	0	0	24.7	0	0	0	0	0	#DIV/0!	-0.107861	Pearson's R^2 < 0.8
15		CAR 14:1 M Atlas (E)	C21H40NO4	2	M	370.295	55.3929	1.25	1.25	0	0	0	0	0	0	0	0	0	0	0	0	0	0	28.4	0	0	0	21	12.7	0	0	0	0	0	0	0	0	0	4.9	0	0	0	0	0	0	#DIV/0!	0.339467	Pearson's R^2 < 0.8
15		CAR 14:1 M Atlas (E)	C21H40NO4	2	M	370.295	139.11	1.25	1.25	495.9	352.3	558.1	299.4	449.3	515.8	248.1	305.3	229.4	0	283.4	354.3	807.4	26.5	685	203.1	372.4	689.9	478.5	457.6	139.8	154.5	453.1	748.8	266.2	246.2	441.2	486.7	5	0	182.3	575.4	136.6	55.4	72.3	167.5	20.55	0.33439	Pearson's R^2 < 0.8
15		CAR 14:1 M Atlas (E)	C21H40NO4	2	M	370.295	367.721	1.25	1.25	0	0	0	0	0	0	13	0	0	0	0	0	0	0	53.1	0	94.5	0	0	40.2	0	0	0	0	0	0	0	0	16.6	0	0	0	0	0	19.6	0	#DIV/0!	0.0146071	Pearson's R^2 < 0.8
13		CAR 14:2 M Atlas (E)	C21H38NO4	2	M	368.28	60.0807	0.98	0.99	3044.3	2236.3	4329.9	2674.6	2809.1	2799.1	2606.8	5545.9	4958.9	1394.2	961	1631.1	6635.5	4338.8	3559.7	2356.1	1544.3	1306.6	3242.8	5591.1	5758.3	2783.6	3268.6	5618.3	4720.7	2677.4	4206.8	835.8	1494.7	2294.3	1754.8	4174.1	1116.4	930.4	1297.4	961.8	21.7943	0.79549	Pearson's R^2 < 0.8
13		CAR 14:2 M Atlas (E)	C21H38NO4	2	M	368.28	95.0853	0.98	0.99	552	1088.4	1142.4	1439.1	1698.9	1447.6	1698.8	1432	993.3	806.7	804	603.6	1199.8	747.8	1094.2	165.2	0	27	836.3	1509	906.6	2156	983.5	618.5	1325.5	1042.9	1026.9	404.8	496.2	140.1	591.7	1249.5	433.1	826	331.3	669.3	29.7025	0.622443	Pearson's R^2 < 0.8
19		CAR 15:0 M Atlas (E)	C22H44NO4	2	M	386.326	85.0277	1.81	1.81	44988.1	39803.9	52145.2	39424.1	41269.7	43379.3	70612.8	71899.9	67029.4	15285.7	56337.5	14557.2	69336.5	68112.6	59513.7	61583	16584.5	64538.6	64432.5	67746.1	61879.1	65426.1	65089	66066.6	63471.7	63382.4	65902.5	58220.9	60946.8	64821.4	54569.8	53951.1	57598.8	49945.7	50096.3	50159.1	9.94139	0.466933	Pearson's R^2 < 0.8
19		CAR 15:0 M Atlas (E)	C22H44NO4	2	M	386.326	93.5307	1.81	1.81	0	0	0	0	0	0	0	8.5	0	0	0	0	0	17.9	0	0	14.6	4.4	0	7.1	9.2	0	0	0	0	0	0	6.3	0	0	0	0	0	0	12.8	0	#DIV/0!	0.0263095	Pearson's R^2 < 0.8
19		CAR 15:0 M Atlas (E)	C22H44NO4	2	M	386.326	99.0423	1.81	1.81	1664.1	892.3	1204	2080.1	1706.7	1657.4	1978.7	3241.6	3179.7	517.9	1538.2	769.9	3086.4	3041.5	1127	1417.9	700.8	1536.4	3719.5	2564.3	3553.2	3404.4	4277.5	3848.8	2402.3	3210	3054.4	669.8	1652.9	1078.8	809	1056.7	1233.8	1357.1	1035.7	1126.9	24.9764	0.793957	Pearson's R^2 < 0.8
19		CAR 15:0 M Atlas (E)	C22H44NO4	2	M	386.326	102.128	1.81	1.81	3292.5	2770.8	2221.4	2904.8	2513.5	3067.7	2444.9	1862	1445.4	1532.3	3532.1	2332.2	1942.9	2489.8	1507.7	5136.1	2767	6807.9	2475.9	2096.9	2996.2	1250.8	1748.9	2613.7	2577.8	2247.7	2127.9	4042.4	3797.7	4954.5	4328.2	6341.2	3304	4228.5	5482.1	4964.6	12.5879	-0.730214	Pearson's R^2 < 0.8
23		CAR 16:2 M Atlas (E)	C23H42NO4	2	M	396.311	60.0808	1.41	1.43	3731.4	2687.2	2380.4	2601.4	3373.7	2426.9	3823.9	4472.9	5354.1	1974.6	3348.9	1273.8	3989.7	4800.8	4320.5	2208.7	832.7	1271.7	2357.5	2378.7	3577.9	3182.2	4071.6	5021.8	4142.6	4691	3687.3	1485.6	5842.4	812.4	374.6	2038.2	913.7	1132	3429.9	701.7	17.6562	0.668868	Pearson's R^2 < 0.8
23		CAR 16:2 M Atlas (E)	C23H42NO4	2	M	396.311	85.0283	1.41	1.43	11578.4	12200.6	14865.1	11055.1	12088.3	13010.8	17997.9	17490.9	18532.7	6639.4	24400.5	7925	15381.4	18014.7	20561.5	6932.9	7494.9	6981	16432.3	17239.3	19306.1	18692	10463.8	19141.3	16123	16784.8	18591.3	5741.1	28952.8	5836.8	4578.7	4125.2	5031.8	3421.6	18598.9	3978.7	9.8484	0.586363	Pearson's R^2 < 0.8
23		CAR 16:2 M Atlas (E)	C23H42NO4	2	M	396.311	123.08	1.41	1.43	396.6	251.2	222.8	280.1	218.7	235.3	357	464.9	214.3	0	511.7	196.8	64.3	422.1	450.3	38.1	299.9	25.1	247.5	369	72.1	184	606	232.3	175.6	158.7	131.1	557.6	936.8	361	379	290	288.4	519.1	1202.4	0	22.9006	-0.227418	Pearson's R^2 < 0.8
22		CAR 16:3 M Atlas (E)	C23H40NO4	2	M	394.295	107.085	1.25	1.25	778.1	817.8	446.2	479.4	577.2	472.2	417	944.7	646.2	937.8	512.6	152.7	828.1	454.6	748.9	412.9	175.2	254.1	845.8	711.2	1206.3	1037.7	137.2	883.8	646.5	1108.2	1445.8	72.7	1030.1	423.5	783.3	1149.8	345.3	254.4	84.7	125.7	25.1165	0.471362	Pearson's R^2 < 0.8
22		CAR 16:3 M Atlas (E)	C23H40NO4	2	M	394.295	121.101	1.25	1.25	469.2	821.3	1306.1	1049.3	930.4	866.6	1656	1051.3	947.9	326.1	535.4	821.5	876.9	576	1081.1	481.9	409	368.1	975.9	1672.6	1885.9	1533.2	902.1	1630.5	649.7	1461.4	1348.2	538.3	740.9	844.8	1195.5	1705.7	909	182.8	269.4	735.3	27.7683	0.569945	Pearson's R^2 < 0.8
22		CAR 16:3 M Atlas (E)	C23H40NO4	2	M	394.295	191.182	1.25	1.25	1440.2	1502.4	1610.5	1096.2	1498.9	2435.7	2601.4	3345.6	1642.5	452.8	860.3	436.7	2185.8	1278.2	3499.6	1465.9	200.8	313.6	1586.7	2140.1	2114.3	2379.6	2630.3	2331.7	2009.7	1941.5	1303.8	906.2	912.5	920.5	1584.2	822.3	761	885.5	492.5	647.2	25.5272	0.78875	Pearson's R^2 < 0.8
32		CAR 18:1 M Atlas (E) --- Oleoyl-L-Carnitine M+H MSDIAL (E)	C25H47NO4, C25H48NO4	2	M --- M+H	426.358	57.0691	2.2	2.2	4123.6	3877	5070.2	3892.4	5767.7	4147.9	2535.1	4202.2	6021.8	4051.4	2559	2266.2	5113.9	5561.3	4411	2117.6	3590.8	4243.2	5192.6	3380.3	4702.2	5096.5	6719.8	5110.7	3484.5	4696	4957.2	1137.8	3486.5	2646.7	4803.5	2986.4	3420.1	2728.8	3631.5	3797.3	15.6594	0.613096	Pearson's R^2 < 0.8
32		CAR 18:1 M Atlas (E) --- Oleoyl-L-Carnitine M+H MSDIAL (E)	C25H47NO4, C25H48NO4	2	M --- M+H	426.358	80.0406	2.2	2.2	0	0	0	0	0	0	0	0	0	0	0	0	0	0	0	0	0	0	0	0	0	0	0	0	0	0	0	125.9	0	0	0	0	0	0	0	0	#DIV/0!	-0.211082	Pearson's R^2 < 0.8
32		CAR 18:1 M Atlas (E) --- Oleoyl-L-Carnitine M+H MSDIAL (E)	C25H47NO4, C25H48NO4	2	M --- M+H	426.358	85.0283	2.2	2.2	29081.4	27290.6	28993.5	25263.9	23418.6	28413.7	29368.7	30642.1	33989.8	18715.4	19841.6	16248.7	26461.3	34464.1	35294.1	33444.1	19371.7	22469.2	32367.4	37237.7	30139.7	33130.5	32696	35811.2	34942.7	35394.5	34488.5	13777	14867.5	16740.6	20447	34147.2	36950.5	15196.6	13593.2	13024.4	7.71662	0.742036	Pearson's R^2 < 0.8
32		CAR 18:1 M Atlas (E) --- Oleoyl-L-Carnitine M+H MSDIAL (E)	C25H47NO4, C25H48NO4	2	M --- M+H	426.358	379.558	2.2	2.2	0	0	0	0	0	0	0	0	0	0	0	0	0	0	0	0	0	0	0	0	4.2	0	0	14	0	0	0	0	22.2	0	0	0	15.3	0	0	0	#DIV/0!	-0.144219	Pearson's R^2 < 0.8
30		CAR 18:2 M Atlas (E)	C25H46NO4	2	M	424.342	69.0693	1.88	1.88	1331.9	1558.7	1736.6	1524.8	1731.6	1914	3127.5	2504.7	4237.2	879.5	710.3	247.5	2985.8	2456.9	3125.4	1435.5	2137.2	1700.4	2668.7	2318.2	2688.8	2612	2627.1	2415.3	1336.2	2897.1	2746.3	1966.8	643.8	680.7	1147	1779.3	2021.7	961.9	767.5	240.4	11.3831	0.779464	Pearson's R^2 < 0.8
30		CAR 18:2 M Atlas (E)	C25H46NO4	2	M	424.342	95.0858	1.88	1.88	2265.8	1589.5	2018.6	1466.5	2223.9	2162.1	2147.8	2697.6	1683.3	634.2	516.1	870.2	2240.2	2741.5	2271.9	1198.8	457.9	1658	1145.9	2987.2	1451.5	1954.1	1834.2	1650.7	840.5	2642.3	1548.2	1413.6	919.1	369.3	624.8	338.4	453.4	1050.3	1044.3	1080.3	16.0185	0.716936	Pearson's R^2 < 0.8
145		CE 18:2 (Targeted) M+NH4 (E) (E)		2	M+NH4	666.618	149.132	10.31	10.31	1139.4	1137.8	2025.6	1155	1314.5	1178.4	1049.3	1052.8	1376	684.8	746.7	445.9	1450.8	1206.2	1653.4	571.3	912.7	617.5	1532.9	1975	1315	1387.4	1778.5	1077	1313.8	785.9	1878.2	853.9	751.6	636.8	1106.5	336.5	1053.1	1569.1	1477.8	924	24.0786	0.73962	Pearson's R^2 < 0.8
145		CE 18:2 (Targeted) M+NH4 (E) (E)		2	M+NH4	666.618	161.135	10.31	10.31	2384	1304.8	1831	2548.1	1628.3	1723.2	1662.5	2663.6	1694.3	1776.6	1188.3	1040.9	2064.6	2128.6	2658.5	1171.2	847	1371.4	3062.6	2915.2	2293.8	1736.2	2809.5	2519.4	1868.3	2135.8	2106.7	1240.2	1630.7	1760.6	1711.4	640.7	2417.2	1871.8	1907.7	2145.7	22.6839	0.647711	Pearson's R^2 < 0.8
144		CE 18:3 M+NH4 Atlas (E)	C45H74O2	2	M+NH4	664.602	608.397	10.02	10.01	4464.1	4914.8	4602.9	5191.4	5128.2	3913.6	5213.2	5802.9	4144.4	3234.7	10280	9222.2	4621	4061.6	4893.9	9417.7	3881.5	9819.8	5168	3846.2	4939.7	4201.1	3768.5	3073.1	6254.4	5276.6	4066.3	4181.9	4725.2	13042.7	10682.2	4886.1	4449.5	5941.6	3691.8	3948.2	9.32781	-0.359425	Pearson's R^2 < 0.8
144		CE 18:3 M+NH4 Atlas (E)	C45H74O2	2	M+NH4	664.602	640.854	10.02	10.01	0	0	0	0	0	0	17.8	0	0	0	0	0	0	0	0	8.9	0	0	16	0	0	0	30.4	0	0	0	0	0	0	0	0	0	10.8	8.7	0	0	#DIV/0!	0.261326	Pearson's R^2 < 0.8
162		CE 20:3 M+NH4 Atlas (E)	C47H78O2	2	M+NH4	692.634	118.149	10.37	10.37	0	0	0	0	0	0	0	0	0	16.6	0	0	0	0	0	0	0	0	0	0	0	0	0	0	0	0	0	0	0	4.2	0	0	0	0	0	0	#DIV/0!	-0.241307	Pearson's R^2 < 0.8
162		CE 20:3 M+NH4 Atlas (E)	C47H78O2	2	M+NH4	692.634	503.503	10.37	10.37	0	0	0	0	0	0	0	0	0	134.5	31.6	0	0	0	0	0	0	0	0	0	0	0	0	0	0	0	0	23.4	8.5	34.6	61.6	45	8.2	0	3.1	4.1	#DIV/0!	-0.414999	Pearson's R^2 < 0.8
184		CE 22:6 (Targeted) M+NH4 (E) (E)		2	M+NH4	714.619	161.133	9.98	9.99	4416.6	2868.9	4026.3	3483.7	4362.9	4510.6	6528.2	4250.6	5096.7	4440.5	3160	3198	4088.1	4259.4	6417	1195	1852.2	2065.9	4820.4	5354.8	4606.8	4780.9	4306.1	4147.9	4530.5	3345.1	4856.1	3587.5	4160.6	3749.3	3740.1	4872.8	3691	2677.4	3820.1	3705.4	14.9768	0.742299	Pearson's R^2 < 0.8
184		CE 22:6 (Targeted) M+NH4 (E) (E)		2	M+NH4	714.619	175.148	9.98	9.99	2745.4	3346.1	2125.2	2602.5	1689	1583	4010.2	2249.1	3122.3	2001.8	2387.2	2344.3	1932.5	1355.5	3558.7	912.5	1831.3	1989.2	1993.8	2680.7	2360	2792.5	3862.3	2460	2054.5	2946.8	2605.3	1889	1666.1	1574.8	2312.8	1184.9	2021.7	1610.8	1372.7	2119.2	26.2942	0.530599	Pearson's R^2 < 0.8
184		CE 22:6 (Targeted) M+NH4 (E) (E)		2	M+NH4	714.619	189.163	9.98	9.99	1921.8	1719.6	1849.9	1780.3	1702	1681.6	1195.7	2167.2	2251.1	1864.6	1525	1655.4	2896.6	2590.3	1829.7	362.3	1521.5	1181.2	1681.2	1963.7	2500.5	1644.1	1788.6	1407.8	875.5	2526.5	1921.5	1863	1384.5	1341	1120.1	1255.2	1550.1	880.3	1603.9	1216.2	4.83886	0.617432	Pearson's R^2 < 0.8
184		CE 22:6 (Targeted) M+NH4 (E) (E)		2	M+NH4	714.619	203.179	9.98	9.99	2620.7	1652.5	1438.1	1381.9	1696.5	2156.9	1945.5	1243.2	2404.9	1661.7	1588.4	1539.1	1890.6	3026.4	1959.1	1287.5	1256.6	713.5	1982.3	1953.5	1934.1	2059	2230.4	1676.7	2627.7	2403.1	2215.1	953.3	680.4	1191.4	1368.1	1076.7	1334.7	1280.6	1194	1072	23.8456	0.673226	Pearson's R^2 < 0.8
184		CE 22:6 (Targeted) M+NH4 (E) (E)		2	M+NH4	714.619	219.213	9.98	9.99	2082.5	1803.7	2484	1705.6	1732.2	2413.2	2153.7	2075.9	1858.3	1254.7	732.1	1613.6	2573.3	2326.1	2100.3	636.4	635.3	981.2	1598	1420.5	1968.2	1534.7	1445	1522.1	1217	2207.9	1075.3	1611.4	894.3	1453.6	1883.3	1647.8	1400.8	1607.9	1438.6	1193.1	15.5325	0.705946	Pearson's R^2 < 0.8
184		CE 22:6 (Targeted) M+NH4 (E) (E)		2	M+NH4	714.619	259.242	9.98	9.99	1897.8	1077.7	1987.5	2078.1	2138.1	1811.3	1671.1	2904.9	3105.2	1603.7	1925.4	714.9	2718.6	2682.9	2046.3	831.8	1589.5	597	1359.1	1846.9	2023.9	1349.2	2169.1	1685.8	1160.5	2223.2	2012.3	977.6	1554.4	1372.9	1195.2	1207.1	937.2	1488.3	768	1192.2	19.3293	0.70612	Pearson's R^2 < 0.8
184		CE 22:6 (Targeted) M+NH4 (E) (E)		2	M+NH4	714.619	369.367	9.98	9.99	3125.5	4124.2	4271.2	3895.3	3728	5029	5327.7	6113.3	5122.3	3295.1	4817.9	4006.1	6216.5	5915.1	5922.4	4118.3	3675.5	3343	5049.6	5076.3	4869.5	4352.1	4056.8	3795.7	4008.5	4440.8	4685.2	2540.1	4028.1	3178.8	3572.1	4043.8	4894.2	3379	3764.3	5482.3	14.3035	0.654703	Pearson's R^2 < 0.8
34		Cer 18:0;2O/8:0 M+H Atlas (E)	C26H53NO3	2	M+H	428.41	144.139	3.53	3.54	3979.5	3016.1	4841	4065.8	2660.1	2660.7	2989.6	3281.7	3255.4	3717.2	2328.5	3096.4	3398.2	2935.5	4616.2	4739.8	3383.2	2571.4	3730.7	3200.4	3094.2	2349.2	3671.3	2891.2	2833.8	3227.6	4489.9	2576.7	2728.7	3250.8	3649.2	4774.5	5288.6	3205.2	3221.8	2008.3	23.037	-0.0455222	Pearson's R^2 < 0.8
34		Cer 18:0;2O/8:0 M+H Atlas (E)	C26H53NO3	2	M+H	428.41	266.286	3.53	3.54	4858.2	3690.5	4833.5	4095.1	4417.5	3524.4	3297	3802.1	3473.5	3508.3	4537.5	3979.9	3252.9	3446.8	4098.5	3623	4210	2359.4	3367.8	4418.1	3799.3	2929.8	2326.9	3263.8	2850.2	2602.8	2930.7	4148.1	4208	4629.2	3518.2	3194.1	4087.4	3803.8	3646	4004.1	12.1925	0.445257	Pearson's R^2 < 0.8
34		Cer 18:0;2O/8:0 M+H Atlas (E)	C26H53NO3	2	M+H	428.41	284.295	3.53	3.54	6973.4	6420	7279	5479.4	7657.9	6506.3	5274.6	5194.8	8438.3	6794.9	4484.3	5998.2	6466.4	7762.6	5399.3	4966.3	5210	6374.6	5290	4923.9	5251.1	5142.9	4721.5	6545.6	6209.6	5423.1	6030.7	7356.9	7681.9	7578.9	5572.8	6008.5	5204.3	7338	6269.3	5706.2	10.4019	0.266	Pearson's R^2 < 0.8
34		Cer 18:0;2O/8:0 M+H Atlas (E)	C26H53NO3	2	M+H	428.41	302.306	3.53	3.54	1476.4	3253.1	2737	2332.5	1980	1892.1	1696.7	2470.4	1697.5	2192.6	989.2	1256.8	1315.9	1751.8	2156	2231	3110.6	2095.7	2814.7	2202	1152.4	1495.4	1453.5	2767.6	2084	1887.8	2186.7	801.9	3429.7	3309.2	2847.4	2483.5	2685.6	1469.3	2633.5	2162.6	25.6208	0.102828	Pearson's R^2 < 0.8
34		Cer 18:0;2O/8:0 M+H Atlas (E)	C26H53NO3	2	M+H	428.41	410.4	3.53	3.54	17213.7	16360.6	19897	16469.7	18094.9	16957.6	17074.8	15486.6	15588	16356.2	16564.3	15561.1	15049.3	15818.9	17299.2	15030.3	14602.9	15644.5	14920.4	17403.2	16442.2	14072.5	16180.6	16087.8	15754.8	15941.7	16740.5	16258.4	16860.3	16060.2	15778.3	16364.9	15149.5	15150.5	15717.3	16960.7	6.93469	0.602172	Pearson's R^2 < 0.8
34		Cer 18:0;2O/8:0 M+H Atlas (E)	C26H53NO3	2	M+H	428.41	411.402	3.53	3.54	5598	5722.5	6140.8	4586.9	5296	6147.6	5898	5109.8	6560.7	7412.1	6091.8	5601.5	4968.4	5351.9	5932.2	4224.9	5406.9	5191	4126.1	6170.3	5319.9	5138.2	5436.8	4656.8	6328.5	5202.2	5523.8	6247.1	6642.6	5312.2	4795.1	4353.6	6046.1	5495.9	5290.4	5437	9.60347	0.42438	Pearson's R^2 < 0.8
54		Cer 18:1;2O/12:0 M+H Atlas (E)	C30H59NO3	2	M+H	482.457	252.268	4.39	4.4	9114.4	11529.7	12187.3	9312.8	10550.1	11277.2	9160.7	11489.6	11446.9	8176.4	8516.4	8526	9898.7	9457	10509.4	8810.3	9509.4	9176.2	8866.2	8911.1	10950.1	9901.5	10600.8	10534.1	9476.1	8768	8990.4	9678.9	9341.7	9823.1	7485.1	9926.4	7971.8	8736.3	8588.1	8987.3	10.6154	0.696765	Pearson's R^2 < 0.8
54		Cer 18:1;2O/12:0 M+H Atlas (E)	C30H59NO3	2	M+H	482.457	265.276	4.39	4.4	21051.9	20962.1	23824.3	20408	19381	19033.4	17965.6	20795.2	21647.3	13634.6	17994.9	17077.5	18005.1	19573.5	18886.5	17612.4	17945.5	15315.8	16260.7	18981.6	19384.6	17905.9	18624.5	20050.6	17623.8	19949.5	20794.3	20684.6	16721.8	19067.5	15602.3	16554.1	18100	16518.1	17812.5	18211.3	7.48763	0.7571	Pearson's R^2 < 0.8
54		Cer 18:1;2O/12:0 M+H Atlas (E)	C30H59NO3	2	M+H	482.457	282.28	4.39	4.4	14816.8	14534.5	20797.3	14887.8	15761.6	13577.4	15240.8	14325.2	18131.6	11593.9	12982	12534.2	15382.8	15943.2	15640.1	13498	13814.8	13995.2	15834.5	17098	14492	16919.2	16575.5	14754	15155.8	15771.4	16592.5	15118.4	15538.8	14167.2	13197.5	13525.8	12992.9	13975.8	13893.4	11941.3	14.974	0.665361	Pearson's R^2 < 0.8
54		Cer 18:1;2O/12:0 M+H Atlas (E)	C30H59NO3	2	M+H	482.457	434.433	4.39	4.4	3482.4	3007.7	3066.6	3051.6	2155	2508.5	2276	2386.8	2333.3	2338.2	2226.5	2378.9	2813.8	2100.7	2885.9	2579.5	2530.3	2892.7	1883.8	2663.3	1649.4	2554.7	2337.6	3137.5	1945	2429.2	2384.9	2745.6	2570.8	3003.7	1758.1	2890.8	3461.5	2663.7	2694.3	2403.7	14.9221	0.30899	Pearson's R^2 < 0.8
54		Cer 18:1;2O/12:0 M+H Atlas (E)	C30H59NO3	2	M+H	482.457	464.449	4.39	4.4	8883.5	10041.6	9310.5	7321.2	10922.5	9651.9	8436.5	8458.2	7311.8	6941.2	6560	7158.7	8472.6	7670.7	8777.2	6085.8	8270.1	7445.1	7764.4	8415.5	9878.9	8336	7888.8	8518	10576.2	9236.5	9678.9	9122.4	7898.6	7480.4	7477.2	5150.2	8593	8087.7	8200.3	7824.1	11.8527	0.487148	Pearson's R^2 < 0.8
81		Cer 18:1;2O/16:0 M+H Atlas (E)	C34H67NO3	2	M+H	538.519	282.739	5.72	5.72	0	0	0	0	0	0	0	0	0	0	0	0	13.5	0	0	0	0	0	0	0	0	0	0	0	0	0	0	0	0	0	0	0	0	0	0	0	#DIV/0!	0.161466	Pearson's R^2 < 0.8
81		Cer 18:1;2O/16:0 M+H Atlas (E)	C34H67NO3	2	M+H	538.519	520.523	5.72	5.72	900.6	607	765.4	1188.1	542.7	652.2	544.2	830	392.6	312.2	263.5	311.5	620.6	363.7	528.1	76.1	0	140	533.2	329.5	905.4	843.5	835.9	417.9	512.8	686.2	333.4	231.4	79.1	683.7	119.1	271.6	136	203.6	41.5	428.3	28.0255	0.552531	Pearson's R^2 < 0.8
121		Cer 18:1;2O/22:0 M+H Atlas (E)	C40H79NO3	2	M+H	622.613	88.1133	7.67	7.67	8837.9	8709.1	8416	7227.8	9953.5	6496.1	18850	21937.2	19890.6	7223.6	9068.5	6010.4	19800.3	21512.1	18669.3	6976.8	6295.2	6753.5	20235.8	5249.5	21152.9	18855.3	20236.9	19007.5	21648.7	18070	18972.6	6456.8	6973.8	9967.5	8034.2	9174.9	10902.4	6637.4	8508.5	7152	13.6066	-0.789289	Pearson's R^2 < 0.8
121		Cer 18:1;2O/22:0 M+H Atlas (E)	C40H79NO3	2	M+H	622.613	392.562	7.67	7.67	0	0	0	0	0	0	0	0	0	0	0	0	0	0	0	0	0	0	0	0	0	13.9	0	0	0	0	0	8.5	0	0	0	0	0	0	0	0	#DIV/0!	-0.107333	Pearson's R^2 < 0.8
138		Cer 18:1;2O/24:0 M+H Atlas (E)	C42H83NO3	2	M+H	650.644	102.129	8.22	8.22	13755.9	10484.8	8907.4	6847.1	14433.4	10578.5	21958.5	26683.7	24579.5	13434	8733	6884.4	22604.4	22031.8	24863.6	12936.8	8118.7	13487.9	10484.8	23273.9	15979.9	23589.7	20303.4	21704.5	22796.1	21781.7	9168.2	10748.1	9588.5	9068.8	10699.8	9711.7	11882.1	12841.6	10324.5	9667.1	24.2117	-0.748405	Pearson's R^2 < 0.8
138		Cer 18:1;2O/24:0 M+H Atlas (E)	C42H83NO3	2	M+H	650.644	338.166	8.22	8.22	0	0	0	0	0	0	0	0	84	0	0	0	0	0	0	0	0	0	0	0	0	0	0	0	0	0	0	0	0	0	8.6	0	0	0	0	0	#DIV/0!	-0.192634	Pearson's R^2 < 0.8
135		Cer 18:1;2O/24:1 M+H Atlas (E)	C42H81NO3	2	M+H	648.629	336.329	7.67	7.67	0	0	0	0	0	0	30.2	0	0	0	0	0	0	0	0	0	0	0	0	0	0	0	0	0	0	0	0	0	0	0	21.2	31.2	0	0	0	0	#DIV/0!	-0.0772763	Pearson's R^2 < 0.8
327		CoQ9 M+H Atlas (E)	C54H82O4	2	M+H	795.629	315.198	8.73	8.72	0	0	0	0	0	0	0	45.1	0	0	0	0	0	0	263.9	0	0	0	0	0	112.5	0	0	0	0	5.6	0	0	0	0	0	0	0	0	0	0	#DIV/0!	0.0601742	Pearson's R^2 < 0.8
92		DG 15:0_15:0 M+NH4 Atlas (E)	C33H64O5	2	M+NH4	558.509	59.0608	6.22	6.23	2711.1	2765.4	2104.2	4653.9	3764.5	2643	1894.2	2220.1	3442.8	6328.7	4235.5	5538.5	5217.5	2252.8	3427.6	4836.9	5335.2	4769.1	4411.7	4664.8	5748.6	3101.6	3606.3	2994.6	4667.8	4610.7	3377.9	3526.1	2832.7	5608.3	3961.1	3543.3	3732.2	2625	1927	2701.1	27.3086	-0.101945	Pearson's R^2 < 0.8
92		DG 15:0_15:0 M+NH4 Atlas (E)	C33H64O5	2	M+NH4	558.509	299.257	6.22	6.23	12200.2	12226.3	15734.5	11005.6	12457.9	15057.5	11159	13980	12571.6	12297.9	14741.1	11460.7	13202.6	11104.4	9427.1	10971.5	11013.9	11232.8	10866.2	11500.3	11643.4	11561.7	11120.9	12497.3	11904.8	12726.8	12388.2	9855.9	10699.8	9843.5	10815.3	12077.9	12309.6	11465.6	11565.7	11068.5	12.8898	0.536714	Pearson's R^2 < 0.8
92		DG 15:0_15:0 M+NH4 Atlas (E)	C33H64O5	2	M+NH4	558.509	299.274	6.22	6.23	853.6	1066.9	1162.4	720.3	1016.4	1249.9	914.1	989.4	794.4	836.6	1294.7	1059	625.1	547	877.4	942.3	559.9	907.5	929.8	693.7	798.9	795.7	793.9	946.9	782.7	1195.5	1047.6	588.9	1067.1	624.1	1275.2	1226.1	935.6	791.3	799.3	923.2	17.7034	0.130248	Pearson's R^2 < 0.8
92		DG 15:0_15:0 M+NH4 Atlas (E)	C33H64O5	2	M+NH4	558.509	523.47	6.22	6.23	7793.7	5615.1	6958.5	6118.1	6736	6474.2	4642.4	6315.4	5837.3	5466.5	6007.9	6265.7	6281.2	5093.2	5555.1	5892.1	5860.1	6266.9	4985.2	5056.1	5999.8	6276	7323	4810.4	6362	7113	7217.2	6613.6	4861.7	5620.2	6604.6	4484.1	6338.5	6188.4	4495.4	6010.1	10.3043	0.30117	Pearson's R^2 < 0.8
118		DG 16:0_18:2 M+NH4 Atlas (E)	C37H68O5	2	M+NH4	610.54	88.1122	6.52	6.53	15494	10873.7	13577	14154.6	17844.6	16950	16518.6	13593.1	14186.6	9491.5	13137.2	13282.3	15783.8	14675.8	16934	12736.1	11657	15494.5	15931.7	14951.1	15147.2	14697.7	11387.5	10998.9	13032.3	16929.1	12208.2	14374.3	13824.1	13980.3	12039.8	11221.9	15113.8	10365.4	12327.3	10150.9	15.5144	-0.192204	Pearson's R^2 < 0.8
118		DG 16:0_18:2 M+NH4 Atlas (E)	C37H68O5	2	M+NH4	610.54	123.117	6.52	6.53	388.9	595	451.5	739.5	702.4	819.7	135.3	70.8	680.3	236.2	1000.6	398.6	948.3	149.2	335.6	651	848	401.1	576.7	1093.3	290.3	587.1	528.9	233.3	473.9	185.3	738.9	521.8	533	222.1	500.4	110.8	521.8	566.2	550.3	827.4	25.0801	0.187145	Pearson's R^2 < 0.8
117		DG 16:1_18:2 M+NH4 Atlas (E)	C37H66O5	2	M+NH4	608.525	311.258	5.99	6	2951.6	3028.7	4400.8	3355.1	3788.4	3983.4	3061.1	2107.9	1846.9	1709.4	749.8	2081.8	1262.9	2367.8	2832.8	5050	5145.8	4199	2586.1	1796.5	3046.3	2430.7	3896.1	2891.8	2407.5	3976.9	3506.9	4762.1	3783.8	2889.3	1806.5	1586	2207.8	3574.9	3728	3530.5	14.5363	0.780044	Pearson's R^2 < 0.8
130		DG 18:1_18:2 M+NH4 Atlas (E)	C39H70O5	2	M+NH4	636.556	337.286	6.62	6.63	1272.2	2314.8	1983.4	2595.8	2532.1	2451.3	1426.5	1420	1502.2	1015.3	1390.1	2004.6	882.2	2162.9	1967.6	2006.1	2865	2877	1350	1878.7	1566.3	1596.9	1554.6	2040	2214.4	1200.3	2402.5	1580.1	1981.2	2319.2	1529.6	2246	1851.1	2212.9	1680.9	2827.9	20.8314	0.60904	Pearson's R^2 < 0.8
130		DG 18:1_18:2 M+NH4 Atlas (E)	C39H70O5	2	M+NH4	636.556	339.302	6.62	6.63	1582.5	969.8	1707.7	1986.6	2074.9	899.3	2022	1736.6	1737.9	812.2	1439.8	1936.4	1897.4	1027.8	1925.4	1754.9	1765.5	1056.2	1567.2	1573.9	874.9	1152.8	779.7	571.3	2045.5	2740.7	1563.4	1973.1	1724.6	1643.2	1092.5	1104.6	1145.2	1804.1	1498.4	1433.4	29.713	0.202933	Pearson's R^2 < 0.8
140		DG 18:2_20:4 M+NH4 Atlas (E)	C41H68O5	2	M+NH4	658.541	287.232	6.05	6.06	1955.6	1772.3	2677.4	2858	3165.1	2247.4	3419.2	4166.6	4543.9	2764.8	1835.6	2625	2614.9	2869.9	2685.5	219.7	2433.4	2346.3	1379.5	1966	2264.7	3502.8	2932.2	3073.6	3226.9	3678.5	2604.7	2053.8	2804.4	3895.1	1072.7	1059.5	1433.7	2310.4	3130.8	2102.2	20.2653	0.788608	Pearson's R^2 < 0.8
140		DG 18:2_20:4 M+NH4 Atlas (E)	C41H68O5	2	M+NH4	658.541	641.517	6.05	6.06	2941.1	3754.1	3306.1	4036.9	5203.9	3427	4691.6	4342.8	5772.3	1885.7	2014.9	3121.5	4349	3527.1	4296.6	1348.1	3677.6	3124.2	2519	2545.4	2443.1	3374	4440.6	5079.6	5189.9	3582.1	3926.8	3590.9	6282.3	7487.2	2620.8	1293.4	1527.6	3612.5	4046	4050.8	19.1688	0.777013	Pearson's R^2 < 0.8
8		Erucamide M+H MSDIAL (E)	C22H43NO	2	M+H	338.342	81.0692	3.79	3.68	1374.5	2336.4	1557.4	1288.5	1924.5	2065.5	1518.2	1673.5	1991.3	1404.1	2554.8	3026.4	1747.7	1829	2257.2	1365.5	1769.2	1958.7	426.7	1775.3	1516	2214.3	1729	1817.2	1791.7	1536.9	1141.3	3592.8	2781.7	3220.4	2533	1561.4	1587.9	1887.4	1399.3	1469.8	21.5951	0.624686	Pearson's R^2 < 0.8
8		Erucamide M+H MSDIAL (E)	C22H43NO	2	M+H	338.342	97.1025	3.79	3.68	2850.7	2719.5	2203	2527.7	2774.3	3506.3	3219.4	2045.6	2368.4	3733.5	3940.4	3656.4	2548.3	3197.4	3013.4	2512.4	3224.5	3035	2444.5	2373.3	2717.3	2948.8	4769.8	4385.5	2707.2	3030.8	3012.4	3536.7	4948.6	4427.7	4831.6	2478.9	2669.6	2354.3	2681.5	2823.8	14.255	0.604638	Pearson's R^2 < 0.8
8		Erucamide M+H MSDIAL (E)	C22H43NO	2	M+H	338.342	109.103	3.79	3.68	1865.7	2309.9	2452.7	1130.4	1211.6	1936.5	1137.8	1622.1	1645.4	2197.4	1655.7	2198.1	1953.6	1052.7	806.2	1694.2	1005.8	1939.7	1126.5	1563.6	2567.7	1954.3	2443.1	1772.5	935.5	1421.3	1053.3	1536.1	1448.5	2080.8	1456.3	925.2	1513.1	1630.3	1774.9	971.5	27.5208	0.389897	Pearson's R^2 < 0.8
8		Erucamide M+H MSDIAL (E)	C22H43NO	2	M+H	338.342	135.116	3.79	3.68	1568.4	1822.4	1737.6	1792.2	1487.8	1008.3	1076.7	926.9	875	1883.4	1436	2124.4	1817.8	1083.8	1587.6	1621	1629.7	2829.7	1709.3	1905.3	1263.9	2801.6	1820.8	2175	1041.1	978.7	827.2	2089.8	2935.3	2353.6	2522.9	1142.2	933.4	1184.8	1494.3	992.9	17.708	0.723508	Pearson's R^2 < 0.8
133		HexCer 18:1;2O/12:0 M+H Atlas (E)	C36H69NO8	2	M+H	644.51	88.113	3.81	3.82	7555.9	5638.6	8255.3	7769.2	8658	9308.3	6462.9	7184.3	6467.4	9856.1	8742.9	11030.3	7166	7828.7	7285.8	7054.4	6222.1	8372.7	6037.3	6518.1	9230.9	7160.6	7765	7590.9	5851.6	5327.2	6356.3	8092.1	8563.3	8105	5771.6	5809.8	5791.8	6468.1	7720	6308.7	14.6148	0.15854	Pearson's R^2 < 0.8
133		HexCer 18:1;2O/12:0 M+H Atlas (E)	C36H69NO8	2	M+H	644.51	264.268	3.81	3.82	9452.9	7632.3	8309.3	9280.3	9108	10215.6	8528.4	8362.8	9273.8	7049.9	6044	6689.1	8603	8399	9564	6399.9	7358.1	8962.5	8524.4	10124.5	7931.4	8781.1	8308.1	9548.5	8646.3	11119.7	9138.5	9726.2	7324.2	8658.6	6310.2	6907.8	8665.9	7073.3	7491.7	5442.6	9.20832	0.244294	Pearson's R^2 < 0.8
133		HexCer 18:1;2O/12:0 M+H Atlas (E)	C36H69NO8	2	M+H	644.51	265.27	3.81	3.82	2433.7	1568.8	2840.3	2018.8	2092.7	1712.1	1603.5	1214.9	1685.2	2278.4	2159.8	2046.5	1250	2416.9	3049	2025.8	2002.6	2182.6	1789.5	2302.1	2324.3	1956.8	1707.7	3406.9	2347.6	1953.6	2700.8	1428.7	1923.4	2471.1	1486.1	1658.7	1554.8	2024.2	2141	1611.3	20.2635	0.371561	Pearson's R^2 < 0.8
133		HexCer 18:1;2O/12:0 M+H Atlas (E)	C36H69NO8	2	M+H	644.51	446.435	3.81	3.82	4709.4	5143.2	4981.2	4573.2	3706	4759	3992.9	4209.9	4234.2	4763.6	4134.8	5556.2	3775.4	2795.4	4324.1	2407	4423.8	3572.4	3926.9	4903.7	4043.3	4802.6	3551.8	5146.9	4142.1	3370	4728.9	3854.7	3080.6	5074.1	4735.8	3783.1	4932	4885.5	3865.3	3704.7	9.88544	0.17643	Pearson's R^2 < 0.8
133		HexCer 18:1;2O/12:0 M+H Atlas (E)	C36H69NO8	2	M+H	644.51	448.447	3.81	3.82	1011.4	565.4	1103.3	1207.1	1087.7	874.1	1574.6	478.2	752.7	1345.7	944.2	1073.7	391.5	716.8	876.8	858.7	1727.4	704.1	1248.4	979.8	900.3	846.4	179.9	702.2	514.7	1071.5	764.7	284	977.1	1070.4	639.3	1638.5	629	682.6	1404.2	1109.1	21.4487	0.0186068	Pearson's R^2 < 0.8
133		HexCer 18:1;2O/12:0 M+H Atlas (E)	C36H69NO8	2	M+H	644.51	464.447	3.81	3.82	11588.9	11630.6	13698.2	11525.1	11937.3	12088.8	11184.3	10563.4	12172.9	9202.5	11372.2	12147.7	10687.6	11229.7	12015.8	11665.4	10224.3	12131.3	10171.6	9310.4	11416	11279.8	10912.4	10929.1	10670.8	12696.6	11903.1	11626.6	12879.6	11508.9	10792.3	10659.8	12572	10853	10859.6	10411.4	6.22339	0.576254	Pearson's R^2 < 0.8
133		HexCer 18:1;2O/12:0 M+H Atlas (E)	C36H69NO8	2	M+H	644.51	626.497	3.81	3.82	9649.2	11269.3	12726.4	8775.1	10545	11528.8	9715.8	10999.6	9460.3	7453.2	9382.8	8942.5	10793.5	9922.3	10182.8	8298	9684.6	10205.4	9330.8	8579.4	9148.8	8662.5	9443.5	9245.8	8833.3	9632.9	9979.3	10570.8	8714.5	9881.1	9276.3	9875.2	8390.5	7668.7	9192.2	8903.6	11.9721	0.562681	Pearson's R^2 < 0.8
10		LAUROYLCARNITINE M+H MSDIAL (E)	C19H37NO4	2	M+H	344.28	60.0804	1.03	1.02	2809.4	2927.1	3579.7	2823.9	1793.9	4182.6	4453.6	3389	4433.9	1494.6	1823.3	1325.8	2226.2	3354.4	2590	1884.5	1538.1	2197.1	3030.4	3450.3	4530.7	4746.6	3955.4	2976.8	3077.1	3386.1	3978.9	3557.2	2134.2	1377.3	2265.8	1895.4	2329.6	1080.2	1237.5	1463.7	24.411	0.786055	Pearson's R^2 < 0.8
10		LAUROYLCARNITINE M+H MSDIAL (E)	C19H37NO4	2	M+H	344.28	91.3399	1.03	1.02	0	0	0	0	0	0	0	0	0	0	3.6	0	0	5.6	0	9.3	0	0	0	6.3	0	0	0	0	0	0	0	0	3.5	0	0	0	0	0	0	0	#DIV/0!	0.00753049	Pearson's R^2 < 0.8
25		L-Palmitoylcarnitine M+H HMDB (E)	C23H45NO4	2	M+H	400.342	133.084	2.08	2.08	1517.6	920.1	889.1	822.5	1125.3	1292.5	897	1152.1	993.2	1660.3	1009.5	1172.6	435.3	730.3	1827.2	948.6	836.3	737.4	764.5	1383	1222.5	368.7	1271.8	448.8	625.4	897.2	739	1063.8	962	1527.9	1782.1	1981.6	997.3	350.4	1307.3	1375.1	22.5578	-0.306346	Pearson's R^2 < 0.8
25		L-Palmitoylcarnitine M+H HMDB (E)	C23H45NO4	2	M+H	400.342	332.507	2.08	2.08	0	0	0	0	0	0	0	0	0	0	0	0	0	0	0	0	0	0	0	0	0	0	0	0	0	0	0	0	0	0	37.7	0	0	0	0	0	#DIV/0!	-0.224611	Pearson's R^2 < 0.8
39		LPC 13:0-SN1 M+H Atlas (E)	C21H44NO7P	2	M+H	454.293	104.107	1.39	1.4	28995.1	29600.9	34725.3	28125.4	33990.8	31268.6	29672.6	30265.2	31802.8	27810.7	30116.7	32189.8	28774.4	28973.7	30428.8	29368.1	29151.9	26604.6	27651.5	33775.8	29944.4	28288.8	25815.4	28799.3	31361.4	29322.6	31430.8	29890.9	31367.9	29447.2	26849.5	29909.7	29891.7	28350.2	26116.3	30460.5	7.98591	0.47273	Pearson's R^2 < 0.8
39		LPC 13:0-SN1 M+H Atlas (E)	C21H44NO7P	2	M+H	454.293	105.103	1.39	1.4	1911.3	2550.2	2827.3	1470	3243.8	1868.9	1746.9	2441.5	1819.5	1299.8	1507.5	1529.5	1788.4	2115.7	2666.3	2369.1	1387.5	2485.5	1615.9	2401.2	2125.8	2458.9	2023.1	2466.6	2112.2	838.9	1590.4	1291.9	1353.8	2896.2	1651.4	1417.3	2055.5	1577.4	2118.8	1446.5	26.5252	0.421272	Pearson's R^2 < 0.8
39		LPC 13:0-SN1 M+H Atlas (E)	C21H44NO7P	2	M+H	454.293	184.074	1.39	1.4	40907.2	43116.1	47313.8	37508.9	42328.2	42930.3	37526.5	36052.3	41200.6	36871.3	38873.8	39873.5	37397.7	36355.7	42778	39086	39052	35103.6	38568.6	37491.9	41754.2	38049.2	41746.4	40191.9	39360.6	39715.1	41246	39411.8	38639.8	38762.4	36553.9	39221.7	37142.4	38031.2	36934.9	34392.7	6.88961	0.499251	Pearson's R^2 < 0.8
39		LPC 13:0-SN1 M+H Atlas (E)	C21H44NO7P	2	M+H	454.293	184.085	1.39	1.4	40905.2	43108.3	47313.8	37440.6	42292.6	42930.3	37526.5	36052.3	41148.6	36871.3	38774.6	39873.5	37397.7	36348.8	42778	39086	39052	35035	38568.6	37431.4	41754.2	38049.2	41746.4	40191.9	39360.6	39715.1	41246	38986.6	38639.8	38762.4	35992.4	39221.7	37142.4	38031.2	36934.9	34392.7	6.93712	0.49977	Pearson's R^2 < 0.8
39		LPC 13:0-SN1 M+H Atlas (E)	C21H44NO7P	2	M+H	454.293	258.11	1.39	1.4	807.5	832.9	1616.6	1244.8	1216.5	1543.5	1330.9	1032.2	2173.3	731.1	1535.7	1530.6	1180.3	1126.6	1027.7	992	1421.2	2203.5	1366.4	1573	947.8	877.8	1254.7	699.6	1680.3	1234	1385.2	1294	1464.1	1575.6	1200.3	745.2	924.7	1621.1	821.6	1462.5	25.7333	0.246138	Pearson's R^2 < 0.8
39		LPC 13:0-SN1 M+H Atlas (E)	C21H44NO7P	2	M+H	454.293	271.225	1.39	1.4	1159.4	1512.6	1810.4	1450	2632.1	2286.1	1803	2121.6	1285.5	1697.6	1616.5	2116.6	1167.5	1225.5	1194.5	2255.4	1982.2	2143.7	1383.3	2640.1	1670.1	1598.9	1928.8	1945.1	1445.6	1287.7	1532	1154.7	1625	1821.2	1677.7	1190.7	1965.3	2216.3	1303.6	1694.3	28.0493	-0.0158861	Pearson's R^2 < 0.8
39		LPC 13:0-SN1 M+H Atlas (E)	C21H44NO7P	2	M+H	454.293	436.283	1.39	1.4	7812.6	5368.1	6763.2	5621	5870.2	6160.1	5137.9	7068.4	7819.5	6312.2	5976.2	5855.8	4929.2	5516.7	5147.1	5963.2	5437.4	6250.4	5235.4	6074.7	5751.6	6561.3	5528.4	6503.4	6511.6	5108.9	4929.3	6530.4	6897	5980.9	6096.5	6302.8	6340.8	5913	6281.9	6434.2	13.0785	0.24363	Pearson's R^2 < 0.8
43		LPC 14:0-SN1 M+H Atlas (E)	C22H46NO7P	2	M+H	468.308	74.0961	1.68	1.68	1134.7	919.1	1473.9	673.8	1399.9	1122.3	960.1	1210.5	1131.5	1525.3	857.2	1126	1057.6	950.2	318.9	1435.8	1209.2	1246.9	1006.9	1104	758.6	822	1244.6	949.3	1009.9	796.6	1046.6	1387.7	556.1	544.6	1794	667.4	999.2	1181.1	636.6	1270.2	24.2548	-0.14249	Pearson's R^2 < 0.8
43		LPC 14:0-SN1 M+H Atlas (E)	C22H46NO7P	2	M+H	468.308	104.106	1.68	1.68	29680.6	26504.3	31130.7	11838.8	28090.6	25914.3	16839	64907.9	20771.2	4537.4	15999.6	7084.6	15514.5	13881.3	15127.8	15054.5	20949	4776.9	28427.9	36366.2	12355.7	17867.5	13751.1	37066.1	41096.1	40258.4	33079.5	14366.4	20427.3	9376.3	11657.9	14923.1	8685.3	17913.5	23145.4	13962.5	24.9665	0.507813	Pearson's R^2 < 0.8
43		LPC 14:0-SN1 M+H Atlas (E)	C22H46NO7P	2	M+H	468.308	184.073	1.68	1.68	51615.2	52042.2	66880.3	32582.7	61939.4	50239.1	52493	114945	60845.6	13623	26415.6	15099.9	48851.3	54413.9	56758.7	29960.2	35206.6	22788.1	61813.6	68534.6	33807.4	54527.1	53952.5	81747.7	77894.7	71471.5	70615.5	32370.4	38291.1	23738.3	25628.5	25883.7	22397.8	37143.3	36118.4	30930.2	20.5349	0.789695	Pearson's R^2 < 0.8
43		LPC 14:0-SN1 M+H Atlas (E)	C22H46NO7P	2	M+H	468.308	285.241	1.68	1.68	1060.9	762.3	800.1	509.5	486.8	917	1175.5	1373.1	569.4	488.4	228.7	149.2	480	724.9	626.9	883.3	287.7	492.4	770.4	571.4	604.5	286.8	459.5	1166.5	535.5	265	456.8	417.5	315.8	291.3	249.3	199.3	616.4	561.9	477.7	406.2	27.2175	0.591712	Pearson's R^2 < 0.8
51		LPC 15:0-SN1 M+H Atlas (E) --- PC O-15:0 M+H Atlas (E)	C23H48NO7P	2	M+H	482.324	88.1131	1.93	1.93	10225	8767.7	7545.9	7987.7	9874.8	7856	10764.4	1329.4	7663.1	11104.1	8183.4	9047.9	8554.1	6955.4	8470	9770.7	9016.4	2756.7	8744.9	3217.7	1103	7671.2	8557.3	2155.6	9332.8	8330.2	8989.9	9410	10353.3	11431	2969.2	3386.2	3678	9512.1	9645.1	9050.4	11.7292	-0.109505	Pearson's R^2 < 0.8
51		LPC 15:0-SN1 M+H Atlas (E) --- PC O-15:0 M+H Atlas (E)	C23H48NO7P	2	M+H	482.324	102.128	1.93	1.93	14774.8	16103.6	12617	11625.7	11261.9	10635.2	11521.8	2621.1	10557.2	13906.4	15127.3	14321.7	10701.8	11043.5	9789	15283.6	16193.6	3821.7	12564	3895.2	2571.6	10808.6	10940.9	3100.3	12020.2	13160.8	8841.1	12878.9	12866.6	15224.3	2496.1	4924.9	4499.1	14244.9	11179.1	13656.4	15.342	-0.168017	Pearson's R^2 < 0.8
51		LPC 15:0-SN1 M+H Atlas (E) --- PC O-15:0 M+H Atlas (E)	C23H48NO7P	2	M+H	482.324	176.536	1.93	1.93	0	0	0	0	0	0	0	20.8	14.8	0	0	0	0	0	0	0	0	0	0	0	54.9	0	0	26.5	0	0	0	0	0	0	0	0	3.5	0	0	0	#DIV/0!	0.224638	Pearson's R^2 < 0.8
51		LPC 15:0-SN1 M+H Atlas (E) --- PC O-15:0 M+H Atlas (E)	C23H48NO7P	2	M+H	482.324	184.522	1.93	1.93	1857.5	2057.3	2024.5	2044.7	1943.8	2380.2	2801.5	73.3	2750.2	1836.3	1597.1	1858.3	2508.1	2598.2	2773.8	1950	1824.9	40.9	1832.8	225.8	33.6	2329.6	2205.4	344.8	2142.9	2163.6	1937.3	1626.6	1642.1	1672.3	3.7	140.5	125.9	1854.5	1618.7	1857	7.91293	0.367653	Pearson's R^2 < 0.8
51		LPC 15:0-SN1 M+H Atlas (E) --- PC O-15:0 M+H Atlas (E)	C23H48NO7P	2	M+H	482.324	184.776	1.93	1.93	1684.1	1678	1397.2	1478.1	1665.5	1896.2	2152.4	29.5	1858.2	1442.1	1541.7	1444.7	2043.7	1723.3	2112.1	1144.4	1380.4	36.1	1555.5	191	29.7	1479.7	1550.9	370.4	1797.3	1766.3	1878.2	1459.4	1386.8	1397.5	0	111	42.8	1573.3	1689.5	1449	9.82745	0.29719	Pearson's R^2 < 0.8
51		LPC 15:0-SN1 M+H Atlas (E) --- PC O-15:0 M+H Atlas (E)	C23H48NO7P	2	M+H	482.324	227.2	1.93	1.93	1745	1807.7	2683.9	1827.5	1804.8	2640.8	2667	716.6	1977.4	2715.1	2246.3	2869.7	2876.3	2504.6	2345.7	3043.1	3449.2	799.9	2665.3	1876.1	639.6	1536.2	2051.4	1277.3	1862.3	2328.2	1760.7	1859.3	2549.3	2522.5	988.8	1653.4	1017.3	2294.7	1487.6	2851.3	19.6287	-0.0770825	Pearson's R^2 < 0.8
58		LPC 16:0-SN1 M+H Atlas (E)	C24H50NO7P	2	M+H	496.342	125	2.14	2.15	6151.9	5666.5	7219.8	5908.3	6692.2	6907.8	6489.7	9159.2	10678.8	6102.1	5060	5232.2	8109.4	8956.6	8942.7	7098.3	4948	4904.4	5684.3	5546.6	6865	7205.6	6371.6	7868	7646.3	6931.7	8166.7	4870.4	6020.1	6676.5	4696.3	4918.9	5922.8	5828	8432.5	6253.4	8.65043	0.728467	Pearson's R^2 < 0.8
58		LPC 16:0-SN1 M+H Atlas (E)	C24H50NO7P	2	M+H	496.342	184.092	2.14	2.15	17374.8	17591.1	16529	14861.8	16854.7	9059.8	18102.5	15743.1	13271.5	20860.9	21252.9	20610.9	22129.1	17244.6	17915.4	20305.1	21267	22017.1	14489.5	20834.1	14937.8	15344	19554.1	20307.5	18480.7	21507.3	15948.8	15237.1	12398.8	25233	19154.3	25677.5	20446.4	15162.3	17182.2	13030.7	19.2489	-0.368135	Pearson's R^2 < 0.8
66		LPC 17:0-SN2 M+H Atlas (E)	C25H52NO7P	2	M+H	510.356	184.085	2.24	2.37	24451.5	18271.8	25599.4	24172.9	20889	20007.5	12186.5	12456.4	18296.2	12363.1	13195	11820.3	30108.2	8742.8	20108.1	13030.3	15942.2	14934.8	14736.2	15236.4	22140.6	19017.7	19641.8	19218	18217.6	12157.7	13946.4	14391.7	13150.7	13881.9	12058.6	15198.1	10181.2	15425.8	16467.2	15492.7	11.9667	0.311297	Pearson's R^2 < 0.8
66		LPC 17:0-SN2 M+H Atlas (E)	C25H52NO7P	2	M+H	510.356	184.1	2.24	2.37	23589.2	16542.4	24837.1	22206	23855.8	18007	15708.4	14432.4	22249.7	17756.5	11221.4	10981.8	33217.1	10996.1	25565	11525.8	13845.8	13113.1	13228.6	15827	21010.6	17109.5	18913.1	18477	21653.1	10598.5	16634.7	12889	10478.4	11800.9	10481.8	13077.5	9249.6	18511.1	14331.4	14179.1	14.4977	0.515021	Pearson's R^2 < 0.8
66		LPC 17:0-SN2 M+H Atlas (E)	C25H52NO7P	2	M+H	510.356	184.678	2.24	2.37	987.3	652.1	660.7	477.9	515.9	581	819	1215.3	1096.5	369.8	312	374.1	1218.5	815.9	1710	423.9	450.4	201.4	371.9	421.4	804.1	734.8	426.7	1098.6	492.3	746.5	459.4	368.4	413.6	505.5	293.8	353.5	424.1	526.7	417.3	547.6	25.7669	0.789462	Pearson's R^2 < 0.8
64		LPC 17:1-SN1 M+H Atlas (E)	C25H50NO7P	2	M+H	508.34	60.0827	2.05	2.05	9867	10993.2	9962.5	10526.6	10924.5	12235	13956.2	13301.2	10246.9	9042.7	7592.3	9359.1	14398.3	13211	10334	5566.7	9661.8	7537.4	11335.5	12579.6	10290.9	13629.8	11375.3	11282.5	11922.2	10556.5	9815.2	7487.7	9914.1	7220.2	8230.8	8348.9	7458.4	10953	7571.3	8418	7.3478	0.776847	Pearson's R^2 < 0.8
64		LPC 17:1-SN1 M+H Atlas (E)	C25H50NO7P	2	M+H	508.34	104.339	2.05	2.05	1308.8	1034.4	1104.2	1038.8	957.3	896.9	1112.6	1104.3	1033.7	747.6	633.5	669.9	1110.6	1151.4	1054.9	592.4	778.2	690.3	1064.5	1359.2	1096	1050.5	916	1089.8	966.7	1059.4	897.6	942.7	746	943.8	745.2	774	773.3	1033.5	907.9	1065.9	12.3411	0.632388	Pearson's R^2 < 0.8
73		LPC 18:0-SN1 M+H Atlas (E) --- LysoPC(0:0/18:0) M+H HMDB (E)	C26H54NO7P	2	M+H	524.373	125	2.86	2.56	5731.2	3319.8	4157.8	4318.9	5259.2	5069.1	8242	7357.9	6744.9	4265.4	4325.6	3721.6	6852.7	7951.8	5928.2	2042.3	4384.3	3155.1	6924.2	2973.2	4736.1	5059.7	6103.7	8206.9	5679.4	6211.9	5384.7	3101.8	2523	2066.6	2197.6	3506.9	3139.7	3586.5	3574.2	4459.8	17.2242	0.788022	Pearson's R^2 < 0.8
73		LPC 18:0-SN1 M+H Atlas (E) --- LysoPC(0:0/18:0) M+H HMDB (E)	C26H54NO7P	2	M+H	524.373	166.066	2.86	2.56	2501.1	2490.7	4145.7	2734.4	1759.7	2810.4	2407.9	4677.4	2795.1	3555.5	1599.2	2052.6	3056.1	3419.2	3807.7	3088.1	1449.8	2110.4	2690.6	3516.8	3474.7	2397	3744.3	2167.5	2427.1	2467.4	2131.3	1836.3	2918.9	2035.6	1988.7	2468.8	1562.6	3422.1	3027.4	2506	26.0655	0.504374	Pearson's R^2 < 0.8
73		LPC 18:0-SN1 M+H Atlas (E) --- LysoPC(0:0/18:0) M+H HMDB (E)	C26H54NO7P	2	M+H	524.373	506.38	2.86	2.56	6547.5	8138.1	10049.4	7265.1	8019.8	7275.8	12350.1	8822.6	10542.9	5198.3	7975.9	5664.4	11421.5	15807.2	9951.2	6486.7	6165	4442.3	9362.2	8514	6618.9	7750.2	7608.9	7538.9	7934.3	6958	8149	5538.8	6778.4	8058.8	7080.1	6315.2	5697.6	7906.8	9076.2	11095	14.0038	0.703142	Pearson's R^2 < 0.8
70		LPC 18:3-SN1 M+H Atlas (E)	C26H48NO7P	2	M+H	518.324	86.0977	1.72	1.71	6222.2	4972.8	9833.2	7593.2	8001.6	10389.4	9678.7	8945.3	11258.7	2930.6	6611.8	4965.1	10927.9	6634.5	8836.9	2906	5702.5	5737.1	7495.6	8046.1	6889.8	9503.2	8334.9	7864.3	8584.3	7382.7	8471.4	4977.6	4502.4	5222.1	5916.9	3720.1	4802.2	6144.8	4891.6	8199.8	24.1014	0.79104	Pearson's R^2 < 0.8
79		LPC 19:0-SN2 M+H Atlas (E)	C27H56NO7P	2	M+H	538.387	86.0956	2.74	2.73	34414	41331.4	37885.3	35473.4	34591.6	50820	41728.5	51612.3	49257.9	28464	31273.9	28258.3	38560.4	41245.6	40318.3	31802.3	30943.8	29454.2	44497.2	43177.1	41757.3	32747.5	42842.2	49155.1	43730.1	44719.6	43374.7	34048	33883.3	31898.4	27419.3	23826.3	25112.4	28576.7	31397.9	33110.7	14.7435	0.255661	Pearson's R^2 < 0.8
79		LPC 19:0-SN2 M+H Atlas (E)	C27H56NO7P	2	M+H	538.387	88.1122	2.74	2.73	9826.5	7886.6	8889	8593.7	9515.1	9001.3	8482.4	8000	8790.5	9367.5	10236.2	12158.5	8343.7	8546.3	12423.6	11725.8	11515	11914.9	10166.8	13116.8	8711	7878.7	9975.4	10090.3	9803.8	9420.3	11882.3	9182.2	11436.5	8786.4	9583	9704.8	11360.2	9302.8	9220.2	8293.7	6.99347	-0.513446	Pearson's R^2 < 0.8
79		LPC 19:0-SN2 M+H Atlas (E)	C27H56NO7P	2	M+H	538.387	102.124	2.74	2.73	10648.6	11453.3	6867.7	9578.7	10561.5	9654.9	9663	9463.9	9102.6	9090.4	7324.2	9537.4	10242.1	10425	6909.9	12416	10772.8	8197.6	11428.4	10425.1	12044.4	9402.9	11821.9	11616.2	10350.7	11284.5	7610.1	12665.1	12825.3	10303.8	11489.4	8792.4	9285.4	8631.6	8728.2	10459.3	14.8555	-0.322099	Pearson's R^2 < 0.8
79		LPC 19:0-SN2 M+H Atlas (E)	C27H56NO7P	2	M+H	538.387	184.073	2.74	2.73	920232	1.21883e+06	935619	888774	914373	1.28097e+06	1.09398e+06	1148739	1154470	764403	738884	742177	1.05156e+06	1.04249e+06	1.16223e+06	814392	846696	632330	1.04952e+06	1.16551e+06	1.26042e+06	892302	1.24704e+06	1.29631e+06	1.2229e+06	1.19911e+06	1.16183e+06	956948	963669	720075	631983	604325	686525	811614	754559	759041	15.5489	0.126729	Pearson's R^2 < 0.8
79		LPC 19:0-SN2 M+H Atlas (E)	C27H56NO7P	2	M+H	538.387	185.844	2.74	2.73	217.7	295.4	324.2	316.6	209.9	384.9	200.6	480.5	469.8	307.6	139.7	276.8	345.7	147.9	316.3	210.1	233.9	200.2	163.9	426.3	286.2	215.9	293.9	325.9	309.2	317.5	177.7	299.7	256	256.7	190.1	84.1	144.4	179.3	183.5	158.3	21.0313	0.237062	Pearson's R^2 < 0.8
79		LPC 19:0-SN2 M+H Atlas (E)	C27H56NO7P	2	M+H	538.387	520.369	2.74	2.73	7122.6	9491.6	7787.3	7296.1	8068.5	8053.5	10467.3	11516.1	10520.6	5288.8	7108.8	6129.2	10315.6	8731.4	8626.9	5786.3	7129.1	5474.3	6813.5	6216.9	5025.6	8593.2	8410.4	7893.8	7141.2	6925	6504.6	8160.8	5240.4	6183.2	9232.8	6784.9	6033.3	8084.9	7583.5	8984	9.63432	0.791038	Pearson's R^2 < 0.8
78		LPC 19:1-SN1 M+H Atlas (E)	C27H54NO7P	2	M+H	536.371	104.106	2.45	2.44	1.40011e+06	1.3809e+06	1.55808e+06	923309	1.36541e+06	1.42325e+06	1248029	1.79793e+06	1.79752e+06	1.03215e+06	1.08832e+06	1.17954e+06	1.66638e+06	1.65747e+06	1737972	932095	948619	928581	1.31287e+06	1.27133e+06	1.30838e+06	1.13903e+06	1.50245e+06	1.05039e+06	1.37145e+06	1.44277e+06	1.41847e+06	1.08737e+06	1.1214e+06	1.06984e+06	929032	948251	933544	1377707	1217154	1.20127e+06	14.7184	0.763237	Pearson's R^2 < 0.8
78		LPC 19:1-SN1 M+H Atlas (E)	C27H54NO7P	2	M+H	536.371	518.366	2.45	2.44	904.2	2110.3	2095.9	1660.6	1223.2	1830.1	3174.5	2072.7	1826.1	958.8	1002.2	1098	950	1960.8	2334	1206.5	999.2	1875.6	1659.5	1007.5	1120.7	1760.3	1449.3	2103.8	925.4	1743.4	2161.2	965.2	1316.4	898.7	1148.5	1761.8	1218.1	509.2	1313.3	1276.1	27.0918	0.589704	Pearson's R^2 < 0.8
90		LPC 20:0-SN1 M+H Atlas (E)	C28H58NO7P	2	M+H	552.403	86.0963	2.96	2.95	3905.1	3225.3	5366.9	4187.9	5339.8	5938.7	6498.2	8914.4	7313	1636.9	2950.2	2105.9	5904.7	5863.1	5024.8	3516.8	2953.4	1994.1	3878.6	4540.9	3752.1	4987.6	2455.4	4221.5	4128.5	3471.8	3574.5	2519.4	1956.4	3355.5	2963.5	3873.7	4508.8	3586	3255.3	4370.6	20.4456	0.719175	Pearson's R^2 < 0.8
90		LPC 20:0-SN1 M+H Atlas (E)	C28H58NO7P	2	M+H	552.403	119.084	2.96	2.95	0	0	0	0	0	0	0	0	0	0	60.1	0	0	0	188	0	11.7	0	0	0	0	0	0	95.2	31.7	0	0	0	0	0	266.9	213.1	17.7	0	30.5	99.4	#DIV/0!	-0.0211883	Pearson's R^2 < 0.8
89		LPC 20:1-SN1 M+H Atlas (E)	C28H56NO7P	2	M+H	550.387	60.0804	2.63	2.63	899.4	1181	1624.6	1523.1	1041.5	1557	1569.3	1671.8	1628.3	895	731	802.9	868.2	1503.3	425	877.7	1745.8	684.2	766.5	1008.8	1126.6	829	1242.2	1260.2	604.9	438.8	1199.6	528.9	1491.3	1266.4	1114.8	708	880.2	1129.2	497.3	1141.2	21.285	0.421574	Pearson's R^2 < 0.8
89		LPC 20:1-SN1 M+H Atlas (E)	C28H56NO7P	2	M+H	550.387	86.0966	2.63	2.63	20308.6	23181.5	23592.2	21494.2	22839.3	22799.1	26346.3	27605.9	24111.4	16551.5	17276.9	17597.8	20824	17736.7	18538.5	16623.6	20951.4	19855.9	22431.8	19879.2	20046.5	19578.3	21194.8	20601.6	23711	21372.9	20869.9	18279.4	22662.1	18676.4	21361.2	16723.9	18983.8	19387.3	19932.8	20096.3	5.02239	0.677124	Pearson's R^2 < 0.8
89		LPC 20:1-SN1 M+H Atlas (E)	C28H56NO7P	2	M+H	550.387	104.107	2.63	2.63	221822	230376	244855	210811	229318	216130	256993	263622	271353	146195	148413	155779	195363	204225	198368	192238	198107	195633	229166	219368	210991	211495	209503	201352	229546	226642	223836	195430	190323	214683	177382	178216	173221	193895	204109	206648	4.89047	0.778181	Pearson's R^2 < 0.8
89		LPC 20:1-SN1 M+H Atlas (E)	C28H56NO7P	2	M+H	550.387	184.084	2.63	2.63	2029.4	2414.8	3639.1	2581	2293.2	1595.2	1918.8	2390.5	2242.4	2628.5	2739.5	9731.8	1379.6	1399.6	3168.3	1110.1	1153.1	1537.9	3692.7	1995	1921.2	2336.5	2995.5	3117.2	2599.8	2057.7	2948.1	1902.7	1905.4	2021.1	838	955.8	1112	2759.7	1754.7	2136.8	25.8626	0.0292738	Pearson's R^2 < 0.8
89		LPC 20:1-SN1 M+H Atlas (E)	C28H56NO7P	2	M+H	550.387	367.325	2.63	2.63	979.1	706.5	1388.6	1235.3	1098.4	950.7	2119.1	1556.9	901.5	386.1	1105.1	388.1	1799.3	1518.9	1429.7	738	1400.5	177.2	1056.3	1166.9	1246.6	881.3	858.2	1514.2	1605.9	659.7	1283.1	519.1	789.5	1013.5	332.6	619.1	770.3	1026.1	1369.4	870.5	20.5161	0.608103	Pearson's R^2 < 0.8
88		LPC 20:2-SN1 M+H Atlas (E)	C28H54NO7P	2	M+H	548.371	86.0973	2.36	2.36	10373	4390.1	5949.3	9779.4	11245.9	10513.2	7337.6	11462.7	7821	5635.3	6580.2	6348.5	5891.1	9735.9	4682.6	7584.3	9981.7	2833.9	5665.9	7515.2	4781.9	7057.9	7037.1	7109.7	5854.3	7779.4	7938.1	3549.6	7848.8	7937.3	5479.1	8465.5	22591.7	6811	10086.2	7457.3	29.6026	-0.0300647	Pearson's R^2 < 0.8
88		LPC 20:2-SN1 M+H Atlas (E)	C28H54NO7P	2	M+H	548.371	104.107	2.36	2.36	62335.8	51180.8	59102.3	59558	58600	63145.3	65399.5	79685.3	67647.6	48698.5	47326.2	47708.1	57466.6	75691.8	59101.3	42473.2	42412.6	32886.3	46354.9	58075.7	50115.3	57805	70700.1	56857.2	48751.2	61040.7	63267.1	38164	56173.4	52945.7	43544.8	42474.7	112538	52856.1	57788.9	57621.7	6.56333	0.419595	Pearson's R^2 < 0.8
88		LPC 20:2-SN1 M+H Atlas (E)	C28H54NO7P	2	M+H	548.371	489.258	2.36	2.36	671.8	905.5	899.3	889.6	506.2	867.7	1295.9	1385.3	1269.5	648.5	383.2	524.9	1209.9	1258.7	1312.4	718.8	600.1	790.3	1116.7	687.4	1163.2	1009.7	873.8	1375	779.1	777.5	899	850.1	508.2	603.9	1100	608.1	748.2	386.4	880.6	847	19.0402	0.636233	Pearson's R^2 < 0.8
88		LPC 20:2-SN1 M+H Atlas (E)	C28H54NO7P	2	M+H	548.371	530.362	2.36	2.36	3478.7	4441.7	5292.8	3858.8	4160.9	4084.8	3045.1	4538.1	6597.1	2290.2	2320	2422.1	3398.8	5154.7	3619.4	1409	1493	2185	3406.7	3195.4	4170.5	4809.4	3854.2	4363	3798.4	4863.2	4329.6	2530	4098.3	3796.3	1846.8	3644.1	1954.2	3754.3	4138.1	3785.5	13.3424	0.742521	Pearson's R^2 < 0.8
87		LPC 20:3-SN1 M+H Atlas (E) --- LPC 20:3-SN2 M+H Atlas (E)	C28H52NO7P	2	M+H	546.356	86.0962	2.12	2.11	4599.9	5466	6009	6686.6	7469.2	5374.8	5731.8	4732.6	5185	7873	5989.4	5305.9	7292.2	5552.3	5061.5	4533.1	7818.5	6354.6	6368.9	7795.7	4203.7	5050.5	4613	4908.6	5050.8	5408.6	6632.2	5693.5	6746.9	5131.7	6332	5099	8752.4	6846.1	4402.1	3840	15.7486	-0.1817	Pearson's R^2 < 0.8
[truncated: 5,051 more rows]

## Sheet: DIA Neg
MS1 features that passed filtering and were used for CerS2 differential expression analysis:
[truncated: 2,421 more rows]
