# Supplementary material for: Q-RAI data-independent acquisition for lipidomic quantitative profiling
Source: Sci Rep. 2023 Nov 7;13:19281. doi: 10.1038/s41598-023-46312-8 (PMC10630469; doi:10.1038/s41598-023-46312-8)
Supplement: Supplementary file 6 — Supplementary Table S5. [file 41598_2023_46312_MOESM6_ESM.xlsx]

## Sheet: Volcano Plot Data
Sum Composition	Mode	CerS2 -/- #1 - 1	CerS2 -/- #1 - 2	CerS2 -/- #1 - 3	CerS2 +/+ #1 - 1	CerS2 +/+ #1 - 2	CerS2 +/+ #1 - 3	CerS2 -/- #2 - 1	CerS2 -/- #2 - 2	CerS2 -/- #2- 3	CerS2 +/+ #2 - 1	CerS2 +/+ #2 - 2	CerS2 +/+ #2 - 3	CerS2 -/- #3 - 1	CerS2 -/- #3 - 2	CerS2 -/- #3 - 3	CerS2 -/- #4 - 1	CerS2 -/- #4 - 2	CerS2 -/- #4 - 3	CerS2 -/- #5 - 1	CerS2 -/- #5 - 2	CerS2 -/- #5 - 3	CerS2 +/+ #3 - 1	CerS2 +/+ #3 - 2	CerS2 +/+ #3 - 3	CerS2 +/+ #4 - 1	CerS2 +/+ #4 - 2	CerS2 +/+ #4 - 3	CerS2 +/+ #5 - 1	CerS2 +/+ #5 - 2	CerS2 +/+ #5 - 3	log2FC	p_value	FDR	Significance
CAR 14:0	MS1 Pos	116771	113409	115564	42222.4	40386	44624.6	103280	97667.8	99623	44813.7	45952.1	50837.4	103318	99294.7	103865	100126	93540.9	101649	94361.9	92161.5	95906.1	43163.3	44023.4	45108.7	31082	30366.3	30606.3	30831.1	31275.2	33432.6	1.37837	1.06827e-19	2.19482e-18	Higher in CerS2 Null
CAR 14:1	MS1 Pos	187725	196486	197029	64844.5	64871.7	63707.7	178533	173720	189461	75346.3	76156.2	73100.7	184386	184356	184837	162491	147074	165500	150624	161334	155061	72709.9	69679.7	72002.2	63872.1	59340.1	64709.8	47513.9	47600.2	46952.6	1.44409	4.885e-17	5.01823e-16	Higher in CerS2 Null
CAR 14:2	MS1 Pos	88353.4	95564.7	86787.2	40768.9	40402.2	44165.3	80164.3	88062.8	86038.7	37551.3	34629.8	36392.7	89885.9	86075.2	88540.2	81732.5	86303.5	88548.3	81547.4	84551.6	82133.8	35281.8	36409.8	38257	39135	41236.6	37353.7	29231	27947	29247.1	1.23989	6.98281e-23	3.94529e-21	Higher in CerS2 Null
CAR 15:0	MS2 Pos	18967.6	19317	17226.5	2799.7	6196.4	3438.2	18128.5	14546.3	16532.6	8570.6	5062.5	9477.3	15118.9	17645.5	17751.2	19940.5	15949.3	15626.6	15911.4	16292.1	16310.1	7304.9	7517	7079.8	8922.3	6508.9	8946.9	6763.4	5393.2	4285.8	1.37721	6.91303e-15	5.3874e-14	Higher in CerS2 Null
CAR 16:0	MS1 Pos	238736	237639	245380	107381	103986	95627.8	229788	232863	234717	103675	104571	105295	228820	237762	225715	226000	218566	222301	234736	234068	235233	87690.3	94006.2	94027.4	79211.2	76722.2	71654.5	86492.7	86621.6	91308.7	1.32676	2.45595e-23	1.85015e-21	Higher in CerS2 Null
CAR 16:1	MS1 Pos	309950	320863	325510	49889.2	48159.7	49931.2	301358	304779	309305	70362.5	64025.4	66043.8	274699	270506	271858	266460	271759	294584	257765	256372	257376	70323.5	69529.9	67441.7	49667	53012.6	52901.2	43341.1	42664.9	42627.1	2.35371	1.35547e-18	2.18812e-17	Higher in CerS2 Null
CAR 16:3	MS1 Pos	53155.8	50888.2	48946.2	18250.3	18448.1	15528.4	46325.1	41708	43617.6	12877.7	17491	12250.6	46982.1	47256.6	44440.9	39398.5	49562.3	43985.3	50880	46783.7	49404.5	11354.3	18073.5	12215.1	17045.8	16222.3	18325.8	9402.6	10181.8	15090.3	1.65874	1.9911e-20	4.99987e-19	Higher in CerS2 Null
CAR 18:0	MS1 Pos	90855.6	88450.6	93129.6	29024.7	27530.5	28605.7	89395.5	86232	87843.8	23528.9	29242.6	27645.9	62389.1	69197.9	67126.2	76421.2	85311.1	69687.9	80566.6	83051.6	81467.8	28464.6	25648.7	23137.3	19961.2	23014.5	24815.8	27214.3	25428.5	27146.8	1.63329	3.01964e-13	1.74984e-12	Higher in CerS2 Null
CAR 18:1	MS1 Pos	206355	196048	202027	80328.3	83498.2	73169.8	212634	198410	211667	71755.7	71860.9	74397.6	226542	214023	223951	220674	212837	212077	210728	221487	217975	54578.3	56895.8	59155.5	57914	59165.6	59510.2	49700.3	51314.1	51371.6	1.7394	1.48853e-25	3.36408e-23	Higher in CerS2 Null
CAR 18:2	MS1 Pos	272366	275877	275233	97550.6	96581.9	96731.6	293655	278806	271813	89110	89965.9	90187.5	267250	267875	278521	284652	285106	289987	276007	283658	287444	78627.3	75162.3	71925.5	80627.5	86075.7	81966.8	58776.7	58097	60715.5	1.78884	1.89442e-24	2.1407e-22	Higher in CerS2 Null
CE 20:3	MS1 Pos	18842.2	20908.7	21891.4	8449.3	8126.9	6981.3	22107.8	21318	22332.8	12456.8	4924	7281.6	24257.8	21946.9	23694.6	19978.3	24147.6	20433.1	15008.1	17005.2	18559.2	10364.6	9810	10464.9	11101.4	8941	8768.5	11075.7	10775.9	13963.8	1.12263	6.71498e-13	3.44906e-12	Higher in CerS2 Null
Cer 34:0;3O	MS1 Neg	51141.4	53467.8	46621.4	6083	8805.1	7857.6	60205.2	58363	65977.3	8286.5	7150.3	7206	47781.4	43297.6	42942.3	58536.8	61090.2	65337	54604.2	51892	56681.9	7681	7220.9	7176.7	5432	7035.3	6393	11231.6	12293.5	9769.6	2.77351	7.42362e-14	4.93452e-13	Higher in CerS2 Null
Cer 34:0;3O(2OH)	MS1 Pos	39914.5	38527.7	39468.3	5441	4368.8	5408.1	38324.8	38410.9	37163.9	5137.8	6479.8	3674.5	25561.2	27246.7	31143	37632.8	36000.4	39627	32549.5	35566.5	34024.3	8888.3	8646.8	8451.2	7236	8890.4	7911.2	10696.3	10786.1	10976	2.23293	8.14794e-16	7.08244e-15	Higher in CerS2 Null
Cer 34:1	MS2 Neg	15915	16696.6	16454.6	5704.2	5443.7	3378.1	16379.9	17486.8	19477.2	3505.6	3719.2	4818.5	12540.5	14375.2	15423.2	17328.6	15993.5	15227.9	14912	16393.2	14533.3	4414.4	5039.3	4430.2	3042.8	2976.7	2692.6	3776.6	6180.8	5532.6	1.887	2.34351e-18	3.31021e-17	Higher in CerS2 Null
Cer 38:0;2O(2OH)	MS1 Neg	20424.7	19871	15822	6374	5719.8	7740.2	21231.5	20528.7	21921.7	4737.5	5195.7	5185.3	13012.6	11085.2	10567.8	16166.4	13099.5	14432.4	16358.4	13532.6	16529.6	7754.5	5105.8	7175.5	7387.8	4985.3	5044.9	11567.8	10630.2	13026.7	1.18424	4.20957e-08	9.80787e-08	Higher in CerS2 Null
CoQ9	MS1 Pos	112844	107051	121312	5874.9	5978.1	5610.5	30858.3	35233.9	35661.6	10606.8	9096.7	6937.7	49662.8	48632.1	49635.4	90083.8	89821.4	92140.8	66085.6	67502.6	66625.5	10546.2	9713.4	9220.1	3888.3	4622.4	4088.5	5998.2	6062.7	6611.5	3.34186	8.13767e-07	1.54547e-06	Higher in CerS2 Null
Hex2Cer 34:2	MS1 Neg	18141	19196.6	16729	7424.9	6150.8	7085.6	20030.7	15639.8	16748.2	3689.4	4591.8	5240.6	11829.1	12817.2	13193.8	20619.9	20055.3	21672.3	20010.6	19487	19798.9	7966.9	10050.5	7104.1	7208.2	6662.7	6514.1	8063.8	6627.6	7873.2	1.3791	7.77064e-11	2.83252e-10	Higher in CerS2 Null
HexCer 34:0;3O	MS1 Neg	29326.9	26152.7	28661.4	6473.9	5590.5	3665	24411.1	24452	25086.5	3639.7	5835.5	2807	25431.5	22831.8	24285.5	29053.1	28922.4	30092.1	29266.9	30757.3	29207.9	4808.7	2543.4	4266.1	7071.4	4519.8	8939.5	6415.4	6241.2	6005.9	2.37167	8.41344e-20	1.90144e-18	Higher in CerS2 Null
HexCer 34:1	MS1 Neg	126900	132779	115625	25748	27438.8	24957.5	133134	137413	140557	17122	16360.1	18750.1	110023	111650	106813	132544	131605	132338	120667	120957	131134	18595.3	19707.7	18232.8	23398.6	22163.8	24131	21477.3	23163.5	23464.3	2.53668	2.19561e-17	2.75671e-16	Higher in CerS2 Null
LPA 18:2	MS2 Neg	28513.2	34133.4	27328.2	15930.5	11613	12348	28897.3	31051.6	27829.4	10556.4	11407.2	12190.4	24468	24029.4	24204	23666.8	23486.3	29158.2	22034	20469.6	19020.5	13675.5	13576.7	11614.3	8871.9	11023.5	8362	14496.4	12191.4	13304.6	1.09986	1.90397e-10	6.42233e-10	Higher in CerS2 Null
LPA 20:4	MS2 Neg	27992.7	34587.2	27155.9	14149.7	11817.2	12417.5	27487.9	29861.3	27171.6	10334.3	12217.6	10756.8	22422.5	23994.3	23247.7	23443.9	22344.9	28737	20540.3	20133.4	18090.4	13051.7	13384.5	11292.4	7728.3	9715.8	8809.6	14766.5	12610.9	12972.6	1.09959	1.00694e-09	2.99431e-09	Higher in CerS2 Null
LPA 22:6	MS2 Neg	27599.2	34669.1	25003.3	14513.3	11680.9	11364.3	29299.6	29498	26806.1	10334.3	11930.5	10924.2	24031.4	24023.3	24006.2	22808.4	22289	28294.8	21588.3	18625.7	19185.1	11644	13384.5	11658	7609.7	10915.9	9615.3	13311.9	10846.1	13071.5	1.12821	7.67566e-10	2.34419e-09	Higher in CerS2 Null
LPC 16:1	MS1 Neg	335808	337978	299460	110158	98664	108312	307444	307956	303608	120200	131336	129138	233108	237550	236559	319642	312162	316946	249844	251498	251219	144117	146451	143490	96005.4	90059.4	97559.7	128005	118868	127957	1.26438	1.62249e-12	7.80178e-12	Higher in CerS2 Null
LPC 24:0	MS2 Pos	3922.1	2534.4	3630.8	1299.2	1498.8	1388.6	2094.5	1808.4	3450.1	901.8	942.9	1249	3441	2916.3	1847.4	2322.5	2961	2759.8	2472.8	1847.6	1669.5	899.6	1182.5	685.4	618.8	744.8	954.9	1037.2	1485.4	794.3	1.33913	2.63124e-07	5.45559e-07	Higher in CerS2 Null
LPC 24:1	MS1 Pos	53636.4	55851.1	57725.2	12664.3	11267.2	13057	42549.8	46450.7	43607.7	11733.6	12853.2	11597.6	36312.7	36576.1	38024.3	40817.4	37243.5	39376.5	33375.7	35435.7	35120	16790.3	19012.4	15777.6	13589.1	11637.4	14296.5	15857.4	16765.7	20957.8	1.53678	2.30728e-10	7.44921e-10	Higher in CerS2 Null
LPC O-18:1	MS1 Neg	63801.5	56311.6	51703.4	17095	19196.4	19056.3	46492.6	46287.4	49550.9	16704.4	18227.2	19345.8	29882.2	29462.6	34345.9	38993	43240.7	37659.6	38923	40512.3	35400.9	18232.2	17743.4	19865.3	20227.1	19681.3	18759.1	22823.1	21581.7	21469.3	1.14776	1.42678e-07	3.01357e-07	Higher in CerS2 Null
LPE 16:0	MS2 Neg	5065.3	6918.2	5814.9	2655.3	2129.8	2099.2	4858.7	7219.4	6440.8	2986.9	2174.9	3041.5	4602.5	5799.5	4075.4	6018.9	4992	5460.1	4300.1	4344	4424.2	2136.3	1955.7	3137.7	2602.6	1923.8	3181.9	3463.5	2492.1	3170.1	1.03695	4.0048e-09	1.06809e-08	Higher in CerS2 Null
LPE 16:1	MS1 Neg	31769.3	33323.8	30132.1	7358.8	6958.6	7920.2	29880.5	29690.5	28869.3	11918.8	9780.2	8924.5	24671	20052.9	23248.2	33141.8	32180.2	30354.9	21974.2	21798.9	21548.7	13668.7	13224	13160.4	7246.5	6142.8	6489.8	11114.4	8432.6	9608.8	1.5395	1.0974e-11	4.76948e-11	Higher in CerS2 Null
LPE 17:0	MS1 Neg	41324.6	43013.9	34713.6	14975.3	14706.2	12904.4	31373.3	34002.4	36151	14212.9	16575.2	13720.7	23463.7	25240.1	22919.2	34526.7	33180.9	35709.9	29876	28062.6	25435.4	14694.5	15053.3	14340.5	13705.5	14772.5	13792.7	12381	14620.7	15041	1.15234	1.70253e-08	4.32328e-08	Higher in CerS2 Null
LPE 18:0	MS2 Neg	76892	69950.6	58954	23806.3	23494	21368.1	63671.6	59235.3	66268	21464.7	25031.4	22433.7	49151.3	47390.3	52187.7	61095.8	59322.5	52566.8	54601.2	51628.7	47715.9	21695.4	21375.4	21584.3	19128	18293.3	24050.9	30029.6	25772.8	29589.1	1.31835	1.70194e-11	6.74806e-11	Higher in CerS2 Null
LPE 18:1	MS1 Neg	365643	368721	302753	93599	96294.2	96270	279911	279584	284623	103347	107274	115131	237273	227824	244995	323208	328597	336507	246933	250596	253158	109837	110130	108099	94284.6	93520.1	98298.8	108239	107757	115664	1.47502	2.11191e-10	7.01898e-10	Higher in CerS2 Null
PC 30:0	MS2 Pos	3.48149e+06	3.49598e+06	3.50794e+06	1202475	1228566	1.25527e+06	3.43981e+06	3461792	3470796	927161	922826	963714	2.92885e+06	2.94191e+06	2.95172e+06	3.2854e+06	3.31197e+06	3.33235e+06	3.23687e+06	3.25987e+06	3.2276e+06	1217477	1222019	1.23664e+06	1.22154e+06	1.24339e+06	1274234	1530585	1.55525e+06	1536633	1.41212	5.85906e-22	2.64829e-20	Higher in CerS2 Null
PC 30:1	MS1 Pos	15060.5	17346.7	16981.7	1851.4	2672.3	2840.1	12657.9	11109	10619.5	4802.3	2492.7	3540.8	10206.3	11107.2	12159.7	17214.6	17807.8	15376.3	10551.8	10584.5	10686.7	5505.5	3718.3	4087.4	2407.9	4858.6	3985.9	3864.3	5311.4	5006.9	1.80851	8.14419e-10	2.45412e-09	Higher in CerS2 Null
PC 32:0	MS2 Neg	74863.7	79764.4	72482.5	35907.4	32225.9	31525	69870.6	69992.6	70041.9	30185.8	31244.8	29062.2	59931.5	58768.1	59921.7	77799.9	79851.4	81570.4	69644.6	69734.1	71044	40078.1	38537.6	37600.8	34181.2	36960.4	34535.7	38784.6	41002.5	37747.8	1.00831	8.98254e-14	5.63904e-13	Higher in CerS2 Null
PC 32:1	MS2 Pos	3.33762e+06	3.11602e+06	3.15434e+06	1.24453e+06	1.29921e+06	1.24929e+06	3.37061e+06	3381857	3174293	972158	970372	1.00919e+06	2.74592e+06	2.70495e+06	2.81998e+06	3046772	3.12776e+06	3.30374e+06	2.74249e+06	3023644	2778767	1.24189e+06	1.25571e+06	1299729	1.27808e+06	1.30907e+06	1.33909e+06	1.57235e+06	1.58491e+06	1576198	1.25501	1.1229e-18	1.95212e-17	Higher in CerS2 Null
PC 34:0	MS1 Neg	220386	226948	199057	76678.9	74024	74734	242852	240528	243078	48807.4	55026.1	47898.6	149448	157969	151507	213624	223157	216452	184470	187179	190941	65495.6	70000.7	66508.2	69215.3	71660.3	70172	86658.3	84797.7	90711.5	1.53401	1.21684e-11	5.1888e-11	Higher in CerS2 Null
PC 34:1	MS2 Neg	440459	434168	397810	136786	137000	141319	391582	391282	386403	160853	159136	164190	367412	348833	362403	412325	417827	413089	358382	360350	377499	189971	187290	187694	152733	149956	152214	177578	182398	186610	1.24884	3.19688e-19	6.0208e-18	Higher in CerS2 Null
PC 34:4	MS2 Pos	1.46604e+06	1.292e+06	1.32656e+06	159705	326993	297031	1.17369e+06	1.17041e+06	1.06929e+06	397595	378642	484528	931565	1.06821e+06	979622	1.41111e+06	1.25601e+06	1.30487e+06	1.0227e+06	1.00276e+06	910856	32895.8	467268	30697.4	356697	357791	25176	48988	35649	33811.6	2.34016	2.23935e-14	1.58154e-13	Higher in CerS2 Null
PC 36:1	MS1 Neg	822367	823909	733791	278375	277088	283968	752218	763960	768457	294836	304745	306611	706920	708158	706178	752752	753027	784572	684865	681582	702009	346222	346663	348185	307662	306928	314514	376082	390542	382035	1.19602	2.41268e-21	7.78951e-20	Higher in CerS2 Null
PC 37:6	MS1 Pos	203816	198305	210763	55067.1	56616.2	56970.4	183179	181000	181711	55113.6	60624.4	59535.1	126535	131710	133310	190447	187740	179141	144144	144298	144722	84254	76456.5	79643.6	68146	68755.7	68739.9	85802.5	86486.2	96085.9	1.26355	1.30634e-10	4.54205e-10	Higher in CerS2 Null
PC O-34:1	MS1 Neg	126788	124338	118730	40834	42480	41196.6	110046	110384	120399	38839.8	35457	38825.7	92076.5	91176.6	93831.1	101704	109630	108409	91342.8	97403.7	100474	43586.3	41337.1	43268.7	47886.6	50467.5	49319.8	49678.8	49540.5	50998.2	1.26648	2.58334e-13	1.57793e-12	Higher in CerS2 Null
PC O-38:5	MS1 Neg	76836.9	78230.3	65619.8	25446.6	25369.7	24208.3	69034.9	69452.3	69355.5	29330.4	29292.8	29381.1	66009.9	59497.9	63030.1	63861.3	68823.5	71292.2	63290.2	58270	65048.3	32082.2	30010.1	29386.1	38159	37386.2	37741.3	40507.3	42704.4	41043.7	1.03412	1.75952e-15	1.47278e-14	Higher in CerS2 Null
PE 32:0	MS1 Pos	7631.7	7049.8	6261	2873.3	1717.6	2329.5	5422	5919.3	6303.8	2824.5	1916.6	2543.9	3887.4	4857	4804.2	4917.1	5298.8	5287.6	5171.8	4986.8	5599	2106.6	2885.4	2251.6	1843.4	1607	2681.8	1624.4	2479.2	3208.5	1.25705	9.78454e-11	3.45516e-10	Higher in CerS2 Null
PE O-40:5	MS2 Pos	8055.4	8066.2	8762.1	2535.7	2755.4	3021.3	9039.4	7511.8	7466.1	4450.7	1693	2845.1	4484.4	6194.1	6433.1	5444.8	6946.8	7019.8	5683.1	6341	6428.3	3822.7	3517.5	3443.2	3881.2	3468.8	3457.8	2987.8	4195	3785.8	1.05888	2.18378e-09	6.16917e-09	Higher in CerS2 Null
PE O-40:8	MS1 Neg	267342	275233	235841	69648.7	67354.7	65925.1	248893	234305	243691	67460.9	71840.7	72845.2	258409	247354	261603	228192	245419	234317	225334	227848	217005	78950.1	82297.4	85199.1	100150	95692.8	103353	112209	108285	108207	1.50149	6.22719e-21	1.75918e-19	Higher in CerS2 Null
PI 36:2	MS1 Neg	1.76229e+06	1.77327e+06	1.55643e+06	343606	344013	335703	1.62393e+06	1.63571e+06	1.67643e+06	548445	578250	565284	1.52297e+06	1.55738e+06	1.60217e+06	2.01464e+06	2.04962e+06	2.06805e+06	1760534	1.78127e+06	1.8066e+06	563588	596792	593811	768092	783882	793700	698726	705692	740020	1.54758	3.57595e-17	4.04083e-16	Higher in CerS2 Null
S1P 18:1	MS1 Pos	44409.5	54228.1	46647.2	12776.1	12669.6	11766.3	45379.9	47016.1	45392.7	11207.8	10087.3	9616.8	37441.2	33190.6	35082.6	39337.8	35903.2	46125.2	26378.9	22285.2	21710.1	10862.6	13498.3	11984.7	10970.3	9683.3	13006.4	13825.7	17242.1	15824.1	1.64967	2.67585e-08	6.57328e-08	Higher in CerS2 Null
SM 32:1	MS1 Neg	62136.5	62239.6	57490.9	19100.8	17012.1	16882.8	56841.6	61440.7	57400	15881.2	17479.7	18030.1	44456.4	45697.8	47494.4	52120.4	50386.3	52694.2	43679.7	42501.9	46737.3	22255.2	23488.4	20994.6	21589.9	24644.6	22266.9	27198.7	25431.5	27687.3	1.29178	6.05775e-13	3.18384e-12	Higher in CerS2 Null
SM 33:1	MS2 Neg	44127.1	37326.1	39745	15564.4	17581.3	19228.8	37890.3	39188.1	38568.4	8940.7	8668.4	12976.5	27344.7	25245.9	27629.8	34211.1	37894	39392.2	34625.8	34649	32761.2	16747.9	12787.2	16509.2	19519	19202.5	20458	23854.6	20229.5	21505.4	1.06408	6.00598e-11	2.26225e-10	Higher in CerS2 Null
SM 34:0	MS1 Neg	87269.4	89244.7	77959.7	73006	10802.9	64570.2	94911.7	85001.4	90074.4	7987.1	8064.7	8000.8	64057.7	67572.3	67588.8	86698.8	89539.4	84047.3	86054.4	86006.6	92071.7	10315	55932.7	7112.6	52890.2	10979.5	10471.7	10833.1	62539.7	12146.5	1.62141	3.19892e-07	6.39784e-07	Higher in CerS2 Null
SM 34:1	MS1 Pos	9997764	10029805	10059008	3.13542e+06	3.19431e+06	3.20326e+06	9660307	9657570	9788807	2.27003e+06	2.31031e+06	2.36164e+06	8228668	8260888	8337371	9267603	9420005	9413298	9007790	9045516	9146310	3193574	3207418	3.26355e+06	3.20836e+06	3.24632e+06	3.29681e+06	4.06171e+06	4.05409e+06	4.09728e+06	1.53418	8.1856e-22	3.08324e-20	Higher in CerS2 Null
SM 34:1;3O	MS1 Neg	35840.8	35501.9	36080.9	15193.6	13341.5	13717.1	35422.1	35725.9	37691.6	11730.3	10319.8	9857	29326.5	29493.5	30080.8	32713.1	32208.4	34359.4	34552.9	29949.7	31137.9	13134.9	11636.3	12135.7	14490.8	16870.9	12534.2	18037.5	16954.8	18487.2	1.26253	1.02586e-17	1.36379e-16	Higher in CerS2 Null
SM 36:3	MS2 Pos	7273.1	6729.3	6699.9	3045.9	1809.3	1842.1	6192.8	6030.1	6188.5	1112.5	1745.3	1225.5	3957.3	3238.7	3895.6	5527	4705	6083.7	4995.2	6633.4	4892.7	2552.5	2059.6	2365.6	2741.2	3886.7	2992.4	3453.8	3958.8	3764.4	1.10691	4.86628e-08	1.11089e-07	Higher in CerS2 Null
ST 27:1;O;S	MS1 Neg	1.25908e+06	1.28893e+06	934407	337166	332716	348754	920456	933696	955613	372018	381638	387491	802894	818334	871154	780460	793568	818020	916083	959487	984718	491314	506548	512692	428196	429476	431797	510393	511011	542910	1.10537	2.99756e-10	9.54154e-10	Higher in CerS2 Null
TG 52:8	MS2 Pos	7964.9	8374.1	9122.7	5461.3	768.4	660.4	5060.4	6823.4	6805.5	4870.7	5030.3	5653.5	3561.2	4502.3	4295.5	7452.6	6957	7293.8	7652.1	8230.5	6532.8	4310.4	1959.7	2277.3	1389.9	1672.7	1775.7	2421.2	2642	2581.1	1.2108	9.93735e-07	1.85607e-06	Higher in CerS2 Null
TG 54:9	MS2 Pos	5272	5265.8	4896.1	3099.4	2487	3946.9	4954.4	3749.4	4102.4	2735	2784.4	2900.8	3801.6	3061.3	4625.8	4446.7	5031.3	4861.5	4825.7	4230.8	2842.4	1157.9	2364.8	1706.9	1120.5	1110.2	1057.3	888.2	2182.6	2753.4	1.03042	8.52161e-08	1.88812e-07	Higher in CerS2 Null
TG 58:10	MS2 Pos	130123	141001	139179	51398.4	50449.8	56291.4	106988	114866	122256	34996.3	35484	30333.5	62072.8	65554.4	58431.5	106496	107241	104034	75559.5	82920.6	80990.1	36364.4	35612.1	38461.6	23853.3	23537.2	23114	32138.5	34950.1	34295.4	1.46831	1.34845e-07	2.90237e-07	Higher in CerS2 Null
TG 58:11	MS2 Pos	27767.5	29501.3	30933.5	10655.6	9165.3	9922.6	28721.3	27055	28017.7	7768.3	8171.7	8160.6	12507.4	12059.1	12530.1	18155.7	21241	19197.2	14600.1	13378.7	12871.9	11121.2	12440	12033.7	5667.4	7097.1	6098.6	13535.9	13480.6	13874.8	1.04826	5.80927e-05	8.93126e-05	Higher in CerS2 Null
TG 58:9	MS2 Pos	61067	53619.3	42845	23295.6	25580	24095.2	37965.5	34007.1	44321.1	12822.3	14048	9761.4	29886.3	33751.9	30968.3	36361.2	33340.2	37481.1	32695.6	32302.6	31841.4	8180.5	11335.6	9952.6	17486.9	9042.3	7628.3	10825.3	21462.1	7805.2	1.42413	7.56374e-09	1.9425e-08	Higher in CerS2 Null
TG 60:10	MS1 Pos	627336	410191	411292	158702	179168	173925	604771	470031	611839	140536	138561	127104	301570	335176	322999	456408	272567	288619	376557	353842	376320	202951	198210	214467	113417	124747	146093	216749	204146	214044	1.28471	7.4829e-07	1.44541e-06	Higher in CerS2 Null
TG 60:12	MS2 Pos	47396.6	54630.9	50338.3	11785.4	10363.4	11279.9	48331.9	51753.3	54135.9	6862.6	6805.4	7309.1	16818.4	16401.6	15812.2	29191.2	32353.4	29327.2	21382.6	20060.2	21650.4	13444.4	13450.2	13693.2	5683.5	6319.4	6252.8	13420.1	13877.1	15360.6	1.70863	3.05694e-05	4.93478e-05	Higher in CerS2 Null
TG 60:13	MS2 Pos	9574.5	12359.5	12632.7	4419.2	2594.9	2796.8	17239.3	13056.4	13700.5	2249.7	1722.7	1854.1	5492.8	4888.3	3587.7	7210.7	7331	7531.2	3988.6	3756.7	5535.3	4572	5819.7	6266.5	2721.6	2680.4	2810.4	4673.1	4382.1	7711.5	1.15888	0.000953515	0.00130603	Higher in CerS2 Null
TG 60:9	MS2 Pos	19341.6	16028	17507.8	3316.6	3886.8	3294.9	16962.9	17366	17046.9	6880.8	5108.1	4899.3	9065.4	10876.2	9125.9	14906.9	15472.7	14495.2	13553.5	15884	12965	6280.1	6793.3	7414.4	3610.6	4495.4	3400	8397.4	8322.1	9284.6	1.36938	1.30616e-09	3.7845e-09	Higher in CerS2 Null
TG 62:13	MS2 Pos	76750.4	77248.9	75151.1	12088.8	24742.6	10930.5	83583.8	85315.7	90209.5	15248.4	14506.2	13143	36613.1	36975.1	37662.2	52688.3	49667.5	43786.4	36924.6	38509.9	41897.9	23621.9	26239.5	27170.6	15752.7	14539.5	15659.4	30294	26839.4	28578.1	1.52748	4.53685e-06	7.94827e-06	Higher in CerS2 Null
Cer 40:1	MS1 Neg	11315.3	11459.4	11346.1	92364.9	87943	89465.5	14507.2	17529.9	17096.2	94186.7	87978.6	100471	32416.3	31976.5	34024.1	10605.4	12820.7	12671.9	16777	14175.5	18842.5	124248	113051	122895	66132	66740.9	66220.4	153477	157974	158699	-2.56365	2.16737e-08	5.44249e-08	Lower in CerS2 Null
Cer 42:1	MS1 Neg	15610.3	13043.4	11479	115417	123000	125532	20528.6	22677.2	22557.7	111334	111957	115741	39618.3	37032.7	38519.9	15942.1	16462.9	16963.6	20136	21333.6	23268	120488	118997	128509	81277.3	81592.8	83433.6	152003	159054	159664	-2.41537	4.79262e-11	1.83582e-10	Lower in CerS2 Null
Cer 42:2	MS1 Neg	17965.9	13594.1	14926.2	135813	131431	130210	20138.4	21019.6	23994.2	116841	120190	116834	49469.6	56032.2	55886.5	22803.6	19895.7	21969.8	31899.8	30996.1	25924	130825	129420	142694	78478.2	77299.2	75859.9	143468	152315	143669	-2.0975	1.67608e-11	6.74806e-11	Lower in CerS2 Null
DG 34:2	MS1 Pos	23562.2	24342	28134.4	29533.6	28564.6	31999.1	21326.6	21915.2	24831.1	71189.3	74107.4	77562.5	19826.7	23265	19986.6	24789.9	25006.8	24618.6	30807.8	31466.4	34220.9	68149.4	69869.7	72556.5	32958.4	32402	35070.6	75964.1	72564.6	69939	-1.15579	4.4635e-05	7.00522e-05	Lower in CerS2 Null
HexCer 42:1	MS1 Neg	4645	3082.1	3550.6	18373.4	22899.7	20745.3	4759.9	6560.5	6421.5	22915	17951.5	18060.6	7369.2	6966.7	7911.8	4514.4	2664.6	3340.7	3838.4	4646.7	4327.7	20249.8	20254.9	24858.7	27189.7	24155.9	26158.6	31128	27895.8	31781.4	-2.24902	1.54613e-11	6.35318e-11	Lower in CerS2 Null
HexCer 42:2	MS1 Neg	3849.4	4074.2	3477.3	44502.7	45805.8	43691.7	5123.2	5643.9	6913	48378.4	43491.4	43262.1	15748.6	17478.6	17504	4848.9	5326.7	4340.8	6533.7	5858.7	7514.7	53639.2	50678	47775.3	57352.4	55896	56114	67311.3	67947.8	66795.4	-2.79465	3.15305e-14	2.15936e-13	Lower in CerS2 Null
SM 39:1	MS1 Neg	8894.2	7368.1	11632.2	41453.4	40539.4	41459.1	10542.2	11836	7422.2	38788.9	36057.5	34843.6	10854.7	10526.6	10696.7	7535.2	7545.2	6977.3	7547.8	8364.7	8126.9	52701.7	53692.5	52204.9	56635.7	59219.9	51514.1	67627	74982	74727.8	-2.51466	4.06441e-09	1.06809e-08	Lower in CerS2 Null
SM 40:1	MS1 Neg	43794.2	44696.2	37782.5	304426	301705	293195	50206.9	48401	53913.4	264192	270739	258595	93478.6	90992	98690	41284	40984.3	40555.5	51407.6	51153.9	51897.4	368643	376820	374860	292392	288951	288204	450227	460730	477149	-2.59507	1.83617e-10	6.28749e-10	Lower in CerS2 Null
SM 40:2	MS1 Neg	24061.6	20473	20864.1	140493	139898	139799	24821.4	25890.4	22951.2	132045	142185	134844	38597.9	35128	35311.7	22832.9	20940	21627.4	25435.2	26726.8	26596.8	222651	231318	228207	169732	175202	181809	246271	255248	248214	-2.82931	2.57612e-09	7.18769e-09	Lower in CerS2 Null
SM 40:3	MS1 Neg	5469.5	5386.2	5470.5	14212	16123.3	13678	5786	4973	6534.9	14878	14279.3	14362.5	7219.1	6534.3	8269.5	7913.4	5044.5	5634.5	5562.9	8406.1	5226.6	26750.2	26263	22876.3	21643	22286.9	22100	26973.9	25485.9	26804	-1.72431	3.52253e-08	8.46907e-08	Lower in CerS2 Null
SM 41:1	MS1 Neg	12587.6	1522.7	13854.7	182423	181768	177478	18808.1	18226.2	20509.9	156407	159684	151303	38622.1	40479.7	41122.3	18041.4	17403.5	18162.1	22912.7	23423.8	23161.9	180921	179521	180814	193953	200193	205748	217217	215316	223403	-3.09314	4.38114e-17	4.71494e-16	Lower in CerS2 Null
SM 41:2	MS1 Neg	11034.8	9116.7	9952	124112	127293	126799	10078	12289	12544	104653	112841	107604	21176.1	18769.4	21952.2	10852.7	12530.4	10621.8	11586.9	14510.7	15890.3	149038	145036	151538	158804	162430	158166	162470	168441	165514	-3.38841	9.24118e-13	4.64113e-12	Lower in CerS2 Null
SM 42:1	MS1 Neg	31627	33141.6	27929.4	284251	297190	286163	39753.6	38447.8	38483	227863	232515	233486	82620.7	88094.6	89255.8	33682.5	32698.4	34710.8	42074.5	44207.4	42718.7	311267	296167	305241	233517	242008	251953	332601	329827	335316	-2.58589	2.28353e-15	1.84314e-14	Lower in CerS2 Null
SM 42:2	MS1 Neg	85426.6	78151.5	73081.2	744823	736471	756812	111692	122310	120222	543301	557275	556279	322450	321582	325307	114267	112259	119514	156225	163079	161082	712914	722333	730088	628894	633556	627652	702216	725377	749866	-2.08527	4.32904e-16	3.91345e-15	Lower in CerS2 Null
SM 42:3	MS1 Neg	11777.2	11706.5	11407.1	255049	258191	263077	14639.6	17824.6	17833.6	198071	195373	205088	47477.2	49733.1	44681.4	18108.9	20050.3	17537	23157.3	27234.4	25100.2	253777	260654	262349	237586	236416	231785	276195	260585	261703	-3.35111	2.01475e-18	3.03556e-17	Lower in CerS2 Null
TG 48:2	MS2 Pos	9987.2	10158.8	8853.5	15383.1	16414.4	16381.6	8318.5	7817.7	9589.2	59155.4	58793.2	53338.1	11723.6	11209.1	11593.7	11902.2	14277.5	14233.8	14646	13273	13811.1	28214.4	33847.9	31376.2	13368.8	14103.7	12756.5	31236.4	22478.4	28280.1	-1.34412	0.000912087	0.0012656	Lower in CerS2 Null
TG 48:3	MS2 Pos	2181.1	1675.9	1771.5	4434.5	3279.8	4238.7	1321	1196	1374.9	7282.8	8612	9089.4	1735.7	2046	1318.4	1690.3	2548.8	2191.6	3699.5	2647.9	2436.5	5679.1	4267	4735.6	2801.7	2302.9	2209.3	5383.4	4547.9	5274.2	-1.31321	6.65637e-05	0.000101645	Lower in CerS2 Null
TG 50:2	MS2 Pos	192474	191152	186379	265580	260038	277463	169237	164051	170135	754191	767507	773322	209178	206034	208601	219753	228739	242859	307139	309705	313232	615088	614714	647001	321031	331491	328704	603162	601772	613456	-1.22815	3.56799e-05	5.71891e-05	Lower in CerS2 Null
TG 50:3	MS2 Pos	54876.8	56018.6	54594.6	60481.7	62822.7	61977.5	49996.1	52155.8	50984.5	202814	209058	219823	49823.2	49816.4	49754.2	65183.9	65431.3	66774.5	69689	68276.4	66509.1	191583	183965	194448	83258.5	87282.2	85398.9	173850	164976	185423	-1.31691	8.79175e-05	0.000131585	Lower in CerS2 Null
TG 50:4	MS2 Pos	6656.5	4807.3	4121.5	11963.1	12214.2	12189.9	4490.2	6162	5640.8	40647	37554.2	30406.7	5662.4	6043.7	10735.5	9366.1	7867.8	6920.7	6045.2	8147.6	7471.6	26951.1	31978.4	28053.5	16744.8	15321.6	14303.2	24517.2	26603.9	28565.6	-1.83802	5.16346e-06	8.97648e-06	Lower in CerS2 Null
TG 51:2	MS1 Pos	92936.8	93433.6	95473.1	108536	112969	115028	88766.8	85904.5	87999.1	317109	310520	316683	94473.9	101220	95007.7	114506	111296	110754	150560	158252	157138	315957	298311	308600	160216	169764	170222	308523	302291	314702	-1.14805	3.90312e-05	6.21201e-05	Lower in CerS2 Null
TG 52:2	MS2 Pos	244316	238103	241755	234820	234912	241552	214492	212997	209500	602617	602053	616819	183772	179913	189189	233621	233514	240670	270717	262857	277616	583558	592048	605350	344583	352976	348573	586925	600204	598815	-1.05761	2.88863e-05	4.69661e-05	Lower in CerS2 Null
TG 52:5	MS2 Pos	52150	37685	42545.8	73913.9	69765	62418.8	19311	17375	44886	192132	181015	100399	39878	47707.2	44476.8	39410.9	23898.6	15244.7	42915.1	31471.8	40497	173862	165002	128158	104186	105273	124317	158437	109336	162463	-1.82452	5.08695e-07	9.99696e-07	Lower in CerS2 Null
TG 53:2	MS2 Pos	28661.9	29120	30976.4	34411.1	32914.1	37992.4	25252.5	23852.8	23101.7	63987.6	60073.8	62801.4	19440.8	18719.1	18792.5	26224.8	26339.1	25065	39004.7	37190.1	34407.9	80532.4	80737.8	84734.2	30589.9	33647.5	33848.8	90212.4	102076	97095.1	-1.18846	0.000147668	0.000216707	Lower in CerS2 Null
CAR 12:0	MS1 Pos	45767.9	48463.1	50122.4	24089	27475.4	28766.9	45961.9	42660.2	43727.5	33530.7	35178.9	35555.8	52331.6	49008	54544.3	43374.2	40477.4	39657.7	42905.6	43595.9	47187.5	29965.6	34415.3	31891.6	28142.4	27502.4	29125.7	23110.8	22573.2	21165.2	0.673484	3.72652e-11	1.45206e-10	No Significant Change
CE 18:2	MS2 Pos	21018.3	19657.3	20052.1	11770.8	10856.5	11169.3	22874.6	21973.9	21491.3	9419.5	10498.4	9208.2	20782.1	21789.7	25350.5	21133.3	21795.6	23065.1	22623.7	22812.6	20084.7	12025	10605.9	13352.8	11830.6	12835.6	14899.6	15229.2	14829.1	13875.7	0.839949	1.75582e-14	1.28005e-13	No Significant Change
CE 22:6	MS1 Pos	442153	448182	448865	272440	270317	293037	461349	467370	466598	160509	155787	162098	384662	396727	386756	415107	398508	414155	335855	341802	340499	237212	242242	236384	266290	286815	277252	258518	258651	245137	0.763194	8.51517e-11	3.05465e-10	No Significant Change
Cer 30:1	MS2 Neg	60324.2	63259	52144.5	50404.8	50568.8	53357	63019.5	58973.2	58539.6	51850.8	51718.4	50545.8	59099.1	60236.7	60076.2	59890.5	56741.7	63612.8	61852.3	61108.1	60192.4	60109	60096.4	58162.7	51137.3	54107.4	54065.9	59368.9	61196.7	59147	0.122576	0.000883855	0.00124145	No Significant Change
DG 34:3	MS1 Pos	11773	12305.1	14468.3	11249.7	12030.5	13894.8	12617.4	14189.5	14575.6	32572.8	35454.4	34653.2	10071.8	12076.1	12622.9	15232.1	14495.9	16077.3	18948	18595.8	18303	29019.8	31719.2	29885.2	13278.6	13446	12395.3	29994	35618.7	28846.3	-0.750791	0.0020066	0.00266759	No Significant Change
DG 36:3	MS2 Pos	6410.3	5663.6	5984.5	8243.8	6613.3	6300.1	6701.3	4915.8	8079	13331.6	14351.4	15944.4	5800.2	5996.9	6145.7	6287.2	8032.4	7240.2	9411.1	9577.9	10053.8	13279.3	11108.9	15270	6456.6	6919.8	7670.3	13325.9	14442.9	16293.9	-0.673589	0.000912799	0.0012656	No Significant Change
DG 36:4	MS2 Pos	2685.9	3111.4	3533.4	2785.1	2665	3293.9	2751.8	3188.9	2325.9	6949.9	6804.4	6222.7	2732.9	2989.5	2665.2	3420	3509.2	4213.2	4050.9	4114.5	5425	5821	5582.3	5416	3342.5	3846.5	3373.9	6442	8431	5503.7	-0.592591	0.00273896	0.00361991	No Significant Change
DG 38:6	MS2 Pos	17597.5	17045.4	17673.8	8068.3	8497.5	8624.3	17172.3	15513.2	19450.2	1554.3	9509.3	10670	11405.1	9844.5	10906.3	14213.1	16721.2	15951.2	12786.2	14291.2	13877.5	14001.6	18831.9	20842.9	6630.6	6168.3	7238.7	15964.5	14819.4	19276.2	0.394941	0.0385128	0.0455702	No Significant Change
FA 20:4	MS1 Neg	1.70706e+06	1.72683e+06	1.43734e+06	928503	969234	966876	1.35519e+06	1.3478e+06	1.40602e+06	1.15738e+06	1.14116e+06	1.17122e+06	1.07296e+06	1.09354e+06	1.1264e+06	1.37837e+06	1.33775e+06	1.37254e+06	1284023	1.28058e+06	1.30591e+06	1.47965e+06	1.48362e+06	1.51144e+06	1217039	1.22221e+06	1.27601e+06	1.13397e+06	1.10275e+06	1.13204e+06	0.177257	0.0281438	0.0337077	No Significant Change
FA 22:6	MS1 Neg	3062919	3.05918e+06	2572201	1.44626e+06	1.4618e+06	1.506e+06	2.66087e+06	2.6978e+06	2.73411e+06	1665463	1.6795e+06	1.70631e+06	1.85522e+06	1.86756e+06	1.88793e+06	2.17239e+06	2.20336e+06	2210674	2.02425e+06	2.01663e+06	2.03493e+06	2.3552e+06	2.37992e+06	2.33823e+06	1.75807e+06	1.73307e+06	1794601	1.94652e+06	1.87551e+06	1.94286e+06	0.345717	0.00107537	0.00145529	No Significant Change
HexCer 30:1	MS1 Neg	320202	312901	280803	260820	260236	260993	324758	327506	334550	256128	255483	262311	326371	331432	345652	338213	331908	337402	343760	339135	335609	262014	272674	263743	254248	258172	265718	254303	260043	270863	0.331622	1.31797e-11	5.51593e-11	No Significant Change
LNAPE N-36:2	MS1 Neg	69721.6	74685.5	71297.1	49157.8	48745.6	48924.8	74214.4	74536.1	76547.5	54163.5	59394.6	54239.7	77555	78228.3	72624.4	75272.9	73497.6	78333.3	81945.8	67797.1	79211.9	48714.5	51589.7	50677.2	48052.7	54843.6	58540.1	60763.6	55867.1	62651.3	0.481091	2.80219e-13	1.66657e-12	No Significant Change
LPA 16:0	MS1 Neg	23308.1	20739.2	16333.4	12228.9	10668.7	12757.2	17988.3	19552.6	17945.8	9155.6	7760.9	8237.4	14038	12017.7	16457.7	14483.3	18066.1	15025.5	15237	12442.9	15381	10993.2	12022	10427.2	8941.6	8283.3	8478.2	9659.2	10504	10111.3	0.729081	2.96508e-07	5.98311e-07	No Significant Change
LPC 14:0	MS1 Neg	36715.7	38695	36106.9	18473.9	15355.4	20364.2	32941.3	37093.6	33998.1	20369.8	19954.1	22630.2	27733.8	26758.8	28725.8	36857.1	36860.1	38391.8	34293.7	35123.6	32420.8	22111.1	22435.7	24157.1	16019	13474.8	16587.8	19882.5	21103.9	22266.2	0.796537	7.67023e-12	3.39897e-11	No Significant Change
LPC 15:0	MS2 Pos	4284.3	4770.6	6233.5	2329.5	2854.6	3348.6	4524.1	4851.8	3931.9	2117.7	2218	2569.5	4306.9	3854.5	3322.5	5302.3	4259.3	5976.9	3991.9	4308.1	3355.3	2669.3	2581.9	2266.6	3293.3	1943.5	1958	1797	2366.9	3011.4	0.849874	5.60092e-08	1.26581e-07	No Significant Change
LPC 16:0	MS2 Neg	327346	326471	282848	214699	216877	220258	315321	317992	306700	194161	197688	192410	245446	241632	247150	279591	287158	281566	260797	258112	258644	231250	226945	231170	169445	182318	190735	220668	220872	221754	0.436226	3.75984e-08	8.94445e-08	No Significant Change
LPC 17:0	MS1 Neg	298104	317432	261601	188680	194927	194332	269095	260296	276245	157798	155850	156190	185436	193153	197648	238335	238054	244851	206382	218267	214439	181841	175970	177437	178567	183401	185650	209356	205312	210764	0.39311	5.08473e-05	7.87088e-05	No Significant Change
LPC 17:1	MS2 Pos	1.28116e+06	1.29668e+06	1323529	859186	841652	883895	1.22471e+06	1.27511e+06	1.28995e+06	803418	813693	796180	1.0986e+06	1.12198e+06	1.1186e+06	1.18533e+06	1.16307e+06	1.19477e+06	1.15346e+06	1165227	1128753	869234	910629	900163	760822	798409	809684	975662	975124	972332	0.474485	4.28926e-13	2.36433e-12	No Significant Change
LPC 18:0	MS2 Neg	921091	909216	811504	617510	615545	623281	914703	916699	926492	493663	515457	504128	683061	687044	679443	771300	769050	781666	715927	708241	717563	600873	604173	591260	493465	499292	496810	682439	667661	670816	0.457373	2.72381e-07	5.5962e-07	No Significant Change
LPC 18:1	MS1 Pos	5530801	5509182	5543582	2.78741e+06	2.80017e+06	2.85424e+06	5.17271e+06	5221275	5209939	2456250	2500767	2494720	4.35253e+06	4388266	4397611	4951368	4991350	4.98751e+06	4447716	4.56586e+06	4.58497e+06	2.89332e+06	2861836	2.91795e+06	2.25498e+06	2.29073e+06	2.324e+06	3.00061e+06	3.04219e+06	3.04444e+06	0.865927	1.44295e-14	1.08702e-13	No Significant Change
LPC 18:2	MS2 Neg	199451	205810	173517	121891	119336	124997	196104	192666	194534	111911	114284	108748	177173	168540	173077	181606	189999	179078	185584	189327	185727	121539	120022	126718	103925	106590	102713	123442	117088	132902	0.669018	2.33064e-17	2.77224e-16	No Significant Change
LPC 18:3	MS2 Neg	19887.8	20020	19550.5	9032.7	11370	14593.2	19947.9	23129.2	18944	11732.3	11121.6	11028.9	20355	21365.4	19034.3	19043.9	17576.7	18218.8	21684.4	20513.8	22327.1	10766.7	9242.8	11610.8	10012.4	9454.8	9153	9913.9	11164.3	11699.7	0.897554	2.01141e-16	1.97643e-15	No Significant Change
LPC 19:0	MS2 Neg	45235.9	48147	37303.9	32124.8	32072.3	32513.4	38480.4	41859.3	36961.3	27725.1	27048	29044.7	24925.4	26331.8	30403.9	35301.5	30343.3	34827.8	25250	29383.8	28204.2	35244.3	33527.8	32007.5	40107.2	36246.5	35703	40571.3	40527.2	42435.4	-0.0110361	0.907694	0.911728	No Significant Change
LPC 19:1	MS1 Neg	24214.1	28276.2	21238	17218.3	15364.9	15631.5	20615.2	20357.4	21121.6	13166.3	10101.5	12649.3	16767.7	16692.3	16165.7	22297.6	23343.4	24795.8	18010.4	16334.7	17722.9	15709.5	15252	13138.6	11806	15017.6	14137.4	14713.7	16652.2	16219.5	0.50649	1.01212e-05	1.71984e-05	No Significant Change
LPC 20:0	MS1 Neg	159309	150021	135618	76334	75139.9	75534.1	118190	119332	118062	90615	89365.1	94333.5	107326	105680	104005	94576.1	99509.9	94791.4	91501.7	92049.1	93921.4	133706	127992	128251	96570.6	102050	103340	148185	147943	146130	0.0420782	0.720121	0.736414	No Significant Change
LPC 20:1	MS1 Neg	150374	151600	134671	73125.5	78457.4	79414.4	109300	114998	115689	67118.3	75363.8	69077.2	96298.3	96668.6	99346.4	113974	113928	113594	94398.4	101518	97161.6	94776.6	97387.7	96405.4	73784.6	75593.3	72374	97712.6	95378	96494.2	0.455318	1.56549e-05	2.62075e-05	No Significant Change
LPC 20:2	MS2 Pos	31802.1	35593.4	31539.7	17181.9	14592.9	16597.5	29749.9	30549.4	27352.5	13299.8	13718.4	10615.4	21484.1	21620.6	19647	28394.9	29386.6	29631.1	20551.2	23303.9	26884.5	18136.7	19949.4	19016.9	12087.8	13945.1	26808	22525.5	19047.1	20751.1	0.657868	2.0773e-06	3.78606e-06	No Significant Change
LPC 20:3	MS1 Pos	514943	511348	517368	216886	218376	228373	570518	509149	512173	179875	187070	184310	497934	486857	464276	400656	392685	382812	360422	368786	404328	346460	349952	364076	228203	230465	237783	446392	407540	419983	0.699377	3.62385e-06	6.44874e-06	No Significant Change
LPC 20:4	MS2 Neg	61270.5	65777.7	55884.8	39787	40262.2	42433.7	60285.8	60843	60427.5	32916.8	32221.3	33133.4	49295.5	50521.8	55546	49751.6	47980.5	50689.6	46224.3	44563.2	48238.9	45241.9	42243.7	45670.5	37547.4	36284.7	38668.1	50381.5	55280.1	52469.2	0.370309	3.99472e-05	6.31333e-05	No Significant Change
LPC 22:0	MS1 Neg	40847.2	39061.6	32782.8	15584.3	17924.7	19969	33799.7	38282.8	39678.6	17826.1	18067.5	20573	33117.7	30254.1	28209.9	28616.9	32122.8	30852.6	28534.4	26083	27999.5	20639.2	19070.2	23758.8	20791.1	19337.9	20562.7	26432.4	25710	28015.5	0.641529	4.11764e-08	9.69361e-08	No Significant Change
LPC 22:1	MS1 Neg	24667.7	27183.8	22807.6	10154.6	7307	6622	19811.8	19295.9	19283.8	7570	7010.8	10705.5	18752	17759.6	18268.7	16610.8	16978.8	20976.1	19146.2	19091.1	18615.7	12897.3	15294.4	13830.7	12171.8	10529.4	9999.7	12717.8	14254	12780.8	0.869011	2.03029e-09	5.80816e-09	No Significant Change
LPC 22:6	MS2 Pos	256638	275020	269913	190250	203293	194178	254601	268098	238241	149721	151145	156415	190650	195820	182323	212074	220035	205986	182064	200047	198739	190792	197980	213863	170269	159034	168242	228506	216638	229081	0.248877	0.00398324	0.00514407	No Significant Change
LPC O-16:0	MS2 Neg	22675.6	25627.3	18842.4	10312.1	9209.2	9355.1	22188.1	21772.8	22309.1	8723.9	6777.8	9092.1	14836.8	12943.2	12959	16293.9	15354	16869.8	15113.7	15698.9	16586.1	9202.4	11389.5	10453.3	10608.9	10044.3	9848	12455.5	11277.9	11476.1	0.846202	9.26552e-07	1.745e-06	No Significant Change
LPE 18:2	MS1 Pos	207820	214982	223127	132908	135640	132814	167844	167530	174293	208168	211259	216909	191047	195435	201279	221517	229416	222030	208092	214535	218538	176374	197259	200031	124304	131406	130475	183299	181285	193473	0.258683	0.00396469	0.00514407	No Significant Change
LPE 18:3	MS2 Pos	25448.9	24768.1	24107.5	18495.9	16119.6	14710.2	17593	19336.5	18169.7	25414.5	26946.4	23656.2	22356.8	25982.9	23342.3	27961.8	24685	25106.7	28065.5	23252	23226.6	23792.4	24221.2	19850.8	15550.8	14392.9	18212.8	21551.3	20368.1	18617.6	0.227241	0.0150111	0.0184375	No Significant Change
LPE 20:4	MS2 Neg	129099	128632	110471	92862.3	94549.3	96657.1	116412	113088	108380	100433	105032	103784	115510	109974	116636	113325	107862	113968	99270.7	99619	102374	113509	113251	110789	94345.6	91751.8	93092.4	120008	121287	122556	0.0980728	0.0544303	0.0630833	No Significant Change
LPE 22:6	MS2 Neg	131064	132143	113845	104224	113204	114727	114062	120846	121869	102147	101524	108002	98031.2	101089	106777	116572	117381	119182	118598	111605	111274	123419	123084	123413	96701.6	103921	99347.4	128640	131225	129262	0.0264416	0.60005	0.62207	No Significant Change
PC 26:0	MS2 Pos	138971	136245	145045	133959	129693	134938	141184	135006	137941	137607	137477	137073	136347	138621	134424	139136	135918	144131	137910	137056	136054	144032	140100	142042	130086	134771	129587	132963	137300	141038	0.0219556	0.151249	0.16922	No Significant Change
PC 32:2	MS2 Neg	11401.5	13470.5	13193.4	6788.8	6115.3	5742.3	15170	16065.9	14403.4	8964.8	8410.7	9182.3	11607.1	13807.1	14003	16212.8	16026.8	16254.5	16094.1	14918.1	14588.4	8920.9	8502.6	8875.3	5335.1	6681.9	5771.9	8449.4	7778	7891.5	0.937576	4.46021e-13	2.40002e-12	No Significant Change
PC 33:2	MS1 Neg	67268.4	68326.7	58765.5	32267.1	32563.5	32465.3	67818.2	67944	65683.6	41652.8	38261.4	40773.4	65410.5	63694	73350.1	77327.4	79510.2	84044.7	70241.8	72406.2	65628.6	34916	35112.2	34931.1	39312.1	41908.8	40300.6	41216.4	39864.3	38377.6	0.893271	7.95906e-14	5.13928e-13	No Significant Change
PC 34:2	MS1 Pos	14946576	15206508	15018541	12685455	12758387	12756352	14901409	14856048	14832642	13246685	13259186	13228232	14575778	14387108	14608161	14940824	14831429	14989820	14647465	14691726	14737535	13483460	13533653	13481204	13123477	13069525	13152947	13662975	13698032	13767730	0.159578	3.16665e-13	1.78916e-12	No Significant Change
PC 35:1	MS2 Pos	2.35524e+06	2329458	2.37623e+06	1.68128e+06	1.61052e+06	1.60882e+06	2.3263e+06	2.37532e+06	2325774	1.70655e+06	1.723e+06	1.74681e+06	2.21096e+06	2252675	2.22367e+06	2.31387e+06	2.32898e+06	2.14618e+06	2.14271e+06	2.12262e+06	2.09282e+06	1841941	1.84939e+06	1.94077e+06	1.8258e+06	1.77989e+06	1.81183e+06	2.04363e+06	2.04603e+06	2.04076e+06	0.315629	6.98813e-10	2.16345e-09	No Significant Change
PC 35:2	MS1 Neg	297980	301725	269564	190123	194349	188231	282317	266883	288607	209519	208772	208143	276034	274344	279072	296530	285229	289292	279258	281394	284742	213879	211058	209727	262702	267950	271952	250438	246454	263424	0.324328	2.4307e-06	4.39471e-06	No Significant Change
PC 35:3	MS2 Pos	723241	753428	737087	469632	463523	470194	746070	736839	707878	499826	522412	543475	811333	755930	791518	764553	795935	783788	752233	731020	790018	577867	571599	588146	510988	549362	491421	651976	640652	659592	0.47104	5.87195e-10	1.84314e-09	No Significant Change
PC 35:4	MS1 Pos	152302	148613	147258	54603.8	55025.5	51135.2	139714	147920	148061	65488.9	65191.6	62875.3	116410	123653	119635	128086	134701	124038	112792	118569	120743	82909.5	81744.6	79674	81450.2	82067.4	75654.3	95492.6	89228	90658.3	0.832605	6.00765e-12	2.71546e-11	No Significant Change
PC 35:5	MS2 Pos	11933.7	9840	9182.1	9946.6	10361.8	9091.7	9121	8261.5	10613.5	15696.7	13871.3	17680.6	12669.8	11322.4	11808.3	11447.2	11754.9	11539.4	10573.5	10391.2	10582.1	16731	17513.9	19137.1	10632.6	12312.3	13163.7	15667.3	19929.2	18065.2	-0.448773	0.000884396	0.00124145	No Significant Change
PC 36:2	MS1 Pos	16847532	16879330	16756654	12331648	12357366	12421515	16344801	16440502	16383308	13031375	13057547	13107527	16017632	16098276	16258822	16540258	16714110	16636192	16092827	16217348	16212791	13791098	13799278	13773904	13229236	13382202	13384347	14273570	14286801	14328011	0.297238	1.74271e-12	8.20525e-12	No Significant Change
PC 36:3	MS2 Pos	329751	336895	344546	172043	176736	188403	326203	318719	326258	180277	214444	212795	315491	314053	317986	310322	323966	326666	299927	296833	315808	254831	241178	273834	233180	238795	244960	269613	273179	274509	0.477978	7.41748e-08	1.65975e-07	No Significant Change
PC 36:4	MS2 Pos	51705.8	54781.3	58368.9	33466	31911.2	35772.4	59098.2	56011.9	55516	34674.4	35846.9	39839.2	63397.6	58114.4	60215.7	57120.3	57656.2	58073.4	56662.9	57053.6	63113.9	42699.1	144930	158412	145155	144980	152372	46046.5	56722.1	49129.6	-0.410164	0.190678	0.20818	No Significant Change
PC 36:5	MS1 Neg	248314	251266	231472	120075	126260	122604	258394	256623	248188	170653	166124	171201	241083	240208	248494	248062	248512	247013	219023	220399	217421	204223	208983	213858	172047	168046	172112	221753	237436	235109	0.419219	2.19046e-05	3.61818e-05	No Significant Change
PC 37:2	MS1 Neg	244199	248946	223438	202348	199947	199571	234197	237035	247979	226882	213505	220191	195815	177217	194460	216202	225362	223518	203907	205494	205038	226854	229145	231172	329104	331688	336098	267081	280113	283954	-0.20256	0.0281892	0.0337077	No Significant Change
PC 37:3	MS2 Pos	5.22612e+06	5236189	5220390	3.35464e+06	3.38854e+06	3.40638e+06	5.17111e+06	5146539	5147108	3.64385e+06	3.1407e+06	3.6661e+06	4945352	4873377	4.89144e+06	5058702	5071515	5089482	4880777	4.93261e+06	4.93032e+06	3.99216e+06	4.06023e+06	4009326	3.91286e+06	3959019	3.94743e+06	4379890	4441864	4.41935e+06	0.393468	4.01525e-09	1.06809e-08	No Significant Change
PC 37:4	MS2 Neg	22192.3	25047.8	20333	18342.7	18158.3	18813.1	19469.8	22610.3	20650.4	16815.4	17207.1	18153.2	20931.8	19244.5	22468.1	21800.5	21290.1	23593.4	20029.6	19571.8	19235.6	21614.6	22148.8	21277.7	22742.8	22653.4	27201.1	23273.7	23307.2	23783.5	0.0135468	0.825128	0.832495	No Significant Change
PC 37:5	MS2 Pos	29869.4	30887.1	28894.4	20774.1	18600	19643.1	34444.5	31443.1	33426.8	21635.5	22121.1	21793.8	27122.8	28026.4	29105.7	30477.2	32515.8	29352.7	26551.3	26520.3	24805.4	25192.9	29192.6	30116.1	28437.3	28883.6	24653.9	30885.3	31313.6	29845.6	0.211071	0.00684581	0.00859529	No Significant Change
PC 38:1	MS1 Neg	46678.6	49143.3	45623.7	18304.9	20148.4	20709.9	37861.3	40507.7	42690.7	19793.3	23586.3	20157.6	37529.6	34409.7	35374.7	37121.1	37430.5	40758.6	37349.6	37049.3	34605.8	29363.3	32313.7	31446.4	29582.4	27491.8	25996.7	33861.6	32382.7	37891.5	0.5599	7.93368e-07	1.5195e-06	No Significant Change
PC 38:2	MS2 Neg	47238.7	43544.2	36409	19777.2	22595.3	22291	36980	34619	36637	27934.7	25881.2	27618	33471.1	35484.5	31467.5	35030.8	34115	33907.9	33458.6	35206	36158	32461.1	34360.6	34446	30513.4	29523.2	30167.5	39410.1	41218	38049.2	0.25307	0.00633838	0.00800264	No Significant Change
PC 38:3	MS2 Neg	56442.9	55657.9	51588.4	32924.5	32542.5	32387.5	53808.7	56302	59402.1	31546.2	28547.1	32917.4	57713.9	56130.8	42914.2	51256	49723.6	51710.6	43253.4	45918.5	46710.4	46041.8	34918.8	35583	38047.6	34829.3	34099	50667.2	45524.2	42107.2	0.494306	1.30637e-07	2.83885e-07	No Significant Change
PC 38:4	MS1 Pos	8907009	8937687	8939632	7639825	7.68495e+06	7.68964e+06	8944689	8897938	8854671	7.46798e+06	7479190	7495871	8.23526e+06	8101038	8181271	8.35369e+06	8400758	8370867	7952356	7937569	7.96811e+06	8564099	8566599	8611669	8.15104e+06	8118213	8160928	9221678	9223906	9292754	0.041658	0.240655	0.26023	No Significant Change
PC 38:5	MS2 Neg	57013.6	58401.1	54595.1	35166.2	36458.4	39434.7	49962.8	52373.5	51716.9	40073.1	42180	41740.3	57161.9	52467.6	52444	56380.1	53345.4	53065	50488.5	32473.1	52757.1	49676.8	15522.8	48868.9	44638.8	46877.2	44900.1	56239	52974.8	49876.8	0.283575	0.00414446	0.00532187	No Significant Change
PC 38:6	MS2 Neg	361677	368806	317330	227967	231152	225789	321464	330319	335416	228605	239669	237000	271922	277159	288152	319124	314444	327747	284890	288776	274140	296021	291983	297019	249844	254577	258206	293521	307610	318529	0.242342	0.00028803	0.000414616	No Significant Change
PC 38:7	MS2 Neg	24196.1	24232.5	24356.7	13674.1	14581	15070	23591.4	22363.3	25761.9	16979.1	17071.3	20009.2	18803.9	18150.1	21669.9	23356.1	23440.1	20819.3	20061.2	21085.6	17297.2	24736.4	26633.2	24276.7	20654.2	17920.4	20968.8	24669.2	22957.7	23030.2	0.11848	0.18079	0.19931	No Significant Change
PC 39:4	MS1 Neg	76833.1	78477.8	72933.4	64072.7	69613.4	68229.5	70407.9	69825.1	66191.3	68077.2	67191.2	66596	59300	52735.6	54400.5	66231.9	72290.9	62674.6	55488.6	55457.3	57289.6	81501	84444.7	74273.8	111625	111178	112498	94817.1	101459	97967.5	-0.391993	0.000981278	0.00133596	No Significant Change
PC 40:2	MS1 Pos	63923.4	64224.3	65054.5	24783.4	17522.8	24653.7	51359.9	56354.4	55897	25854.9	25811.9	19013.1	43460.8	42812.8	46353.2	54078.9	50746.5	56274.5	41505.9	43441.2	40435.1	45562.3	41971.8	42631.8	31304.3	22469	35134.9	53246.5	49458.3	57986	0.584619	0.000263619	0.000384374	No Significant Change
PC 40:5	MS1 Neg	65419.5	57756.4	56964.8	42323.5	43984.6	44827.7	49805.8	45485.5	42194.4	82999.3	35674.5	35403.2	45270.5	44259.1	43149.5	68020	65119.4	64609	57498.4	53463.2	54381.8	45902.5	47633.8	50431.9	36120.6	40469.8	38801.5	30635	97226.1	31965.4	0.207567	0.187945	0.206192	No Significant Change
PC 40:6	MS1 Pos	6268380	6.25425e+06	6.21553e+06	6099283	6040384	6.17634e+06	6399425	6.46524e+06	6.40947e+06	5222183	5.3169e+06	5.30209e+06	5352215	5429897	5435410	6.05598e+06	6.11085e+06	6061418	5777284	5683982	5.74091e+06	6356291	6.38723e+06	6.37671e+06	5598868	5.60342e+06	5636095	7.01854e+06	7188424	7120999	-0.0284166	0.549913	0.578048	No Significant Change
PC 40:7	MS2 Pos	107947	108398	108234	93488.2	98887.1	97234.1	92205.6	102066	96859.5	81091	96512.2	93801.9	95575.6	101277	100243	105201	107010	103508	96180.8	88364.5	94404.8	118525	115374	115946	104072	101674	98526.7	114713	114385	110947	-0.0449452	0.338269	0.360608	No Significant Change
PC 40:8	MS2 Neg	23778.3	21700.7	19466.4	25129.4	23374.4	25868.9	22078.8	19744.9	20265.8	18392.7	15999.6	19421.7	18757.9	19310.2	19297.2	19291.9	20270.2	21128.7	18886.3	17620.2	19029.6	28497.7	26915.1	29296.4	23942.3	21143.3	23317.9	31141.9	27612.8	31675	-0.306277	0.00156355	0.0020909	No Significant Change
PC 41:6	MS1 Pos	210680	213336	217980	158432	149007	149953	175824	181349	185595	136600	142238	143721	123182	131020	134217	166169	172883	172285	139409	140148	150391	195286	199686	202082	214763	205418	210249	244789	249877	247857	-0.180688	0.101243	0.114979	No Significant Change
PC 42:7	MS1 Pos	186629	191040	194162	121488	120335	128340	150864	150694	153911	99070.5	110492	104911	147120	144720	152997	155621	161299	162195	133781	136451	125928	194145	186309	193159	126386	130046	121848	179797	185274	184029	0.103023	0.323796	0.346815	No Significant Change
PC 42:8	MS1 Pos	54871.1	55798.3	54853.3	60477.4	56814.7	53986.4	46167.4	51454.2	53761.9	39423.4	42671.5	37403.2	51589.1	59223.7	53617.7	56346.8	54995.6	67226	41333.9	42985.1	44469.7	84536.1	81007.1	84565.6	50225.5	44219.3	42621.6	83959	87363.9	76586.9	-0.231331	0.0983669	0.112277	No Significant Change
PC O-34:2	MS1 Neg	59700.1	63691.6	59083.1	29561.6	26180.1	28348.9	56986.6	49067.8	55091.3	25676.6	26369.5	25183.9	39414.4	40594.9	40500.3	43359	45328.4	49033.8	43681.4	44976.3	43588.7	31576.6	26517	26193	37945.7	35829.5	38157.1	41652.8	38721.5	35715.1	0.632215	3.27986e-07	6.50217e-07	No Significant Change
PC O-36:2	MS1 Neg	71273.2	65911.7	59697.4	26121.9	27859.2	31330.8	63007.7	59813.5	59819.8	24913.7	24765.6	25102.5	37553.1	34232	41138.3	46857	44468.4	50618.5	49186.6	43948.4	45738.9	34291.3	28897.4	29568.7	39565.5	36313.6	37560.3	39643.1	38920.3	41637.4	0.668548	6.78649e-06	1.1708e-05	No Significant Change
PC O-36:4	MS1 Neg	116719	120312	100200	46647.6	46032.9	47039.8	118162	110622	116562	51768.6	52990.9	43554.9	93306.8	83428.8	91711.3	97640.5	100990	95169.6	101837	98273.3	91504	55569.8	50193.7	51783.5	76120	65519.4	69856.8	79726.8	78160.4	72558.6	0.791733	2.26736e-10	7.42643e-10	No Significant Change
PC O-40:6	MS1 Neg	39937.6	39244	36507.1	22524.9	19297.2	22379.7	38636.6	36317.5	32754.5	18578.9	15141.9	18043.1	24245	20736.4	22157.3	27317.3	27677	30819.6	28296.1	30174.2	32041.2	25472.6	24058.5	23854.1	25914.1	29050.4	25412.7	29060	25560.8	27403.8	0.408433	0.000498973	0.000709233	No Significant Change
PC O-40:7	MS1 Neg	30155.5	28902.5	28557.3	13894.8	13468.5	11799	28806.4	32601.1	26153.5	12951.4	10366.8	12503.4	25243.6	27349.9	22670.7	24838.8	25612.4	25964.2	25061.7	24073.3	25652.4	15672.4	16977.1	15362.4	15637.9	15213.7	14980.8	18291.3	21001.1	16758.8	0.836763	9.63767e-13	4.73503e-12	No Significant Change
PE 34:0	MS1 Pos	190324	188032	192147	170848	166311	171107	184320	192351	188290	177492	176843	174789	175915	168739	179073	183929	187064	188602	184725	193320	191215	190032	188919	194027	160507	166073	176817	188462	184330	187439	0.0602584	0.0243096	0.0296971	No Significant Change
PE 34:2	MS1 Neg	118585	125132	109571	81029.5	86285.7	83086.8	104843	105763	97181.7	144077	157089	157294	141394	149516	147637	148962	146415	148184	139986	134906	130158	161607	170534	157916	104626	103822	108274	156620	169115	155134	-0.0353124	0.75015	0.763666	No Significant Change
PE 34:3	MS2 Pos	43740	39947.7	43435	31282.3	28909.9	32782.3	32909.3	35512.7	37299.4	63457.5	66022.9	59459	48553	56452.3	52129	51338.9	53338.1	54601.8	48282.6	43385.1	46266.4	60490.9	56964.9	60822.3	35817.8	37058.7	33919.3	48636.8	52350.8	54174.3	-0.0715862	0.55803	0.583865	No Significant Change
PE 34:4	MS2 Pos	420.9	422.7	419.7	287.5	240.8	312.1	380.8	318.5	287.3	587.2	629.6	444.5	519.8	491.3	513.3	445.3	568.6	470.4	397.8	385.2	344.1	570.1	515.1	548.3	297.5	288.7	211.9	403.6	466	541.7	0.00931557	0.947828	0.947828	No Significant Change
PE 34:5	MS2 Pos	19546.3	18518	19215.1	13607.1	13217.6	13212.2	16272.5	13282.2	16791.3	27886.6	29093.2	27255.7	20192.6	23028.6	23815.5	22598.8	21121.5	19496.7	19423	18934	19319.8	25488.8	25113.9	25811	16297.2	14944.5	16215.7	24112.8	23145.5	24620.1	-0.134398	0.274056	0.294937	No Significant Change
PE 36:2	MS1 Neg	129018	131303	117173	74628.4	73419.7	78292.4	112005	114995	113578	125125	137953	134766	157041	158723	159974	169132	168757	159956	175541	169752	166441	132289	130470	132401	87748.8	85237.7	91147.6	153297	148665	160953	0.335345	0.00569802	0.00723457	No Significant Change
PE 36:3	MS1 Pos	88190.2	84847.9	87698.3	54148.6	58301.2	54088.1	65638	62627.1	66149.8	114789	108256	118420	111263	111188	118115	105254	104923	108448	101979	100245	94634.2	97328.6	105970	106709	63224.5	66874.6	69365.5	99196.7	101274	106009	0.0920708	0.457313	0.485224	No Significant Change
PE 36:4	MS1 Pos	118108	117549	118954	93671.4	95619.8	91677.1	97040.8	89993.7	92175.4	147566	151739	159037	118639	115971	112705	115589	115760	117095	98207.6	101202	105313	169080	175085	173319	98786	105108	96502.8	153886	153692	152531	-0.30375	0.0107059	0.0132215	No Significant Change
PE 38:4	MS1 Neg	220708	224084	183296	164230	165711	165090	192295	185958	179578	211250	215423	216854	224725	237164	234138	223982	213918	228254	215318	215356	218875	246506	251783	248715	167412	169412	163112	295109	303324	311182	-0.0433169	0.666364	0.684538	No Significant Change
PE 38:6	MS1 Neg	364633	372683	338326	477161	492481	495619	285820	299855	303720	593175	579870	583118	365088	382387	381973	409072	401091	415597	382498	366933	381793	660219	658987	671344	431897	421267	427313	609170	604948	611200	-0.609552	2.93571e-07	5.97721e-07	No Significant Change
PE 40:6	MS1 Pos	73354.3	69540.6	78082.1	111509	110708	112371	65083.9	60237.2	61231.4	114024	109871	110897	76762.3	76828.4	75695.8	77553.2	79925.2	85298.7	90397.2	87634.5	85348.4	115857	125386	119216	70838.5	70806	72987.5	114543	112241	110351	-0.468599	1.49954e-05	2.52907e-05	No Significant Change
PE O-34:2	MS1 Neg	36685.9	36185.2	31017.6	16347.5	22473.6	19255.1	37662.2	37056.8	39845.4	18162.2	20025.8	21790.4	26209.5	26569.3	29733.4	28062.6	26571.7	29495.4	30351.4	30379.4	30550.6	26637.4	24740.4	23601.7	38623.2	35320.8	37195.6	30564	33777.9	35127.1	0.239023	0.0436801	0.0511487	No Significant Change
PE O-34:3	MS2 Pos	9828.4	13805.8	11674.3	6615.7	7310.8	7287.6	13619.3	13056.4	11415.1	9898.8	7719	9721	11982.5	12143.8	13440	10517.4	10755.1	11673.1	9937	10505.3	9784.6	9524.4	8353.6	9616.7	14661	14520.9	13260.4	12385.7	10120.4	12062.8	0.186146	0.0811954	0.093148	No Significant Change
PE O-36:2	MS1 Neg	94501.3	94710.4	80499.6	44891.4	49359.9	48002.3	108423	110298	112011	43819.1	38505.1	43762.7	63567.1	65274.3	61525.8	71520.7	76222.9	80231.3	82149.4	76688.1	78637.4	57017.8	58313.1	55618.9	68901.4	66707.6	70196.8	71673.1	73027.1	75122.6	0.538498	5.05387e-05	7.87088e-05	No Significant Change
PE O-36:3	MS1 Pos	68130.5	70240.1	74010.8	27338.7	31615	29405	72404.1	72675.7	71882	33187.3	31587.5	30008.9	51505.5	49343.1	50447.8	56437.3	55944.6	55981.3	57808.9	56320.3	62384.3	46725.6	48247.8	50107.9	48392.9	48366.2	47294.4	58289.3	63199.8	60072.8	0.501323	8.46106e-05	0.000127717	No Significant Change
PE O-36:5	MS1 Pos	195555	201173	192927	84723	92398.7	89761.8	200909	197610	207089	90200.5	90857.9	95760.5	161054	167104	159364	172678	174676	180918	171933	168086	170984	91714.4	92962.6	92413.7	152602	157903	152357	135337	137713	134104	0.686986	3.33279e-08	8.09903e-08	No Significant Change
PE O-38:4	MS1 Neg	128608	155165	121873	76800.9	69512.5	65028.5	145338	149776	152523	63529.1	58946.8	58750.3	98613.1	101114	99840.3	131735	127105	132295	139828	126434	121305	74318.9	80786.1	78054.7	104511	102073	100777	101633	98852.8	102621	0.643853	1.13134e-07	2.48236e-07	No Significant Change
PE O-38:5	MS1 Pos	259444	281718	275268	186320	181983	188304	252402	248964	389752	191455	197586	196849	299367	311949	191184	218148	235925	235232	337018	321566	342655	233898	235180	232055	231824	237522	230969	257530	255394	265038	0.338581	0.00117674	0.00158299	No Significant Change
PE O-38:6	MS1 Neg	498609	503543	455198	198476	187732	191829	469675	507555	510742	179896	196746	201951	399924	388034	420694	406909	404638	403393	402111	397721	375148	216188	212879	222997	315926	293394	330587	330248	342529	349881	0.795102	3.63457e-09	1.00172e-08	No Significant Change
PE O-38:7	MS2 Pos	60333.4	62576.1	60172.7	22095.1	23371.5	19801.8	61504.7	53539.3	60595.9	20569.8	20117.6	19863	44701.7	41589	47483.7	47265.4	46106.5	48485	47941.9	52783.1	52600.9	27911.7	25449.9	26358.4	33133.9	31605.5	35868.3	37223.9	38661.4	43678.6	0.887736	1.2943e-09	3.7845e-09	No Significant Change
PE O-40:4	MS1 Neg	141093	155915	138356	60150.7	61794.8	65233.7	138055	133841	139199	57426.8	60857.3	62914.7	101308	109016	108556	127693	132314	127540	126047	114226	125149	72489.3	67997.8	69032.5	82256.6	79093.8	82652.2	83030.2	86649.5	86340.3	0.831582	5.16622e-12	2.38278e-11	No Significant Change
PE O-40:6	MS1 Neg	227783	237746	198409	111419	113862	121083	237740	236337	250643	94090.1	86212.4	91526.9	175125	169544	176767	190691	186742	171678	180941	181920	177612	110718	112793	115079	148371	135893	145978	169802	171343	170485	0.659829	1.5237e-07	3.18849e-07	No Significant Change
PE O-40:7	MS2 Pos	41841.6	42569.5	41166.7	15584.6	16072.4	16247.7	36342.9	40307.9	38593	12088	12505.8	11784.4	23399.2	24971	24991.2	29624.7	33877.7	32205.6	23723.8	32885.6	32686.4	19118.3	20308.6	19377	17978.5	19566.7	20664.3	28396.5	26247.7	26887.2	0.819656	6.41071e-07	1.24898e-06	No Significant Change
PI 38:4	MS1 Neg	8696932	8641215	8091408	5560174	5443870	5.65372e+06	8563982	8583172	8713492	5429513	5.51018e+06	5.55104e+06	7399294	7867183	7.87346e+06	8258582	8286611	8401600	7.87685e+06	7.89791e+06	7.95527e+06	5.84634e+06	5799546	5824737	5825432	5.83008e+06	5864147	6101015	5928492	6.21144e+06	0.511148	2.93456e-16	2.76338e-15	No Significant Change
SM 30:1	MS2 Pos	136445	133338	142024	132298	127403	133525	138448	133420	135624	134982	135322	136078	134395	136802	132304	137497	133190	141432	136654	134850	133569	141689	138325	138066	128118	132479	127698	131218	135008	138848	0.0206081	0.162691	0.180236	No Significant Change
SM 32:0	MS2 Pos	12703.1	15142.5	12361.7	5481.9	3358	4704.5	12718.8	12678.8	2902.3	3376.5	3265.3	3129.3	8060.9	7542	8480.3	11774.1	11185.9	12515.6	9008	8803.3	9316.7	4149.3	4900.1	4450.2	5292.9	6024.6	5567.2	7849.7	8763.6	7813.2	0.990193	9.60473e-06	1.64445e-05	No Significant Change
SM 34:2	MS1 Neg	232464	236415	214287	148809	153493	150109	245863	239222	233301	129976	125765	130472	171466	169169	182987	213042	195931	210558	208434	209442	202294	161286	151677	155295	175096	170959	177222	191050	193397	203769	0.388111	4.0235e-06	7.10399e-06	No Significant Change
SM 36:1	MS1 Neg	81611	86014.2	76811.2	60885	57783.3	54372.3	82831.9	85619.4	84454.5	39073	40646	39795.6	64541.3	65677.4	63471.8	77393.3	76759.1	79327.8	70281.3	73456.6	72506.6	44409.3	46785	37876.4	47254.2	46773.7	46914	55710.4	51119.6	55494.8	0.654153	6.23455e-11	2.30985e-10	No Significant Change
SM 36:2	MS1 Pos	154211	170957	161449	132750	134169	128721	165488	168214	169098	104029	106727	110272	132057	137978	137076	154243	157548	155024	163062	170981	154211	109700	103199	105750	131406	120718	124543	127890	127920	127649	0.3893	4.04051e-09	1.06809e-08	No Significant Change
SM 38:1	MS2 Neg	8186.7	8486.2	9058.7	12727.1	10146.2	12467	6400.2	7538.8	6720.6	9068.5	10729.2	9812.5	7553.5	7230.9	9284.5	6330.5	6251.4	7070.9	5885.5	8120.3	7082.3	11074.1	13113.9	12210.2	9830.9	11362.3	11743.5	14800.6	14546.8	14834	-0.682486	4.57964e-08	1.05612e-07	No Significant Change
ST 24:1;O5;T	MS1 Pos	49777.6	51441.8	51922.1	50697.2	52536.3	53881.9	25338	31840.8	26695.2	32283.1	32932.3	30464.9	23938.6	25294.1	26450.6	23671.9	19317.2	19890.8	21958.4	25025.3	21413.8	33143.7	31768.4	32459.9	25028.8	26709.7	25110.2	40723.6	40897.1	41956.2	-0.310505	0.0777711	0.0896748	No Significant Change
TG 46:0	MS1 Pos	6750.1	7135.3	6937.8	7220.7	7404.7	9089.7	5662.6	6066.3	6621.2	28336.7	24133.4	30460	9699.5	10234.2	11353.6	9468.9	10265.4	10230.8	17143	15529.9	17083.6	24150.1	22279.6	22400.5	8061	9999.9	10021.4	22766	23241.8	21984.8	-0.854506	0.00283111	0.00371995	No Significant Change
TG 48:0	MS2 Pos	7603.9	9745.2	9945	12209.5	11133.1	13060.5	10618	9995.5	13481.7	43218.8	41435.4	43345	22993.7	24826.8	20089.2	12604.8	15245.9	14208.8	38613.7	39333.2	33166.7	38274	41161.2	37506.6	19655.7	17995.4	21568.8	41086.7	43101.5	42153.8	-0.725024	0.00931052	0.0115614	No Significant Change
TG 48:1	MS2 Pos	4537.4	4904.3	4779.2	3106.6	3270.9	3022.8	4252.2	3678.6	3399.8	12639.6	12143.1	14728.9	5084.5	5266	4532.1	5056.5	4635	4492.4	7658.2	7151.7	6233.5	11993.7	10860.2	9511.2	5328.8	5118.6	4336.7	8464.3	8947.8	9235.1	-0.697603	0.0084891	0.0105997	No Significant Change
TG 49:1	MS2 Pos	3279.5	3857.2	4361.3	2722.3	4441.8	4354.6	3846.9	3618.6	3466.2	8246.9	9837.2	9125.5	4639.8	5019.5	4699.5	3600.4	4998.8	5957.1	7958.9	8162.8	9121.1	8858.5	8322.6	9785.4	5657.4	6048.5	6204	8570.2	10003.4	9758.6	-0.547503	0.00539936	0.00689409	No Significant Change
TG 49:2	MS1 Pos	39737.3	40440.1	40958.6	38692.8	35449.1	39003.6	47309.1	44304.2	46534.8	102658	101194	101460	61089.9	61552.4	66379.6	57634.4	57477.6	56874.8	100778	99611.4	103534	100503	96911.7	112623	59212.7	58959	64211.4	103337	100468	102341	-0.397055	0.0447523	0.0521341	No Significant Change
TG 50:1	MS2 Pos	46055	44568.7	46781.7	50045	45808.8	44697.1	37381.8	39168.1	41694.8	154036	144752	148542	47469.1	51150.6	51158.8	47810.7	51751.6	52801.7	70257.6	73190.4	74246.8	123750	123964	119498	64460.4	62391.7	68141.1	121906	118250	127947	-0.969175	0.000287678	0.000414616	No Significant Change
TG 51:3	MS2 Pos	9807.1	10264.4	10507.7	11237.1	9321.9	13300.7	9819.8	10936.2	10318.4	24389.2	24316.7	23334.4	9257.8	11076	10626.5	13313.2	12394.4	12337.7	15372.6	15220.5	17511.3	24046	21731.1	22648.1	14621.4	15480.6	16825.7	26948.2	22040.8	26769.9	-0.732467	0.000110252	0.000163928	No Significant Change
TG 52:0	MS1 Pos	30526.3	28868.5	36582.3	6424.7	23160.9	32263.3	5285.6	6156.9	6263.7	83689.9	96495	18370.3	10162.3	13242.5	9832.7	25408.8	38075	20061.2	17035.2	19762.8	67010.4	22261.1	28186.8	28030.9	9488.6	11993.7	10320.4	81377.1	26607.1	22804.8	-0.585145	0.20888	0.226956	No Significant Change
TG 52:3	MS1 Pos	5657306	5563008	5576327	6249045	6.31775e+06	6330076	4971088	5055724	5051106	9324750	9371133	9389918	4748791	4747386	4727366	5713362	5656339	5.698e+06	5.94521e+06	5985321	6047494	9285911	9438182	9463676	7596337	7.59567e+06	7653897	9314158	9325604	9406304	-0.635585	1.40311e-07	2.99153e-07	No Significant Change
TG 52:4	MS2 Pos	142678	148952	147505	134874	136754	131883	128184	125114	128303	329333	320897	330194	117467	121118	123333	160867	165594	177914	161216	165015	169181	280345	274573	275296	165663	158600	167111	279316	275028	284910	-0.699753	0.000415956	0.000594976	No Significant Change
TG 52:6	MS1 Pos	618761	619098	623923	494703	486550	514368	539531	554867	551405	1.56346e+06	1.6171e+06	1.59811e+06	401514	412320	437304	726910	710170	751573	735727	750608	739706	1.22957e+06	1.22205e+06	1199822	515786	520559	535045	1.23076e+06	1.2592e+06	1.25792e+06	-0.732805	0.00388125	0.0050703	No Significant Change
TG 52:7	MS1 Pos	171366	172021	163968	122152	121228	128071	139689	141156	145149	230168	225642	231917	102204	104389	111161	166418	176736	172455	172871	182892	173065	146354	156392	156333	70069.3	72156.2	71123.6	147623	152962	152823	0.0711915	0.638412	0.658818	No Significant Change
TG 53:3	MS2 Pos	14637.9	15794.7	16250.4	17350.7	18471.7	21932.1	13140	13403.2	16042.8	38796.4	36342.1	34868.5	12298.3	11128.8	12705	15792.5	17376.1	18050.7	17471.5	19081	20762.6	32169.8	31704.5	35194.6	21986.8	24329	22306.6	37456.9	34015.3	35275.9	-0.918591	2.80985e-06	5.0399e-06	No Significant Change
TG 53:4	MS2 Pos	8588.3	9116.2	8201.9	9529.4	10575.2	10115	6223	7528	8486.7	16966.3	15373.6	17046.5	6865.9	8582.2	7584.1	9358.9	8853.1	10836.3	10812.8	11661.1	11026.7	13673.1	14451.4	13402.2	10678.1	12164.8	11283.4	18572.2	21951.6	21175.8	-0.698148	8.47681e-05	0.000127717	No Significant Change
TG 53:5	MS2 Pos	459377	514446	565186	971384	993120	651637	511750	540154	512004	1.10165e+06	1.09562e+06	1.08909e+06	635739	657894	636055	513531	609240	573376	661889	880814	658775	1.25657e+06	1.11148e+06	1.10561e+06	896995	860205	962255	1080164	1.24713e+06	1.32793e+06	-0.818661	7.55064e-09	1.9425e-08	No Significant Change
TG 54:4	MS2 Pos	72134.6	76731.3	74374.5	62518.8	62789.1	64710.3	74942.8	73241	73784.4	131554	136709	134250	72382.4	74917.5	74880.1	84601.2	84211	79584.6	107645	102417	106659	112754	134036	116237	64255	63618.6	67328.9	148579	157723	151632	-0.384295	0.0272193	0.0330729	No Significant Change
TG 54:5	MS1 Pos	5.00019e+06	5.07049e+06	5.2338e+06	5.12474e+06	5.08059e+06	5.21158e+06	4.68415e+06	4.62948e+06	4.74586e+06	7.41539e+06	7.51309e+06	7553184	4293965	4.31151e+06	4447872	5625040	5.67764e+06	5.66653e+06	6.03518e+06	5.86617e+06	6208826	6074149	6108035	6249006	4301894	4239000	4205840	6880559	7.65441e+06	6.88949e+06	-0.223798	0.0280699	0.0337077	No Significant Change
TG 54:7	MS2 Pos	86264.4	93130.5	99223	149423	90469.2	147030	90483.4	100522	100391	228211	229158	291428	113217	115721	109537	137466	119821	113058	168022	124161	143792	259908	290529	277513	158154	161155	171120	222670	295267	232760	-0.902185	2.47441e-05	4.0523e-05	No Significant Change
TG 54:8	MS1 Pos	481988	488682	497051	227599	233420	235077	430461	453430	437548	497882	501341	509330	255794	268316	274664	444576	459432	469080	419895	417260	435039	479056	483876	505148	221717	216214	223824	510263	511459	515206	0.0862693	0.569074	0.592676	No Significant Change
TG 55:3	MS2 Pos	23995.8	26667.2	23743.4	16359.1	17890.8	16316.4	20408.3	19613.8	22218.8	27785.9	30481.2	27686.8	17280.7	12860.7	16189	21576.5	19934.8	21658.9	28269.5	29022	28067.4	38355.6	41928.7	35560.2	11241.7	10814.9	12086	46684.9	42598.3	45823.2	-0.346883	0.115054	0.13001	No Significant Change
TG 55:4	MS1 Pos	91003.8	97297.2	97517.2	115425	113935	117259	87672.2	90944.9	88676.8	186788	187126	180405	63802.6	65962.2	66118.5	96703.6	92920.2	96109.9	118818	114537	115300	171385	180612	181971	102512	104039	107018	196986	204853	214388	-0.773457	2.19332e-05	3.61818e-05	No Significant Change
TG 56:10	MS1 Pos	250891	253845	248160	92607.7	92054.1	91782	237317	235630	240026	117117	122130	129994	139127	133891	139055	203067	202433	203769	188051	185343	175490	137210	148250	153298	73891.6	78116.9	79805.2	155622	153046	155852	0.76971	1.58423e-06	2.93472e-06	No Significant Change
TG 56:4	MS1 Pos	575635	589622	577215	413127	411955	435940	492907	495215	522499	691980	707094	715048	341258	296380	328365	501978	503212	514970	569610	591460	602415	855862	855071	866152	332178	325748	323464	1.00147e+06	976312	1.02676e+06	-0.405562	0.0394382	0.0464221	No Significant Change
TG 56:5	MS1 Pos	1.53353e+06	1.63889e+06	1.5337e+06	936020	923486	909224	1.30832e+06	1306827	1318025	1.44656e+06	1.44371e+06	1.48378e+06	938944	898806	1.0153e+06	1.41194e+06	1.39267e+06	1.42043e+06	1.44295e+06	1.46403e+06	1.51322e+06	1.85145e+06	1.72027e+06	1.74088e+06	785293	835896	819193	1.99345e+06	1.99885e+06	1.85059e+06	-0.0424314	0.767595	0.777921	No Significant Change
TG 56:6	MS1 Pos	3.3917e+06	3.38061e+06	3.41632e+06	1.45627e+06	1.47687e+06	1.47127e+06	2.85731e+06	2.85753e+06	2.88257e+06	1.94514e+06	2.18863e+06	2039033	1.7505e+06	1.91197e+06	1.89556e+06	2.73164e+06	2.75143e+06	2.87902e+06	2.73175e+06	2798927	2.80059e+06	2.49548e+06	2.43885e+06	2.48816e+06	1.50487e+06	1.50543e+06	1.30306e+06	2.72755e+06	2.7784e+06	2.5734e+06	0.43323	0.000942813	0.00129924	No Significant Change
TG 56:7	MS2 Pos	180879	171806	171021	43163.3	82399.1	47031	143808	142509	150802	120910	120908	104238	64389.6	63042	61901.4	88769.8	88611.8	87522.5	86159.1	88046.6	86465.9	120723	127108	123264	80924.5	81938.2	82098.4	136184	129552	125876	0.134738	0.470259	0.496629	No Significant Change
TG 56:9	MS2 Pos	75092.6	78017.2	78802.7	26760.7	27673.6	26091.3	68732.8	67385.8	74408.9	37171.5	41423.6	33423.9	41605.1	43135.8	41910	66644	69844.5	66089.6	59515.6	61720.8	63957.2	33527	38382.7	39534.4	21359.6	23408.4	23969.9	37896.9	41479.8	39910.8	0.959612	2.56764e-08	6.37678e-08	No Significant Change
TG 58:12	MS1 Pos	93602.9	86990	87425	32523.9	34746.1	34766.1	99439	88599.4	98534.4	32016.2	31788	32618.9	45925.3	43604.9	47728.6	66292.5	66278.5	66401.7	58065.1	53799.4	51874.8	58791.8	53756.3	55936.1	29243.8	29997.8	28231.4	58557.1	56295.6	57610.7	0.750382	0.000115182	0.000170139	No Significant Change
TG 58:8	MS1 Pos	2.1638e+06	2021692	1.97885e+06	679977	683239	646626	1.8321e+06	1.86422e+06	1.89603e+06	828711	811663	767741	1.06576e+06	1.11754e+06	1044036	1.43755e+06	1497631	1529378	1.33907e+06	1359926	1.45986e+06	1.03465e+06	1.11786e+06	1.06703e+06	616552	620496	595309	1.27917e+06	1.1605e+06	1.19294e+06	0.849403	1.93628e-06	3.55772e-06	No Significant Change
TG O-52:2	MS1 Pos	34727.4	32886.3	34497.1	25945.4	26576.2	26280.9	32847.8	36618.3	37321.1	23312.1	25659.2	24083	18492.9	20308	18111.2	22848.5	19791.2	22383.5	40030.5	36921.5	44170.6	55158.4	53435.8	55319	18203.1	16416.2	15522.2	69450.3	80704.8	77645.9	-0.393582	0.157149	0.174955	No Significant Change
TG O-54:1	MS1 Pos	9354.9	10593.7	11715.4	10932.3	12771.7	11620	8309.4	16029.9	10215.4	6501.5	6541.2	7205.1	4468.6	7048.1	5329.4	5086.7	6039	5273.6	10090.5	9389.5	8147.7	22511.8	19350.6	20546.1	4348.8	4405.6	3323.9	30557.4	27964.2	31149.5	-0.789859	0.0343847	0.0408997	No Significant Change
TG O-54:3	MS2 Pos	10061.6	9020.1	10202	6857.8	7174.1	6387.8	8425.2	7288.6	8179.3	4694.5	6119.4	5062.7	4843.3	4425.6	4136.8	5862.2	5360.1	5685.5	8089.7	8159.9	7048.3	13201.1	11398.8	12279.3	4720.2	3940.6	4458	18911.3	17482.6	19359.8	-0.411626	0.139692	0.157067	No Significant Change

## Sheet: DIA_Pos_Sig
Lipid	Product	log2FC (MS2)	p-value (MS2)	FDR (MS2)	log2FC (MS1)	p-value (MS1)	FDR (MS1)	Significance*
CAR 14:0	85.0288	1.7879	1.3e-05	0.00765	1.37837	1.32e-06	0.000215	MS1 & MS2
CAR 14:0	85.0508	1.81505	1.76e-05	0.0102	1.37837	1.32e-06	0.000215	MS1 & MS2
CAR 14:1	60.0802	1.81729	7.91e-07	0.000484	1.44409	6.49e-06	0.00103	MS1 & MS2
CAR 14:1	85.028	1.61654	4.51e-07	0.000278	1.44409	6.49e-06	0.00103	MS1 & MS2
CAR 14:1	85.0504	1.46751	4.09e-06	0.00246	1.44409	6.49e-06	0.00103	MS1 & MS2
CAR 14:1	311.219	1.47532	1.16e-05	0.00684	1.44409	6.49e-06	0.00103	MS1 & MS2
CAR 14:2	85.0282	1.31173	6.18e-06	0.00368	1.23989	4.45e-07	7.3e-05	MS1 & MS2
CAR 15:0	60.0813	1.37721	1.46e-05	0.00856	1.69969	4.71e-08	8.15e-06	MS1 & MS2
CAR 16:0	60.0797	1.33033	2.27e-06	0.00138	1.32676	2.03e-07	3.41e-05	MS1 & MS2
CAR 16:1	60.0808	2.36402	6.93e-07	0.000426	2.35371	3.04e-06	0.00049	MS1 & MS2
CAR 16:1	85.0279	2.25008	3.72e-08	2.31e-05	2.35371	3.04e-06	0.00049	MS1 & MS2
CAR 16:1	144.101	2.48602	2.18e-07	0.000135	2.35371	3.04e-06	0.00049	MS1 & MS2
CAR 16:1	237.223	2.24608	2.23e-05	0.0129	2.35371	3.04e-06	0.00049	MS1 & MS2
CAR 18:0	85.0282	1.72467	8.21e-06	0.00485	1.63329	0.000143	0.0206	MS1 & MS2
CAR 18:0	369.301	1.53544	7.88e-05	0.0431	1.63329	0.000143	0.0206	MS1 & MS2
CAR 18:1	60.0801	1.1773	3.73e-05	0.0212	1.7394	6.14e-08	1.06e-05	MS1 & MS2
CAR 18:1	85.0672	1.21114	7.46e-05	0.0411	1.7394	6.14e-08	1.06e-05	MS1 & MS2
CAR 18:1	265.253	1.61846	4.74e-05	0.0268	1.7394	6.14e-08	1.06e-05	MS1 & MS2
CAR 18:1	367.28	1.64565	3.02e-05	0.0173	1.7394	6.14e-08	1.06e-05	MS1 & MS2
CAR 18:2	60.0806	1.8235	4.77e-06	0.00286	1.78884	4.38e-07	7.27e-05	MS1 & MS2
CAR 18:2	85.0281	1.88105	1.01e-06	0.000616	1.78884	4.38e-07	7.27e-05	MS1 & MS2
CAR 18:2	144.1	2.04095	5.02e-06	0.003	1.78884	4.38e-07	7.27e-05	MS1 & MS2
Cer 34:0;3O(2OH)	282.282	2.28422	5.35e-06	0.0032	2.23293	1.76e-05	0.00275	MS1 & MS2
Cer 34:0;3O(2OH)	554.51	2.24294	6.72e-07	0.000413	2.23293	1.76e-05	0.00275	MS1 & MS2
Cer 34:1	264.271	1.75352	2.18e-05	0.0127	1.94546	6.38e-05	0.00938	MS1 & MS2
Cer 34:1	520.51	1.78595	8.19e-06	0.00485	1.94546	6.38e-05	0.00938	MS1 & MS2
Cer 42:1	632.634	-2.40614	6.84e-05	0.0378	-1.95994	0.000149	0.0213	MS1 & MS2
HexCer 34:1	520.51	1.8471	3.01e-08	1.87e-05	1.82825	1.94e-07	3.27e-05	MS1 & MS2
HexCer 34:1	682.559	2.10467	3.28e-05	0.0187	1.82825	1.94e-07	3.27e-05	MS1 & MS2
LPC 18:3	500.309	1.13169	3.73e-06	0.00225	1.22172	2.25e-06	0.000365	MS1 & MS2
PC 32:1	125.001	1.73007	6.75e-05	0.0374	1.53128	1.01e-07	1.73e-05	MS1 & MS2
PC 32:1	184.073	1.25501	1.85e-06	0.00112	1.53128	1.01e-07	1.73e-05	MS1 & MS2
PC 32:1	185.079	1.73704	3.95e-05	0.0224	1.53128	1.01e-07	1.73e-05	MS1 & MS2
PC 32:2	184.105	1.6955	7.75e-05	0.0425	1.63359	3.19e-05	0.00484	MS1 & MS2
PC 33:2	184.073	1.24897	7.36e-07	0.000451	1.09998	3.57e-07	5.97e-05	MS1 & MS2
PC 33:2	184.105	1.28688	3.28e-06	0.00199	1.09998	3.57e-07	5.97e-05	MS1 & MS2
PC 34:4	184.073	2.34016	2.4e-05	0.0138	1.61	5.48e-06	0.000877	MS1 & MS2
SM 34:1	86.0965	1.36239	3.99e-06	0.00241	1.53418	4.38e-07	7.27e-05	MS1 & MS2
SM 34:1	104.107	2.00393	7.66e-05	0.0421	1.53418	4.38e-07	7.27e-05	MS1 & MS2
SM 34:1	125	1.91568	2.56e-05	0.0147	1.53418	4.38e-07	7.27e-05	MS1 & MS2
SM 34:1	184.074	1.44757	3.58e-07	0.000221	1.53418	4.38e-07	7.27e-05	MS1 & MS2
SM 34:1	185.077	1.93511	2.27e-05	0.0131	1.53418	4.38e-07	7.27e-05	MS1 & MS2
SM 34:1	626.491	1.68267	1.32e-06	0.000804	1.53418	4.38e-07	7.27e-05	MS1 & MS2
SM 42:2	185.078	-2.1582	7.49e-05	0.0412	-2.83436	0.000107	0.0156	MS1 & MS2
SM 42:2	795.67	-2.40604	5.05e-05	0.0284	-2.83436	0.000107	0.0156	MS1 & MS2
CAR 14:1	191.179	1.60971	0.000287	0.144	1.44409	6.49e-06	0.00103	MS1 Only
CAR 16:0	85.0288	0.49407	3.21e-07	0.000199	1.32676	2.03e-07	3.41e-05	MS1 Only
CAR 16:0	341.263	0.449208	0.000154	0.0806	1.32676	2.03e-07	3.41e-05	MS1 Only
CAR 16:3	85.0286	1.21564	0.000181	0.0932	1.65874	1.41e-07	2.4e-05	MS1 Only
CAR 18:2	97.1013	1.56665	0.00297	1	1.78884	4.38e-07	7.27e-05	MS1 Only
CE 20:3	369.344	0.746037	4.54e-05	0.0257	1.12263	5.68e-05	0.0084	MS1 Only
Cer 42:1	264.269	-2.05107	0.00268	1	-1.95994	0.000149	0.0213	MS1 Only
Cer 42:1	632.651	-2.06177	0.000164	0.0848	-1.95994	0.000149	0.0213	MS1 Only
Cer 42:1	633.638	-2.38972	0.000107	0.0571	-1.95994	0.000149	0.0213	MS1 Only
Cer 42:2	264.269	-2.07478	0.000305	0.153	-2.03758	0.00033	0.0442	MS1 Only
HexCer 34:1	264.268	1.77882	0.000316	0.157	1.82825	1.94e-07	3.27e-05	MS1 Only
HexCer 34:1	683.558	2.36859	0.000683	0.333	1.82825	1.94e-07	3.27e-05	MS1 Only
LPC 18:3	104.108	0.975005	0.000189	0.0968	1.22172	2.25e-06	0.000365	MS1 Only
LPC 24:0	184.073	1.05337	0.000747	0.36	1.09754	0.000361	0.0476	MS1 Only
LPC 24:0	590.447	1.33913	0.000765	0.368	1.09754	0.000361	0.0476	MS1 Only
LPC 24:0	104.107	1.41959	0.00974	1	1.09754	0.000361	0.0476	MS1 Only
PC 32:0	104.107	1.04839	0.00667	1	1.30245	8.84e-05	0.0129	MS1 Only
PC 32:0	184.073	1.20287	0.00015	0.0786	1.30245	8.84e-05	0.0129	MS1 Only
PC 32:0	185.077	1.17751	0.000142	0.0747	1.30245	8.84e-05	0.0129	MS1 Only
PC 32:0	496.339	1.04209	0.00377	1	1.30245	8.84e-05	0.0129	MS1 Only
PC 32:1	86.0959	1.18685	0.000131	0.0693	1.53128	1.01e-07	1.73e-05	MS1 Only
PC 32:2	184.073	1.47717	0.00017	0.0877	1.63359	3.19e-05	0.00484	MS1 Only
PC 34:4	104.107	1.65094	0.00103	0.48	1.61	5.48e-06	0.000877	MS1 Only
PC 35:1	184.073	0.315629	0.00116	0.535	1.2293	0.000292	0.0394	MS1 Only
PC 35:1	185.073	0.25615	0.0154	1	1.2293	0.000292	0.0394	MS1 Only
PC 36:1	86.0961	0.856931	0.000917	0.431	1.39184	1.53e-05	0.0024	MS1 Only
PC 36:1	104.107	0.835828	0.00264	1	1.39184	1.53e-05	0.0024	MS1 Only
PC 36:1	184.074	1.00827	0.000236	0.12	1.39184	1.53e-05	0.0024	MS1 Only
PC 36:1	185.076	0.753582	0.00251	1	1.39184	1.53e-05	0.0024	MS1 Only
PC 36:1	524.366	1.2421	0.000131	0.0691	1.39184	1.53e-05	0.0024	MS1 Only
SM 34:0	184.144	1.4074	0.000795	0.381	2.51834	2.05e-05	0.00313	MS1 Only
SM 34:1	685.565	1.86879	9.22e-05	0.0501	1.53418	4.38e-07	7.27e-05	MS1 Only
SM 34:1;3O	86.0962	1.57973	0.000714	0.346	2.03744	0.000267	0.0365	MS1 Only
SM 34:1;3O	184.073	1.69096	9.58e-05	0.0517	2.03744	0.000267	0.0365	MS1 Only
SM 36:3	668.438	1.10691	0.00257	1	1.46706	0.000251	0.0347	MS1 Only
SM 36:3	669.448	1.25553	0.00248	1	1.46706	0.000251	0.0347	MS1 Only
SM 42:1	184.067	-2.30414	0.000507	0.25	-2.88937	0.00038	0.0498	MS1 Only
SM 42:1	184.083	-2.30414	0.000507	0.25	-2.88937	0.00038	0.0498	MS1 Only
SM 42:1	184.104	-2.28527	0.000706	0.343	-2.88937	0.00038	0.0498	MS1 Only
SM 42:1	185.076	-2.06995	0.000644	0.316	-2.88937	0.00038	0.0498	MS1 Only
SM 42:1	797.683	-2.62634	0.00128	0.584	-2.88937	0.00038	0.0498	MS1 Only
SM 42:2	86.0961	-1.68762	0.00604	1	-2.83436	0.000107	0.0156	MS1 Only
SM 42:2	104.106	-2.21612	0.00234	0.979	-2.83436	0.000107	0.0156	MS1 Only
SM 42:2	184.073	-2.53902	0.000122	0.0648	-2.83436	0.000107	0.0156	MS1 Only
SM 42:2	795.688	-1.71014	0.00246	1	-2.83436	0.000107	0.0156	MS1 Only
SM 42:3	184.073	-1.1099	0.00151	0.679	-3.3916	0.000382	0.0498	MS1 Only
CAR 12:0	85.0283	1.04523	1.14e-05	0.00669	0.673484	0.000343	0.0456	MS2 Only
LPC 18:1	124.999	1.04484	1.61e-05	0.00942	0.865927	5.53e-05	0.00824	MS2 Only
PC 30:0	104.107	1.97506	8.62e-05	0.0471	0.815961	0.000159	0.0224	MS2 Only
PC 30:0	184.073	1.41212	3.99e-07	0.000246	0.815961	0.000159	0.0224	MS2 Only
PC 30:0	185.076	1.9081	2.66e-05	0.0153	0.815961	0.000159	0.0224	MS2 Only
PC 30:0	186.078	1.8326	6.18e-05	0.0345	0.815961	0.000159	0.0224	MS2 Only
PC 30:0	187.082	1.69963	8.64e-05	0.0471	0.815961	0.000159	0.0224	MS2 Only
PC 30:0	705.584	1.94676	5.6e-05	0.0313	0.815961	0.000159	0.0224	MS2 Only
PE O-40:8	385.274	1.10266	9.28e-06	0.00548	0.932587	3.21e-05	0.00484	MS2 Only
TG 58:9	911.75	1.14267	6.65e-05	0.037	1.19809	0.00395	0.403	MS2 Only
TG 60:9	675.533	1.84328	8.71e-05	0.0474	1.2466	0.00592	0.563	MS2 Only
CE 18:2	369.351	0.798524	7.17e-05	0.0396	0.725597	1.93e-05	0.003	No Significant Change
CE 18:2	370.357	0.839949	6.25e-05	0.0348	0.725597	1.93e-05	0.003	No Significant Change
CE 22:6	369.352	0.657928	0.00108	0.5	0.763194	0.00063	0.0806	No Significant Change
CE 22:6	370.355	0.740936	0.000314	0.157	0.763194	0.00063	0.0806	No Significant Change
Cer 30:1	264.269	0.158696	0.00458	1	0.134394	0.043	1	No Significant Change
Cer 40:1	264.268	-1.94904	0.00173	0.763	-2.38878	0.00438	0.433	No Significant Change
Cer 40:1	586.596	-2.37533	0.00182	0.792	-2.38878	0.00438	0.433	No Significant Change
Cer 40:1	604.601	-2.5978	0.00477	1	-2.38878	0.00438	0.433	No Significant Change
CoQ9	197.081	3.22208	0.00919	1	3.34186	0.0109	0.946	No Significant Change
DG 34:2	313.272	-0.796559	0.0627	1	-1.15579	0.035	1	No Significant Change
DG 34:2	337.274	-0.83437	0.0547	1	-1.15579	0.035	1	No Significant Change
DG 34:2	575.5	-1.0796	0.0468	1	-1.15579	0.035	1	No Significant Change
DG 34:3	337.275	-0.721571	0.0506	1	-0.750791	0.108	1	No Significant Change
DG 36:3	337.273	-0.855501	0.0484	1	-0.826054	0.0619	1	No Significant Change
DG 36:3	339.289	-0.673589	0.0742	1	-0.826054	0.0619	1	No Significant Change
DG 36:3	601.512	-0.739463	0.0667	1	-0.826054	0.0619	1	No Significant Change
DG 36:3	602.519	-0.696358	0.0649	1	-0.826054	0.0619	1	No Significant Change
DG 36:3	619.532	-0.540965	0.0805	1	-0.826054	0.0619	1	No Significant Change
DG 36:4	263.238	-0.760079	0.0343	1	-0.817298	0.0491	1	No Significant Change
DG 36:4	337.271	-0.734041	0.0437	1	-0.817298	0.0491	1	No Significant Change
DG 36:4	339.288	-0.592591	0.101	1	-0.817298	0.0491	1	No Significant Change
DG 36:4	599.505	-0.822986	0.0361	1	-0.817298	0.0491	1	No Significant Change
DG 36:4	617.516	-0.724704	0.0477	1	-0.817298	0.0491	1	No Significant Change
DG 38:6	337.275	0.394941	0.24	1	0.50899	0.0881	1	No Significant Change
DG 38:6	361.272	0.630384	0.039	1	0.50899	0.0881	1	No Significant Change
LPC 15:0	464.313	0.849874	0.00134	0.607	1.01832	0.000645	0.082	No Significant Change
LPC 16:0	60.0805	0.502386	0.00293	1	0.246005	0.00182	0.198	No Significant Change
LPC 16:0	86.0964	0.437442	0.00734	1	0.246005	0.00182	0.198	No Significant Change
LPC 16:0	104.107	0.347722	0.00459	1	0.246005	0.00182	0.198	No Significant Change
LPC 16:0	184.074	0.387413	0.00385	1	0.246005	0.00182	0.198	No Significant Change
LPC 16:0	258.11	0.347769	0.0101	1	0.246005	0.00182	0.198	No Significant Change
LPC 16:0	313.274	0.699788	0.00143	0.643	0.246005	0.00182	0.198	No Significant Change
LPC 16:0	419.254	0.410097	0.00195	0.839	0.246005	0.00182	0.198	No Significant Change
LPC 16:0	478.33	0.38443	0.00434	1	0.246005	0.00182	0.198	No Significant Change
LPC 17:0	86.0969	0.999667	0.00887	1	0.658375	0.0339	1	No Significant Change
LPC 17:0	184.074	1.13218	0.0158	1	0.658375	0.0339	1	No Significant Change
LPC 17:0	492.34	0.594219	0.0394	1	0.658375	0.0339	1	No Significant Change
LPC 17:1	104.107	0.474485	0.000118	0.0627	0.753934	0.00438	0.433	No Significant Change
LPC 17:1	184.072	0.506919	0.000106	0.0565	0.753934	0.00438	0.433	No Significant Change
LPC 17:1	184.083	0.495789	0.000159	0.0824	0.753934	0.00438	0.433	No Significant Change
LPC 17:1	258.11	0.615795	4.8e-06	0.00288	0.753934	0.00438	0.433	No Significant Change
LPC 17:1	490.327	0.81696	0.00802	1	0.753934	0.00438	0.433	No Significant Change
LPC 18:0	86.0949	0.548132	0.00595	1	0.331843	0.00339	0.355	No Significant Change
LPC 18:0	104.107	0.484073	0.00629	1	0.331843	0.00339	0.355	No Significant Change
LPC 18:0	184.073	0.528272	0.00675	1	0.331843	0.00339	0.355	No Significant Change
LPC 18:0	258.111	0.808839	0.00991	1	0.331843	0.00339	0.355	No Significant Change
LPC 18:0	341.3	0.493686	0.00344	1	0.331843	0.00339	0.355	No Significant Change
LPC 18:0	506.359	0.487199	0.00788	1	0.331843	0.00339	0.355	No Significant Change
LPC 18:1	60.0807	1.47854	0.000726	0.351	0.865927	5.53e-05	0.00824	No Significant Change
LPC 18:1	86.0963	1.17035	0.000475	0.235	0.865927	5.53e-05	0.00824	No Significant Change
LPC 18:1	104.107	1.32826	0.00176	0.771	0.865927	5.53e-05	0.00824	No Significant Change
LPC 18:1	184.074	1.1575	0.000242	0.123	0.865927	5.53e-05	0.00824	No Significant Change
LPC 18:1	185.077	1.26432	0.000816	0.388	0.865927	5.53e-05	0.00824	No Significant Change
LPC 18:1	258.111	1.21997	0.000207	0.105	0.865927	5.53e-05	0.00824	No Significant Change
LPC 18:1	339.29	1.16402	0.000314	0.157	0.865927	5.53e-05	0.00824	No Significant Change
LPC 18:1	445.273	1.29491	0.000156	0.0814	0.865927	5.53e-05	0.00824	No Significant Change
LPC 18:1	504.345	0.980127	0.000188	0.0968	0.865927	5.53e-05	0.00824	No Significant Change
LPC 18:2	60.0804	0.565216	0.00018	0.0931	0.457001	5.94e-06	0.000944	No Significant Change
LPC 18:2	86.0965	0.558163	0.000105	0.0565	0.457001	5.94e-06	0.000944	No Significant Change
LPC 18:2	104.107	0.528069	0.000133	0.0702	0.457001	5.94e-06	0.000944	No Significant Change
LPC 18:2	125.001	0.632831	0.00577	1	0.457001	5.94e-06	0.000944	No Significant Change
LPC 18:2	184.073	0.605463	9.37e-05	0.0508	0.457001	5.94e-06	0.000944	No Significant Change
LPC 18:2	258.11	0.657008	6.52e-06	0.00388	0.457001	5.94e-06	0.000944	No Significant Change
LPC 18:2	337.274	0.606661	2.75e-05	0.0158	0.457001	5.94e-06	0.000944	No Significant Change
LPC 18:2	443.256	0.574351	5.26e-05	0.0295	0.457001	5.94e-06	0.000944	No Significant Change
LPC 18:2	502.329	0.599902	7.56e-06	0.00449	0.457001	5.94e-06	0.000944	No Significant Change
LPC 19:1	184.074	0.524528	0.00548	1	0.767015	0.0131	1	No Significant Change
LPC 19:1	258.11	0.507015	0.00742	1	0.767015	0.0131	1	No Significant Change
LPC 20:0	104.107	0.436278	0.14	1	0.210243	0.507	1	No Significant Change
LPC 20:0	184.072	0.418732	0.256	1	0.210243	0.507	1	No Significant Change
LPC 20:0	534.389	0.103485	0.699	1	0.210243	0.507	1	No Significant Change
LPC 20:1	184.074	0.607138	0.00958	1	0.599424	0.0226	1	No Significant Change
LPC 20:1	532.376	0.604924	0.0068	1	0.599424	0.0226	1	No Significant Change
LPC 20:2	184.073	0.657868	0.0065	1	0.693498	0.0155	1	No Significant Change
LPC 20:2	489.238	0.572537	0.0216	1	0.693498	0.0155	1	No Significant Change
LPC 20:3	184.074	0.429664	0.0213	1	0.699377	0.0148	1	No Significant Change
LPC 20:3	528.342	0.697345	0.0148	1	0.699377	0.0148	1	No Significant Change
LPC 20:4	104.107	0.478166	9.43e-05	0.051	0.351033	0.0311	1	No Significant Change
LPC 20:4	184.073	0.553359	6.76e-05	0.0375	0.351033	0.0311	1	No Significant Change
LPC 20:4	258.11	0.62214	4.56e-06	0.00274	0.351033	0.0311	1	No Significant Change
LPC 20:4	526.33	0.339907	0.0454	1	0.351033	0.0311	1	No Significant Change
LPC 22:0	104.107	0.892803	0.00332	1	0.883241	0.0016	0.179	No Significant Change
LPC 22:0	184.074	0.724433	0.00176	0.771	0.883241	0.0016	0.179	No Significant Change
LPC 22:6	104.107	0.248877	0.122	1	0.248896	0.146	1	No Significant Change
LPC 22:6	184.073	0.366444	0.0641	1	0.248896	0.146	1	No Significant Change
LPC 22:6	184.105	0.425228	0.0706	1	0.248896	0.146	1	No Significant Change
LPC 22:6	550.329	0.211175	0.216	1	0.248896	0.146	1	No Significant Change
LPC 24:1	104.107	1.7485	0.000264	0.133	1.53678	0.00102	0.125	No Significant Change
LPC 24:1	184.073	1.2635	0.000318	0.158	1.53678	0.00102	0.125	No Significant Change
LPC O-16:0	86.0963	0.989887	0.00598	1	1.01226	0.0139	1	No Significant Change
LPC O-16:0	104.107	0.912725	0.00692	1	1.01226	0.0139	1	No Significant Change
LPC O-16:0	184.072	0.702281	0.00868	1	1.01226	0.0139	1	No Significant Change
LPC O-18:1	86.0968	0.57949	0.0108	1	1.40284	0.00639	0.582	No Significant Change
LPC O-18:1	104.132	0.839233	0.013	1	1.40284	0.00639	0.582	No Significant Change
LPC O-18:1	184.071	0.562979	0.0113	1	1.40284	0.00639	0.582	No Significant Change
LPE 16:0	62.0599	1.56643	0.00255	1	1.45498	0.00224	0.239	No Significant Change
LPE 16:0	282.276	1.51516	0.00191	0.825	1.45498	0.00224	0.239	No Significant Change
LPE 16:0	313.274	0.637597	0.00305	1	1.45498	0.00224	0.239	No Significant Change
LPE 16:0	393.24	1.62838	0.00712	1	1.45498	0.00224	0.239	No Significant Change
LPE 18:0	104.109	0.987287	0.0042	1	1.39992	0.00157	0.178	No Significant Change
LPE 18:0	310.312	1.23739	0.000735	0.355	1.39992	0.00157	0.178	No Significant Change
LPE 18:0	341.304	1.36728	0.00088	0.415	1.39992	0.00157	0.178	No Significant Change
LPE 18:1	155.012	1.22812	0.000257	0.13	1.45009	0.00102	0.125	No Significant Change
LPE 18:1	339.289	1.2335	0.000156	0.0814	1.45009	0.00102	0.125	No Significant Change
LPE 18:3	337.274	0.227241	0.165	1	0.258683	0.128	1	No Significant Change
LPE 22:6	385.274	-0.291714	0.0391	1	-0.351384	0.0196	1	No Significant Change
PC 26:0	184.073	0.0219556	0.344	1	-0.0103092	0.65	1	No Significant Change
PC 30:1	184.073	1.0859	0.00143	0.643	1.80851	0.0015	0.171	No Significant Change
PC 30:1	186.076	0.927624	0.00261	1	1.80851	0.0015	0.171	No Significant Change
PC 30:1	703.56	0.762685	0.00679	1	1.80851	0.0015	0.171	No Significant Change
PC 34:0	184.072	1.05499	0.00197	0.843	1.82762	0.00242	0.256	No Significant Change
PC 34:0	184.083	1.05499	0.00197	0.843	1.82762	0.00242	0.256	No Significant Change
PC 34:0	184.105	1.36866	0.000809	0.386	1.82762	0.00242	0.256	No Significant Change
PC 34:0	184.145	1.53974	0.00157	0.7	1.82762	0.00242	0.256	No Significant Change
PC 34:0	185.07	1.09637	0.000861	0.406	1.82762	0.00242	0.256	No Significant Change
PC 34:1	104.108	0.974317	1.75e-05	0.0102	0.591869	2.03e-05	0.00313	No Significant Change
PC 34:1	184.074	0.759601	1.46e-05	0.00856	0.591869	2.03e-05	0.00313	No Significant Change
PC 34:1	185.077	0.965934	1.27e-06	0.000771	0.591869	2.03e-05	0.00313	No Significant Change
PC 34:1	496.342	0.789379	3.04e-05	0.0173	0.591869	2.03e-05	0.00313	No Significant Change
PC 34:1	504.344	0.923824	0.000105	0.0565	0.591869	2.03e-05	0.00313	No Significant Change
PC 34:2	184.074	0.267844	5.04e-05	0.0284	0.159578	0.000152	0.0215	No Significant Change
PC 34:2	184.235	0.270814	0.00226	0.947	0.159578	0.000152	0.0215	No Significant Change
PC 34:2	185.077	0.281762	3.11e-05	0.0177	0.159578	0.000152	0.0215	No Significant Change
PC 35:2	60.0802	0.971714	0.0019	0.823	0.560132	0.00612	0.575	No Significant Change
PC 35:2	86.0961	0.816286	2.01e-05	0.0117	0.560132	0.00612	0.575	No Significant Change
PC 35:2	104.107	0.897413	0.000838	0.396	0.560132	0.00612	0.575	No Significant Change
PC 35:2	184.073	0.863896	0.00176	0.771	0.560132	0.00612	0.575	No Significant Change
PC 35:2	185.078	0.896122	0.000826	0.391	0.560132	0.00612	0.575	No Significant Change
PC 35:3	184.073	0.47104	0.00141	0.636	0.74178	4.48e-05	0.00672	No Significant Change
PC 35:4	184.074	0.572808	0.00206	0.878	0.832605	0.000266	0.0365	No Significant Change
PC 35:5	625.518	-0.463256	0.0834	1	-0.451244	0.0783	1	No Significant Change
PC 35:5	626.523	-0.448773	0.0705	1	-0.451244	0.0783	1	No Significant Change
PC 36:2	86.0965	1.12616	0.000152	0.0797	0.297238	0.000247	0.0343	No Significant Change
PC 36:2	104.107	0.726164	0.000278	0.14	0.297238	0.000247	0.0343	No Significant Change
PC 36:2	125	1.02039	0.00487	1	0.297238	0.000247	0.0343	No Significant Change
PC 36:2	184.074	0.605121	0.000104	0.0559	0.297238	0.000247	0.0343	No Significant Change
PC 36:2	184.233	0.645984	0.000188	0.0968	0.297238	0.000247	0.0343	No Significant Change
PC 36:2	185.077	0.877572	0.00216	0.912	0.297238	0.000247	0.0343	No Significant Change
PC 36:2	524.37	0.402603	0.000196	0.1	0.297238	0.000247	0.0343	No Significant Change
PC 36:3	60.0801	0.599733	0.00992	1	0.456544	0.00761	0.685	No Significant Change
PC 36:3	86.096	0.577421	0.00183	0.798	0.456544	0.00761	0.685	No Significant Change
PC 36:3	104.107	0.502365	0.00462	1	0.456544	0.00761	0.685	No Significant Change
PC 36:3	125	0.635812	0.00214	0.906	0.456544	0.00761	0.685	No Significant Change
PC 36:3	184.074	0.441988	0.00713	1	0.456544	0.00761	0.685	No Significant Change
PC 36:3	185.076	0.477978	0.00467	1	0.456544	0.00761	0.685	No Significant Change
PC 36:3	502.328	0.58426	0.00174	0.766	0.456544	0.00761	0.685	No Significant Change
PC 36:3	522.356	0.668475	9.61e-05	0.0518	0.456544	0.00761	0.685	No Significant Change
PC 36:4	86.0958	-0.085097	0.789	1	-0.0159715	0.957	1	No Significant Change
PC 36:4	104.107	-0.372847	0.539	1	-0.0159715	0.957	1	No Significant Change
PC 36:4	184.073	-0.333514	0.512	1	-0.0159715	0.957	1	No Significant Change
PC 36:4	185.076	-0.410164	0.456	1	-0.0159715	0.957	1	No Significant Change
PC 37:3	184.073	0.393468	0.00185	0.802	0.257542	0.166	1	No Significant Change
PC 37:5	184.072	0.211071	0.139	1	0.113404	0.489	1	No Significant Change
PC 37:5	184.083	0.211071	0.139	1	0.113404	0.489	1	No Significant Change
PC 37:6	184.073	1.16222	0.000117	0.0621	1.26355	0.000797	0.1	No Significant Change
PC 37:6	184.105	1.14254	0.000151	0.0789	1.26355	0.000797	0.1	No Significant Change
PC 37:6	185.075	0.94149	0.00567	1	1.26355	0.000797	0.1	No Significant Change
PC 38:4	184.074	0.0759802	0.39	1	0.041658	0.541	1	No Significant Change
PC 38:4	185.076	0.121988	0.259	1	0.041658	0.541	1	No Significant Change
PC 40:2	184.073	0.271994	0.411	1	0.584619	0.0501	1	No Significant Change
PC 40:6	184.074	-0.0123303	0.91	1	-0.0284166	0.755	1	No Significant Change
PC 40:6	185.077	-0.01792	0.863	1	-0.0284166	0.755	1	No Significant Change
PC 40:7	184.074	-0.0449452	0.595	1	-0.0296379	0.735	1	No Significant Change
PC 40:8	184.073	0.33113	0.17	1	0.248416	0.348	1	No Significant Change
PC 40:8	184.105	0.331183	0.237	1	0.248416	0.348	1	No Significant Change
PC 40:8	184.144	0.294826	0.34	1	0.248416	0.348	1	No Significant Change
PC 40:8	185.077	0.210129	0.302	1	0.248416	0.348	1	No Significant Change
PC 41:6	184.073	0.00217288	0.992	1	-0.180688	0.39	1	No Significant Change
PC 42:7	184.073	0.114033	0.546	1	0.103023	0.606	1	No Significant Change
PC 42:8	184.073	-0.115071	0.66	1	-0.231331	0.384	1	No Significant Change
PC O-34:1	184.073	1.16327	0.000927	0.435	1.64286	0.000809	0.101	No Significant Change
PC O-34:1	184.105	1.2768	0.000658	0.322	1.64286	0.000809	0.101	No Significant Change
PC O-34:2	184.073	0.736636	6.96e-06	0.00414	0.594785	0.0206	1	No Significant Change
PC O-34:2	185.076	0.948409	1.12e-06	0.000683	0.594785	0.0206	1	No Significant Change
PC O-34:2	743.579	0.508735	0.00878	1	0.594785	0.0206	1	No Significant Change
PC O-36:4	104.108	0.760721	0.000702	0.342	0.980891	0.00218	0.235	No Significant Change
PC O-36:4	184.073	0.720189	0.00322	1	0.980891	0.00218	0.235	No Significant Change
PC O-36:4	185.078	0.696585	0.00228	0.953	0.980891	0.00218	0.235	No Significant Change
PC O-36:4	186.074	0.681409	0.00943	1	0.980891	0.00218	0.235	No Significant Change
PC O-38:5	184.073	0.973027	0.000126	0.067	0.89876	0.000224	0.0314	No Significant Change
PC O-38:5	185.075	0.925392	0.000196	0.1	0.89876	0.000224	0.0314	No Significant Change
PC O-40:7	184.073	0.68214	0.00267	1	1.08705	0.00111	0.133	No Significant Change
PE 32:0	551.506	1.52505	0.00209	0.885	1.25705	0.00122	0.143	No Significant Change
PE 34:0	579.535	0.0785873	0.14	1	0.0602584	0.207	1	No Significant Change
PE 34:3	575.504	-0.0715862	0.757	1	-0.141881	0.559	1	No Significant Change
PE 34:4	575.627	0.00931557	0.971	1	-0.141881	0.559	1	No Significant Change
PE 34:5	576.504	-0.134398	0.565	1	-0.141881	0.559	1	No Significant Change
PE 36:2	603.534	0.364781	0.155	1	0.358513	0.159	1	No Significant Change
PE 36:2	603.59	0.435203	0.107	1	0.358513	0.159	1	No Significant Change
PE 36:2	604.54	0.372991	0.138	1	0.358513	0.159	1	No Significant Change
PE 36:3	601.52	0.107485	0.635	1	0.0920708	0.695	1	No Significant Change
PE 36:3	602.519	0.158893	0.52	1	0.0920708	0.695	1	No Significant Change
PE 36:4	599.504	-0.268679	0.241	1	-0.30375	0.186	1	No Significant Change
PE 38:4	341.304	0.0190324	0.916	1	-0.0428656	0.857	1	No Significant Change
PE 38:4	627.535	-0.0325261	0.884	1	-0.0428656	0.857	1	No Significant Change
PE 38:4	627.593	-0.0490474	0.827	1	-0.0428656	0.857	1	No Significant Change
PE 38:4	628.538	-0.00409419	0.984	1	-0.0428656	0.857	1	No Significant Change
PE 40:6	651.537	-0.507706	0.0282	1	-0.468599	0.0236	1	No Significant Change
PE 40:6	652.533	-0.394097	0.019	1	-0.468599	0.0236	1	No Significant Change
PE O-34:2	339.289	0.898175	0.000494	0.244	0.709859	0.00115	0.136	No Significant Change
PE O-34:3	337.272	0.186146	0.329	1	0.169995	0.39	1	No Significant Change
PE O-36:3	337.274	0.362893	0.12	1	0.501323	0.0384	1	No Significant Change
PE O-36:3	337.287	0.367077	0.125	1	0.501323	0.0384	1	No Significant Change
PE O-36:3	392.291	0.308538	0.154	1	0.501323	0.0384	1	No Significant Change
PE O-36:3	587.534	0.440875	0.0887	1	0.501323	0.0384	1	No Significant Change
PE O-36:5	361.274	0.717306	0.00207	0.879	0.686986	0.00392	0.403	No Significant Change
PE O-36:5	364.262	0.559796	0.00859	1	0.686986	0.00392	0.403	No Significant Change
PE O-36:5	583.506	0.726977	0.00416	1	0.686986	0.00392	0.403	No Significant Change
PE O-38:5	611.537	0.535771	0.0372	1	0.338581	0.0297	1	No Significant Change
PE O-38:7	279.268	0.924622	0.0139	1	0.93126	0.00134	0.156	No Significant Change
PE O-38:7	364.262	0.887736	0.00118	0.546	0.93126	0.00134	0.156	No Significant Change
PE O-38:7	385.273	0.853016	0.000969	0.453	0.93126	0.00134	0.156	No Significant Change
PE O-38:7	386.278	0.851816	0.000536	0.263	0.93126	0.00134	0.156	No Significant Change
PE O-38:7	607.505	0.828173	0.00102	0.475	0.93126	0.00134	0.156	No Significant Change
PE O-38:7	730.514	0.763125	0.0034	1	0.93126	0.00134	0.156	No Significant Change
PE O-40:5	361.267	0.90911	5.58e-05	0.0313	0.986387	0.00167	0.184	No Significant Change
PE O-40:5	420.32	1.05888	0.00123	0.566	0.986387	0.00167	0.184	No Significant Change
PE O-40:7	385.274	0.798608	0.00838	1	0.893267	0.00562	0.539	No Significant Change
PE O-40:7	385.288	0.54747	0.0203	1	0.893267	0.00562	0.539	No Significant Change
PE O-40:7	392.295	0.819656	0.00723	1	0.893267	0.00562	0.539	No Significant Change
PE O-40:7	635.54	0.778621	0.00577	1	0.893267	0.00562	0.539	No Significant Change
PE O-40:7	636.54	0.66664	0.0226	1	0.893267	0.00562	0.539	No Significant Change
PE O-40:8	390.275	0.982969	2.71e-05	0.0156	0.932587	3.21e-05	0.00484	No Significant Change
PE O-40:8	633.527	0.961998	5.09e-05	0.0286	0.932587	3.21e-05	0.00484	No Significant Change
S1P 18:1	264.269	1.56707	0.00489	1	1.64967	0.00338	0.355	No Significant Change
S1P 18:1	264.281	1.08213	0.00695	1	1.64967	0.00338	0.355	No Significant Change
SM 30:1	184.073	0.0206081	0.345	1	0.0125445	0.654	1	No Significant Change
SM 32:0	184.073	1.03115	0.0039	1	1.25217	0.00145	0.168	No Significant Change
SM 32:0	185.077	0.990193	0.00421	1	1.25217	0.00145	0.168	No Significant Change
SM 32:1	184.073	1.50343	0.00122	0.559	1.64158	0.000884	0.11	No Significant Change
SM 33:1	184.073	1.48276	0.00128	0.584	1.53515	0.00165	0.184	No Significant Change
SM 33:1	184.105	1.79027	0.00198	0.846	1.53515	0.00165	0.184	No Significant Change
SM 33:1	185.077	1.50804	0.00124	0.566	1.53515	0.00165	0.184	No Significant Change
SM 33:1	671.544	1.3269	0.00174	0.768	1.53515	0.00165	0.184	No Significant Change
SM 34:2	86.0963	0.991551	0.000309	0.154	1.02097	0.00535	0.519	No Significant Change
SM 34:2	104.107	1.2274	0.0016	0.711	1.02097	0.00535	0.519	No Significant Change
SM 34:2	184.073	1.06298	0.00297	1	1.02097	0.00535	0.519	No Significant Change
SM 34:2	185.075	0.969519	0.0014	0.632	1.02097	0.00535	0.519	No Significant Change
SM 34:2	683.544	0.825742	0.00525	1	1.02097	0.00535	0.519	No Significant Change
SM 36:2	86.0957	1.16345	0.00191	0.825	0.3893	0.00145	0.168	No Significant Change
SM 36:2	184.074	1.20704	0.000808	0.386	0.3893	0.00145	0.168	No Significant Change
SM 40:1	86.0958	-2.18134	0.00319	1	-3.38125	0.00411	0.415	No Significant Change
SM 40:1	125.001	-2.56761	0.00163	0.723	-3.38125	0.00411	0.415	No Significant Change
SM 40:1	184.073	-2.10428	0.00713	1	-3.38125	0.00411	0.415	No Significant Change
SM 40:1	769.657	-2.89605	0.00306	1	-3.38125	0.00411	0.415	No Significant Change
SM 40:2	767.64	-1.70973	0.00451	1	-2.80533	0.00959	0.847	No Significant Change
SM 41:1	783.677	-2.62037	0.00623	1	-3.25702	0.000502	0.0648	No Significant Change
ST 24:1;O5;T	126.023	-0.392216	0.326	1	-0.310505	0.352	1	No Significant Change
ST 24:1;O5;T	480.278	-0.232475	0.405	1	-0.310505	0.352	1	No Significant Change
TG 46:0	523.464	-0.798728	0.122	1	-0.854506	0.117	1	No Significant Change
TG 46:0	551.505	-0.883375	0.0802	1	-0.854506	0.117	1	No Significant Change
TG 48:0	523.476	-0.989467	0.161	1	-0.668674	0.194	1	No Significant Change
TG 48:0	551.501	-0.725024	0.171	1	-0.668674	0.194	1	No Significant Change
TG 48:0	551.55	-0.705591	0.149	1	-0.668674	0.194	1	No Significant Change
TG 48:0	551.56	-0.710838	0.18	1	-0.668674	0.194	1	No Significant Change
TG 48:0	552.501	-0.606508	0.192	1	-0.668674	0.194	1	No Significant Change
TG 48:0	552.511	-0.578811	0.214	1	-0.668674	0.194	1	No Significant Change
TG 48:1	523.471	-1.21496	0.0673	1	-1.11383	0.106	1	No Significant Change
TG 48:1	549.487	-0.985355	0.117	1	-1.11383	0.106	1	No Significant Change
TG 48:1	549.541	-1.00794	0.131	1	-1.11383	0.106	1	No Significant Change
TG 48:1	550.491	-0.991437	0.109	1	-1.11383	0.106	1	No Significant Change
TG 48:1	551.504	-0.8107	0.153	1	-1.11383	0.106	1	No Significant Change
TG 48:1	551.559	-0.70275	0.204	1	-1.11383	0.106	1	No Significant Change
TG 48:1	552.508	-0.697603	0.168	1	-1.11383	0.106	1	No Significant Change
TG 48:1	577.519	-1.20753	0.0836	1	-1.11383	0.106	1	No Significant Change
TG 48:2	263.237	-1.2475	0.0694	1	-1.38539	0.1	1	No Significant Change
TG 48:2	521.455	-0.799714	0.169	1	-1.38539	0.1	1	No Significant Change
TG 48:2	523.47	-1.41676	0.0665	1	-1.38539	0.1	1	No Significant Change
TG 48:2	524.475	-1.22176	0.0647	1	-1.38539	0.1	1	No Significant Change
TG 48:2	547.472	-1.34412	0.086	1	-1.38539	0.1	1	No Significant Change
TG 48:2	547.489	-0.714429	0.091	1	-1.38539	0.1	1	No Significant Change
TG 48:2	548.477	-1.21171	0.0917	1	-1.38539	0.1	1	No Significant Change
TG 48:2	549.487	-0.838148	0.193	1	-1.38539	0.1	1	No Significant Change
TG 48:2	549.504	-0.633057	0.171	1	-1.38539	0.1	1	No Significant Change
TG 48:2	575.504	-1.46696	0.0909	1	-1.38539	0.1	1	No Significant Change
TG 48:2	576.507	-1.29275	0.0894	1	-1.38539	0.1	1	No Significant Change
TG 48:2	577.523	-1.05013	0.0932	1	-1.38539	0.1	1	No Significant Change
TG 48:3	519.442	-1.31321	0.0353	1	-1.49507	0.0739	1	No Significant Change
TG 48:3	521.457	-1.39367	0.0619	1	-1.49507	0.0739	1	No Significant Change
TG 48:3	545.454	-1.34632	0.0648	1	-1.49507	0.0739	1	No Significant Change
TG 48:3	547.466	-1.30285	0.0904	1	-1.49507	0.0739	1	No Significant Change
TG 48:3	573.486	-1.45601	0.0796	1	-1.49507	0.0739	1	No Significant Change
TG 48:3	575.498	-0.966701	0.105	1	-1.49507	0.0739	1	No Significant Change
TG 49:1	537.487	-0.317531	0.467	1	-0.503526	0.214	1	No Significant Change
TG 49:1	563.501	-0.547503	0.132	1	-0.503526	0.214	1	No Significant Change
TG 49:1	577.523	-0.415146	0.242	1	-0.503526	0.214	1	No Significant Change
TG 49:2	537.488	-0.195	0.597	1	-0.397055	0.292	1	No Significant Change
TG 49:2	561.487	-0.444044	0.236	1	-0.397055	0.292	1	No Significant Change
TG 49:2	563.498	-0.512963	0.157	1	-0.397055	0.292	1	No Significant Change
TG 50:1	549.49	-0.599994	0.168	1	-1.03963	0.0702	1	No Significant Change
TG 50:1	551.502	-0.969175	0.0607	1	-1.03963	0.0702	1	No Significant Change
TG 50:1	577.519	-1.02693	0.0608	1	-1.03963	0.0702	1	No Significant Change
TG 50:1	578.521	-0.974956	0.0609	1	-1.03963	0.0702	1	No Significant Change
TG 50:1	580.535	-0.729496	0.0732	1	-1.03963	0.0702	1	No Significant Change
TG 50:2	551.502	-1.12133	0.0295	1	-1.15359	0.0352	1	No Significant Change
TG 50:2	551.514	-1.41243	0.0553	1	-1.15359	0.0352	1	No Significant Change
TG 50:2	575.501	-1.22815	0.0328	1	-1.15359	0.0352	1	No Significant Change
TG 50:3	263.238	-1.17057	0.0476	1	-1.29379	0.046	1	No Significant Change
TG 50:3	547.471	-1.01149	0.0555	1	-1.29379	0.046	1	No Significant Change
TG 50:3	549.488	-1.31691	0.0432	1	-1.29379	0.046	1	No Significant Change
TG 50:3	550.492	-1.25431	0.0416	1	-1.29379	0.046	1	No Significant Change
TG 50:3	573.488	-1.26571	0.0491	1	-1.29379	0.046	1	No Significant Change
TG 50:3	574.493	-1.26584	0.046	1	-1.29379	0.046	1	No Significant Change
TG 50:3	575.504	-1.21745	0.0586	1	-1.29379	0.046	1	No Significant Change
TG 50:3	576.506	-1.14482	0.0606	1	-1.29379	0.046	1	No Significant Change
TG 50:3	601.519	-1.1824	0.0211	1	-1.29379	0.046	1	No Significant Change
TG 50:3	829.73	-1.04166	0.0593	1	-1.29379	0.046	1	No Significant Change
TG 50:4	547.471	-1.70697	0.0221	1	-1.972	0.0262	1	No Significant Change
TG 50:4	573.487	-1.19735	0.0569	1	-1.972	0.0262	1	No Significant Change
TG 50:4	574.494	-1.16491	0.0875	1	-1.972	0.0262	1	No Significant Change
TG 50:4	599.503	-1.96583	0.0127	1	-1.972	0.0262	1	No Significant Change
TG 50:4	827.714	-1.83802	0.0174	1	-1.972	0.0262	1	No Significant Change
TG 51:2	561.492	-0.629371	0.204	1	-1.14805	0.0335	1	No Significant Change
TG 51:2	563.502	-0.99156	0.0289	1	-1.14805	0.0335	1	No Significant Change
TG 51:2	565.517	-1.08636	0.0202	1	-1.14805	0.0335	1	No Significant Change
TG 51:2	589.518	-1.22042	0.0274	1	-1.14805	0.0335	1	No Significant Change
TG 51:3	263.237	-1.34279	0.033	1	-1.118	0.0346	1	No Significant Change
TG 51:3	561.489	-0.732467	0.0404	1	-1.118	0.0346	1	No Significant Change
TG 51:3	562.49	-0.735719	0.0425	1	-1.118	0.0346	1	No Significant Change
TG 51:3	563.504	-0.956692	0.0365	1	-1.118	0.0346	1	No Significant Change
TG 51:3	575.504	-1.36642	0.0432	1	-1.118	0.0346	1	No Significant Change
TG 51:3	587.5	-1.37968	0.0212	1	-1.118	0.0346	1	No Significant Change
TG 51:3	601.519	-0.786337	0.0412	1	-1.118	0.0346	1	No Significant Change
TG 52:0	551.501	-0.999682	0.256	1	-0.585145	0.362	1	No Significant Change
TG 52:0	579.539	0.036324	0.938	1	-0.585145	0.362	1	No Significant Change
TG 52:0	580.543	-0.036671	0.938	1	-0.585145	0.362	1	No Significant Change
TG 52:2	339.288	-0.850607	0.04	1	-0.906387	0.0349	1	No Significant Change
TG 52:2	575.504	-0.786254	0.0681	1	-0.906387	0.0349	1	No Significant Change
TG 52:2	577.519	-1.00604	0.0323	1	-0.906387	0.0349	1	No Significant Change
TG 52:2	578.525	-1.05396	0.034	1	-0.906387	0.0349	1	No Significant Change
TG 52:2	603.535	-1.05761	0.0311	1	-0.906387	0.0349	1	No Significant Change
TG 52:2	604.538	-0.99367	0.0364	1	-0.906387	0.0349	1	No Significant Change
TG 52:2	605.55	-0.877503	0.0542	1	-0.906387	0.0349	1	No Significant Change
TG 52:2	859.777	-0.911546	0.0298	1	-0.906387	0.0349	1	No Significant Change
TG 52:3	575.505	-1.03948	0.0104	1	-0.635585	0.00631	0.58	No Significant Change
TG 52:3	577.519	-1.04339	0.00926	1	-0.635585	0.00631	0.58	No Significant Change
TG 52:3	578.331	-1.14622	0.00874	1	-0.635585	0.00631	0.58	No Significant Change
TG 52:3	601.52	-1.05188	0.00732	1	-0.635585	0.00631	0.58	No Significant Change
TG 52:3	602.127	-1.08185	0.00263	1	-0.635585	0.00631	0.58	No Significant Change
TG 52:3	603.53	-0.921352	0.023	1	-0.635585	0.00631	0.58	No Significant Change
TG 52:3	605.545	-0.439674	0.123	1	-0.635585	0.00631	0.58	No Significant Change
TG 52:4	261.221	-0.966591	0.0129	1	-0.668102	0.0062	0.577	No Significant Change
TG 52:4	263.237	-1.11517	0.00953	1	-0.668102	0.0062	0.577	No Significant Change
TG 52:4	573.488	-0.699753	0.0685	1	-0.668102	0.0062	0.577	No Significant Change
TG 52:4	575.504	-1.00281	0.00607	1	-0.668102	0.0062	0.577	No Significant Change
TG 52:4	576.507	-1.23322	0.00965	1	-0.668102	0.0062	0.577	No Significant Change
TG 52:4	577.519	-1.01132	0.018	1	-0.668102	0.0062	0.577	No Significant Change
TG 52:4	599.504	-1.21883	0.00745	1	-0.668102	0.0062	0.577	No Significant Change
TG 52:4	600.507	-1.30126	0.0093	1	-0.668102	0.0062	0.577	No Significant Change
TG 52:4	855.744	-1.29197	0.00995	1	-0.668102	0.0062	0.577	No Significant Change
TG 52:5	597.489	-1.82452	0.00462	1	-2.02685	0.00105	0.127	No Significant Change
TG 52:5	853.729	-2.11043	0.0014	0.632	-2.02685	0.00105	0.127	No Significant Change
TG 52:6	243.211	-0.592866	0.0539	1	-0.732805	0.136	1	No Significant Change
TG 52:6	261.221	-1.04784	0.0133	1	-0.732805	0.136	1	No Significant Change
TG 52:6	571.471	-0.883938	0.0493	1	-0.732805	0.136	1	No Significant Change
TG 52:6	572.472	-0.859888	0.0423	1	-0.732805	0.136	1	No Significant Change
TG 52:6	595.469	-1.01076	0.0538	1	-0.732805	0.136	1	No Significant Change
TG 52:6	597.486	-1.48635	0.0136	1	-0.732805	0.136	1	No Significant Change
TG 52:6	851.709	-0.744339	0.11	1	-0.732805	0.136	1	No Significant Change
TG 52:7	569.457	-0.034652	0.905	1	0.0711915	0.807	1	No Significant Change
TG 52:7	849.689	-0.0827342	0.784	1	0.0711915	0.807	1	No Significant Change
TG 52:8	543.442	1.19232	0.00152	0.679	0.520859	0.0484	1	No Significant Change
TG 52:8	545.453	1.2108	0.00438	1	0.520859	0.0484	1	No Significant Change
TG 52:8	567.445	0.885323	0.00705	1	0.520859	0.0484	1	No Significant Change
TG 53:2	575.501	-1.18846	0.0496	1	-1.22831	0.0387	1	No Significant Change
TG 53:2	589.511	-1.02813	0.0795	1	-1.22831	0.0387	1	No Significant Change
TG 53:2	589.522	-0.897729	0.104	1	-1.22831	0.0387	1	No Significant Change
TG 53:2	591.538	-0.72081	0.0544	1	-1.22831	0.0387	1	No Significant Change
TG 53:2	593.545	-1.20218	0.0354	1	-1.22831	0.0387	1	No Significant Change
TG 53:2	617.552	-1.18737	0.0291	1	-1.22831	0.0387	1	No Significant Change
TG 53:2	619.571	-0.741349	0.166	1	-1.22831	0.0387	1	No Significant Change
TG 53:3	589.518	-0.885288	0.0287	1	-1.1748	0.0192	1	No Significant Change
TG 53:3	591.534	-0.918591	0.0141	1	-1.1748	0.0192	1	No Significant Change
TG 53:3	615.534	-0.967076	0.012	1	-1.1748	0.0192	1	No Significant Change
TG 53:3	853.764	-1.18506	0.0369	1	-1.1748	0.0192	1	No Significant Change
TG 53:4	587.503	-0.769629	0.0418	1	-1.1748	0.0192	1	No Significant Change
TG 53:4	589.522	-0.802989	0.0162	1	-1.1748	0.0192	1	No Significant Change
TG 53:4	601.515	-0.755215	0.00368	1	-1.1748	0.0192	1	No Significant Change
TG 53:4	869.754	-0.698148	0.0386	1	-1.1748	0.0192	1	No Significant Change
TG 53:4	869.768	-0.950549	0.0174	1	-1.1748	0.0192	1	No Significant Change
TG 53:5	264.241	-0.931936	0.00497	1	-0.842097	0.0229	1	No Significant Change
TG 53:5	575.501	-0.818661	0.000945	0.442	-0.842097	0.0229	1	No Significant Change
TG 53:5	585.486	-0.501088	0.135	1	-0.842097	0.0229	1	No Significant Change
TG 53:5	587.505	-0.844292	0.0103	1	-0.842097	0.0229	1	No Significant Change
TG 53:5	599.504	-1.08122	0.00269	1	-0.842097	0.0229	1	No Significant Change
TG 53:5	867.748	-0.813583	0.00653	1	-0.842097	0.0229	1	No Significant Change
TG 54:4	261.221	-0.400821	0.168	1	-0.183339	0.374	1	No Significant Change
TG 54:4	599.502	-0.384295	0.251	1	-0.183339	0.374	1	No Significant Change
TG 54:4	601.517	-0.203948	0.379	1	-0.183339	0.374	1	No Significant Change
TG 54:4	603.533	-0.250627	0.33	1	-0.183339	0.374	1	No Significant Change
TG 54:4	627.531	-0.491377	0.216	1	-0.183339	0.374	1	No Significant Change
TG 54:4	883.772	-0.272577	0.295	1	-0.183339	0.374	1	No Significant Change
TG 54:4	883.783	-0.293176	0.287	1	-0.183339	0.374	1	No Significant Change
TG 54:5	263.237	-0.355708	0.122	1	-0.223798	0.25	1	No Significant Change
TG 54:5	265.252	-0.345186	0.138	1	-0.223798	0.25	1	No Significant Change
TG 54:5	337.273	-0.313294	0.213	1	-0.223798	0.25	1	No Significant Change
TG 54:5	599.503	-0.377444	0.142	1	-0.223798	0.25	1	No Significant Change
TG 54:5	600.506	-0.392977	0.122	1	-0.223798	0.25	1	No Significant Change
TG 54:5	601.519	-0.342807	0.148	1	-0.223798	0.25	1	No Significant Change
TG 54:5	602.522	-0.351569	0.167	1	-0.223798	0.25	1	No Significant Change
TG 54:5	603.534	-0.202108	0.381	1	-0.223798	0.25	1	No Significant Change
TG 54:5	881.759	-0.370153	0.161	1	-0.223798	0.25	1	No Significant Change
TG 54:7	575.505	-0.945417	0.0672	1	-0.769672	0.0648	1	No Significant Change
TG 54:7	597.487	-0.902185	0.022	1	-0.769672	0.0648	1	No Significant Change
TG 54:7	621.484	-1.00573	0.0293	1	-0.769672	0.0648	1	No Significant Change
TG 54:7	877.728	-0.871046	0.0458	1	-0.769672	0.0648	1	No Significant Change
TG 54:8	875.711	-0.096306	0.737	1	0.0862693	0.767	1	No Significant Change
TG 54:8	876.715	-0.0641998	0.823	1	0.0862693	0.767	1	No Significant Change
TG 54:9	545.451	0.695669	0.0259	1	0.608035	0.00952	0.847	No Significant Change
TG 54:9	569.453	1.03042	0.00161	0.716	0.608035	0.00952	0.847	No Significant Change
TG 54:9	593.456	0.59051	0.0551	1	0.608035	0.00952	0.847	No Significant Change
TG 55:3	263.235	-0.68861	0.165	1	-1.05105	0.0401	1	No Significant Change
TG 55:3	589.517	-1.51068	0.0734	1	-1.05105	0.0401	1	No Significant Change
TG 55:3	601.52	-0.455508	0.226	1	-1.05105	0.0401	1	No Significant Change
TG 55:3	603.539	-0.346883	0.412	1	-1.05105	0.0401	1	No Significant Change
TG 55:3	617.55	-0.580706	0.068	1	-1.05105	0.0401	1	No Significant Change
TG 55:3	619.565	-0.893043	0.0423	1	-1.05105	0.0401	1	No Significant Change
TG 55:3	620.573	-0.93366	0.0192	1	-1.05105	0.0401	1	No Significant Change
TG 55:3	629.548	-0.429761	0.291	1	-1.05105	0.0401	1	No Significant Change
TG 55:3	899.805	-1.11563	0.0461	1	-1.05105	0.0401	1	No Significant Change
TG 55:4	599.503	-0.619071	0.0809	1	-0.773457	0.0272	1	No Significant Change
TG 55:4	601.52	-0.224945	0.448	1	-0.773457	0.0272	1	No Significant Change
TG 55:4	615.535	-0.396427	0.104	1	-0.773457	0.0272	1	No Significant Change
TG 55:4	617.55	-0.666638	0.0275	1	-0.773457	0.0272	1	No Significant Change
TG 55:4	897.784	-0.763073	0.0204	1	-0.773457	0.0272	1	No Significant Change
TG 56:10	619.472	0.630484	0.0375	1	0.76971	0.0119	1	No Significant Change
TG 56:10	899.71	0.859539	0.006	1	0.76971	0.0119	1	No Significant Change
TG 56:4	263.24	-0.513031	0.155	1	-0.405562	0.287	1	No Significant Change
TG 56:4	627.533	-0.0416645	0.855	1	-0.405562	0.287	1	No Significant Change
TG 56:4	629.549	-0.307173	0.348	1	-0.405562	0.287	1	No Significant Change
TG 56:4	631.562	-0.423077	0.258	1	-0.405562	0.287	1	No Significant Change
TG 56:4	911.809	-0.402155	0.257	1	-0.405562	0.287	1	No Significant Change
TG 56:5	577.52	-0.105866	0.693	1	-0.0424314	0.878	1	No Significant Change
TG 56:5	627.536	0.0761523	0.772	1	-0.0424314	0.878	1	No Significant Change
TG 56:5	629.549	-0.368369	0.301	1	-0.0424314	0.878	1	No Significant Change
TG 56:5	653.551	0.0535094	0.859	1	-0.0424314	0.878	1	No Significant Change
TG 56:5	909.79	-0.045336	0.864	1	-0.0424314	0.878	1	No Significant Change
TG 56:6	625.513	0.678423	0.00247	1	0.43323	0.0817	1	No Significant Change
TG 56:6	627.536	0.280577	0.219	1	0.43323	0.0817	1	No Significant Change
TG 56:6	907.774	0.282969	0.25	1	0.43323	0.0817	1	No Significant Change
TG 56:7	203.179	0.0457654	0.885	1	0.443776	0.128	1	No Significant Change
TG 56:7	269.226	0.116256	0.71	1	0.443776	0.128	1	No Significant Change
TG 56:7	287.237	0.266773	0.409	1	0.443776	0.128	1	No Significant Change
TG 56:7	601.52	0.870637	0.0149	1	0.443776	0.128	1	No Significant Change
TG 56:7	625.519	0.134738	0.702	1	0.443776	0.128	1	No Significant Change
TG 56:7	905.759	0.407161	0.105	1	0.443776	0.128	1	No Significant Change
TG 56:9	573.488	0.159378	0.681	1	0.737355	0.056	1	No Significant Change
TG 56:9	597.488	0.959612	0.00347	1	0.737355	0.056	1	No Significant Change
TG 56:9	621.489	0.325497	0.301	1	0.737355	0.056	1	No Significant Change
TG 56:9	901.729	0.667739	0.0446	1	0.737355	0.056	1	No Significant Change
TG 58:10	269.227	1.14261	0.0117	1	0.964611	0.0217	1	No Significant Change
TG 58:10	287.237	1.27487	0.00956	1	0.964611	0.0217	1	No Significant Change
TG 58:10	311.237	0.495636	0.177	1	0.964611	0.0217	1	No Significant Change
TG 58:10	337.272	1.01466	0.0134	1	0.964611	0.0217	1	No Significant Change
TG 58:10	599.504	0.607077	0.122	1	0.964611	0.0217	1	No Significant Change
TG 58:10	623.504	1.46831	0.00597	1	0.964611	0.0217	1	No Significant Change
TG 58:10	624.505	1.34276	0.00597	1	0.964611	0.0217	1	No Significant Change
TG 58:10	625.519	0.989868	0.0155	1	0.964611	0.0217	1	No Significant Change
TG 58:10	647.504	0.711514	0.0495	1	0.964611	0.0217	1	No Significant Change
TG 58:10	927.739	0.83257	0.0221	1	0.964611	0.0217	1	No Significant Change
TG 58:11	203.18	1.16321	0.0186	1	1.14033	0.0368	1	No Significant Change
TG 58:11	597.49	0.667643	0.0965	1	1.14033	0.0368	1	No Significant Change
TG 58:11	598.489	0.689415	0.073	1	1.14033	0.0368	1	No Significant Change
TG 58:11	621.485	1.25834	0.0347	1	1.14033	0.0368	1	No Significant Change
TG 58:11	623.504	1.04826	0.0363	1	1.14033	0.0368	1	No Significant Change
TG 58:11	645.484	0.839339	0.0471	1	1.14033	0.0368	1	No Significant Change
TG 58:11	647.504	0.668274	0.0816	1	1.14033	0.0368	1	No Significant Change
TG 58:11	925.73	0.946038	0.0296	1	1.14033	0.0368	1	No Significant Change
TG 58:12	595.469	1.11288	0.0057	1	0.750382	0.0427	1	No Significant Change
TG 58:12	596.482	1.0795	0.0352	1	0.750382	0.0427	1	No Significant Change
TG 58:12	621.488	0.378619	0.309	1	0.750382	0.0427	1	No Significant Change
TG 58:12	923.714	0.792125	0.0417	1	0.750382	0.0427	1	No Significant Change
TG 58:8	175.149	0.897217	0.0123	1	0.849403	0.0124	1	No Significant Change
TG 58:8	203.18	1.15637	0.00384	1	0.849403	0.0124	1	No Significant Change
TG 58:8	313.253	0.708138	0.00437	1	0.849403	0.0124	1	No Significant Change
TG 58:8	601.518	1.0097	0.00279	1	0.849403	0.0124	1	No Significant Change
TG 58:8	601.529	1.09941	0.00243	1	0.849403	0.0124	1	No Significant Change
TG 58:8	649.522	0.758781	0.00519	1	0.849403	0.0124	1	No Significant Change
TG 58:8	651.535	0.685685	0.00926	1	0.849403	0.0124	1	No Significant Change
TG 58:8	931.774	0.771209	0.00805	1	0.849403	0.0124	1	No Significant Change
TG 58:9	601.519	1.01677	0.0038	1	1.19809	0.00395	0.403	No Significant Change
TG 58:9	625.519	1.42413	0.00124	0.566	1.19809	0.00395	0.403	No Significant Change
TG 58:9	929.764	1.163	0.000816	0.388	1.19809	0.00395	0.403	No Significant Change
TG 60:10	955.773	1.20906	0.000285	0.143	1.28471	0.00417	0.417	No Significant Change
TG 60:12	203.18	1.55639	0.0225	1	1.77799	0.035	1	No Significant Change
TG 60:12	287.238	1.59107	0.0267	1	1.77799	0.035	1	No Significant Change
TG 60:12	311.238	1.53105	0.0342	1	1.77799	0.035	1	No Significant Change
TG 60:12	337.274	1.51914	0.034	1	1.77799	0.035	1	No Significant Change
TG 60:12	623.503	1.54747	0.0338	1	1.77799	0.035	1	No Significant Change
TG 60:12	647.505	1.72214	0.0367	1	1.77799	0.035	1	No Significant Change
TG 60:12	648.507	1.70863	0.0308	1	1.77799	0.035	1	No Significant Change
TG 60:12	649.522	1.43521	0.0356	1	1.77799	0.035	1	No Significant Change
TG 60:12	671.503	1.68282	0.0209	1	1.77799	0.035	1	No Significant Change
TG 60:12	951.742	1.54064	0.0292	1	1.77799	0.035	1	No Significant Change
TG 60:13	337.272	1.31015	0.0244	1	1.1888	0.0675	1	No Significant Change
TG 60:13	621.487	1.19039	0.059	1	1.1888	0.0675	1	No Significant Change
TG 60:13	621.497	1.15888	0.0773	1	1.1888	0.0675	1	No Significant Change
TG 60:13	647.497	1.65309	0.01	1	1.1888	0.0675	1	No Significant Change
TG 60:9	601.515	1.61181	0.000777	0.373	1.2466	0.00592	0.563	No Significant Change
TG 60:9	677.543	1.36938	0.00113	0.523	1.2466	0.00592	0.563	No Significant Change
TG 60:9	677.563	1.26767	0.00224	0.943	1.2466	0.00592	0.563	No Significant Change
TG 60:9	957.786	1.25537	0.00312	1	1.2466	0.00592	0.563	No Significant Change
TG 62:13	81.0694	1.9557	0.0122	1	1.73513	0.0566	1	No Significant Change
TG 62:13	93.0701	1.75383	0.02	1	1.73513	0.0566	1	No Significant Change
TG 62:13	293.231	1.46155	0.0152	1	1.73513	0.0566	1	No Significant Change
TG 62:13	311.24	1.45644	0.0235	1	1.73513	0.0566	1	No Significant Change
TG 62:13	647.503	1.79101	0.0342	1	1.73513	0.0566	1	No Significant Change
TG 62:13	649.52	1.52748	0.0176	1	1.73513	0.0566	1	No Significant Change
TG 62:13	650.524	1.51135	0.0138	1	1.73513	0.0566	1	No Significant Change
TG 62:13	652.545	1.72081	0.0041	1	1.73513	0.0566	1	No Significant Change
TG 62:13	673.519	1.66981	0.00659	1	1.73513	0.0566	1	No Significant Change
TG O-52:2	565.551	-0.458528	0.413	1	-0.393582	0.462	1	No Significant Change
TG O-52:2	589.563	-0.139297	0.764	1	-0.393582	0.462	1	No Significant Change
TG O-54:1	565.551	-1.8847	0.166	1	-0.789859	0.27	1	No Significant Change
TG O-54:1	593.588	-0.419321	0.477	1	-0.789859	0.27	1	No Significant Change
TG O-54:1	619.602	-0.580561	0.389	1	-0.789859	0.27	1	No Significant Change
TG O-54:3	589.557	-0.329817	0.455	1	-0.382746	0.494	1	No Significant Change
TG O-54:3	591.57	-0.411626	0.443	1	-0.382746	0.494	1	No Significant Change
TG O-54:3	593.586	-0.540989	0.322	1	-0.382746	0.494	1	No Significant Change
TG O-54:3	594.586	-0.205185	0.717	1	-0.382746	0.494	1	No Significant Change

## Sheet: DIA_Neg_Sig
Lipid	Product	log2FC (MS2)	p-value (MS2)	FDR (MS2)	log2FC (MS1)	p-value (MS1)	FDR (MS1)	Significance*
Cer 34:0;3O	554.515	2.59962	2.5e-05	0.00558	2.77351	7.45e-05	0.00677576	MS1 & MS2
Cer 34:1	536.497	1.887	1.04e-06	0.000281	2.02083	2.73e-06	0.000308227	MS1 & MS2
Cer 34:1	536.515	1.88829	1.03e-06	0.000279	2.02083	2.73e-06	0.000308227	MS1 & MS2
Cer 42:1	648.628	-2.3539	0.000122	0.0223	-2.41537	0.000601	0.0414544	MS1 & MS2
Cer 42:2	646.63	-1.64197	0.0001	0.0185	-2.0975	0.000414	0.0302294	MS1 & MS2
Hex2Cer 34:2	858.594	1.60696	0.000208	0.035	1.3791	0.000557	0.0390111	MS1 & MS2
HexCer 34:0;3O	716.569	2.55499	5.25e-05	0.0105	2.37167	3.6e-06	0.000399962	MS1 & MS2
HexCer 34:1	536.504	2.88008	1.39e-05	0.00332	2.53668	5.44e-06	0.000587029	MS1 & MS2
HexCer 34:1	698.559	2.47048	5.12e-06	0.0013	2.53668	5.44e-06	0.000587029	MS1 & MS2
HexCer 42:1	810.679	-2.23418	0.000224	0.0369	-2.24902	0.000264	0.0213858	MS1 & MS2
HexCer 42:1	810.696	-2.65567	0.000133	0.0237	-2.24902	0.000264	0.0213858	MS1 & MS2
HexCer 42:2	808.663	-2.63178	0.000185	0.0315	-2.79465	6.37e-05	0.00604892	MS1 & MS2
HexCer 42:2	808.681	-2.83965	0.000153	0.0268	-2.79465	6.37e-05	0.00604892	MS1 & MS2
LPA 18:2	78.9594	1.15948	1.08e-05	0.00261	1.26465	0.000648	0.0429156	MS1 & MS2
LPC 16:1	253.217	1.24823	1.93e-05	0.0044	1.26438	0.000201	0.0172	MS1 & MS2
LPC 16:1	253.23	1.27303	1.4e-05	0.00332	1.26438	0.000201	0.0172	MS1 & MS2
LPC 16:1	478.295	1.22451	0.000109	0.0199	1.26438	0.000201	0.0172	MS1 & MS2
LPE 16:1	253.217	1.25999	4.82e-05	0.00977	1.5395	0.00033	0.0257	MS1 & MS2
LPE 18:0	214.048	1.31917	1.04e-06	0.000281	1.38142	0.000318	0.0251	MS1 & MS2
LPE 18:0	283.264	1.43207	0.000209	0.035	1.38142	0.000318	0.0251	MS1 & MS2
LPE 18:0	283.304	1.31835	0.000224	0.0369	1.38142	0.000318	0.0251	MS1 & MS2
PC 32:0	462.295	1.36251	1.98e-05	0.0045	1.09785	6.89e-05	0.00641	MS1 & MS2
PC 32:0	718.54	1.00831	9.38e-05	0.0176	1.09785	6.89e-05	0.00641	MS1 & MS2
PC 32:1	716.525	1.36779	2.05e-05	0.00463	1.43135	6.8e-06	0.000728	MS1 & MS2
PC 34:0	255.234	1.33268	1.74e-05	0.00402	1.53401	0.00038	0.0285	MS1 & MS2
PC 34:0	747.583	1.44096	3.61e-05	0.00766	1.53401	0.00038	0.0285	MS1 & MS2
PC 34:1	255.233	1.21823	1.26e-06	0.000338	1.31806	7.7e-07	8.86e-05	MS1 & MS2
PC 34:1	281.249	1.12928	1.31e-07	3.62e-05	1.31806	7.7e-07	8.86e-05	MS1 & MS2
PC 34:1	480.31	1.07543	4.87e-05	0.00984	1.31806	7.7e-07	8.86e-05	MS1 & MS2
PC 34:1	744.555	1.24884	1.34e-06	0.000357	1.31806	7.7e-07	8.86e-05	MS1 & MS2
PC 34:1	744.618	1.30928	7.48e-06	0.00184	1.31806	7.7e-07	8.86e-05	MS1 & MS2
PC 34:1	745.556	1.20449	1.41e-06	0.000373	1.31806	7.7e-07	8.86e-05	MS1 & MS2
PC 34:1	745.566	1.23613	5.78e-06	0.00146	1.31806	7.7e-07	8.86e-05	MS1 & MS2
PC 36:1	281.25	1.06821	8.84e-08	2.46e-05	1.19602	2.7e-07	3.21e-05	MS1 & MS2
PC 36:1	283.265	1.12374	7.32e-06	0.00182	1.19602	2.7e-07	3.21e-05	MS1 & MS2
PC 36:1	772.587	1.13779	5.81e-07	0.00016	1.19602	2.7e-07	3.21e-05	MS1 & MS2
PC 36:1	773.539	1.12159	3.2e-05	0.00688	1.19602	2.7e-07	3.21e-05	MS1 & MS2
PC 36:1	773.589	1.10149	1.81e-07	5e-05	1.19602	2.7e-07	3.21e-05	MS1 & MS2
PC O-34:1	255.234	1.5361	9.95e-05	0.0185	1.26648	0.000104	0.00934	MS1 & MS2
PC O-34:1	730.564	1.24933	7.63e-05	0.0147	1.26648	0.000104	0.00934	MS1 & MS2
PC O-34:1	730.583	1.24933	7.63e-05	0.0147	1.26648	0.000104	0.00934	MS1 & MS2
PC O-38:5	778.574	1.03484	6.63e-05	0.0131	1.03412	2.6e-05	0.00263	MS1 & MS2
PE O-40:8	327.234	1.31111	1.12e-06	0.0003	1.50149	5.86e-07	6.8e-05	MS1 & MS2
PE O-40:8	462.3	1.34267	3.94e-05	0.00815	1.50149	5.86e-07	6.8e-05	MS1 & MS2
PI 36:2	241.013	1.17178	3.57e-05	0.0076	1.54758	7.53e-06	0.000798258	MS1 & MS2
PI 36:2	419.259	1.48354	4.75e-05	0.00969	1.54758	7.53e-06	0.000798	MS1 & MS2
SM 32:1	659.513	1.25332	2.96e-05	0.00652	1.29178	0.000141	0.0124	MS1 & MS2
SM 34:0	689.561	1.68242	7.2e-05	0.014	1.62141	0.000212	0.0177	MS1 & MS2
SM 34:0	690.568	2.87467	3.4e-05	0.00727	1.62141	0.000212	0.0177	MS1 & MS2
SM 34:1	168.043	2.18698	2.71e-05	0.00599	1.9185	2.34e-05	0.00238408	MS1 & MS2
SM 34:1	687.544	1.8783	3.62e-05	0.00766	1.9185	2.34e-05	0.00238408	MS1 & MS2
SM 34:1	688.494	1.62726	0.000213	0.0353	1.9185	2.34e-05	0.00238408	MS1 & MS2
SM 34:1	688.511	1.45172	1.42e-05	0.00333	1.9185	2.34e-05	0.00238408	MS1 & MS2
SM 34:1	688.545	1.85082	1.47e-05	0.00343	1.9185	2.34e-05	0.00238	MS1 & MS2
SM 34:1;3O	703.537	1.26302	9.7e-06	0.00236	1.26253	3.54e-06	0.000397	MS1 & MS2
SM 41:1	785.651	-2.87013	1.41e-05	0.00332	-3.09314	1.11e-05	0.00116	MS1 & MS2
SM 41:1	785.675	-2.29258	1.82e-05	0.00417	-3.09314	1.11e-05	0.00116	MS1 & MS2
SM 41:1	786.657	-2.73191	4.11e-06	0.00105	-3.09314	1.11e-05	0.00116	MS1 & MS2
SM 41:2	783.632	-3.56861	0.000227	0.037	-3.38841	0.00021	0.0176817	MS1 & MS2
SM 41:2	784.593	-2.40458	6.77e-05	0.0133	-3.38841	0.00021	0.0176817	MS1 & MS2
SM 42:1	799.668	-2.39085	2.05e-05	0.00463	-2.58589	3.18e-05	0.00311	MS1 & MS2
SM 42:1	800.677	-2.45073	2.7e-06	0.000705	-2.58589	3.18e-05	0.00311	MS1 & MS2
SM 42:2	797.653	-2.04912	2.18e-05	0.00488	-2.08527	1.95e-05	0.00200395	MS1 & MS2
SM 42:2	798.648	-2.00784	2.61e-05	0.00579	-2.08527	1.95e-05	0.00200395	MS1 & MS2
SM 42:2	798.667	-2.00531	3e-05	0.00656	-2.08527	1.95e-05	0.002	MS1 & MS2
SM 42:3	795.639	-3.06031	3.3e-06	0.000854	-3.35111	4.03e-06	0.000443	MS1 & MS2
SM 42:3	795.658	-2.34749	3.65e-05	0.00767	-3.35111	4.03e-06	0.000443	MS1 & MS2
SM 42:3	795.688	-2.52464	3.68e-05	0.00768	-3.35111	4.03e-06	0.000443	MS1 & MS2
SM 42:3	796.644	-2.89475	9.59e-07	0.000262	-3.35111	4.03e-06	0.000443	MS1 & MS2
ST 27:1;O;S	96.9602	1.02499	7.8e-05	0.0149	1.10537	0.000398	0.0295	MS1 & MS2
Cer 34:0;3O	554.536	2.52854	0.0012	0.127	2.77351	7.45e-05	0.00677576	MS1 Only
Cer 42:2	646.614	-1.97864	0.00036	0.055	-2.0975	0.000414	0.0302294	MS1 Only
HexCer 34:1	698.574	1.96761	0.00122	0.127	2.53668	5.44e-06	0.000587029	MS1 Only
LPA 18:2	152.995	1.09986	0.000513	0.0713	1.26465	0.000648	0.0429156	MS1 Only
LPC 16:1	224.069	0.78925	3.9e-05	0.00811	1.26438	0.000201	0.0172	MS1 Only
LPC 16:1	478.309	0.903419	7.42e-06	0.00183	1.26438	0.000201	0.0172	MS1 Only
LPC 18:3	277.218	0.9176	1.25e-05	0.00299	1.00833	4.31e-07	5.05e-05	MS1 Only
LPC 18:3	502.296	0.897554	1.74e-06	0.000455	1.00833	4.31e-07	5.05e-05	MS1 Only
LPE 18:0	140.011	1.26588	0.00235	0.217	1.38142	0.000318	0.0251	MS1 Only
LPE 18:0	196.038	1.44151	0.000434	0.0625	1.38142	0.000318	0.0251	MS1 Only
LPE 18:0	283.352	1.85212	0.000498	0.0702	1.38142	0.000318	0.0251	MS1 Only
LPE 18:0	284.27	1.56384	0.000613	0.0815	1.38142	0.000318	0.0251	MS1 Only
PC 32:0	255.234	0.900605	3.73e-06	0.000958	1.09785	6.89e-05	0.00641	MS1 Only
PC 32:0	719.541	0.990365	1.76e-05	0.00404	1.09785	6.89e-05	0.00641	MS1 Only
PC 32:1	716.549	1.33374	0.00174	0.172	1.43135	6.8e-06	0.000728	MS1 Only
PC 32:2	714.506	0.937576	6.64e-05	0.0131	1.12898	4.03e-06	0.000443	MS1 Only
PC 34:0	283.261	1.52085	0.00225	0.214	1.53401	0.00038	0.0285	MS1 Only
PC 34:0	746.568	1.40683	0.000349	0.054	1.53401	0.00038	0.0285	MS1 Only
PC 34:0	747.572	1.39181	0.000346	0.0539	1.53401	0.00038	0.0285	MS1 Only
PC 34:1	744.526	0.927623	0.00101	0.114	1.31806	7.7e-07	8.86e-05	MS1 Only
PC 34:1	745.498	0.982456	3.96e-05	0.00815	1.31806	7.7e-07	8.86e-05	MS1 Only
PC 35:1	281.25	1.34167	0.000366	0.0552	1.01495	0.000339	0.0261	MS1 Only
PC 35:1	758.572	0.984493	3.11e-05	0.00673	1.01495	0.000339	0.0261	MS1 Only
SM 33:1	673.527	1.06408	0.000404	0.0586	1.00342	0.000641	0.0429	MS1 Only
SM 34:1	687.605	1.56064	0.00171	0.171	1.9185	2.34e-05	0.00238408	MS1 Only
SM 41:1	787.605	-2.97644	0.00343	0.285	-3.09314	1.11e-05	0.00116	MS1 Only
SM 41:2	783.653	-3.11034	0.000993	0.113	-3.38841	0.00021	0.0176817	MS1 Only
SM 41:2	784.638	-3.01241	0.0012	0.127	-3.38841	0.00021	0.0177	MS1 Only
SM 42:1	799.647	-2.18306	0.000365	0.0552	-2.58589	3.18e-05	0.00311	MS1 Only
SM 42:1	799.683	-1.79109	0.000893	0.105	-2.58589	3.18e-05	0.00311	MS1 Only
SM 42:2	168.042	-2.04094	0.000363	0.0552	-2.08527	1.95e-05	0.00200395	MS1 Only
SM 42:2	797.672	-1.0425	0.000883	0.105	-2.08527	1.95e-05	0.00200395	MS1 Only
LPA 20:4	78.9595	1.16787	0.000274	0.0438	1.00766	0.00563	0.261256	MS2 Only
LPC 18:1	507.278	1.00979	9.69e-06	0.00236	0.980855	6.57e-05	0.00618	MS2 Only
LPE 16:0	196.038	1.03602	0.000169	0.0293	1.42405	0.00129	0.0771	MS2 Only
PC O-36:4	747.56	1.12921	3.03e-05	0.00661	0.791733	0.000631	0.0429	MS2 Only
PE O-38:6	329.24	1.11495	0.000251	0.0404	0.795102	0.00185	0.109	MS2 Only
PE O-40:4	303.243	1.02732	4.33e-05	0.00888	0.831582	0.000207	0.0176209	MS2 Only
SM 40:1	771.665	-1.80044	6.51e-06	0.00163	-2.59507	0.000932	0.0587384	MS2 Only
SM 40:2	769.644	-2.024	0.000102	0.0187	-2.82931	0.00206	0.117355	MS2 Only
Cer 30:1	480.441	0.122576	0.0621	1	0.152855	0.0132	0.503064	No Significant Change
Cer 38:0;2O(2OH)	610.577	1.28145	0.000908	0.106	1.18424	0.00279	0.150391	No Significant Change
Cer 40:1	620.597	-2.32945	0.00351	0.288	-2.56365	0.00368	0.191196	No Significant Change
FA 20:4	59.0136	0.209831	0.209	1	0.177257	0.236	1	No Significant Change
FA 20:4	259.243	0.172281	0.286	1	0.177257	0.236	1	No Significant Change
FA 22:6	59.0137	0.298702	0.0905	1	0.345717	0.0813	1	No Significant Change
FA 22:6	283.242	0.300203	0.0809	1	0.345717	0.0813	1	No Significant Change
HexCer 30:1	642.495	0.324735	8.28e-05	0.0157	0.331622	0.000276	0.0220514	No Significant Change
HexCer 30:1	643.501	0.371528	1.63e-06	0.000428	0.331622	0.000276	0.0220514	No Significant Change
LNAPE N-36:2	279.232	0.623865	3.77e-06	0.000966	0.481091	0.000111	0.00985878	No Significant Change
LPA 16:0	78.9587	2.03816	0.00239	0.218	0.729081	0.00234	0.13009	No Significant Change
LPA 20:4	152.996	1.09959	0.000714	0.0914	1.00766	0.00563	0.261256	No Significant Change
LPA 22:6	152.995	1.12821	0.000637	0.0828	0.701705	0.0107	0.426449	No Significant Change
LPC 14:0	452.277	0.79797	0.000615	0.0815	0.796537	0.000227	0.0185904	No Significant Change
LPC 15:0	241.218	1.01661	0.0013	0.134	0.843525	0.0011	0.0681287	No Significant Change
LPC 15:0	466.292	0.929359	0.000737	0.0928	0.843525	0.0011	0.0681287	No Significant Change
LPC 16:0	224.069	0.577932	5.16e-05	0.0104	0.414805	0.00114	0.0695	No Significant Change
LPC 16:0	242.077	0.617578	0.000867	0.104	0.414805	0.00114	0.0695	No Significant Change
LPC 16:0	255.233	0.509772	0.000628	0.0823	0.414805	0.00114	0.0695	No Significant Change
LPC 16:0	255.27	0.542632	0.000589	0.0796	0.414805	0.00114	0.0695	No Significant Change
LPC 16:0	480.309	0.432679	0.00249	0.224	0.414805	0.00114	0.0695	No Significant Change
LPC 16:0	481.313	0.436226	0.00301	0.259	0.414805	0.00114	0.0695	No Significant Change
LPC 17:0	269.249	0.35644	0.0204	1	0.39311	0.0301	0.812762	No Significant Change
LPC 17:0	494.326	0.375304	0.0485	1	0.39311	0.0301	0.812762	No Significant Change
LPC 17:0	494.377	0.355786	0.0678	1	0.39311	0.0301	0.812762	No Significant Change
LPC 17:0	495.324	0.413135	0.0248	1	0.39311	0.0301	0.812762	No Significant Change
LPC 18:0	283.264	0.468353	0.00146	0.149	0.444711	0.00438	0.21894	No Significant Change
LPC 18:0	508.341	0.457373	0.00635	0.451	0.444711	0.00438	0.21894	No Significant Change
LPC 18:0	509.343	0.434946	0.00716	0.494	0.444711	0.00438	0.21894	No Significant Change
LPC 18:1	224.071	0.760465	5.6e-05	0.0111	0.980855	6.57e-05	0.00618	No Significant Change
LPC 18:1	281.248	0.932198	7.08e-07	0.000194	0.980855	6.57e-05	0.00618	No Significant Change
LPC 18:1	506.325	0.992512	0.000194	0.033	0.980855	6.57e-05	0.00618	No Significant Change
LPC 18:1	506.376	0.966436	1.41e-05	0.00332	0.980855	6.57e-05	0.00618	No Significant Change
LPC 18:1	507.328	0.904672	0.00024	0.0389	0.980855	6.57e-05	0.00618	No Significant Change
LPC 18:2	224.069	0.63959	8.37e-06	0.00205	0.682519	3.99e-07	4.71e-05	No Significant Change
LPC 18:2	242.079	0.53575	0.000179	0.031	0.682519	3.99e-07	4.71e-05	No Significant Change
LPC 18:2	279.233	0.654271	1.2e-05	0.00287	0.682519	3.99e-07	4.71e-05	No Significant Change
LPC 18:2	280.236	0.690045	1.57e-05	0.00364	0.682519	3.99e-07	4.71e-05	No Significant Change
LPC 18:2	504.31	0.687006	1.02e-06	0.000277	0.682519	3.99e-07	4.71e-05	No Significant Change
LPC 18:2	505.315	0.669018	1.45e-06	0.000384	0.682519	3.99e-07	4.71e-05	No Significant Change
LPC 19:0	522.357	-0.0110361	0.948	1	-0.0315745	0.86	1	No Significant Change
LPC 19:1	520.339	0.648087	0.00374	0.295	0.50649	0.015	0.524	No Significant Change
LPC 20:0	536.369	-0.044824	0.835	1	0.0420782	0.85	1	No Significant Change
LPC 20:1	309.279	0.478829	0.0113	0.714	0.455318	0.022	0.637	No Significant Change
LPC 20:1	309.291	0.477951	0.0115	0.714	0.455318	0.022	0.637	No Significant Change
LPC 20:1	534.355	0.438169	0.0522	1	0.455318	0.022	0.637	No Significant Change
LPC 20:2	532.341	0.492988	0.0184	0.955	0.530968	0.0172	0.533	No Significant Change
LPC 20:3	305.245	0.563857	0.00434	0.329	0.432022	0.019	0.569	No Significant Change
LPC 20:3	530.326	0.510075	0.0157	0.895	0.432022	0.019	0.569	No Significant Change
LPC 20:4	303.233	0.397611	0.0101	0.658	0.424415	0.0156	0.532	No Significant Change
LPC 20:4	528.309	0.41001	0.0165	0.924	0.424415	0.0156	0.532	No Significant Change
LPC 20:4	529.311	0.370309	0.0267	1	0.424415	0.0156	0.532	No Significant Change
LPC 22:0	564.401	0.708366	0.00046	0.0653	0.641529	0.00199	0.115	No Significant Change
LPC 22:1	562.386	0.848011	0.0011	0.121	0.869011	0.000862	0.0551	No Significant Change
LPC 22:6	327.233	0.176184	0.181	1	0.187021	0.218	1	No Significant Change
LPC 22:6	552.309	0.154395	0.327	1	0.187021	0.218	1	No Significant Change
LPC 22:6	553.314	0.205491	0.152	1	0.187021	0.218	1	No Significant Change
LPC 24:0	592.435	0.805087	0.000607	0.0814	0.957273	3.06e-05	0.00303	No Significant Change
LPC 24:0	592.456	0.86211	7.06e-05	0.0138	0.957273	3.06e-05	0.00303	No Significant Change
LPC O-16:0	466.329	0.846202	0.00868	0.59	0.790007	0.00675	0.29	No Significant Change
LPC O-18:1	492.346	1.07704	0.00378	0.295	1.14776	0.00556	0.261	No Significant Change
LPC O-18:1	493.352	1.06016	0.000504	0.0705	1.14776	0.00556	0.261	No Significant Change
LPE 16:0	140.011	1.03695	0.000557	0.0763	1.42405	0.00129	0.0771	No Significant Change
LPE 16:0	214.049	1.08195	0.000367	0.0552	1.42405	0.00129	0.0771	No Significant Change
LPE 16:0	255.233	1.00431	0.000853	0.103	1.42405	0.00129	0.0771	No Significant Change
LPE 16:0	255.269	1.23034	0.000817	0.0997	1.42405	0.00129	0.0771	No Significant Change
LPE 17:0	269.248	0.743001	0.00387	0.298	1.15234	0.00307	0.162	No Significant Change
LPE 18:1	196.037	1.3438	0.000322	0.0509	1.47502	0.000823	0.0535	No Significant Change
LPE 18:1	281.249	1.40612	0.00078	0.0975	1.47502	0.000823	0.0535	No Significant Change
LPE 18:1	281.287	1.41406	0.00115	0.124	1.47502	0.000823	0.0535	No Significant Change
LPE 18:1	281.318	1.22598	0.00335	0.282	1.47502	0.000823	0.0535	No Significant Change
LPE 18:1	282.252	1.3327	0.00113	0.123	1.47502	0.000823	0.0535	No Significant Change
LPE 18:2	196.038	0.38018	0.00572	0.423	0.398937	0.0115	0.45	No Significant Change
LPE 18:2	279.234	0.379579	0.00663	0.464	0.398937	0.0115	0.45	No Significant Change
LPE 18:2	279.272	0.362918	0.028	1	0.398937	0.0115	0.45	No Significant Change
LPE 18:2	280.238	0.349415	0.0123	0.752	0.398937	0.0115	0.45	No Significant Change
LPE 20:4	196.039	0.023272	0.823	1	0.064204	0.52	1	No Significant Change
LPE 20:4	303.218	0.158545	0.152	1	0.064204	0.52	1	No Significant Change
LPE 20:4	303.233	0.0980728	0.289	1	0.064204	0.52	1	No Significant Change
LPE 22:6	283.244	-0.00732763	0.927	1	0.000575111	0.995	1	No Significant Change
LPE 22:6	327.233	0.0264416	0.769	1	0.000575111	0.995	1	No Significant Change
PC 33:2	279.233	1.02727	0.000644	0.0831	0.893271	2.95e-05	0.00295	No Significant Change
PC 33:2	728.522	0.732173	0.000124	0.0224	0.893271	2.95e-05	0.00295	No Significant Change
PC 33:2	729.526	0.789896	3.09e-05	0.00671	0.893271	2.95e-05	0.00295	No Significant Change
PC 34:2	255.232	0.522994	0.000396	0.0582	0.465137	0.000176	0.0153	No Significant Change
PC 34:2	279.232	0.523217	0.000542	0.0747	0.465137	0.000176	0.0153	No Significant Change
PC 34:2	480.309	0.482915	0.000946	0.11	0.465137	0.000176	0.0153	No Significant Change
PC 34:2	742.54	0.527532	0.000384	0.0569	0.465137	0.000176	0.0153	No Significant Change
PC 34:2	743.486	0.507828	0.000147	0.0259	0.465137	0.000176	0.0153	No Significant Change
PC 34:2	743.543	0.50137	0.000348	0.054	0.465137	0.000176	0.0153	No Significant Change
PC 35:2	756.555	0.247874	0.046	1	0.324328	0.0158	0.532	No Significant Change
PC 35:3	754.538	0.783299	3.38e-06	0.000873	0.721183	3.41e-05	0.0033	No Significant Change
PC 36:2	279.233	0.520946	0.00119	0.127	0.564369	0.000498	0.0354	No Significant Change
PC 36:2	283.265	0.521444	0.000727	0.0923	0.564369	0.000498	0.0354	No Significant Change
PC 36:2	508.341	0.589399	0.000204	0.0345	0.564369	0.000498	0.0354	No Significant Change
PC 36:2	770.571	0.597109	0.000963	0.111	0.564369	0.000498	0.0354	No Significant Change
PC 36:2	771.518	0.508905	0.00212	0.204	0.564369	0.000498	0.0354	No Significant Change
PC 36:2	771.574	0.564388	0.000788	0.0978	0.564369	0.000498	0.0354	No Significant Change
PC 36:3	768.555	0.702753	0.000139	0.0247	0.637512	0.000367	0.0279	No Significant Change
PC 36:3	768.62	0.484365	0.0131	0.784	0.637512	0.000367	0.0279	No Significant Change
PC 36:3	769.499	0.703025	7.33e-06	0.00182	0.637512	0.000367	0.0279	No Significant Change
PC 36:3	769.561	0.654615	0.000277	0.044	0.637512	0.000367	0.0279	No Significant Change
PC 36:5	764.52	0.39967	0.0203	1	0.419219	0.0277	0.777	No Significant Change
PC 36:5	764.538	0.407122	0.0201	1	0.419219	0.0277	0.777	No Significant Change
PC 37:2	784.584	-0.215247	0.232	1	-0.20256	0.252	1	No Significant Change
PC 37:4	780.555	0.0135468	0.896	1	0.0292051	0.805	1	No Significant Change
PC 38:1	800.621	0.710892	0.00329	0.28	0.5599	0.00796	0.326	No Significant Change
PC 38:2	798.604	0.25307	0.139	1	0.231461	0.203	1	No Significant Change
PC 38:2	799.598	0.213902	0.211	1	0.231461	0.203	1	No Significant Change
PC 38:3	305.249	0.575178	0.00162	0.163	0.602157	3.72e-05	0.00357	No Significant Change
PC 38:3	796.586	0.591278	4.1e-06	0.00105	0.602157	3.72e-05	0.00357	No Significant Change
PC 38:3	797.595	0.494306	0.00233	0.217	0.602157	3.72e-05	0.00357	No Significant Change
PC 38:4	794.572	0.234756	0.0948	1	0.265848	0.0848	1	No Significant Change
PC 38:4	795.567	0.229316	0.102	1	0.265848	0.0848	1	No Significant Change
PC 38:5	792.556	0.285648	0.0277	1	0.29829	0.0592	1	No Significant Change
PC 38:5	793.56	0.283575	0.0326	1	0.29829	0.0592	1	No Significant Change
PC 38:6	327.233	0.341564	0.00454	0.341	0.248742	0.0725	1	No Significant Change
PC 38:6	790.538	0.242342	0.0498	1	0.248742	0.0725	1	No Significant Change
PC 38:6	790.602	0.201871	0.0893	1	0.248742	0.0725	1	No Significant Change
PC 38:6	791.538	0.293325	0.0257	1	0.248742	0.0725	1	No Significant Change
PC 38:7	788.523	0.11848	0.459	1	0.098498	0.532	1	No Significant Change
PC 38:7	789.527	0.0767304	0.561	1	0.098498	0.532	1	No Significant Change
PC 39:4	808.587	-0.312791	0.108	1	-0.391993	0.0842	1	No Significant Change
PC 40:5	820.586	0.117902	0.411	1	0.207567	0.184	1	No Significant Change
PC 40:6	818.571	0.208499	0.0944	1	0.208525	0.101	1	No Significant Change
PC 40:7	816.554	0.167151	0.148	1	0.170568	0.16	1	No Significant Change
PC 40:8	814.536	-0.306277	0.0903	1	-0.367446	0.0534	1	No Significant Change
PC O-34:2	728.558	0.591289	0.0153	0.889	0.632215	0.00619	0.276	No Significant Change
PC O-36:2	756.59	0.727792	0.00879	0.59	0.668548	0.0162	0.532	No Significant Change
PC O-36:4	752.561	0.744851	0.000455	0.0651	0.791733	0.000631	0.0429	No Significant Change
PC O-40:6	804.593	0.39393	0.109	1	0.408433	0.0593	1	No Significant Change
PC O-40:7	802.577	0.816983	0.000126	0.0227	0.836763	7.03e-05	0.00647	No Significant Change
PE 34:2	279.233	0.0154458	0.941	1	-0.0353124	0.867	1	No Significant Change
PE 36:2	279.233	0.269834	0.219	1	0.335345	0.145	1	No Significant Change
PE 38:4	303.234	-0.092052	0.618	1	-0.0433169	0.822	1	No Significant Change
PE 38:6	327.233	-0.509882	0.0143	0.841	-0.609552	0.00771	0.324	No Significant Change
PE 38:6	452.278	-0.575696	0.0166	0.924	-0.609552	0.00771	0.324	No Significant Change
PE 40:6	327.233	-0.357144	0.0294	1	-0.42098	0.0501	1	No Significant Change
PE O-34:2	279.232	0.153573	0.417	1	0.239023	0.277	1	No Significant Change
PE O-36:2	279.232	0.589142	0.0058	0.423	0.538498	0.0313	0.814	No Significant Change
PE O-36:5	303.224	0.621135	0.0102	0.658	0.569985	0.0139	0.514	No Significant Change
PE O-36:5	304.237	0.509153	0.0185	0.955	0.569985	0.0139	0.514	No Significant Change
PE O-38:4	303.232	0.711408	0.00201	0.195	0.643853	0.004	0.204	No Significant Change
PE O-38:4	303.243	0.920831	0.0023	0.217	0.643853	0.004	0.204	No Significant Change
PE O-38:4	466.329	0.780909	0.00998	0.658	0.643853	0.004	0.204	No Significant Change
PE O-38:6	283.246	0.905981	0.00108	0.121	0.795102	0.00185	0.109	No Significant Change
PE O-38:6	327.233	0.926989	0.00081	0.0996	0.795102	0.00185	0.109	No Significant Change
PE O-38:6	328.236	0.856426	0.00363	0.291	0.795102	0.00185	0.109	No Significant Change
PE O-40:4	303.232	0.898693	0.000141	0.025	0.831582	0.000207	0.0176209	No Significant Change
PE O-40:4	304.232	1.0206	0.00265	0.236	0.831582	0.000207	0.0176	No Significant Change
PE O-40:6	327.232	0.598798	0.021	1	0.659829	0.00508	0.244	No Significant Change
PI 38:4	241.011	0.774916	3.04e-06	0.00079	0.511148	8.49e-06	0.000891	No Significant Change
PI 38:4	283.265	0.817338	1.08e-05	0.00261	0.511148	8.49e-06	0.000891	No Significant Change
PI 38:4	303.233	0.710272	9.77e-05	0.0183	0.511148	8.49e-06	0.000891	No Significant Change
PI 38:4	419.257	0.793565	0.000181	0.031	0.511148	8.49e-06	0.000891	No Significant Change
PI 38:4	581.309	0.81669	6.32e-06	0.00159	0.511148	8.49e-06	0.000891	No Significant Change
SM 34:2	685.529	0.380855	0.0167	0.924	0.388111	0.0139	0.514	No Significant Change
SM 34:2	686.527	0.415654	0.0175	0.929	0.388111	0.0139	0.514	No Significant Change
SM 36:1	715.572	0.660368	0.00034	0.0533	0.654153	0.000453	0.0326472	No Significant Change
SM 36:1	716.573	0.651007	0.00109	0.121	0.654153	0.000453	0.0326	No Significant Change
SM 36:3	711.545	0.937529	8.8e-05	0.0166	0.953313	1.22e-06	0.000139	No Significant Change
SM 38:1	743.607	-0.682486	0.00278	0.242	-0.701138	0.00613	0.276	No Significant Change
SM 39:1	757.623	-2.37697	0.00274	0.241	-2.51466	0.00232	0.13	No Significant Change
SM 39:1	757.641	-2.4185	0.00359	0.291	-2.51466	0.00232	0.13	No Significant Change
SM 40:1	771.64	-2.42755	0.00057	0.0775	-2.59507	0.000932	0.0587384	No Significant Change
SM 40:1	771.705	-2.46762	0.000401	0.0586	-2.59507	0.000932	0.0587	No Significant Change
SM 40:2	769.622	-2.5833	0.00195	0.191	-2.82931	0.00206	0.117	No Significant Change
SM 40:3	767.603	-1.60242	0.00578	0.423	-1.72431	0.0046	0.225	No Significant Change
* Fold change of > 2 & FDR of < 0.05 is taken to be significant
